# Supplementary material for: Long-read sequencing-based analyses of the adult Drosophila brain transcriptome in physiological and pathological settings
Source: BMC Genomics. 2025 Oct 14;26:913. doi: 10.1186/s12864-025-12111-w (PMC12522962; doi:10.1186/s12864-025-12111-w)
Supplement: Supplementary file 1 — Supplementary Material 1: Supplemental File 1 | Excel file of m6A-modified genes in adult Drosophila heads compared to target genes identified as m6A-modified from m6A RIP-seq-based analysis of the Drosophila larval brain. [file 12864_2025_12111_MOESM1_ESM.xlsx]

## Sheet: Sheet1
FBgn	Gene	IP WT / mettl3 null (log2)	Sami
FBgn0012037	Ance	1.44879	Yes
FBgn0267978	ap	2.03395	Yes
FBgn0000108	Appl	0.746104	Yes
FBgn0032935	Atg18b	1.42927	Yes
FBgn0259176	bun	2.04185	Yes
FBgn0043364	cbt	1.20126	Yes
FBgn0039266	CG11791	2.07689	Yes
FBgn0033196	CG1358	0.0172276	Yes
FBgn0034501	CG13868	2.43126	Yes
FBgn0035146	CG13893	2.72055	Yes
FBgn0025712	CG13920	1.9779	Yes
FBgn0030482	CG1673	0.818931	Yes
FBgn0032297	CG17124	1.79287	Yes
FBgn0037525	CG17816	0.621972	Yes
FBgn0036454	CG17839	1.56441	Yes
FBgn0051694	CG31694	2.24887	Yes
FBgn0052066	CG32066	2.31283	Yes
FBgn0250867	CG42238	3.91907	Yes
FBgn0261674	CG42709	1.10792	Yes
FBgn0263077	CG43340	0.971508	Yes
FBgn0266410	CG45050	1.85867	Yes
FBgn0038981	CG5346	2.03586	Yes
FBgn0035293	CG5687	2.34087	Yes
FBgn0032666	CG5758	1.47237	Yes
FBgn0039492	CG6051	1.56908	Yes
FBgn0039178	CG6356	1.8259	Yes
FBgn0033677	CG8321	1.84556	Yes
FBgn0037676	CG8861	2.32206	Yes
FBgn0034504	CG8929	2.35706	Yes
FBgn0030662	CG9220	1.25342	Yes
FBgn0032886	CG9328	2.66013	Yes
FBgn0036663	CG9674	0.938986	Yes
FBgn0020503	CLIP-190	1.33999	Yes
FBgn0035872	Cpsf6	0.715574	Yes
FBgn0041605	cpx	0.68369	Yes
FBgn0262081	Csk	1.10093	Yes
FBgn0000384	cta	3.56176	Yes
FBgn0263930	dally	2.54622	Yes
FBgn0036534	DCP2	1.84738	Yes
FBgn0037443	Dmtn	1.25217	Yes
FBgn0260866	dnr1	1.96412	Yes
FBgn0035538	DopEcR	0.706838	Yes
FBgn0067783	DPCoAC	2.29751	Yes
FBgn0053512	dpr4	1.99482	Yes
FBgn0053481	dpr7	2.95705	Yes
FBgn0004638	drk	1.68707	Yes
FBgn0020304	drongo	1.35418	Yes
FBgn0016930	Dyrk2	1.3456	Yes
FBgn0031627	fipi	1.92027	Yes
FBgn0000662	fl(2)d	1.6759	Yes
FBgn0016797	fz2	2.40827	Yes
FBgn0031213	galectin	2.15955	Yes
FBgn0001104	Galphai	1.52354	Yes
FBgn0027657	glob1	2.20737	Yes
FBgn0011224	heph	1.52597	Yes
FBgn0010114	hig	1.10495	Yes
FBgn0004914	Hnf4	1.88496	Yes
FBgn0027086	IleRS	-0.173839	Yes
FBgn0044047	Ilp6	2.89614	Yes
FBgn0086359	Invadolysin	3.0499	Yes
FBgn0032147	IP3K1	2.40958	Yes
FBgn0261984	Ire1	0.517693	Yes
FBgn0266450	Kr-h1	4.07377	Yes
FBgn0020647	KrT95D	1.97328	Yes
FBgn0010786	l(3)02640	1.41324	Yes
FBgn0010877	l(3)05822	1.11464	Yes
FBgn0027539	lili	2.11541	Yes
FBgn0261565	Lmpt	1.52146	Yes
FBgn0268063	ltl	1.21343	Yes
FBgn0043070	MESK2	1.59619	Yes
FBgn0032694	MESR3	3.30863	Yes
FBgn0050021	metro	2.6661	Yes
FBgn0038735	MICU3	1.60005	Yes
FBgn0020269	mspo	2.28756	Yes
FBgn0262737	mub	1.26085	Yes
FBgn0033402	Myd88	1.16214	Yes
FBgn0031228	ND-15	2.03113	Yes
FBgn0030505	NFAT	1.08424	Yes
FBgn0004108	Nrt	0.987598	Yes
FBgn0032946	nrv3	1.09607	Yes
FBgn0013718	nuf	1.77036	Yes
FBgn0014184	Oda	2.40106	Yes
FBgn0037718	P58IPK	1.16089	Yes
FBgn0031401	papi	0.355322	Yes
FBgn0024315	Picot	0.936189	Yes
FBgn0000273	Pka-C1	0.797913	Yes
FBgn0259243	Pka-R1	1.21083	Yes
FBgn0034948	PPP1R15	1.63932	Yes
FBgn0267824	PRAS40	2.04649	Yes
FBgn0024734	PRL-1	4.33087	Yes
FBgn0263102	psq	1.3484	Yes
FBgn0003169	put	1.67091	Yes
FBgn0260499	qvr	1.19105	Yes
FBgn0014011	Rac2	1.97323	Yes
FBgn0283666	Rap2l	2.47209	Yes
FBgn0261986	RASSF8	1.29834	Yes
FBgn0003218	rdgB	1.22122	Yes
FBgn0031359	Rim2	1.26275	Yes
FBgn0030136	RpS28b	0.66181	Yes
FBgn0283472	S6k	0.925556	Yes
FBgn0262579	Sarm	1.10334	Yes
FBgn0033052	SCAP	1.42418	Yes
FBgn0040918	schlank	1.92913	Yes
FBgn0041094	scyl	1.85659	Yes
FBgn0052423	shep	1.21412	Yes
FBgn0261477	slim	1.41211	Yes
FBgn0265192	Snp	1.5351	Yes
FBgn0032840	sNPF	1.73718	Yes
FBgn0263987	spoon	0.774582	Yes
FBgn0003495	spz	1.83989	Yes
FBgn0016917	Stat92E	1.45236	Yes
FBgn0264270	Sxl	1.23932	Yes
FBgn0037084	Syx6	1.48598	Yes
FBgn0040071	tara	1.32629	Yes
FBgn0266579	tau	1.23963	Yes
FBgn0019650	toy	1.98343	Yes
FBgn0041775	tral	1.1747	Yes
FBgn0003748	Treh	0.375422	Yes
FBgn0051352	Unc-115a	2.23462	Yes
FBgn0031187	Usp2	1.27744	Yes
FBgn0011739	wts	1.45574	Yes
FBgn0261113	Xrp1	-0.0992387	Yes
FBgn0267398	Yeti	2.60741	Yes
FBgn0027616	Ythdc1	2.32807	Yes
FBgn0015331	abs	NA	NA
FBgn0263198	Acn	NA	NA
FBgn0000667	Actn	NA	NA
FBgn0036337	AdenoK	NA	NA
FBgn0000057	adp	NA	NA
FBgn0036043	Ae2	NA	NA
FBgn0086254	Akr1B	NA	NA
FBgn0000064	Ald1	NA	NA
FBgn0039293	Alg9	NA	NA
FBgn0015576	alpha-Est8	NA	NA
FBgn0015577	alpha-Est9	NA	NA
FBgn0038535	alt	NA	NA
FBgn0052626	AMPdeam	NA	NA
FBgn0027356	Amph	NA	NA
FBgn0036741	anchor	NA	NA
FBgn0286516	aqz	NA	NA
FBgn0028646	aralar1	NA	NA
FBgn0039908	Asator	NA	NA
FBgn0265193	Atf-2	NA	NA
FBgn0033010	Atf6	NA	NA
FBgn0037363	Atg17	NA	NA
FBgn0036813	Atg3	NA	NA
FBgn0034110	Atg9	NA	NA
FBgn0030343	ATP7	NA	NA
FBgn0002921	Atpalpha	NA	NA
FBgn0033844	bbc	NA	NA
FBgn0263231	bel	NA	NA
FBgn0003890	betaTub97EF	NA	NA
FBgn0034331	BomBc2	NA	NA
FBgn0025583	BomS2	NA	NA
FBgn0262838	BomT1	NA	NA
FBgn0287225	bor	NA	NA
FBgn0027535	botv	NA	NA
FBgn0000239	bur	NA	NA
FBgn0000250	cact	NA	NA
FBgn0000253	Cam	NA	NA
FBgn0016126	CaMKI	NA	NA
FBgn0013759	CASK	NA	NA
FBgn0037533	CD98hc	NA	NA
FBgn0027569	cert	NA	NA
FBgn0034644	CG10082	NA	NA
FBgn0032811	CG10268	NA	NA
FBgn0032699	CG10383	NA	NA
FBgn0034420	CG10737	NA	NA
FBgn0037238	CG1090	NA	NA
FBgn0036316	CG10960	NA	NA
FBgn0034485	CG11099	NA	NA
FBgn0033174	CG11125	NA	NA
FBgn0033178	CG11127	NA	NA
FBgn0037279	CG1129	NA	NA
FBgn0035346	CG1146	NA	NA
FBgn0036196	CG11658	NA	NA
FBgn0030678	CG11679	NA	NA
FBgn0030316	CG11695	NA	NA
FBgn0037592	CG11737	NA	NA
FBgn0038683	CG11779	NA	NA
FBgn0034436	CG11961	NA	NA
FBgn0037648	CG11975	NA	NA
FBgn0043458	CG12084	NA	NA
FBgn0035238	CG12104	NA	NA
FBgn0029810	CG12239	NA	NA
FBgn0039419	CG12290	NA	NA
FBgn0031276	CG12506	NA	NA
FBgn0031703	CG12512	NA	NA
FBgn0039538	CG12883	NA	NA
FBgn0033437	CG12926	NA	NA
FBgn0035519	CG1309	NA	NA
FBgn0032156	CG13124	NA	NA
FBgn0035526	CG1316	NA	NA
FBgn0028953	CG14478	NA	NA
FBgn0037142	CG14562	NA	NA
FBgn0037126	CG14567	NA	NA
FBgn0033236	CG14764	NA	NA
FBgn0038330	CG14868	NA	NA
FBgn0035440	CG14969	NA	NA
FBgn0035496	CG14990	NA	NA
FBgn0030929	CG15043	NA	NA
FBgn0034419	CG15111	NA	NA
FBgn0034417	CG15117	NA	NA
FBgn0030234	CG15211	NA	NA
FBgn0031161	CG15445	NA	NA
FBgn0034194	CG15611	NA	NA
FBgn0031632	CG15628	NA	NA
FBgn0030451	CG15717	NA	NA
FBgn0029766	CG15784	NA	NA
FBgn0030246	CG1582	NA	NA
FBgn0039897	CG1674	NA	NA
FBgn0038881	CG16791	NA	NA
FBgn0039048	CG17111	NA	NA
FBgn0032029	CG17292	NA	NA
FBgn0031858	CG17378	NA	NA
FBgn0250842	CG17575	NA	NA
FBgn0264494	CG17646	NA	NA
FBgn0039911	CG1909	NA	NA
FBgn0030060	CG2004	NA	NA
FBgn0027608	CG2082	NA	NA
FBgn0033484	CG2269	NA	NA
FBgn0037536	CG2698	NA	NA
FBgn0035087	CG2765	NA	NA
FBgn0034689	CG2921	NA	NA
FBgn0023528	CG2924	NA	NA
FBgn0031585	CG2955	NA	NA
FBgn0050022	CG30022	NA	NA
FBgn0031643	CG3008	NA	NA
FBgn0051051	CG31051	NA	NA
FBgn0051221	CG31221	NA	NA
FBgn0051300	CG31300	NA	NA
FBgn0051345	CG31345	NA	NA
FBgn0034961	CG3163	NA	NA
FBgn0051648	CG31648	NA	NA
FBgn0051729	CG31729	NA	NA
FBgn0051793	CG31793	NA	NA
FBgn0032122	CG31883	NA	NA
FBgn0052085	CG32085	NA	NA
FBgn0052225	CG32225	NA	NA
FBgn0052344	CG32344	NA	NA
FBgn0052425	CG32425	NA	NA
FBgn0034573	CG3295	NA	NA
FBgn0053110	CG33110	NA	NA
FBgn0250819	CG33521	NA	NA
FBgn0053523	CG33523	NA	NA
FBgn0061360	CG33672	NA	NA
FBgn0034997	CG3376	NA	NA
FBgn0053970	CG33970	NA	NA
FBgn0031245	CG3625	NA	NA
FBgn0037026	CG3634	NA	NA
FBgn0035983	CG4080	NA	NA
FBgn0038017	CG4115	NA	NA
FBgn0250869	CG42240	NA	NA
FBgn0259202	CG42306	NA	NA
FBgn0260657	CG42540	NA	NA
FBgn0261262	CG42613	NA	NA
FBgn0264979	CG4267	NA	NA
FBgn0261859	CG42788	NA	NA
FBgn0262476	CG43066	NA	NA
FBgn0264489	CG43897	NA	NA
FBgn0039073	CG4408	NA	NA
FBgn0264894	CG44085	NA	NA
FBgn0264990	CG44141	NA	NA
FBgn0265084	CG44195	NA	NA
FBgn0265182	CG44247	NA	NA
FBgn0035981	CG4452	NA	NA
FBgn0031896	CG4502	NA	NA
FBgn0038745	CG4538	NA	NA
FBgn0035021	CG4622	NA	NA
FBgn0283438	CG46280	NA	NA
FBgn0284230	CG46314	NA	NA
FBgn0284231	CG46315	NA	NA
FBgn0286931	CG46428	NA	NA
FBgn0027556	CG4928	NA	NA
FBgn0032217	CG4972	NA	NA
FBgn0035945	CG5026	NA	NA
FBgn0031904	CG5149	NA	NA
FBgn0037897	CG5270	NA	NA
FBgn0034920	CG5597	NA	NA
FBgn0034717	CG5819	NA	NA
FBgn0025700	CG5885	NA	NA
FBgn0039379	CG5886	NA	NA
FBgn0029831	CG5966	NA	NA
FBgn0017429	CG5989	NA	NA
FBgn0038679	CG6040	NA	NA
FBgn0034725	CG6044	NA	NA
FBgn0036158	CG6149	NA	NA
FBgn0027581	CG6191	NA	NA
FBgn0027582	CG6230	NA	NA
FBgn0038318	CG6236	NA	NA
FBgn0039464	CG6330	NA	NA
FBgn0028494	CG6424	NA	NA
FBgn0027550	CG6495	NA	NA
FBgn0036685	CG6664	NA	NA
FBgn0032305	CG6700	NA	NA
FBgn0037935	CG6834	NA	NA
FBgn0038972	CG7054	NA	NA
FBgn0038938	CG7084	NA	NA
FBgn0031948	CG7149	NA	NA
FBgn0033544	CG7220	NA	NA
FBgn0037146	CG7470	NA	NA
FBgn0038536	CG7655	NA	NA
FBgn0038627	CG7694	NA	NA
FBgn0026738	CG7857	NA	NA
FBgn0036116	CG7888	NA	NA
FBgn0028533	CG7953	NA	NA
FBgn0033373	CG8080	NA	NA
FBgn0037717	CG8301	NA	NA
FBgn0037759	CG8526	NA	NA
FBgn0033919	CG8547	NA	NA
FBgn0033244	CG8726	NA	NA
FBgn0036900	CG8765	NA	NA
FBgn0033679	CG8888	NA	NA
FBgn0038181	CG9297	NA	NA
FBgn0037063	CG9391	NA	NA
FBgn0032485	CG9426	NA	NA
FBgn0034618	CG9485	NA	NA
FBgn0031089	CG9572	NA	NA
FBgn0031529	CG9662	NA	NA
FBgn0037234	CG9795	NA	NA
FBgn0038143	CG9813	NA	NA
FBgn0000319	Chc	NA	NA
FBgn0267435	chp	NA	NA
FBgn0001977	CIAPIN1	NA	NA
FBgn0015024	CkIalpha	NA	NA
FBgn0037613	Cks85A	NA	NA
FBgn0036566	ClC-c	NA	NA
FBgn0034988	cN-IIIB	NA	NA
FBgn0051716	Cnot4	NA	NA
FBgn0010105	comm	NA	NA
FBgn0039054	Cow	NA	NA
FBgn0000370	crc	NA	NA
FBgn0030521	CtsB1	NA	NA
FBgn0261268	Cul3	NA	NA
FBgn0031432	Cyp309a1	NA	NA
FBgn0041337	Cyp309a2	NA	NA
FBgn0031695	Cyp4ac3	NA	NA
FBgn0015035	Cyp4e3	NA	NA
FBgn0013772	Cyp6a8	NA	NA
FBgn0033015	d4	NA	NA
FBgn0000422	Ddc	NA	NA
FBgn0029131	Debcl	NA	NA
FBgn0015247	Diap2	NA	NA
FBgn0011274	Dif	NA	NA
FBgn0034407	DptB	NA	NA
FBgn0015872	Drip	NA	NA
FBgn0027594	drpr	NA	NA
FBgn0036180	Duba	NA	NA
FBgn0000527	e	NA	NA
FBgn0000629	E(z)	NA	NA
FBgn0026438	Eaat2	NA	NA
FBgn0033166	Eaf	NA	NA
FBgn0011217	eff	NA	NA
FBgn0034180	Ehbp1	NA	NA
FBgn0004910	Eip63F-1	NA	NA
FBgn0010435	emp	NA	NA
FBgn0004875	enc	NA	NA
FBgn0038659	EndoA	NA	NA
FBgn0025936	Eph	NA	NA
FBgn0036974	eRF1	NA	NA
FBgn0261547	Exn	NA	NA
FBgn0033859	fand	NA	NA
FBgn0042627	FASN2	NA	NA
FBgn0011205	fbl	NA	NA
FBgn0045063	fdl	NA	NA
FBgn0011591	fng	NA	NA
FBgn0032773	fon	NA	NA
FBgn0262477	FoxP	NA	NA
FBgn0029769	frma	NA	NA
FBgn0004516	Gad1	NA	NA
FBgn0053145	GalT1	NA	NA
FBgn0028968	gammaCOP	NA	NA
FBgn0264560	garz	NA	NA
FBgn0039031	Gbp3	NA	NA
FBgn0010225	Gel	NA	NA
FBgn0005198	gig	NA	NA
FBgn0066114	GlcAT-I	NA	NA
FBgn0015229	glec	NA	NA
FBgn0022160	Gpo1	NA	NA
FBgn0036919	Grasp65	NA	NA
FBgn0032682	grnd	NA	NA
FBgn0001139	gro	NA	NA
FBgn0030882	Gss1	NA	NA
FBgn0052495	Gss2	NA	NA
FBgn0001168	h	NA	NA
FBgn0032797	Hasp	NA	NA
FBgn0015805	HDAC1	NA	NA
FBgn0035207	Herc4	NA	NA
FBgn0001186	Hex-A	NA	NA
FBgn0041150	hoe1	NA	NA
FBgn0025777	homer	NA	NA
FBgn0001202	hook	NA	NA
FBgn0033028	hrm	NA	NA
FBgn0026418	Hsc70Cb	NA	NA
FBgn0085451	htk	NA	NA
FBgn0034269	Hyccin	NA	NA
FBgn0024222	IKKbeta	NA	NA
FBgn0024958	Irp-1A	NA	NA
FBgn0034405	Jheh2	NA	NA
FBgn0037955	Kyat	NA	NA
FBgn0086372	lap	NA	NA
FBgn0040092	lectin-46Cb	NA	NA
FBgn0046704	Liprin-alpha	NA	NA
FBgn0066101	LpR1	NA	NA
FBgn0030608	Lsd-2	NA	NA
FBgn0264691	Lst8	NA	NA
FBgn0026326	Mad1	NA	NA
FBgn0262559	Mdh2	NA	NA
FBgn0039923	MED26	NA	NA
FBgn0034401	MetRS	NA	NA
FBgn0038294	Mf	NA	NA
FBgn0260745	mfas	NA	NA
FBgn0086442	mib2	NA	NA
FBgn0035049	Mmp1	NA	NA
FBgn0263241	Mocs1	NA	NA
FBgn0030692	mRpS30	NA	NA
FBgn0028479	Mtpalpha	NA	NA
FBgn0031637	mxt	NA	NA
FBgn0026199	myo	NA	NA
FBgn0086904	Nacalpha	NA	NA
FBgn0000039	nAChRalpha2	NA	NA
FBgn0034308	Naus	NA	NA
FBgn0032924	Nbr	NA	NA
FBgn0010352	Nc73EF	NA	NA
FBgn0017566	ND-75	NA	NA
FBgn0039125	Ndc1	NA	NA
FBgn0017430	Nelf-E	NA	NA
FBgn0038818	Nep4	NA	NA
FBgn0039564	Nep7	NA	NA
FBgn0037727	Nepl12	NA	NA
FBgn0037447	Neurochondrin	NA	NA
FBgn0028703	Nhe3	NA	NA
FBgn0002938	ninaC	NA	NA
FBgn0051547	NKCC	NA	NA
FBgn0013305	Nmda1	NA	NA
FBgn0005771	noc	NA	NA
FBgn0085436	Not1	NA	NA
FBgn0024320	Npc1a	NA	NA
FBgn0039348	Npl4	NA	NA
FBgn0038975	Nrx-1	NA	NA
FBgn0036298	nst	NA	NA
FBgn0027868	Nup107	NA	NA
FBgn0263456	nwk	NA	NA
FBgn0263232	Nxf3	NA	NA
FBgn0015522	olf186-M	NA	NA
FBgn0028996	onecut	NA	NA
FBgn0036005	pall	NA	NA
FBgn0010247	Parp	NA	NA
FBgn0036271	Pbgs	NA	NA
FBgn0027580	PCB	NA	NA
FBgn0041342	Pcyt1	NA	NA
FBgn0011207	pelo	NA	NA
FBgn0027621	Pfrx	NA	NA
FBgn0035975	PGRP-LA	NA	NA
FBgn0261015	Pif1A	NA	NA
FBgn0046874	Pif1B	NA	NA
FBgn0040079	pkaap	NA	NA
FBgn0003093	Pkc98E	NA	NA
FBgn0034694	Plekhm1	NA	NA
FBgn0259214	PMCA	NA	NA
FBgn0053526	PNUTS	NA	NA
FBgn0036239	Pop2	NA	NA
FBgn0035831	Pop4	NA	NA
FBgn0036770	Prestin	NA	NA
FBgn0003149	Prm	NA	NA
FBgn0045038	Proc	NA	NA
FBgn0050342	Prp38	NA	NA
FBgn0022361	Pur-alpha	NA	NA
FBgn0032006	Pvr	NA	NA
FBgn0259785	pzg	NA	NA
FBgn0015791	Rab14	NA	NA
FBgn0015793	Rab19	NA	NA
FBgn0029840	raptor	NA	NA
FBgn0003204	ras	NA	NA
FBgn0265959	rdgC	NA	NA
FBgn0010774	Ref1	NA	NA
FBgn0015801	Reg-5	NA	NA
FBgn0011701	repo	NA	NA
FBgn0031814	retm	NA	NA
FBgn0028699	Rh50	NA	NA
FBgn0036980	RhoBTB	NA	NA
FBgn0003256	rl	NA	NA
FBgn0026056	Rlip	NA	NA
FBgn0003261	Rm62	NA	NA
FBgn0011704	RnrS	NA	NA
FBgn0004574	Rop	NA	NA
FBgn0262955	RpII140	NA	NA
FBgn0028695	Rpn1	NA	NA
FBgn0028689	Rpn6	NA	NA
FBgn0010412	RpS19a	NA	NA
FBgn0034132	S-Lap8	NA	NA
FBgn0039229	Saf-B	NA	NA
FBgn0061197	salto	NA	NA
FBgn0000416	Sap-r	NA	NA
FBgn0013334	Sap47	NA	NA
FBgn0038947	Sar1	NA	NA
FBgn0267378	sau	NA	NA
FBgn0003317	sax	NA	NA
FBgn0030574	sbm	NA	NA
FBgn0052103	SCaMC	NA	NA
FBgn0033784	SCCRO3	NA	NA
FBgn0030357	Sclp	NA	NA
FBgn0266673	Sec10	NA	NA
FBgn0266672	Sec8	NA	NA
FBgn0284221	Sema5c	NA	NA
FBgn0003390	shf	NA	NA
FBgn0039296	Sil1	NA	NA
FBgn0016984	sktl	NA	NA
FBgn0003423	slgA	NA	NA
FBgn0264087	Slob	NA	NA
FBgn0035539	slow	NA	NA
FBgn0019890	Smg5	NA	NA
FBgn0016983	smid	NA	NA
FBgn0025800	Smox	NA	NA
FBgn0011715	Snr1	NA	NA
FBgn0039232	sosie	NA	NA
FBgn0037460	sowi	NA	NA
FBgn0039172	Spase22-23	NA	NA
FBgn0086676	spin	NA	NA
FBgn0262057	Spn77Ba	NA	NA
FBgn0038299	Spn88Eb	NA	NA
FBgn0266521	stai	NA	NA
FBgn0027363	Stam	NA	NA
FBgn0261041	stj	NA	NA
FBgn0086784	stmA	NA	NA
FBgn0033782	sug	NA	NA
FBgn0003654	sw	NA	NA
FBgn0032731	Swip-1	NA	NA
FBgn0002044	swm	NA	NA
FBgn0034135	Syn2	NA	NA
FBgn0033876	Syngr	NA	NA
FBgn0261089	Sytalpha	NA	NA
FBgn0259730	tal-1A	NA	NA
FBgn0286898	Tango1	NA	NA
FBgn0260744	Tango9	NA	NA
FBgn0032249	TBC1D16	NA	NA
FBgn0041182	Tep2	NA	NA
FBgn0023479	teq	NA	NA
FBgn0033929	Tfb1	NA	NA
FBgn0004915	TfIIB	NA	NA
FBgn0034939	thoc5	NA	NA
FBgn0003716	tkv	NA	NA
FBgn0004117	Tm2	NA	NA
FBgn0028399	TMS1	NA	NA
FBgn0028397	Tob	NA	NA
FBgn0004885	tok	NA	NA
FBgn0032397	Tom70	NA	NA
FBgn0086355	Tpi	NA	NA
FBgn0050035	Tret1-1	NA	NA
FBgn0003861	trp	NA	NA
FBgn0005614	trpl	NA	NA
FBgn0033528	trsn	NA	NA
FBgn0039465	Tsp97E	NA	NA
FBgn0284257	Ttd14	NA	NA
FBgn0011725	twin	NA	NA
FBgn0061469	Ube3a	NA	NA
FBgn0026076	UBL3	NA	NA
FBgn0032208	Ufd4	NA	NA
FBgn0014075	Uggt	NA	NA
FBgn0025726	unc-13	NA	NA
FBgn0029711	Usf	NA	NA
FBgn0016756	Usp47	NA	NA
FBgn0030366	Usp7	NA	NA
FBgn0031424	VGlut	NA	NA
FBgn0265262	Vha68-1	NA	NA
FBgn0024183	vig	NA	NA
FBgn0004397	Vinc	NA	NA
FBgn0030323	Vlet	NA	NA
FBgn0260964	Vmat	NA	NA
FBgn0037299	Vps37B	NA	NA
FBgn0283469	Vps4	NA	NA
FBgn0266848	wap	NA	NA
FBgn0024273	WASp	NA	NA
FBgn0038617	Wdr37	NA	NA
FBgn0042693	wrd	NA	NA
FBgn0016078	wun	NA	NA
FBgn0034959	Xxylt	NA	NA
FBgn0041713	yellow-c	NA	NA
FBgn0265575	yin	NA	NA
FBgn0265991	Zasp52	NA	NA
FBgn0035917	Zasp66	NA	NA
FBgn0033665	Zip48C	NA	NA
