# Supplementary material for: Long-read sequencing-based analyses of the adult Drosophila brain transcriptome in physiological and pathological settings
Source: BMC Genomics. 2025 Oct 14;26:913. doi: 10.1186/s12864-025-12111-w (PMC12522962; doi:10.1186/s12864-025-12111-w)
Supplement: Supplementary file 2 — Supplementary Material 2: Supplemental File 2 | Excel file of m6A modification analysis using m6Anet vs TandemMod. [file 12864_2025_12111_MOESM2_ESM.xlsx]

## Sheet: Sheet 1 - TandemMod_m6A_calls
transcript_id	transcript_position	kmer	mod_ratio_TM
FBtr0006151	873	GGACC	0.732408
FBtr0006151	1083	AAACT	1
FBtr0006151	1398	TGACC	1
FBtr0006151	1931	GGACT	1
FBtr0070002	988	GGACT	1
FBtr0070006	1078	TGACC	0.7
FBtr0070008	750	GGACC	0.9
FBtr0070028	1302	GGACA	0.75
FBtr0070028	1568	GGACC	1
FBtr0070034	987	GAACA	1
FBtr0070034	1080	GAACA	1
FBtr0070034	1916	TGACC	1
FBtr0070034	2817	AAACC	1
FBtr0070034	4107	AAACT	1
FBtr0070036	569	AAACT	0.8
FBtr0070038	1485	AGACC	0.727273
FBtr0070038	1558	TAACC	0.727273
FBtr0070042	226	GGACC	0.782609
FBtr0070043	877	GGACT	0.833333
FBtr0070044	113	GGACC	0.75
FBtr0070050	1564	GGACA	1
FBtr0070050	1654	GGACC	1
FBtr0070050	1678	GGACA	1
FBtr0070050	1881	TAACT	1
FBtr0070050	1900	GGACT	1
FBtr0070050	1942	TGACA	1
FBtr0070050	2089	GGACA	1
FBtr0070051	118	TAACC	1
FBtr0070051	936	TGACC	1
FBtr0070051	1320	GAACC	1
FBtr0070051	1407	GGACA	1
FBtr0070051	1485	GGACC	1
FBtr0070051	1497	GGACC	1
FBtr0070051	1521	GGACA	1
FBtr0070051	1866	TGACA	1
FBtr0070051	2012	AGACA	1
FBtr0070054	762	GGACA	1
FBtr0070054	927	GAACT	1
FBtr0070054	936	TGACC	1
FBtr0070054	1497	GGACC	1
FBtr0070059	201	GGACC	1
FBtr0070059	655	GAACC	0.833333
FBtr0070060	1251	GGACC	1
FBtr0070060	1415	GGACA	1
FBtr0070061	1174	AGACC	1
FBtr0070061	1451	GGACA	0.8
FBtr0070061	2696	AGACC	0.888889
FBtr0070061	2874	GGACT	0.888889
FBtr0070062	298	TGACC	1
FBtr0070062	323	AAACC	1
FBtr0070062	920	GGACA	1
FBtr0070062	1250	GAACT	0.75
FBtr0070063	1302	TAACA	1
FBtr0070063	5978	TGACT	1
FBtr0070063	6453	TAACC	1
FBtr0070063	6467	AGACC	1
FBtr0070065	367	TGACC	0.714286
FBtr0070065	1508	AAACA	0.777778
FBtr0070067	39	TGACT	1
FBtr0070067	99	TGACT	1
FBtr0070067	260	AGACT	1
FBtr0070067	767	GAACA	1
FBtr0070067	968	TGACA	1
FBtr0070067	1058	GAACA	1
FBtr0070067	1186	AGACC	1
FBtr0070067	1306	AGACC	1
FBtr0070067	1342	AGACC	1
FBtr0070067	1390	TGACC	1
FBtr0070067	1510	TGACC	1
FBtr0070067	1593	GAACC	1
FBtr0070067	2231	TAACA	1
FBtr0070067	2651	GGACT	1
FBtr0070067	2743	AAACT	1
FBtr0070067	2802	GGACA	1
FBtr0070067	2955	TAACA	1
FBtr0070067	3187	TAACT	1
FBtr0070067	3335	TAACT	1
FBtr0070067	3353	AAACA	1
FBtr0070068	1416	TGACC	1
FBtr0070068	1619	GAACC	1
FBtr0070068	2677	GGACT	1
FBtr0070068	2819	GGACT	1
FBtr0070068	2916	TAACT	1
FBtr0070071	1437	AAACA	1
FBtr0070071	1510	AGACC	1
FBtr0070071	1744	AAACT	1
FBtr0070071	1895	AAACC	1
FBtr0070072	783	GAACT	1
FBtr0070074	515	GGACA	1
FBtr0070074	758	GGACC	1
FBtr0070074	873	AAACA	1
FBtr0070079	1605	TGACC	0.857143
FBtr0070079	2221	GGACT	0.714286
FBtr0070079	2263	GGACC	0.714286
FBtr0070080	23	GGACT	1
FBtr0070085	206	TAACT	1
FBtr0070085	574	GGACA	1
FBtr0070085	862	GGACC	1
FBtr0070085	919	TAACC	1
FBtr0070085	1360	GGACT	1
FBtr0070085	1518	TGACC	1
FBtr0070085	1695	TGACC	1
FBtr0070085	2542	AGACT	1
FBtr0070086	617	GGACC	0.7
FBtr0070087	4876	TAACC	0.727273
FBtr0070088	385	GGACT	0.818182
FBtr0070089	318	AGACC	1
FBtr0070089	436	GGACA	1
FBtr0070089	555	GGACT	1
FBtr0070089	1492	GGACA	1
FBtr0070089	1582	AAACT	1
FBtr0070090	262	GAACC	1
FBtr0070090	997	GGACT	0.75
FBtr0070093	597	AAACC	0.75
FBtr0070094	549	GGACT	1
FBtr0070094	760	TGACA	1
FBtr0070094	778	GGACC	1
FBtr0070094	840	AAACA	1
FBtr0070094	847	TAACA	1
FBtr0070094	1125	TAACC	1
FBtr0070094	1204	GGACA	1
FBtr0070094	2138	GAACC	1
FBtr0070094	3814	AGACC	0.777778
FBtr0070098	132	TGACC	1
FBtr0070098	1265	GGACT	1
FBtr0070098	1478	AGACC	1
FBtr0070098	1550	TAACC	1
FBtr0070098	1601	GGACC	1
FBtr0070106	54	AGACT	0.8
FBtr0070108	816	GGACT	1
FBtr0070108	1577	TAACA	0.75
FBtr0070109	81	GAACT	1
FBtr0070109	157	GGACC	1
FBtr0070109	385	GGACC	1
FBtr0070109	925	GAACT	1
FBtr0070109	1534	GGACA	1
FBtr0070109	1599	AGACT	1
FBtr0070109	1801	GGACC	1
FBtr0070109	2077	GGACA	1
FBtr0070109	3195	AAACA	1
FBtr0070109	3650	AAACC	1
FBtr0070109	3887	AAACC	1
FBtr0070116	199	GAACT	1
FBtr0070116	539	GGACC	1
FBtr0070119	141	TAACC	1
FBtr0070119	168	AGACA	1
FBtr0070119	184	GGACC	1
FBtr0070119	595	AGACC	1
FBtr0070119	631	GGACT	1
FBtr0070120	281	AAACT	1
FBtr0070120	528	GAACC	1
FBtr0070120	708	GGACC	1
FBtr0070120	737	AAACA	1
FBtr0070120	1016	GAACC	1
FBtr0070120	1318	GGACC	1
FBtr0070120	1458	GGACA	1
FBtr0070120	2384	GGACT	1
FBtr0070120	2957	GGACC	1
FBtr0070120	3354	GGACC	0.75
FBtr0070120	3448	AGACC	1
FBtr0070120	4257	GGACC	0.833333
FBtr0070120	4562	TGACC	0.833333
FBtr0070121	1155	GGACC	0.7
FBtr0070124	780	GGACT	1
FBtr0070124	1043	AGACT	1
FBtr0070124	1091	AGACC	1
FBtr0070124	1110	GGACT	1
FBtr0070124	1307	AGACT	1
FBtr0070127	589	GGACA	0.75
FBtr0070129	408	GGACA	1
FBtr0070130	7153	AGACC	1
FBtr0070130	7194	GAACC	1
FBtr0070130	7497	TGACC	1
FBtr0070130	7539	TAACC	1
FBtr0070130	7926	GGACA	1
FBtr0070130	7931	AAACA	1
FBtr0070130	8196	AAACA	1
FBtr0070130	8216	AAACA	1
FBtr0070130	8470	TGACT	1
FBtr0070130	8556	TAACT	1
FBtr0070130	8642	TAACT	1
FBtr0070131	3799	TGACC	1
FBtr0070131	3940	TAACC	1
FBtr0070131	3997	AAACT	1
FBtr0070131	4374	GGACA	1
FBtr0070131	5736	GGACC	1
FBtr0070131	5764	AAACA	1
FBtr0070131	6060	GGACC	1
FBtr0070131	6103	TGACC	1
FBtr0070131	6250	AGACC	1
FBtr0070131	6338	TAACC	1
FBtr0070131	6374	GGACT	1
FBtr0070131	7252	GAACC	1
FBtr0070131	7366	AGACA	1
FBtr0070131	7950	GGACA	1
FBtr0070133	6809	TGACT	1
FBtr0070133	7325	TAACT	1
FBtr0070133	7422	TAACC	1
FBtr0070133	7809	GGACA	1
FBtr0070135	1819	TAACC	0.835821
FBtr0070135	1825	TAACC	0.776119
FBtr0070136	1798	TAACC	0.813953
FBtr0070136	1804	TAACC	0.767442
FBtr0070137	28	AAACT	0.75
FBtr0070137	1888	TAACC	0.774194
FBtr0070137	1894	TAACC	0.806452
FBtr0070139	1028	TAACC	1
FBtr0070139	1440	GGACT	1
FBtr0070139	1596	GAACA	1
FBtr0070139	2051	GGACA	1
FBtr0070141	504	GGACT	0.78125
FBtr0070141	792	GGACC	0.787879
FBtr0070141	1584	GAACC	0.823529
FBtr0070146	1110	GGACC	0.75
FBtr0070146	1587	GGACA	0.75
FBtr0070146	1890	GGACT	0.75
FBtr0070147	811	TGACC	0.75
FBtr0070147	1355	GGACC	0.8
FBtr0070147	1450	AAACA	0.8
FBtr0070150	1088	AGACA	1
FBtr0070150	1204	AAACA	1
FBtr0070151	439	GGACT	1
FBtr0070151	1069	GGACT	1
FBtr0070151	1639	GGACC	1
FBtr0070151	1826	GGACT	1
FBtr0070151	1950	TAACC	1
FBtr0070151	2940	TAACA	0.75
FBtr0070151	4129	GGACC	1
FBtr0070151	5256	TAACC	0.75
FBtr0070161	36	TGACC	1
FBtr0070161	99	TAACA	1
FBtr0070161	149	TAACT	1
FBtr0070161	585	TAACC	1
FBtr0070161	822	TAACA	1
FBtr0070161	1782	GGACC	1
FBtr0070161	1793	AGACA	1
FBtr0070161	2094	AGACA	1
FBtr0070161	2322	GGACA	1
FBtr0070161	2432	AAACT	1
FBtr0070161	2585	AGACT	1
FBtr0070161	2900	GGACT	1
FBtr0070161	2907	TGACC	1
FBtr0070161	3255	GGACC	1
FBtr0070161	3342	TAACA	1
FBtr0070161	3552	GGACT	1
FBtr0070161	3990	GGACC	1
FBtr0070163	267	AAACA	1
FBtr0070163	413	TAACA	1
FBtr0070163	734	GGACA	1
FBtr0070163	867	AGACT	1
FBtr0070167	706	GAACC	1
FBtr0070167	715	GGACA	1
FBtr0070167	1913	AAACT	1
FBtr0070168	321	GGACT	0.967742
FBtr0070169	191	GGACC	1
FBtr0070169	440	GGACT	1
FBtr0070169	619	GGACC	1
FBtr0070169	1654	TGACC	0.833333
FBtr0070169	1709	AAACT	0.833333
FBtr0070170	1480	GGACA	1
FBtr0070173	1019	GGACA	0.75
FBtr0070177	455	GGACC	1
FBtr0070177	622	GGACC	1
FBtr0070177	725	AGACC	1
FBtr0070177	1952	AAACT	1
FBtr0070177	3894	GGACC	0.8
FBtr0070178	455	GGACC	1
FBtr0070178	506	TGACA	1
FBtr0070178	576	AAACA	1
FBtr0070178	622	GGACC	1
FBtr0070178	725	AGACC	1
FBtr0070178	876	AGACT	1
FBtr0070178	883	GAACT	1
FBtr0070178	927	AAACA	1
FBtr0070178	2517	GGACA	0.8
FBtr0070178	4674	GGACC	0.888889
FBtr0070182	921	GGACC	0.833333
FBtr0070182	1225	GGACT	0.714286
FBtr0070182	2125	GGACC	0.857143
FBtr0070183	340	TAACT	1
FBtr0070183	731	GGACT	0.75
FBtr0070183	859	GAACC	1
FBtr0070187	64	AAACT	0.75
FBtr0070187	646	GGACT	0.833333
FBtr0070187	2373	TGACT	0.75
FBtr0070188	502	TAACC	0.9375
FBtr0070189	685	GGACC	1
FBtr0070189	919	GGACC	1
FBtr0070197	222	GGACT	1
FBtr0070197	452	GGACA	1
FBtr0070197	651	GGACC	1
FBtr0070197	743	GGACC	1
FBtr0070197	791	GGACC	1
FBtr0070197	895	AGACC	1
FBtr0070201	2045	TGACC	1
FBtr0070201	2531	GGACA	1
FBtr0070201	2685	AAACC	1
FBtr0070209	1525	GGACC	0.857143
FBtr0070212	212	GGACT	1
FBtr0070212	383	GGACC	1
FBtr0070212	779	GGACT	1
FBtr0070215	938	GAACA	1
FBtr0070215	1031	GGACC	1
FBtr0070215	1471	TAACC	1
FBtr0070215	2470	TAACT	1
FBtr0070216	1058	GGACC	0.785714
FBtr0070216	1403	GGACC	0.846154
FBtr0070217	280	TAACC	0.75
FBtr0070217	1164	GGACC	0.857143
FBtr0070217	1509	GGACC	0.9
FBtr0070217	2153	GGACC	0.846154
FBtr0070218	219	TAACT	1
FBtr0070218	558	GGACA	1
FBtr0070218	1395	GGACC	0.875
FBtr0070222	2297	GAACC	1
FBtr0070222	2721	TAACC	1
FBtr0070222	2897	TGACT	1
FBtr0070225	1713	GGACC	0.714286
FBtr0070225	2466	GGACT	0.833333
FBtr0070225	3603	GGACT	0.714286
FBtr0070231	1666	TGACC	1
FBtr0070235	2633	AGACC	0.8
FBtr0070235	3549	GGACA	1
FBtr0070235	3555	TAACA	1
FBtr0070236	1878	GAACT	0.75
FBtr0070239	333	GGACA	1
FBtr0070239	431	TGACT	1
FBtr0070239	542	TAACC	1
FBtr0070239	805	GAACA	1
FBtr0070239	863	GGACT	1
FBtr0070239	1542	AGACT	1
FBtr0070239	1713	TAACA	1
FBtr0070239	1986	GGACC	1
FBtr0070239	2027	AGACC	1
FBtr0070239	2178	GGACA	1
FBtr0070239	2190	GGACT	1
FBtr0070239	2448	AAACA	1
FBtr0070239	2713	GGACT	1
FBtr0070239	2902	GGACT	1
FBtr0070239	3429	GGACA	1
FBtr0070244	480	AAACT	1
FBtr0070244	732	AGACC	1
FBtr0070244	825	GAACT	1
FBtr0070244	1021	GAACC	1
FBtr0070244	1081	GAACC	1
FBtr0070244	1103	AGACA	1
FBtr0070244	1112	AGACT	1
FBtr0070244	1233	GAACA	1
FBtr0070244	1270	TAACT	1
FBtr0070244	1317	AAACA	1
FBtr0070244	1393	TAACC	1
FBtr0070244	1523	TGACC	1
FBtr0070244	1680	GGACA	1
FBtr0070244	2005	GGACT	1
FBtr0070244	2025	GGACA	1
FBtr0070244	2154	GAACC	1
FBtr0070244	2174	AAACC	1
FBtr0070244	2196	GGACA	1
FBtr0070244	2287	GAACT	1
FBtr0070244	2544	TGACC	1
FBtr0070244	2694	TAACA	1
FBtr0070244	2934	AAACA	1
FBtr0070244	2985	TAACA	1
FBtr0070244	3207	GGACT	1
FBtr0070244	3282	AGACC	1
FBtr0070244	3310	GAACA	1
FBtr0070244	3462	AGACT	1
FBtr0070244	3719	AGACC	1
FBtr0070244	3780	AAACC	1
FBtr0070244	4054	GGACA	1
FBtr0070244	4151	TAACC	1
FBtr0070244	4347	TAACC	1
FBtr0070244	4504	AAACC	1
FBtr0070244	4819	AGACC	1
FBtr0070244	4876	TAACA	1
FBtr0070244	4992	AAACT	1
FBtr0070244	5291	GAACC	1
FBtr0070244	5554	AAACT	1
FBtr0070249	41	GGACC	1
FBtr0070249	120	AAACA	1
FBtr0070249	414	TGACA	1
FBtr0070249	440	AAACT	1
FBtr0070249	614	AAACT	1
FBtr0070249	758	GGACA	1
FBtr0070249	934	TGACC	1
FBtr0070249	1706	GGACA	1
FBtr0070249	1760	GGACC	1
FBtr0070249	1803	GGACT	1
FBtr0070249	1827	GGACT	1
FBtr0070249	2181	AGACA	1
FBtr0070249	4963	GAACT	1
FBtr0070249	5441	AAACC	1
FBtr0070249	5515	AAACA	1
FBtr0070249	5675	GAACC	1
FBtr0070249	5718	TGACC	1
FBtr0070249	5816	TAACC	1
FBtr0070252	784	TGACA	1
FBtr0070252	834	TGACC	1
FBtr0070252	1287	AGACT	1
FBtr0070252	1336	GGACA	1
FBtr0070252	1449	AAACA	1
FBtr0070258	93	AAACT	1
FBtr0070258	269	TAACC	1
FBtr0070258	1311	TGACC	1
FBtr0070259	578	GGACT	0.724138
FBtr0070260	371	GAACC	1
FBtr0070260	893	GAACT	1
FBtr0070260	1075	GAACT	1
FBtr0070260	1222	AGACT	1
FBtr0070260	2425	GAACC	0.75
FBtr0070269	421	GGACC	0.8
FBtr0070269	1078	GGACT	0.8
FBtr0070269	2391	AAACC	0.8
FBtr0070270	155	GGACC	1
FBtr0070270	1017	TGACT	1
FBtr0070270	1828	GGACT	1
FBtr0070272	97	AGACC	1
FBtr0070272	103	AGACT	1
FBtr0070272	467	GGACC	1
FBtr0070272	659	TAACC	1
FBtr0070272	685	TGACC	1
FBtr0070279	91	AAACA	1
FBtr0070279	616	GGACA	1
FBtr0070279	731	TGACC	1
FBtr0070279	1755	GGACT	1
FBtr0070283	707	GGACT	0.818182
FBtr0070293	1042	GGACC	1
FBtr0070297	171	GGACA	1
FBtr0070297	194	GGACA	1
FBtr0070297	434	TGACC	1
FBtr0070297	466	GGACC	1
FBtr0070297	587	GAACC	1
FBtr0070297	728	GAACA	1
FBtr0070297	768	GAACA	1
FBtr0070297	1082	AAACA	1
FBtr0070297	1120	TGACC	1
FBtr0070297	1247	GGACA	1
FBtr0070297	1303	TAACC	1
FBtr0070297	1454	GGACA	1
FBtr0070297	1519	TGACC	1
FBtr0070297	1587	AGACT	1
FBtr0070297	1624	AGACC	1
FBtr0070297	1736	AGACA	1
FBtr0070297	1994	AAACC	1
FBtr0070300	1848	GAACC	1
FBtr0070300	2044	GGACC	1
FBtr0070300	2075	GAACT	1
FBtr0070300	2083	TAACC	1
FBtr0070300	2092	GAACC	1
FBtr0070300	2198	TGACT	1
FBtr0070300	2228	GGACT	1
FBtr0070300	2276	AGACC	1
FBtr0070300	2334	TGACT	1
FBtr0070300	2369	AGACA	1
FBtr0070300	2419	TGACA	1
FBtr0070300	2492	TGACA	1
FBtr0070300	2743	TAACC	1
FBtr0070300	2858	AAACC	1
FBtr0070300	2894	AAACA	1
FBtr0070300	3099	AAACT	1
FBtr0070300	3119	AAACA	1
FBtr0070300	5114	GGACT	0.8
FBtr0070301	709	GGACT	0.75
FBtr0070308	593	GGACA	0.75
FBtr0070310	169	GGACC	1
FBtr0070310	898	AGACT	1
FBtr0070312	189	GGACA	0.75
FBtr0070312	262	GAACT	1
FBtr0070312	338	GGACT	0.75
FBtr0070312	1237	GGACT	0.8
FBtr0070312	1283	AAACT	0.8
FBtr0070313	279	TAACA	0.75
FBtr0070313	456	GGACC	0.703704
FBtr0070314	85	AAACT	0.7
FBtr0070314	548	TGACC	0.9
FBtr0070314	795	GGACC	0.9
FBtr0070315	627	AGACC	1
FBtr0070315	1232	GGACC	1
FBtr0070315	2792	GGACC	0.875
FBtr0070315	2813	GGACC	0.75
FBtr0070315	2855	GGACC	0.875
FBtr0070315	3135	GGACT	0.75
FBtr0070316	2953	GGACA	1
FBtr0070316	3073	GGACC	1
FBtr0070316	3423	TGACC	1
FBtr0070316	3499	GGACA	1
FBtr0070316	3544	GGACT	1
FBtr0070316	4036	AGACT	1
FBtr0070316	4104	AAACT	1
FBtr0070316	4489	GAACT	1
FBtr0070316	4496	AAACT	1
FBtr0070316	4530	GAACC	1
FBtr0070316	4762	GGACA	1
FBtr0070316	4801	GAACC	1
FBtr0070316	4866	AAACA	1
FBtr0070316	5043	AGACC	1
FBtr0070316	5248	GGACT	1
FBtr0070316	5403	AAACA	1
FBtr0070316	5862	AAACA	1
FBtr0070316	6041	AAACC	1
FBtr0070317	3197	GGACT	0.8
FBtr0070317	3630	TGACC	0.75
FBtr0070319	1308	GGACA	1
FBtr0070321	435	GGACC	0.875
FBtr0070321	586	GGACA	0.75
FBtr0070328	524	TAACC	1
FBtr0070330	328	GGACA	1
FBtr0070330	334	GGACA	1
FBtr0070330	376	GGACC	1
FBtr0070330	436	AAACC	1
FBtr0070330	452	GGACT	1
FBtr0070330	822	TGACA	1
FBtr0070330	1150	GGACA	1
FBtr0070334	128	GGACC	0.733333
FBtr0070335	589	GGACT	0.833333
FBtr0070335	729	AGACT	0.8
FBtr0070336	132	GAACT	1
FBtr0070336	311	AAACA	1
FBtr0070336	713	GGACT	0.75
FBtr0070337	439	GGACT	0.9
FBtr0070338	85	AAACC	1
FBtr0070338	336	GAACC	1
FBtr0070338	481	GAACT	1
FBtr0070338	630	GAACT	1
FBtr0070338	739	TGACA	1
FBtr0070338	847	AAACC	1
FBtr0070338	902	AAACT	1
FBtr0070339	1045	GGACC	0.8
FBtr0070339	1627	GAACC	0.714286
FBtr0070339	2559	GGACC	1
FBtr0070340	4360	GGACC	0.851852
FBtr0070340	4746	GGACC	0.928571
FBtr0070341	802	AAACA	1
FBtr0070341	903	GGACA	1
FBtr0070341	1259	AGACC	1
FBtr0070341	1485	GAACC	1
FBtr0070343	820	GGACA	1
FBtr0070343	2689	GAACC	1
FBtr0070343	3075	AGACC	1
FBtr0070343	3188	AAACA	1
FBtr0070344	87	GGACT	1
FBtr0070344	379	GAACA	1
FBtr0070344	820	GGACA	1
FBtr0070344	2193	TGACC	1
FBtr0070344	3116	GGACT	1
FBtr0070345	1202	AGACA	1
FBtr0070345	2467	GGACC	0.714286
FBtr0070345	3103	GGACT	0.875
FBtr0070345	3677	AGACT	1
FBtr0070346	1434	GGACT	0.857143
FBtr0070349	75	TAACC	1
FBtr0070350	1052	AGACA	1
FBtr0070350	1167	AGACT	1
FBtr0070350	1588	TGACA	1
FBtr0070350	1728	GAACC	1
FBtr0070351	424	TGACC	0.8
FBtr0070351	560	GGACC	0.8
FBtr0070351	743	TGACT	1
FBtr0070351	1415	GGACT	0.75
FBtr0070352	796	GAACT	1
FBtr0070352	1262	TAACC	1
FBtr0070352	1433	GGACC	1
FBtr0070352	2175	GGACA	1
FBtr0070352	2720	GGACC	1
FBtr0070352	2847	GGACA	1
FBtr0070352	4210	TGACT	1
FBtr0070353	810	GGACC	1
FBtr0070353	955	GGACT	1
FBtr0070353	1132	TAACA	1
FBtr0070353	1552	GGACA	1
FBtr0070353	1637	GAACA	1
FBtr0070353	2097	GGACC	0.75
FBtr0070354	1219	GGACT	1
FBtr0070354	1259	GGACC	1
FBtr0070354	2001	GGACA	1
FBtr0070354	2086	GAACA	0.75
FBtr0070354	2415	TAACT	0.75
FBtr0070354	2546	GGACC	1
FBtr0070354	2621	TAACC	0.75
FBtr0070356	722	TAACC	0.888889
FBtr0070362	5845	GGACC	1
FBtr0070362	7167	AGACC	1
FBtr0070362	7933	TGACC	0.75
FBtr0070363	1565	TGACT	1
FBtr0070363	1970	GGACC	1
FBtr0070363	3259	AAACA	1
FBtr0070363	3437	GGACC	1
FBtr0070363	3784	GGACA	1
FBtr0070363	3925	GGACA	1
FBtr0070363	4940	TGACC	1
FBtr0070363	5908	GGACC	1
FBtr0070363	6034	GGACT	1
FBtr0070363	6318	AAACC	1
FBtr0070363	7230	AGACC	1
FBtr0070363	7497	GGACC	1
FBtr0070363	8019	AAACT	1
FBtr0070367	1561	GGACT	0.875
FBtr0070368	1375	GGACT	0.714286
FBtr0070372	634	TAACC	1
FBtr0070376	639	GGACT	1
FBtr0070376	962	TAACC	1
FBtr0070378	760	GAACC	1
FBtr0070378	831	GAACA	1
FBtr0070378	1247	AGACT	1
FBtr0070378	1359	GGACC	1
FBtr0070378	1422	AGACA	1
FBtr0070378	1603	TGACC	1
FBtr0070378	1721	TGACT	1
FBtr0070378	2113	AGACC	1
FBtr0070378	2477	TAACA	1
FBtr0070378	2624	AGACA	1
FBtr0070378	2697	TGACA	1
FBtr0070378	2730	TGACA	1
FBtr0070378	2743	TGACA	1
FBtr0070378	2784	AGACC	1
FBtr0070379	26	GAACA	1
FBtr0070379	965	TAACA	1
FBtr0070379	1384	GGACA	1
FBtr0070379	3797	TGACA	0.75
FBtr0070379	3810	TGACA	0.75
FBtr0070379	5905	TGACC	0.75
FBtr0070379	6370	TGACA	1
FBtr0070379	6651	GGACC	0.75
FBtr0070379	6675	GGACC	0.75
FBtr0070380	1047	AGACC	1
FBtr0070380	1090	GAACA	1
FBtr0070380	1102	GGACT	1
FBtr0070380	1111	GAACA	1
FBtr0070380	1149	TGACC	1
FBtr0070380	1608	AAACC	1
FBtr0070380	1659	AGACC	1
FBtr0070380	2083	GAACT	1
FBtr0070380	2170	AGACA	1
FBtr0070380	2238	AAACA	1
FBtr0070380	2276	TGACA	1
FBtr0070380	2289	TGACA	1
FBtr0070380	2302	TGACA	1
FBtr0070380	2330	AGACC	1
FBtr0070380	2617	GAACC	1
FBtr0070380	2731	AAACC	1
FBtr0070380	2863	TAACT	1
FBtr0070382	47	GGACA	1
FBtr0070382	56	TGACT	1
FBtr0070382	114	AAACA	1
FBtr0070383	269	TAACA	0.75
FBtr0070383	922	GGACC	0.727273
FBtr0070384	1673	GGACA	0.714286
FBtr0070385	158	AGACT	0.888889
FBtr0070385	1866	GAACT	0.7
FBtr0070386	49	GGACC	1
FBtr0070386	69	AAACC	1
FBtr0070386	216	GGACT	1
FBtr0070387	1351	GGACC	0.714286
FBtr0070388	920	GGACA	1
FBtr0070388	958	TGACT	1
FBtr0070388	1664	TAACA	1
FBtr0070388	1671	AAACT	1
FBtr0070392	607	GGACC	1
FBtr0070392	662	TGACC	1
FBtr0070393	180	GGACA	0.75
FBtr0070393	2732	GAACC	0.875
FBtr0070393	2760	TGACC	0.75
FBtr0070396	1693	TAACA	1
FBtr0070396	1743	AAACC	1
FBtr0070396	1830	GAACT	1
FBtr0070396	2943	TGACC	0.75
FBtr0070398	142	GGACC	0.857143
FBtr0070398	1192	TAACC	0.888889
FBtr0070399	101	TGACT	1
FBtr0070399	526	GAACC	1
FBtr0070399	1488	GAACT	1
FBtr0070401	2534	GGACA	1
FBtr0070401	2699	AAACT	1
FBtr0070401	2765	GAACT	1
FBtr0070401	3149	AAACT	1
FBtr0070403	674	GGACA	1
FBtr0070403	814	GAACC	1
FBtr0070403	838	GGACA	1
FBtr0070403	1306	GGACT	1
FBtr0070403	1387	GGACT	1
FBtr0070403	1832	GAACC	1
FBtr0070403	4892	GGACT	1
FBtr0070404	1774	TGACA	1
FBtr0070404	3030	GGACC	1
FBtr0070404	3413	AAACT	1
FBtr0070404	3488	AAACA	1
FBtr0070406	239	AGACA	1
FBtr0070406	858	GGACA	0.7
FBtr0070406	1280	GGACT	0.76
FBtr0070411	2719	GGACC	0.75
FBtr0070412	1106	GGACC	1
FBtr0070412	1195	GGACT	1
FBtr0070412	1468	GGACA	1
FBtr0070414	108	GGACC	0.8
FBtr0070415	225	GGACA	1
FBtr0070415	508	GGACA	1
FBtr0070415	636	GAACT	1
FBtr0070415	697	GAACC	1
FBtr0070415	776	GGACT	1
FBtr0070415	870	TGACC	1
FBtr0070415	1060	AAACA	1
FBtr0070415	1660	GGACC	1
FBtr0070415	2502	TGACC	1
FBtr0070415	3602	AAACT	1
FBtr0070415	3682	TAACC	1
FBtr0070415	3784	AGACA	1
FBtr0070415	3796	AGACA	1
FBtr0070416	561	GGACA	0.705882
FBtr0070417	476	TGACT	0.8
FBtr0070417	1019	GGACC	0.8
FBtr0070418	87	TAACA	1
FBtr0070418	451	TGACC	0.75
FBtr0070418	1592	GGACC	1
FBtr0070420	637	GGACT	0.818182
FBtr0070420	1876	GGACT	0.846154
FBtr0070421	1016	AGACT	1
FBtr0070421	1095	GGACT	1
FBtr0070421	1119	TAACC	1
FBtr0070421	1197	GAACT	1
FBtr0070422	366	GGACC	0.714286
FBtr0070422	946	GAACC	0.714286
FBtr0070423	1300	GGACA	0.75
FBtr0070424	292	GGACT	1
FBtr0070424	512	GAACC	1
FBtr0070425	596	GGACC	0.842105
FBtr0070425	867	TAACT	0.736842
FBtr0070426	63	AAACC	1
FBtr0070426	288	AAACA	1
FBtr0070426	504	GGACT	1
FBtr0070426	1332	AGACT	1
FBtr0070426	1634	TAACT	1
FBtr0070428	990	GGACA	1
FBtr0070428	1432	GGACC	0.75
FBtr0070428	1537	GAACC	0.75
FBtr0070430	3120	GGACT	1
FBtr0070430	3130	AGACC	1
FBtr0070430	4863	AAACA	1
FBtr0070430	4912	AGACA	1
FBtr0070430	5014	AAACT	1
FBtr0070433	3089	GGACT	1
FBtr0070433	3147	TGACC	1
FBtr0070433	3890	AGACA	1
FBtr0070433	4335	TGACA	1
FBtr0070433	5087	TGACT	1
FBtr0070433	5122	GGACC	1
FBtr0070433	5262	GGACC	1
FBtr0070433	5407	AGACT	1
FBtr0070433	5520	GAACA	1
FBtr0070433	5582	AAACT	1
FBtr0070435	396	TAACA	1
FBtr0070435	493	GGACT	1
FBtr0070436	1613	GAACA	1
FBtr0070436	1672	AGACT	1
FBtr0070436	2147	GGACC	0.75
FBtr0070436	2353	AGACC	0.75
FBtr0070436	2464	GGACC	0.75
FBtr0070439	108	GAACC	1
FBtr0070439	284	GGACC	0.75
FBtr0070439	1193	GGACC	0.833333
FBtr0070439	1617	GGACT	0.833333
FBtr0070439	3359	GGACC	1
FBtr0070440	628	GGACC	1
FBtr0070440	1670	GGACT	0.888889
FBtr0070441	1365	GGACA	0.727273
FBtr0070446	154	GGACT	0.767442
FBtr0070447	1533	TAACC	0.8
FBtr0070448	1594	GAACA	1
FBtr0070448	2083	AGACT	1
FBtr0070448	2310	AGACA	1
FBtr0070448	2754	GGACC	1
FBtr0070448	3312	GGACA	1
FBtr0070448	3369	GGACT	1
FBtr0070448	3812	AGACC	1
FBtr0070448	4097	TGACA	1
FBtr0070457	2808	GGACT	1
FBtr0070457	3673	AAACA	1
FBtr0070457	3934	GAACT	1
FBtr0070457	4113	TGACT	1
FBtr0070459	311	GGACC	0.777778
FBtr0070466	691	AAACC	1
FBtr0070466	878	TGACT	1
FBtr0070466	1139	AAACT	1
FBtr0070466	1612	GAACC	1
FBtr0070466	1635	GGACC	1
FBtr0070466	1819	TAACA	1
FBtr0070466	1842	TAACA	1
FBtr0070466	2182	AAACT	1
FBtr0070468	512	GAACT	1
FBtr0070469	48	GGACT	1
FBtr0070469	3571	TAACC	0.9
FBtr0070471	2029	GGACA	1
FBtr0070471	2068	TAACC	0.75
FBtr0070471	3777	TAACA	0.8
FBtr0070471	4511	TAACT	1
FBtr0070473	2086	TAACA	1
FBtr0070473	2233	AAACT	1
FBtr0070473	2426	AAACT	1
FBtr0070477	714	GAACA	1
FBtr0070477	1024	TGACC	1
FBtr0070477	1583	GGACA	1
FBtr0070477	1664	GGACC	1
FBtr0070477	1684	AGACC	1
FBtr0070477	1786	AGACC	1
FBtr0070477	1842	GGACA	1
FBtr0070477	1997	GGACA	1
FBtr0070477	2222	AAACT	1
FBtr0070477	2234	GAACC	1
FBtr0070477	2497	GAACT	1
FBtr0070477	2503	GAACC	1
FBtr0070477	2509	GGACA	1
FBtr0070479	1310	AGACA	1
FBtr0070479	1320	AAACT	1
FBtr0070481	293	GGACA	1
FBtr0070481	916	AAACC	1
FBtr0070481	964	AGACC	1
FBtr0070481	1091	TGACT	1
FBtr0070487	284	GGACT	1
FBtr0070487	859	GGACT	1
FBtr0070487	1184	GAACA	1
FBtr0070487	1860	TAACC	1
FBtr0070488	1106	TAACA	1
FBtr0070488	1115	GAACA	1
FBtr0070488	1533	AGACA	1
FBtr0070490	2017	TAACC	0.75
FBtr0070490	2110	TAACT	0.75
FBtr0070492	288	AAACC	1
FBtr0070492	505	GGACA	1
FBtr0070492	537	TGACC	1
FBtr0070492	1809	AGACT	1
FBtr0070494	253	TGACT	0.75
FBtr0070494	287	TGACT	0.75
FBtr0070494	784	TAACA	0.875
FBtr0070494	1489	GGACC	0.833333
FBtr0070495	2919	TGACT	1
FBtr0070495	3577	AAACC	1
FBtr0070496	1351	AAACC	1
FBtr0070496	1955	TAACA	1
FBtr0070496	2000	AAACC	1
FBtr0070497	96	GGACT	1
FBtr0070497	115	GGACT	1
FBtr0070497	485	AGACC	1
FBtr0070497	784	AAACT	1
FBtr0070497	875	GGACT	1
FBtr0070497	884	AAACT	1
FBtr0070497	973	GAACA	1
FBtr0070497	1128	GGACT	1
FBtr0070498	544	GGACC	0.833333
FBtr0070498	1193	GGACA	0.846154
FBtr0070499	275	GGACC	1
FBtr0070499	882	GGACC	1
FBtr0070499	1533	GGACC	1
FBtr0070502	309	GGACA	1
FBtr0070502	444	AGACT	1
FBtr0070502	480	AAACC	1
FBtr0070502	1184	TAACC	1
FBtr0070502	2561	GGACT	1
FBtr0070502	2589	GGACC	0.75
FBtr0070502	2823	TGACT	1
FBtr0070502	2893	TAACA	1
FBtr0070502	2905	GGACA	1
FBtr0070505	246	GAACA	1
FBtr0070505	707	GGACC	1
FBtr0070507	4590	AAACC	1
FBtr0070507	4736	GGACT	1
FBtr0070507	4782	GGACA	1
FBtr0070507	6002	GGACA	1
FBtr0070507	6495	GGACC	1
FBtr0070507	7911	GGACT	1
FBtr0070507	8028	GGACT	1
FBtr0070521	521	TGACA	1
FBtr0070526	1648	GAACC	1
FBtr0070531	153	AAACC	1
FBtr0070531	583	GGACT	1
FBtr0070531	620	TAACA	1
FBtr0070531	1022	GGACC	1
FBtr0070532	373	TGACC	1
FBtr0070532	499	AGACC	1
FBtr0070532	510	GAACT	1
FBtr0070532	514	TAACA	1
FBtr0070532	731	AGACC	1
FBtr0070532	799	AAACT	1
FBtr0070562	1849	GGACA	1
FBtr0070562	1860	GGACT	1
FBtr0070562	1965	GGACA	1
FBtr0070562	2030	GGACA	1
FBtr0070562	2292	AAACT	1
FBtr0070562	2318	GAACT	1
FBtr0070562	2407	TGACC	1
FBtr0070562	2548	TGACC	1
FBtr0070562	2609	GGACA	1
FBtr0070562	2897	TGACC	1
FBtr0070562	2917	AGACT	1
FBtr0070562	2933	GAACC	1
FBtr0070562	3317	TAACT	1
FBtr0070562	3333	TAACC	1
FBtr0070562	3572	TAACT	1
FBtr0070562	3744	AGACA	1
FBtr0070562	3849	TAACT	1
FBtr0070562	3957	TGACA	1
FBtr0070562	3969	TAACT	1
FBtr0070562	3976	TGACA	1
FBtr0070562	4398	AAACA	1
FBtr0070562	4406	AAACA	1
FBtr0070562	4462	AAACA	1
FBtr0070562	4495	GGACA	1
FBtr0070562	4536	AAACA	1
FBtr0070562	4564	GGACC	1
FBtr0070568	544	GGACC	0.777778
FBtr0070582	1535	AAACC	1
FBtr0070582	1544	AAACC	1
FBtr0070582	1555	AAACC	1
FBtr0070583	157	TAACT	1
FBtr0070583	301	AAACT	1
FBtr0070583	1680	AAACC	1
FBtr0070583	1733	AGACA	1
FBtr0070583	1855	AAACC	1
FBtr0070583	1864	AAACC	1
FBtr0070583	1995	AAACA	1
FBtr0070583	2082	AAACC	1
FBtr0070583	2294	TAACT	1
FBtr0070584	36	AAACC	1
FBtr0070584	416	GGACT	0.75
FBtr0070584	1668	AAACC	1
FBtr0070584	1886	AAACC	0.888889
FBtr0070586	947	GGACT	1
FBtr0070599	53	GGACC	1
FBtr0070599	403	GAACC	1
FBtr0070609	69	TAACC	0.75
FBtr0070609	788	GGACC	0.833333
FBtr0070609	1350	GGACC	1
FBtr0070609	2249	GGACT	0.714286
FBtr0070611	708	GGACA	0.863636
FBtr0070616	81	AAACC	1
FBtr0070616	397	AAACC	1
FBtr0070616	402	AAACA	1
FBtr0070616	1611	AAACC	0.75
FBtr0070616	1618	GGACC	0.75
FBtr0070616	2029	AAACA	1
FBtr0070616	2040	AAACC	1
FBtr0070618	1328	GGACC	0.75
FBtr0070626	4932	GAACA	1
FBtr0070626	5715	GAACT	1
FBtr0070626	6185	GGACA	1
FBtr0070626	6493	AGACT	1
FBtr0070626	6821	AGACC	1
FBtr0070626	8283	GGACC	1
FBtr0070626	8714	GGACA	1
FBtr0070626	8855	GGACT	1
FBtr0070627	107	GAACA	1
FBtr0070627	170	AGACT	1
FBtr0070627	245	GAACT	1
FBtr0070627	300	GAACC	1
FBtr0070627	338	GAACT	1
FBtr0070627	765	TGACT	1
FBtr0070627	790	GGACA	1
FBtr0070627	1594	AAACT	1
FBtr0070627	1773	TGACC	1
FBtr0070627	2248	GGACC	1
FBtr0070627	3154	TAACT	1
FBtr0070627	3198	GAACC	1
FBtr0070644	1190	TAACC	1
FBtr0070645	2870	GGACT	1
FBtr0070645	2978	GGACC	1
FBtr0070645	3034	AAACA	1
FBtr0070647	166	TAACC	1
FBtr0070647	282	TAACC	1
FBtr0070647	479	GAACC	1
FBtr0070647	605	GGACC	1
FBtr0070647	677	GGACA	1
FBtr0070647	736	GGACC	1
FBtr0070647	1397	GAACT	1
FBtr0070648	33	TAACA	1
FBtr0070648	823	AGACT	0.8
FBtr0070648	1845	TGACC	0.875
FBtr0070650	4789	AGACC	1
FBtr0070651	320	GGACT	0.833333
FBtr0070651	569	TGACC	0.714286
FBtr0070651	1695	GGACT	0.714286
FBtr0070651	3350	GGACC	0.9
FBtr0070651	6003	GGACT	0.777778
FBtr0070651	6462	GGACA	0.8
FBtr0070652	502	GGACT	0.75
FBtr0070652	2671	TGACC	0.75
FBtr0070656	3132	GAACT	1
FBtr0070656	3275	AGACA	1
FBtr0070656	3305	TGACC	1
FBtr0070656	3451	GGACC	1
FBtr0070660	395	AAACT	1
FBtr0070661	738	GGACC	1
FBtr0070666	235	AGACA	1
FBtr0070666	313	AAACA	1
FBtr0070666	1954	GAACC	0.75
FBtr0070666	2029	TGACC	0.75
FBtr0070667	71	AGACA	0.75
FBtr0070667	213	AGACA	0.75
FBtr0070667	235	AGACA	1
FBtr0070667	298	AAACT	1
FBtr0070667	841	GGACA	1
FBtr0070667	1363	AGACC	0.75
FBtr0070667	1872	GGACC	1
FBtr0070667	3362	AAACC	0.75
FBtr0070667	3367	GAACC	0.75
FBtr0070668	705	TAACC	0.75
FBtr0070669	90	AAACA	1
FBtr0070669	884	TGACC	1
FBtr0070669	2046	GGACC	1
FBtr0070670	320	AGACT	1
FBtr0070670	507	GGACA	1
FBtr0070670	1140	GAACT	0.75
FBtr0070671	154	GGACT	1
FBtr0070671	163	TAACA	1
FBtr0070671	207	AAACA	1
FBtr0070671	329	AAACT	1
FBtr0070671	597	AAACT	1
FBtr0070671	602	GGACA	1
FBtr0070671	663	GAACC	1
FBtr0070671	820	AAACT	1
FBtr0070671	991	AGACC	1
FBtr0070671	1169	TGACA	1
FBtr0070671	1223	GGACT	1
FBtr0070671	1580	GAACA	1
FBtr0070671	1673	AGACT	1
FBtr0070671	1777	AGACC	1
FBtr0070671	1982	GGACT	1
FBtr0070671	2014	AGACA	1
FBtr0070671	2176	GGACC	1
FBtr0070671	2301	AAACC	1
FBtr0070671	2488	TGACC	1
FBtr0070671	2690	GGACA	1
FBtr0070671	2738	GGACA	1
FBtr0070671	2778	TAACT	1
FBtr0070671	2789	TAACT	1
FBtr0070671	2932	TGACC	1
FBtr0070671	2975	GAACT	1
FBtr0070675	411	TGACC	0.722222
FBtr0070676	32	GAACT	1
FBtr0070676	46	GGACT	1
FBtr0070676	59	TGACT	1
FBtr0070676	333	TGACC	1
FBtr0070676	383	GGACC	1
FBtr0070676	732	GGACA	1
FBtr0070676	763	GGACT	1
FBtr0070676	868	GAACA	1
FBtr0070677	288	GGACC	1
FBtr0070678	759	GGACT	0.909091
FBtr0070680	4669	GGACA	1
FBtr0070681	1842	GGACA	1
FBtr0070681	1848	GGACA	1
FBtr0070681	1860	GGACA	1
FBtr0070684	2634	GGACA	0.75
FBtr0070685	703	AAACT	1
FBtr0070685	914	GGACT	1
FBtr0070685	1101	GAACC	1
FBtr0070685	2057	GAACC	1
FBtr0070685	2300	GGACA	1
FBtr0070685	2627	GGACC	1
FBtr0070685	3172	AAACC	1
FBtr0070685	3203	GGACC	1
FBtr0070685	3304	TGACC	1
FBtr0070685	3414	GAACA	1
FBtr0070685	3459	GGACA	1
FBtr0070685	3542	GGACT	1
FBtr0070685	3928	TGACC	1
FBtr0070685	4288	TGACC	1
FBtr0070685	4980	GGACC	1
FBtr0070686	227	TAACC	0.833333
FBtr0070686	643	TGACA	0.714286
FBtr0070686	847	GGACT	0.857143
FBtr0070686	1972	AAACA	0.8
FBtr0070686	1977	AAACA	1
FBtr0070687	1285	GGACT	1
FBtr0070687	1438	GGACT	1
FBtr0070688	575	GGACT	1
FBtr0070688	2219	GGACC	1
FBtr0070690	649	GGACT	0.777778
FBtr0070690	1098	GGACC	0.814815
FBtr0070692	362	TGACT	1
FBtr0070692	643	TAACC	1
FBtr0070692	714	AAACC	1
FBtr0070692	743	GGACA	1
FBtr0070692	767	GGACA	1
FBtr0070692	848	AAACT	1
FBtr0070692	893	TAACC	1
FBtr0070697	442	GGACC	1
FBtr0070701	687	AAACA	1
FBtr0070701	928	AGACC	1
FBtr0070701	1406	TGACA	1
FBtr0070701	1473	GAACT	1
FBtr0070701	1759	GGACC	1
FBtr0070701	2053	TGACT	1
FBtr0070701	2446	GAACT	1
FBtr0070701	2452	TAACT	1
FBtr0070701	2882	TAACT	1
FBtr0070702	198	AAACC	1
FBtr0070702	479	GGACA	1
FBtr0070702	495	GGACT	1
FBtr0070702	2238	AAACC	1
FBtr0070702	2768	GGACA	0.75
FBtr0070704	854	GAACA	1
FBtr0070704	1540	GGACT	0.833333
FBtr0070706	1470	TAACA	1
FBtr0070707	309	AAACC	1
FBtr0070707	1120	TGACC	0.714286
FBtr0070707	1964	AAACA	1
FBtr0070707	2966	AGACT	1
FBtr0070707	2970	TAACA	1
FBtr0070707	3020	TAACA	1
FBtr0070707	3064	AAACT	1
FBtr0070707	3070	AGACT	1
FBtr0070707	3085	AAACC	1
FBtr0070707	4101	AAACC	0.833333
FBtr0070710	73	TAACT	1
FBtr0070710	138	GGACA	1
FBtr0070710	301	TAACA	1
FBtr0070710	1724	TGACA	0.75
FBtr0070713	231	AAACT	1
FBtr0070713	792	GGACT	1
FBtr0070713	932	TGACT	1
FBtr0070713	1081	AAACA	1
FBtr0070713	1639	TGACC	1
FBtr0070713	1700	GAACC	1
FBtr0070713	2182	TGACC	1
FBtr0070713	2788	AGACT	1
FBtr0070716	311	TGACC	1
FBtr0070717	218	AAACA	1
FBtr0070717	592	GGACA	1
FBtr0070717	784	GGACT	1
FBtr0070717	873	AGACA	1
FBtr0070717	917	AAACT	1
FBtr0070717	1070	GGACC	1
FBtr0070717	1211	AAACA	1
FBtr0070717	1347	TGACC	1
FBtr0070717	1394	GAACT	1
FBtr0070717	1420	AAACC	1
FBtr0070717	1458	AAACT	1
FBtr0070724	147	TGACC	1
FBtr0070724	263	AAACC	1
FBtr0070724	606	GAACA	1
FBtr0070736	452	GGACT	1
FBtr0070736	942	GAACT	1
FBtr0070742	10098	GAACA	1
FBtr0070742	10160	TGACC	1
FBtr0070742	10347	GAACT	1
FBtr0070742	10486	GAACT	1
FBtr0070742	10578	TGACA	1
FBtr0070742	11825	TGACC	1
FBtr0070742	12046	GAACA	1
FBtr0070742	12169	AAACA	1
FBtr0070742	12219	AGACC	1
FBtr0070742	13281	AAACA	1
FBtr0070742	13568	TGACC	1
FBtr0070742	13608	TAACC	1
FBtr0070742	13632	AAACC	1
FBtr0070742	13637	AAACA	1
FBtr0070742	13693	AAACA	1
FBtr0070742	13717	TAACC	1
FBtr0070742	14043	GGACT	1
FBtr0070742	14103	AGACT	1
FBtr0070742	14538	GAACT	1
FBtr0070742	14661	TAACT	1
FBtr0070742	14691	TAACT	1
FBtr0070742	14733	GAACT	1
FBtr0070742	14949	AAACA	1
FBtr0070742	15069	AAACC	1
FBtr0070742	15131	AGACA	1
FBtr0070742	15254	AGACT	1
FBtr0070742	15640	AAACA	1
FBtr0070742	15966	AAACC	1
FBtr0070750	643	GAACT	1
FBtr0070750	796	GAACA	1
FBtr0070750	1357	GAACT	1
FBtr0070751	355	GGACT	0.8
FBtr0070753	449	TGACC	1
FBtr0070753	739	AAACT	1
FBtr0070753	999	GGACT	1
FBtr0070753	1551	GGACT	1
FBtr0070753	1641	GGACT	1
FBtr0070753	2273	GAACC	1
FBtr0070755	802	GGACT	0.714286
FBtr0070756	1225	TAACA	0.75
FBtr0070758	415	GGACC	1
FBtr0070758	622	TGACC	1
FBtr0070758	704	TGACA	1
FBtr0070758	1148	GGACC	1
FBtr0070758	2117	AGACT	1
FBtr0070758	2233	AGACC	1
FBtr0070758	2317	AAACC	1
FBtr0070762	174	GGACA	1
FBtr0070762	689	AGACC	1
FBtr0070762	1623	GGACC	1
FBtr0070762	2154	TGACA	1
FBtr0070762	2552	TGACC	1
FBtr0070763	1682	TGACA	0.75
FBtr0070777	826	GGACC	1
FBtr0070780	279	GGACC	1
FBtr0070780	546	GGACT	1
FBtr0070780	1225	AAACA	1
FBtr0070782	486	TGACC	1
FBtr0070782	683	GGACT	1
FBtr0070782	1024	GAACA	1
FBtr0070782	1046	GGACA	1
FBtr0070782	1145	TGACA	1
FBtr0070782	1581	GGACC	1
FBtr0070794	553	GGACT	0.75
FBtr0070794	1369	TAACC	1
FBtr0070794	1522	GAACT	1
FBtr0070794	1879	TGACT	1
FBtr0070794	2535	TAACA	1
FBtr0070794	2539	AAACA	1
FBtr0070794	2662	TGACT	1
FBtr0070794	2728	TGACC	1
FBtr0070795	311	GAACC	0.75
FBtr0070795	454	GGACA	0.75
FBtr0070795	2455	TGACC	0.833333
FBtr0070795	4027	GAACT	0.708333
FBtr0070797	1328	TGACC	0.727273
FBtr0070797	1689	GGACT	0.73913
FBtr0070798	341	GGACT	0.833333
FBtr0070798	872	GGACT	0.714286
FBtr0070804	179	AGACA	1
FBtr0070804	222	AGACA	1
FBtr0070807	430	TAACT	1
FBtr0070807	692	GGACC	1
FBtr0070807	706	GGACA	1
FBtr0070807	1125	GAACT	1
FBtr0070807	1388	GGACA	1
FBtr0070807	1557	TGACC	1
FBtr0070807	1682	GGACC	1
FBtr0070807	1717	GAACC	1
FBtr0070807	1912	GGACC	1
FBtr0070807	2014	GGACT	1
FBtr0070807	2121	GGACT	1
FBtr0070807	2351	GAACT	1
FBtr0070807	2390	AAACT	1
FBtr0070807	2562	GGACA	1
FBtr0070807	2591	GGACA	1
FBtr0070807	2626	GGACT	1
FBtr0070807	2644	GGACT	1
FBtr0070807	3233	TAACA	1
FBtr0070808	522	GGACC	1
FBtr0070808	748	TGACC	0.8
FBtr0070809	225	TAACC	0.833333
FBtr0070809	754	GGACC	0.833333
FBtr0070814	78	TGACA	1
FBtr0070814	476	GGACC	1
FBtr0070814	587	GGACC	1
FBtr0070814	617	AGACC	0.75
FBtr0070814	1622	GGACC	0.710526
FBtr0070816	962	AGACT	1
FBtr0070819	68	TAACC	1
FBtr0070819	457	AAACT	1
FBtr0070819	667	GGACC	1
FBtr0070820	489	GAACT	1
FBtr0070820	860	TGACT	1
FBtr0070821	1760	GGACT	0.736842
FBtr0070822	480	TGACC	0.818182
FBtr0070822	625	GGACT	0.818182
FBtr0070822	1468	GAACC	0.875
FBtr0070822	1625	GAACT	1
FBtr0070824	70	GAACC	1
FBtr0070824	783	GAACC	0.75
FBtr0070824	1487	GGACT	0.8
FBtr0070825	853	AAACC	1
FBtr0070826	87	AAACA	1
FBtr0070826	91	AAACC	1
FBtr0070826	134	AGACC	1
FBtr0070827	126	GGACT	0.75
FBtr0070827	351	AGACT	0.73913
FBtr0070828	464	GGACT	0.785714
FBtr0070829	83	GGACA	1
FBtr0070829	394	GGACA	1
FBtr0070829	628	GGACC	1
FBtr0070829	642	AAACC	1
FBtr0070829	804	GGACA	1
FBtr0070829	879	AGACT	1
FBtr0070829	911	GAACC	1
FBtr0070829	1050	AAACC	1
FBtr0070829	1098	AAACT	1
FBtr0070829	1414	TGACT	1
FBtr0070829	1588	TGACT	1
FBtr0070829	1671	TGACC	1
FBtr0070829	2008	GGACC	1
FBtr0070829	2125	AAACT	1
FBtr0070829	2246	AAACC	1
FBtr0070829	2470	AGACC	1
FBtr0070829	2508	TGACC	1
FBtr0070829	2749	GAACC	1
FBtr0070830	2025	GGACC	0.790698
FBtr0070832	200	GGACA	1
FBtr0070832	296	GGACT	1
FBtr0070832	312	GAACA	1
FBtr0070832	499	AGACA	1
FBtr0070832	623	GGACC	1
FBtr0070833	440	GAACT	1
FBtr0070833	586	GGACT	1
FBtr0070833	956	GAACC	1
FBtr0070833	1011	AAACA	1
FBtr0070833	1100	GAACC	1
FBtr0070833	2241	AGACC	1
FBtr0070833	2467	GAACC	1
FBtr0070833	2515	GGACA	1
FBtr0070833	2533	TGACT	1
FBtr0070833	3542	TAACT	1
FBtr0070833	3547	AGACA	1
FBtr0070837	166	AGACC	0.714286
FBtr0070837	1799	TAACC	0.733333
FBtr0070842	367	AAACA	1
FBtr0070842	619	GGACA	1
FBtr0070842	1522	GGACT	1
FBtr0070842	1828	TGACC	1
FBtr0070842	2380	GGACT	1
FBtr0070842	2585	GGACC	1
FBtr0070842	3413	GGACT	1
FBtr0070842	3662	GGACT	1
FBtr0070842	3750	GAACC	1
FBtr0070843	2234	AGACC	1
FBtr0070844	1229	TGACC	0.75
FBtr0070844	1482	GGACT	0.75
FBtr0070845	698	GAACT	1
FBtr0070845	783	GAACT	1
FBtr0070845	794	TGACA	1
FBtr0070845	823	TGACC	1
FBtr0070845	1076	GGACT	1
FBtr0070845	1100	GGACA	1
FBtr0070845	1343	GGACA	0.75
FBtr0070846	786	TGACC	0.833333
FBtr0070847	443	TGACT	1
FBtr0070847	520	GGACC	1
FBtr0070847	748	GGACT	1
FBtr0070850	954	AGACC	1
FBtr0070850	961	GGACC	1
FBtr0070851	623	GGACC	1
FBtr0070860	469	GGACT	1
FBtr0070863	125	GGACA	1
FBtr0070863	1069	TGACT	1
FBtr0070864	394	GGACT	0.711538
FBtr0070865	929	GGACC	1
FBtr0070865	2155	GGACC	1
FBtr0070865	2239	GGACT	1
FBtr0070865	2332	AAACT	1
FBtr0070865	2607	TAACC	1
FBtr0070865	3385	GGACT	1
FBtr0070865	3648	TAACC	1
FBtr0070866	148	AGACA	0.8125
FBtr0070866	1100	GGACT	0.742857
FBtr0070866	1273	GGACT	0.828571
FBtr0070871	87	AAACC	1
FBtr0070871	486	GGACT	1
FBtr0070872	2373	GGACC	1
FBtr0070872	2927	GGACC	1
FBtr0070873	70	TAACT	0.75
FBtr0070873	164	AAACA	1
FBtr0070873	969	TGACC	0.75
FBtr0070873	1015	GGACC	0.8
FBtr0070873	1992	GGACT	1
FBtr0070873	2352	GGACC	0.75
FBtr0070873	2906	GGACC	0.75
FBtr0070875	986	GGACT	1
FBtr0070875	1074	TGACC	1
FBtr0070875	1095	TAACC	1
FBtr0070875	1360	TAACC	1
FBtr0070877	47	GAACC	0.714286
FBtr0070881	1056	GGACA	1
FBtr0070881	1106	GGACC	1
FBtr0070884	1847	GGACC	1
FBtr0070886	356	GGACT	0.8
FBtr0070886	485	TAACA	0.8
FBtr0070887	490	GGACC	0.714286
FBtr0070888	51	GAACC	0.857143
FBtr0070888	1167	GGACT	0.8
FBtr0070890	212	GAACC	1
FBtr0070890	259	TAACT	1
FBtr0070890	316	AGACT	1
FBtr0070890	323	AGACT	1
FBtr0070890	376	GGACA	1
FBtr0070890	1258	GAACT	0.75
FBtr0070890	1564	GGACT	1
FBtr0070891	592	GAACT	1
FBtr0070891	1278	GAACA	1
FBtr0070891	1404	GGACA	1
FBtr0070891	1602	GGACA	1
FBtr0070891	1781	TAACC	1
FBtr0070893	128	AAACA	1
FBtr0070893	1207	TGACA	1
FBtr0070893	1449	GAACT	1
FBtr0070894	936	TGACC	0.8
FBtr0070896	127	GGACT	1
FBtr0070896	1042	GGACC	0.75
FBtr0070896	3969	GGACC	0.75
FBtr0070896	5021	GGACA	0.818182
FBtr0070896	5859	TAACT	0.7
FBtr0070897	821	GAACT	0.727273
FBtr0070897	1426	TGACA	0.818182
FBtr0070899	131	GGACC	1
FBtr0070899	1489	GGACC	1
FBtr0070899	1886	GAACC	0.8
FBtr0070899	2285	GGACC	1
FBtr0070899	3049	AAACC	0.833333
FBtr0070903	360	GGACC	1
FBtr0070903	1024	AGACC	0.75
FBtr0070904	61	AGACT	0.75
FBtr0070906	886	GGACA	1
FBtr0070906	2134	TGACT	0.706897
FBtr0070906	2281	GGACT	0.758621
FBtr0070906	2618	AAACT	1
FBtr0070909	1063	GGACT	0.75
FBtr0070909	1597	GGACA	0.8
FBtr0070910	480	AAACC	0.8
FBtr0070910	3381	TGACC	0.9
FBtr0070912	305	TGACC	1
FBtr0070912	1362	GGACC	0.764706
FBtr0070914	3457	TAACA	1
FBtr0070918	117	GGACT	0.8
FBtr0070922	543	GGACC	0.833333
FBtr0070922	1182	GGACT	1
FBtr0070922	1590	TGACC	0.833333
FBtr0070922	1680	GAACC	0.833333
FBtr0070924	752	GGACC	0.928571
FBtr0070925	1335	GGACA	1
FBtr0070926	909	GGACT	0.75
FBtr0070930	245	GGACT	1
FBtr0070930	483	GGACA	1
FBtr0070930	810	GGACC	1
FBtr0070930	1050	GGACA	1
FBtr0070930	1186	GGACT	1
FBtr0070930	1198	GGACC	1
FBtr0070930	1287	TAACT	1
FBtr0070930	1332	GGACT	1
FBtr0070930	1443	TGACT	1
FBtr0070930	1639	GAACC	1
FBtr0070930	2912	GAACA	1
FBtr0070937	356	GGACA	1
FBtr0070938	642	GGACA	0.8
FBtr0070944	808	TAACC	1
FBtr0070945	1537	GGACT	0.857143
FBtr0070946	124	GAACC	1
FBtr0070946	477	AGACA	1
FBtr0070946	911	GGACA	1
FBtr0070946	1969	AAACC	1
FBtr0070950	1096	GGACT	0.818182
FBtr0070951	1089	AAACC	0.818182
FBtr0070952	2377	GGACC	0.8
FBtr0070955	239	GGACA	1
FBtr0070955	378	GGACT	1
FBtr0070955	478	AAACC	1
FBtr0070955	731	GGACA	1
FBtr0070955	902	GAACA	1
FBtr0070955	1420	TGACC	1
FBtr0070955	1572	GGACC	1
FBtr0070956	99	AAACA	1
FBtr0070956	131	TGACA	1
FBtr0070956	433	GAACC	1
FBtr0070956	611	TGACC	1
FBtr0070956	687	GGACC	1
FBtr0070956	758	GGACA	1
FBtr0070956	932	TGACC	1
FBtr0070956	1581	GGACA	1
FBtr0070956	2379	GGACC	1
FBtr0070957	342	GAACC	1
FBtr0070957	624	AGACA	1
FBtr0070957	678	GGACA	1
FBtr0070957	852	TGACC	1
FBtr0070959	4782	AAACT	1
FBtr0070959	4822	GGACC	1
FBtr0070959	4896	AGACT	1
FBtr0070959	5217	AAACA	1
FBtr0070959	5647	AAACC	1
FBtr0070959	5672	TAACA	1
FBtr0070959	5685	TAACT	1
FBtr0070959	5691	AGACA	1
FBtr0070959	5750	AAACA	1
FBtr0070960	451	GAACT	0.8
FBtr0070960	1099	GGACT	0.823529
FBtr0070961	10399	GGACC	1
FBtr0070961	10512	GGACT	1
FBtr0070963	530	GAACC	0.935484
FBtr0070964	156	GGACT	1
FBtr0070964	1100	GGACT	1
FBtr0070964	1202	GGACA	1
FBtr0070964	1759	TGACC	1
FBtr0070964	2091	GGACT	1
FBtr0070964	2276	TAACC	1
FBtr0070964	2402	GGACT	1
FBtr0070964	2638	TGACC	1
FBtr0070964	2790	GGACC	1
FBtr0070964	3745	TAACA	1
FBtr0070964	4918	GAACT	1
FBtr0070964	4939	GAACC	1
FBtr0070966	1123	TAACT	1
FBtr0070966	1141	GGACA	1
FBtr0070966	1263	TGACC	1
FBtr0070966	1308	AGACA	1
FBtr0070966	1613	AAACC	1
FBtr0070966	1698	TGACC	1
FBtr0070966	2030	GGACT	1
FBtr0070966	2215	TAACC	1
FBtr0070966	2341	GGACT	1
FBtr0070966	2466	TAACC	1
FBtr0070966	2547	TGACC	1
FBtr0070966	2577	TGACC	1
FBtr0070966	2620	TGACT	1
FBtr0070966	2706	AGACA	1
FBtr0070966	2729	GGACC	1
FBtr0070966	3883	TAACT	1
FBtr0070966	4048	GGACT	1
FBtr0070966	4155	TGACT	1
FBtr0070966	4247	GAACC	1
FBtr0070966	4316	AGACC	1
FBtr0070966	4376	AGACT	1
FBtr0070966	4935	AGACC	1
FBtr0070968	3648	AAACA	1
FBtr0070968	4117	GGACT	1
FBtr0070968	4894	TAACT	1
FBtr0070968	4947	GAACC	1
FBtr0070968	5454	TAACA	1
FBtr0070970	776	GGACC	0.736842
FBtr0070974	125	GGACT	1
FBtr0070974	825	GGACA	1
FBtr0070974	2263	TGACC	0.7
FBtr0070978	152	GGACC	1
FBtr0070984	1176	TGACC	1
FBtr0070984	1842	TGACC	1
FBtr0070984	2746	AAACC	1
FBtr0070984	3505	GGACC	1
FBtr0070985	372	GGACT	0.777778
FBtr0070985	383	GAACT	0.888889
FBtr0070985	516	GGACC	0.888889
FBtr0070985	3186	GGACC	1
FBtr0070986	2211	AAACA	1
FBtr0070988	722	TAACT	1
FBtr0070988	898	TAACC	1
FBtr0070988	1051	GAACC	1
FBtr0070988	2401	GGACA	1
FBtr0070989	695	GGACC	0.833333
FBtr0070991	803	TGACC	0.75
FBtr0070991	1927	AAACA	0.75
FBtr0070993	710	GGACC	0.928571
FBtr0070994	173	GGACT	0.75
FBtr0070994	2979	TGACC	0.733333
FBtr0070995	465	GGACC	1
FBtr0070995	1556	AAACC	1
FBtr0070995	1785	AAACA	1
FBtr0071005	61	AGACT	1
FBtr0071005	76	TAACC	1
FBtr0071005	102	AAACA	1
FBtr0071005	160	GAACC	1
FBtr0071005	1979	AGACA	1
FBtr0071005	2024	GGACC	1
FBtr0071005	2213	GGACC	1
FBtr0071005	2290	AGACA	1
FBtr0071006	61	AGACT	1
FBtr0071006	1810	GGACC	0.971429
FBtr0071006	1999	GGACC	0.885714
FBtr0071008	144	TAACC	1
FBtr0071008	294	GGACA	1
FBtr0071009	737	GGACC	0.7
FBtr0071010	338	GGACA	1
FBtr0071010	771	GAACC	1
FBtr0071010	1094	GGACA	1
FBtr0071010	1100	GGACA	1
FBtr0071014	1674	GGACA	1
FBtr0071014	1687	GGACC	1
FBtr0071014	1714	TGACA	1
FBtr0071014	2048	AAACA	1
FBtr0071015	100	GGACA	0.7
FBtr0071018	341	TAACA	1
FBtr0071018	1764	GGACT	1
FBtr0071018	1794	GAACT	1
FBtr0071018	2338	GGACC	1
FBtr0071018	3336	TAACA	0.75
FBtr0071020	1558	GAACC	0.727273
FBtr0071035	889	GGACC	0.8
FBtr0071036	251	TGACA	0.857143
FBtr0071036	1926	AGACC	0.923077
FBtr0071039	560	GGACT	1
FBtr0071040	646	GGACT	1
FBtr0071042	437	GGACA	1
FBtr0071042	2061	TGACC	1
FBtr0071046	355	GGACC	1
FBtr0071046	540	TGACC	1
FBtr0071047	127	GAACC	1
FBtr0071048	126	AGACA	0.8
FBtr0071048	1670	GGACC	1
FBtr0071048	2063	GGACT	1
FBtr0071052	535	GGACA	1
FBtr0071052	848	TGACC	1
FBtr0071052	1035	GGACT	1
FBtr0071052	1096	GGACT	1
FBtr0071052	1100	TGACC	1
FBtr0071052	1452	TAACA	1
FBtr0071052	1755	AGACC	1
FBtr0071052	1790	GAACC	1
FBtr0071052	1845	TAACT	1
FBtr0071057	351	TAACC	1
FBtr0071057	1448	GGACC	1
FBtr0071065	892	GGACT	0.875
FBtr0071067	273	AGACC	1
FBtr0071067	572	GAACC	1
FBtr0071067	956	AAACC	1
FBtr0071067	1082	AAACC	1
FBtr0071067	1618	AAACT	1
FBtr0071067	2170	GGACA	1
FBtr0071067	2283	GAACC	1
FBtr0071067	2347	AAACA	1
FBtr0071068	3172	GGACT	1
FBtr0071068	3519	GGACA	1
FBtr0071068	4498	AAACT	1
FBtr0071068	4901	TGACC	1
FBtr0071068	5121	GGACA	1
FBtr0071068	5242	AAACC	1
FBtr0071068	5394	AAACC	1
FBtr0071068	5439	TGACT	1
FBtr0071068	5509	AAACA	1
FBtr0071068	5588	GGACC	1
FBtr0071068	6042	TGACT	1
FBtr0071068	6257	TGACC	1
FBtr0071068	6915	AGACA	1
FBtr0071068	6993	TAACT	1
FBtr0071068	8298	AAACC	1
FBtr0071068	8339	AAACA	1
FBtr0071068	8352	AAACC	1
FBtr0071070	304	GGACC	1
FBtr0071070	682	TGACC	1
FBtr0071070	740	GAACC	1
FBtr0071071	750	GGACT	0.727273
FBtr0071072	90	TAACA	1
FBtr0071072	231	AAACT	1
FBtr0071072	280	AGACA	1
FBtr0071072	685	GGACC	1
FBtr0071072	916	GGACT	1
FBtr0071074	936	GAACT	1
FBtr0071074	1302	AGACT	1
FBtr0071074	1470	AAACT	1
FBtr0071076	242	GAACC	0.8
FBtr0071076	954	GGACT	0.875
FBtr0071076	1830	GGACC	0.818182
FBtr0071077	1329	GGACC	0.875
FBtr0071077	1842	GGACC	0.75
FBtr0071083	3793	TGACC	1
FBtr0071083	3809	GGACC	1
FBtr0071090	220	AAACT	0.75
FBtr0071092	1196	AAACA	1
FBtr0071092	1203	GGACC	1
FBtr0071092	1640	TGACA	1
FBtr0071092	1685	AAACT	1
FBtr0071092	1884	GGACC	1
FBtr0071092	2046	AAACA	1
FBtr0071092	2242	AAACT	1
FBtr0071092	2280	TGACA	1
FBtr0071093	1153	TAACC	0.9
FBtr0071101	256	AAACA	1
FBtr0071101	564	GGACC	1
FBtr0071101	600	TGACC	1
FBtr0071102	167	GGACA	0.857143
FBtr0071102	234	TGACC	1
FBtr0071102	821	GGACC	0.857143
FBtr0071105	384	GGACT	0.7
FBtr0071107	1554	GAACA	1
FBtr0071107	1778	AGACC	1
FBtr0071107	2943	GAACC	1
FBtr0071107	3392	TGACC	1
FBtr0071110	2939	AAACC	1
FBtr0071110	3166	GAACA	1
FBtr0071110	3184	GGACA	1
FBtr0071110	3234	TAACC	1
FBtr0071110	4160	GGACC	1
FBtr0071111	1294	TGACA	1
FBtr0071111	1749	AGACC	1
FBtr0071111	2347	GGACT	1
FBtr0071111	2644	GGACA	1
FBtr0071112	1140	GGACC	0.703704
FBtr0071114	57	AAACA	1
FBtr0071114	673	GAACA	0.75
FBtr0071117	1238	GAACT	1
FBtr0071117	1251	TGACC	1
FBtr0071117	1258	GAACA	1
FBtr0071117	1595	GAACT	1
FBtr0071117	1599	TAACC	1
FBtr0071117	2362	GGACT	1
FBtr0071117	2639	GGACT	1
FBtr0071117	2923	GGACA	1
FBtr0071117	2971	GGACT	1
FBtr0071117	3325	GGACC	1
FBtr0071117	3555	AGACC	1
FBtr0071117	3891	TAACT	0.75
FBtr0071117	3913	GGACT	0.75
FBtr0071117	4530	GGACC	0.75
FBtr0071118	7661	GGACT	1
FBtr0071118	7887	TAACT	1
FBtr0071118	8391	AAACC	1
FBtr0071118	8765	TAACA	1
FBtr0071118	8841	TAACA	1
FBtr0071119	3462	TGACT	1
FBtr0071119	3809	AAACC	1
FBtr0071119	4199	AGACA	1
FBtr0071119	4327	GGACC	1
FBtr0071119	4403	GGACA	1
FBtr0071119	4798	GGACC	1
FBtr0071119	4899	GGACT	1
FBtr0071119	4968	GAACT	1
FBtr0071119	5403	AGACA	1
FBtr0071119	5592	GAACT	1
FBtr0071119	5652	GGACT	1
FBtr0071119	5733	GAACC	1
FBtr0071119	5798	TGACT	1
FBtr0071119	5858	TGACA	1
FBtr0071119	6042	GAACA	1
FBtr0071119	6073	GGACC	1
FBtr0071119	6121	GGACC	1
FBtr0071119	6139	GGACC	1
FBtr0071119	6144	AAACA	1
FBtr0071119	6202	GGACC	1
FBtr0071119	6310	GGACC	1
FBtr0071119	6711	GAACA	1
FBtr0071119	6903	GGACA	1
FBtr0071119	6939	GGACA	1
FBtr0071119	6989	TAACC	1
FBtr0071119	7008	AAACA	1
FBtr0071119	7026	AAACA	1
FBtr0071119	7030	AAACC	1
FBtr0071119	7117	TAACA	1
FBtr0071119	7768	GGACC	1
FBtr0071119	7922	AGACA	1
FBtr0071119	8751	GAACA	1
FBtr0071120	4947	GAACT	1
FBtr0071120	5199	TGACA	1
FBtr0071120	5388	TGACA	1
FBtr0071120	5644	GAACC	1
FBtr0071120	5768	GAACA	1
FBtr0071120	5777	GAACC	1
FBtr0071120	5971	AAACT	1
FBtr0071120	6016	TAACT	1
FBtr0071120	6921	AAACA	1
FBtr0071120	6935	AAACT	1
FBtr0071120	6944	GAACC	1
FBtr0071120	7132	GAACA	1
FBtr0071120	7239	TGACT	1
FBtr0071120	7289	TAACC	1
FBtr0071120	7346	AAACT	1
FBtr0071120	7352	AAACA	1
FBtr0071120	7402	GAACC	1
FBtr0071120	7504	GAACC	1
FBtr0071120	7934	AAACA	1
FBtr0071120	8511	AGACA	1
FBtr0071120	8632	AAACT	1
FBtr0071120	8676	TAACA	1
FBtr0071120	8926	GAACT	1
FBtr0071121	4088	AAACA	1
FBtr0071121	4503	AAACT	1
FBtr0071121	4522	AAACC	1
FBtr0071121	4783	GGACA	1
FBtr0071121	4796	AGACT	1
FBtr0071121	4984	GAACT	1
FBtr0071121	5002	AGACA	1
FBtr0071121	5220	AAACA	1
FBtr0071121	5425	TGACA	1
FBtr0071121	5681	GAACC	1
FBtr0071121	6297	AAACC	1
FBtr0071121	6624	AGACC	1
FBtr0071121	7326	TAACC	1
FBtr0071121	7602	AAACC	1
FBtr0071121	8474	GAACT	1
FBtr0071121	8548	AGACA	1
FBtr0071121	8766	TAACA	1
FBtr0071121	8963	GAACT	1
FBtr0071121	8976	TAACC	1
FBtr0071121	9011	AAACC	1
FBtr0071124	603	GGACA	1
FBtr0071124	992	GGACT	1
FBtr0071124	1740	AAACT	1
FBtr0071125	95	AAACC	1
FBtr0071125	650	GGACA	1
FBtr0071125	3145	GGACC	0.857143
FBtr0071126	1014	GGACT	0.75
FBtr0071126	1202	AAACC	0.833333
FBtr0071130	17	GAACA	1
FBtr0071132	102	GAACT	1
FBtr0071132	347	AGACT	1
FBtr0071132	353	TGACA	1
FBtr0071132	992	TAACT	1
FBtr0071132	2039	GGACA	1
FBtr0071132	2739	GGACC	1
FBtr0071132	3073	TGACC	1
FBtr0071132	3327	GGACC	1
FBtr0071132	3505	TAACA	1
FBtr0071132	3614	TAACA	1
FBtr0071132	3635	TAACT	1
FBtr0071132	3835	GAACA	1
FBtr0071132	3879	AAACC	1
FBtr0071132	4392	AAACA	1
FBtr0071132	7168	GGACA	0.833333
FBtr0071132	7772	TGACC	0.714286
FBtr0071132	8226	AAACC	0.857143
FBtr0071132	8245	TAACC	0.857143
FBtr0071136	75	AGACC	1
FBtr0071150	882	GAACA	1
FBtr0071150	1047	GAACT	1
FBtr0071150	1544	AGACC	1
FBtr0071151	594	GGACT	1
FBtr0071152	749	GGACC	1
FBtr0071153	87	AAACC	1
FBtr0071153	116	AAACT	1
FBtr0071153	137	AAACC	1
FBtr0071153	570	TGACC	0.75
FBtr0071153	1237	GGACT	0.75
FBtr0071153	1402	GGACA	0.75
FBtr0071153	2147	GAACC	0.75
FBtr0071153	2216	GAACC	0.75
FBtr0071155	565	GGACT	1
FBtr0071155	619	GGACA	1
FBtr0071155	748	GGACA	1
FBtr0071155	1405	GGACA	1
FBtr0071157	349	AGACT	1
FBtr0071157	405	GGACA	1
FBtr0071157	579	TGACA	1
FBtr0071157	648	AGACT	1
FBtr0071157	714	GGACT	1
FBtr0071157	765	AAACA	1
FBtr0071157	840	GGACC	1
FBtr0071157	962	GGACA	1
FBtr0071157	1053	GAACT	1
FBtr0071157	1447	TGACC	1
FBtr0071157	1496	TAACT	1
FBtr0071157	1523	AAACA	1
FBtr0071158	240	GAACA	1
FBtr0071158	602	GGACA	1
FBtr0071167	739	GGACC	0.75
FBtr0071167	1868	GAACT	0.8
FBtr0071168	863	GGACT	0.75
FBtr0071168	1013	GGACC	0.8
FBtr0071169	1973	GAACT	0.833333
FBtr0071170	3986	GAACC	1
FBtr0071171	699	AAACT	1
FBtr0071171	1860	AAACC	1
FBtr0071175	1089	GGACT	0.733333
FBtr0071175	2213	AAACA	0.705882
FBtr0071181	608	GGACC	0.8
FBtr0071183	894	AAACC	1
FBtr0071188	1318	GGACT	0.857143
FBtr0071188	1986	AGACC	0.714286
FBtr0071188	2012	AGACC	0.714286
FBtr0071188	2452	GAACC	0.857143
FBtr0071188	2647	GAACT	0.714286
FBtr0071191	499	GGACA	1
FBtr0071193	1667	GGACC	1
FBtr0071193	1908	GGACT	1
FBtr0071193	2351	AAACT	1
FBtr0071193	2417	GAACA	1
FBtr0071194	552	AGACC	0.714286
FBtr0071197	602	GAACT	1
FBtr0071203	100	TAACT	1
FBtr0071203	131	GGACA	1
FBtr0071207	4169	GGACT	1
FBtr0071207	4226	AAACC	1
FBtr0071207	4269	AAACA	1
FBtr0071207	4463	AAACA	1
FBtr0071207	4593	AAACC	1
FBtr0071209	159	AGACA	1
FBtr0071209	857	TGACC	0.75
FBtr0071209	4069	AAACC	0.8
FBtr0071212	2492	TGACC	1
FBtr0071214	2269	GGACA	1
FBtr0071214	2584	GGACC	1
FBtr0071214	2684	TAACT	1
FBtr0071215	742	TGACC	1
FBtr0071215	806	GGACT	1
FBtr0071215	818	AGACT	1
FBtr0071215	1015	AGACA	1
FBtr0071215	1637	GGACT	1
FBtr0071215	1685	GGACA	1
FBtr0071216	165	TGACC	1
FBtr0071216	179	GAACC	1
FBtr0071216	2446	GGACC	0.8
FBtr0071217	1584	AAACC	1
FBtr0071217	2306	GGACC	1
FBtr0071219	1989	GGACT	1
FBtr0071219	2550	GGACT	1
FBtr0071219	6132	TAACA	1
FBtr0071220	1822	GAACA	1
FBtr0071220	1849	AGACC	1
FBtr0071220	1862	TGACT	1
FBtr0071220	2550	GGACT	1
FBtr0071220	2601	GGACA	1
FBtr0071220	3159	GGACA	1
FBtr0071220	3833	TGACC	1
FBtr0071220	4067	TGACC	1
FBtr0071220	4452	TAACC	1
FBtr0071220	4563	TGACT	1
FBtr0071220	4662	GGACT	1
FBtr0071220	5364	GGACC	1
FBtr0071220	5565	GGACA	1
FBtr0071220	6040	TGACT	1
FBtr0071223	1014	TAACC	0.875
FBtr0071225	895	GGACT	0.833333
FBtr0071228	713	GAACC	1
FBtr0071228	751	GGACA	1
FBtr0071228	769	TGACA	1
FBtr0071228	791	GAACT	1
FBtr0071228	901	GGACT	1
FBtr0071228	963	AGACC	1
FBtr0071228	1046	AAACC	1
FBtr0071228	1268	GAACA	1
FBtr0071228	1554	TAACC	1
FBtr0071228	2150	GGACT	1
FBtr0071228	3174	AGACC	0.75
FBtr0071228	3356	GGACC	0.75
FBtr0071228	3942	AAACA	1
FBtr0071230	361	GGACT	1
FBtr0071230	619	GAACT	1
FBtr0071230	750	TAACC	1
FBtr0071230	756	TGACC	1
FBtr0071230	1196	GGACC	1
FBtr0071230	1553	TAACA	1
FBtr0071233	92	TAACT	1
FBtr0071234	1066	GGACC	1
FBtr0071235	2191	GGACT	0.727273
FBtr0071235	2372	GGACC	0.727273
FBtr0071236	253	GGACT	1
FBtr0071236	432	GGACA	1
FBtr0071236	843	AAACT	1
FBtr0071236	979	GAACC	1
FBtr0071236	1086	GGACC	1
FBtr0071236	1344	GGACC	1
FBtr0071236	1395	GGACA	1
FBtr0071236	1575	AAACC	1
FBtr0071236	1724	GAACC	1
FBtr0071236	1813	GGACC	1
FBtr0071236	1993	GAACT	1
FBtr0071236	2395	GGACC	1
FBtr0071236	2425	GGACA	1
FBtr0071236	2429	AGACT	1
FBtr0071236	2493	TAACA	1
FBtr0071236	2499	GGACC	1
FBtr0071236	2606	AAACA	1
FBtr0071236	2948	TAACC	1
FBtr0071239	384	AAACT	1
FBtr0071243	507	GGACA	1
FBtr0071243	561	GAACC	1
FBtr0071245	483	TGACT	0.75
FBtr0071246	111	AGACT	1
FBtr0071246	117	AGACT	1
FBtr0071246	185	GGACC	1
FBtr0071246	1730	TAACA	0.75
FBtr0071246	1855	GGACC	1
FBtr0071246	2074	GGACT	0.8
FBtr0071250	1466	TGACC	0.714286
FBtr0071250	1847	AGACA	1
FBtr0071253	105	TAACT	1
FBtr0071254	381	AAACT	1
FBtr0071254	405	GGACA	1
FBtr0071254	512	TAACC	1
FBtr0071254	866	AGACC	1
FBtr0071254	1425	GGACA	1
FBtr0071254	1668	GAACA	1
FBtr0071254	1692	TGACC	1
FBtr0071254	2255	TGACC	1
FBtr0071254	2323	GGACA	1
FBtr0071254	2330	GGACC	1
FBtr0071254	2349	TGACA	1
FBtr0071266	292	TGACT	0.75
FBtr0071267	304	TGACA	1
FBtr0071267	1328	TGACC	1
FBtr0071269	435	TGACC	1
FBtr0071269	2487	GGACC	0.904762
FBtr0071274	2403	GGACC	0.727273
FBtr0071279	587	GGACT	1
FBtr0071279	651	AAACT	1
FBtr0071279	852	GAACC	1
FBtr0071279	2055	GGACC	1
FBtr0071280	375	GGACC	1
FBtr0071280	681	GGACT	1
FBtr0071280	1563	GGACA	1
FBtr0071280	2157	GGACT	1
FBtr0071280	2855	AAACC	1
FBtr0071284	1184	TGACC	0.8
FBtr0071285	541	TGACC	1
FBtr0071285	572	GGACC	1
FBtr0071285	1621	TAACC	1
FBtr0071285	1826	GGACA	1
FBtr0071285	1873	GGACC	1
FBtr0071285	2088	GGACC	1
FBtr0071285	2169	GGACC	1
FBtr0071285	2244	GGACT	1
FBtr0071285	2363	TGACA	1
FBtr0071285	2393	GGACA	1
FBtr0071286	601	GAACT	1
FBtr0071287	509	TAACC	0.7
FBtr0071287	600	GGACT	0.7
FBtr0071288	349	GAACT	0.75
FBtr0071288	498	TAACC	0.75
FBtr0071288	576	TAACC	0.75
FBtr0071293	113	TGACT	0.875
FBtr0071294	418	GAACC	1
FBtr0071294	1379	GGACA	1
FBtr0071294	1778	GGACA	1
FBtr0071294	2241	GGACA	1
FBtr0071294	2387	GAACT	1
FBtr0071294	2591	GGACT	1
FBtr0071294	3114	GAACA	1
[truncated: 73,642 more rows]
