# Supplementary material for: Long-read sequencing-based analyses of the adult Drosophila brain transcriptome in physiological and pathological settings
Source: BMC Genomics. 2025 Oct 14;26:913. doi: 10.1186/s12864-025-12111-w (PMC12522962; doi:10.1186/s12864-025-12111-w)
Supplement: Supplementary file 3 — Supplementary Material 3: Supplemental File 3 | Excel file of m6Anet sites and miCLIP site/peak overlap. [file 12864_2025_12111_MOESM3_ESM.xlsx]

## Sheet: Legend
Sheet1	m6Anet site overlap within 1000 bp of the miCLIP sites
Sheet2	m6Anet site overlap within 1000 bp of the miCLIP peaks

## Sheet: Sheet1
m6Anet_seqnames	m6Anet_start	m6Anet_end	m6Anet_width	m6Anet_strand	m6Anet_name	m6Anet_score	miCLIP_site_seqnames	miCLIP_site_start	miCLIP_site_end	miCLIP_site_width	miCLIP_site_strand	miCLIP_site_name	miCLIP_site_score
chr3R	26258042	26258041	0	-	FBgn0000064	0.435076	chr3R	26257342	26257342	1	-	WT-Female_head_m6A_IP_chr3R_r_c4231[k=8][m=2]_GTACT	0.25
chr3R	26258042	26258041	0	-	FBgn0000064	0.435076	chr3R	26257359	26257359	1	-	WT-Female_head_m6A_IP_chr3R_r_c4232[k=21][m=2]_CCACG	0.0952381
chr3R	26258042	26258041	0	-	FBgn0000064	0.435076	chr3R	26257539	26257539	1	-	WT-Female_head_m6A_IP_chr3R_r_c4236[k=30][m=2]_CTACC	0.0666667
chr3R	26258042	26258041	0	-	FBgn0000064	0.435076	chr3R	26257869	26257869	1	-	WT-Female_head_m6A_IP_chr3R_r_c4244[k=22][m=2]_GAACA	0.0909091
chr3R	26258042	26258041	0	-	FBgn0000064	0.408824	chr3R	26257342	26257342	1	-	WT-Female_head_m6A_IP_chr3R_r_c4231[k=8][m=2]_GTACT	0.25
chr3R	26258042	26258041	0	-	FBgn0000064	0.408824	chr3R	26257359	26257359	1	-	WT-Female_head_m6A_IP_chr3R_r_c4232[k=21][m=2]_CCACG	0.0952381
chr3R	26258042	26258041	0	-	FBgn0000064	0.408824	chr3R	26257539	26257539	1	-	WT-Female_head_m6A_IP_chr3R_r_c4236[k=30][m=2]_CTACC	0.0666667
chr3R	26258042	26258041	0	-	FBgn0000064	0.408824	chr3R	26257869	26257869	1	-	WT-Female_head_m6A_IP_chr3R_r_c4244[k=22][m=2]_GAACA	0.0909091
chr3R	26256073	26256072	0	-	FBgn0000064	0.56	chr3R	26255100	26255100	1	-	WT-Female_head_m6A_IP_chr3R_r_c4217[k=36][m=2]_CAACT	0.0555556
chr3R	26256073	26256072	0	-	FBgn0000064	0.56	chr3R	26255250	26255250	1	-	WT-Female_head_m6A_IP_chr3R_r_c4218[k=18][m=2]_TTACC	0.111111
chr3R	26256073	26256072	0	-	FBgn0000064	0.56	chr3R	26255312	26255312	1	-	WT-Female_head_m6A_IP_chr3R_r_c4219[k=30][m=2]_TTACT	0.0666667
chr3R	26256073	26256072	0	-	FBgn0000064	0.56	chr3R	26256041	26256041	1	-	WT-Female_head_m6A_IP_chr3R_r_c4223[k=11][m=4]_TTACA	0.363636
chr3R	7515483	7515482	0	-	FBgn0015576	0.652174	chr3R	7515481	7515481	1	-	WT-Female_head_m6A_IP_chr3R_r_c561[k=26][m=2]_GAACT	0.0769231
chr3R	7504825	7504824	0	-	FBgn0015577	0.428571	chr3R	7504669	7504669	1	-	WT-Female_head_m6A_IP_chr3R_r_c552[k=12][m=2]_AAACA	0.166667
chr3R	7504825	7504824	0	-	FBgn0015577	0.428571	chr3R	7504731	7504731	1	-	WT-Female_head_m6A_IP_chr3R_r_c553[k=10][m=2]_AAACA	0.2
chr3R	7504825	7504824	0	-	FBgn0015577	0.428571	chr3R	7504755	7504755	1	-	WT-Female_head_m6A_IP_chr3R_r_c554[k=11][m=2]_CAACT	0.181818
chr3R	7504825	7504824	0	-	FBgn0015577	0.428571	chr3R	7504989	7504989	1	-	WT-Female_head_m6A_IP_chr3R_r_c557[k=23][m=2]_AAACT	0.0869565
chr2L	13908177	13908176	0	+	FBgn0012037	0.678571	chr2L	13909161	13909161	1	+	WT-Female_head_m6A_IP_chr2L_f_c2903[k=6][m=3]_TAACA	0.5
chr2R	5726144	5726143	0	-	FBgn0267978	0.904762	chr2R	5726092	5726092	1	-	WT-Female_head_m6A_IP_chr2R_r_c147[k=4][m=2]_GCACA	0.5
chr2R	5726256	5726255	0	-	FBgn0267978	0.538462	chr2R	5726092	5726092	1	-	WT-Female_head_m6A_IP_chr2R_r_c147[k=4][m=2]_GCACA	0.5
chrX	531673	531672	0	+	FBgn0000108	0.45	chrX	531673	531673	1	+	WT-Female_head_m6A_IP_chrX_f_c29[k=59][m=10]_GAACT	0.169492
chr3R	8817490	8817489	0	-	FBgn0286516	0.424242	chr3R	8816783	8816783	1	-	WT-Female_head_m6A_IP_chr3R_r_c806[k=20][m=2]_CAACA	0.1
chr3R	8817490	8817489	0	-	FBgn0286516	0.424242	chr3R	8816800	8816800	1	-	WT-Female_head_m6A_IP_chr3R_r_c807[k=32][m=2]_AAACA	0.0625
chr3R	8817490	8817489	0	-	FBgn0286516	0.424242	chr3R	8816810	8816810	1	-	WT-Female_head_m6A_IP_chr3R_r_c809[k=36][m=2]_AGACT	0.0555556
chr3R	8817490	8817489	0	-	FBgn0286516	0.424242	chr3R	8816884	8816884	1	-	WT-Female_head_m6A_IP_chr3R_r_c811[k=134][m=23]_AGACA	0.171642
chr3R	8817490	8817489	0	-	FBgn0286516	0.424242	chr3R	8816993	8816993	1	-	WT-Female_head_m6A_IP_chr3R_r_c814[k=43][m=6]_GTACA	0.139535
chr3R	8817490	8817489	0	-	FBgn0286516	0.424242	chr3R	8817016	8817016	1	-	WT-Female_head_m6A_IP_chr3R_r_c815[k=98][m=3]_GGACG	0.0306122
chr3R	8817490	8817489	0	-	FBgn0286516	0.424242	chr3R	8817081	8817081	1	-	WT-Female_head_m6A_IP_chr3R_r_c817[k=74][m=2]_AGACT	0.027027
chr3R	8817490	8817489	0	-	FBgn0286516	0.424242	chr3R	8817146	8817146	1	-	WT-Female_head_m6A_IP_chr3R_r_c818[k=23][m=2]_GAACT	0.0869565
chr3R	8817490	8817489	0	-	FBgn0286516	0.424242	chr3R	8817253	8817253	1	-	WT-Female_head_m6A_IP_chr3R_r_c820[k=16][m=3]_CGACA	0.1875
chr3R	8817490	8817489	0	-	FBgn0286516	0.424242	chr3R	8817305	8817305	1	-	WT-Female_head_m6A_IP_chr3R_r_c821[k=38][m=2]_AAACT	0.0526316
chr3R	8817490	8817489	0	-	FBgn0286516	0.424242	chr3R	8817313	8817313	1	-	WT-Female_head_m6A_IP_chr3R_r_c822[k=32][m=2]_AAACT	0.0625
chr3R	8817490	8817489	0	-	FBgn0286516	0.424242	chr3R	8817326	8817326	1	-	WT-Female_head_m6A_IP_chr3R_r_c823[k=26][m=3]_GAACA	0.115385
chr3R	8817490	8817489	0	-	FBgn0286516	0.424242	chr3R	8817397	8817397	1	-	WT-Female_head_m6A_IP_chr3R_r_c826[k=20][m=2]_GAACA	0.1
chr3R	8817490	8817489	0	-	FBgn0286516	0.424242	chr3R	8817438	8817438	1	-	WT-Female_head_m6A_IP_chr3R_r_c827[k=45][m=2]_ACACA	0.0444444
chr3R	8817490	8817489	0	-	FBgn0286516	0.424242	chr3R	8817488	8817488	1	-	WT-Female_head_m6A_IP_chr3R_r_c829[k=149][m=24]_AAACT	0.161074
chr3R	8817490	8817489	0	-	FBgn0286516	0.424242	chr3R	8817599	8817599	1	-	WT-Female_head_m6A_IP_chr3R_r_c834[k=181][m=3]_GAACT	0.0165746
chr3R	8817490	8817489	0	-	FBgn0286516	0.424242	chr3R	8817612	8817612	1	-	WT-Female_head_m6A_IP_chr3R_r_c835[k=117][m=3]_CAACT	0.025641
chr3R	8817490	8817489	0	-	FBgn0286516	0.424242	chr3R	8817620	8817620	1	-	WT-Female_head_m6A_IP_chr3R_r_c836[k=120][m=2]_AAACA	0.0166667
chr3R	8817490	8817489	0	-	FBgn0286516	0.424242	chr3R	8817635	8817635	1	-	WT-Female_head_m6A_IP_chr3R_r_c837[k=71][m=2]_TTACA	0.028169
chr3R	8817490	8817489	0	-	FBgn0286516	0.424242	chr3R	8817641	8817641	1	-	WT-Female_head_m6A_IP_chr3R_r_c838[k=45][m=4]_aaacT	0.0888889
chr3R	8817490	8817489	0	-	FBgn0286516	0.424242	chr3R	8818107	8818107	1	-	WT-Female_head_m6A_IP_chr3R_r_c842[k=22][m=2]_GCACC	0.0909091
chr3R	8817490	8817489	0	-	FBgn0286516	0.424242	chr3R	8818409	8818409	1	-	WT-Female_head_m6A_IP_chr3R_r_c843[k=7][m=2]_CAACG	0.285714
chr3R	20957946	20957945	0	+	FBgn0002921	0.565217	chr3R	20957897	20957897	1	+	WT-Female_head_m6A_IP_chr3R_f_c3314[k=56][m=4]_TAACT	0.0714286
chr3R	20957946	20957945	0	+	FBgn0002921	0.565217	chr3R	20957946	20957946	1	+	WT-Female_head_m6A_IP_chr3R_f_c3319[k=187][m=7]_GGACT	0.0374332
chr3R	20957946	20957945	0	+	FBgn0002921	0.565217	chr3R	20957950	20957950	1	+	WT-Female_head_m6A_IP_chr3R_f_c3320[k=212][m=4]_TAACT	0.0188679
chr3R	20957946	20957945	0	+	FBgn0002921	0.565217	chr3R	20958074	20958074	1	+	WT-Female_head_m6A_IP_chr3R_f_c3326[k=55][m=2]_ATACT	0.0363636
chr3R	20957946	20957945	0	+	FBgn0002921	0.565217	chr3R	20958123	20958123	1	+	WT-Female_head_m6A_IP_chr3R_f_c3329[k=32][m=2]_CAACG	0.0625
chr3R	20957946	20957945	0	+	FBgn0002921	0.565217	chr3R	20958398	20958398	1	+	WT-Female_head_m6A_IP_chr3R_f_c3336[k=17][m=2]_GAACT	0.117647
chr3R	8660160	8660159	0	-	FBgn0263231	0.72	chr3R	8660069	8660069	1	-	WT-Female_head_m6A_IP_chr3R_r_c733[k=6][m=2]_TAACC	0.333333
chr3R	8660160	8660159	0	-	FBgn0263231	0.72	chr3R	8660158	8660158	1	-	WT-Female_head_m6A_IP_chr3R_r_c734[k=79][m=2]_AGACA	0.0253165
chr3R	8660160	8660159	0	-	FBgn0263231	0.72	chr3R	8660166	8660166	1	-	WT-Female_head_m6A_IP_chr3R_r_c735[k=52][m=2]_AAACG	0.0384615
chr3R	8660160	8660159	0	-	FBgn0263231	0.72	chr3R	8660177	8660177	1	-	WT-Female_head_m6A_IP_chr3R_r_c736[k=34][m=5]_AAACT	0.147059
chr3R	8660160	8660159	0	-	FBgn0263231	0.72	chr3R	8660225	8660225	1	-	WT-Female_head_m6A_IP_chr3R_r_c737[k=9][m=2]_ACACG	0.222222
chr3R	8660160	8660159	0	-	FBgn0263231	0.72	chr3R	8660240	8660240	1	-	WT-Female_head_m6A_IP_chr3R_r_c738[k=19][m=4]_GAACC	0.210526
chr3R	8655121	8655120	0	-	FBgn0263231	0.515152	chr3R	8654120	8654120	1	-	WT-Female_head_m6A_IP_chr3R_r_c723[k=11][m=2]_AAACA	0.181818
chr2L	12460829	12460828	0	-	FBgn0259176	0.769231	chr2L	12460733	12460733	1	-	WT-Female_head_m6A_IP_chr2L_r_c2579[k=25][m=2]_AAACC	0.08
chr2L	12460829	12460828	0	-	FBgn0259176	0.769231	chr2L	12460740	12460740	1	-	WT-Female_head_m6A_IP_chr2L_r_c2580[k=49][m=2]_ACACA	0.0408163
chr2L	12460829	12460828	0	-	FBgn0259176	0.769231	chr2L	12460827	12460827	1	-	WT-Female_head_m6A_IP_chr2L_r_c2581[k=102][m=6]_AAACT	0.0588235
chr2L	12460829	12460828	0	-	FBgn0259176	0.769231	chr2L	12460918	12460918	1	-	WT-Female_head_m6A_IP_chr2L_r_c2585[k=71][m=5]_AAACA	0.0704225
chr2L	12460829	12460828	0	-	FBgn0259176	0.769231	chr2L	12460933	12460933	1	-	WT-Female_head_m6A_IP_chr2L_r_c2586[k=72][m=5]_AAACT	0.0694444
chr2L	12460829	12460828	0	-	FBgn0259176	0.769231	chr2L	12461046	12461046	1	-	WT-Female_head_m6A_IP_chr2L_r_c2587[k=47][m=2]_AAACA	0.0425532
chr2L	12460829	12460828	0	-	FBgn0259176	0.769231	chr2L	12461085	12461085	1	-	WT-Female_head_m6A_IP_chr2L_r_c2588[k=102][m=2]_AGACT	0.0196078
chr2L	12461087	12461086	0	-	FBgn0259176	0.626506	chr2L	12460733	12460733	1	-	WT-Female_head_m6A_IP_chr2L_r_c2579[k=25][m=2]_AAACC	0.08
chr2L	12461087	12461086	0	-	FBgn0259176	0.626506	chr2L	12460740	12460740	1	-	WT-Female_head_m6A_IP_chr2L_r_c2580[k=49][m=2]_ACACA	0.0408163
chr2L	12461087	12461086	0	-	FBgn0259176	0.626506	chr2L	12460827	12460827	1	-	WT-Female_head_m6A_IP_chr2L_r_c2581[k=102][m=6]_AAACT	0.0588235
chr2L	12461087	12461086	0	-	FBgn0259176	0.626506	chr2L	12460918	12460918	1	-	WT-Female_head_m6A_IP_chr2L_r_c2585[k=71][m=5]_AAACA	0.0704225
chr2L	12461087	12461086	0	-	FBgn0259176	0.626506	chr2L	12460933	12460933	1	-	WT-Female_head_m6A_IP_chr2L_r_c2586[k=72][m=5]_AAACT	0.0694444
chr2L	12461087	12461086	0	-	FBgn0259176	0.626506	chr2L	12461046	12461046	1	-	WT-Female_head_m6A_IP_chr2L_r_c2587[k=47][m=2]_AAACA	0.0425532
chr2L	12461087	12461086	0	-	FBgn0259176	0.626506	chr2L	12461085	12461085	1	-	WT-Female_head_m6A_IP_chr2L_r_c2588[k=102][m=2]_AGACT	0.0196078
chr2L	16325524	16325523	0	-	FBgn0000250	0.710145	chr2L	16325509	16325509	1	-	WT-Female_head_m6A_IP_chr2L_r_c3069[k=51][m=4]_AGACA	0.0784314
chr2L	16325524	16325523	0	-	FBgn0000250	0.710145	chr2L	16325522	16325522	1	-	WT-Female_head_m6A_IP_chr2L_r_c3071[k=70][m=6]_AGACA	0.0857143
chr2L	16325524	16325523	0	-	FBgn0000250	0.75	chr2L	16325509	16325509	1	-	WT-Female_head_m6A_IP_chr2L_r_c3069[k=51][m=4]_AGACA	0.0784314
chr2L	16325524	16325523	0	-	FBgn0000250	0.75	chr2L	16325522	16325522	1	-	WT-Female_head_m6A_IP_chr2L_r_c3071[k=70][m=6]_AGACA	0.0857143
chr2L	16325511	16325510	0	-	FBgn0000250	0.842105	chr2L	16325509	16325509	1	-	WT-Female_head_m6A_IP_chr2L_r_c3069[k=51][m=4]_AGACA	0.0784314
chr2L	16325511	16325510	0	-	FBgn0000250	0.842105	chr2L	16325522	16325522	1	-	WT-Female_head_m6A_IP_chr2L_r_c3071[k=70][m=6]_AGACA	0.0857143
chr2L	16324974	16324973	0	-	FBgn0000250	0.625	chr2L	16325509	16325509	1	-	WT-Female_head_m6A_IP_chr2L_r_c3069[k=51][m=4]_AGACA	0.0784314
chr2L	16324974	16324973	0	-	FBgn0000250	0.625	chr2L	16325522	16325522	1	-	WT-Female_head_m6A_IP_chr2L_r_c3071[k=70][m=6]_AGACA	0.0857143
chr2R	12277908	12277907	0	+	FBgn0000253	0.62963	chr2R	12276971	12276971	1	+	WT-Female_head_m6A_IP_chr2R_f_c1556[k=20][m=2]_AAACC	0.1
chr2R	12277908	12277907	0	+	FBgn0000253	0.62963	chr2R	12276999	12276999	1	+	WT-Female_head_m6A_IP_chr2R_f_c1557[k=15][m=3]_ctaca	0.2
chr2R	12277908	12277907	0	+	FBgn0000253	0.62963	chr2R	12277066	12277066	1	+	WT-Female_head_m6A_IP_chr2R_f_c1558[k=16][m=2]_ttaCG	0.125
chr2R	12277908	12277907	0	+	FBgn0000253	0.62963	chr2R	12278342	12278342	1	+	WT-Female_head_m6A_IP_chr2R_f_c1571[k=11][m=2]_TTACC	0.181818
chr2R	12277908	12277907	0	+	FBgn0000253	0.62963	chr2R	12278461	12278461	1	+	WT-Female_head_m6A_IP_chr2R_f_c1572[k=14][m=2]_AAACG	0.142857
chr2L	479523	479522	0	-	FBgn0043364	0.820513	chr2L	479521	479521	1	-	WT-Female_head_m6A_IP_chr2L_r_c86[k=18][m=2]_AGACT	0.111111
chr2L	479523	479522	0	-	FBgn0043364	0.820513	chr2L	479575	479575	1	-	WT-Female_head_m6A_IP_chr2L_r_c87[k=23][m=2]_AAACT	0.0869565
chr2L	479523	479522	0	-	FBgn0043364	0.738462	chr2L	479521	479521	1	-	WT-Female_head_m6A_IP_chr2L_r_c86[k=18][m=2]_AGACT	0.111111
chr2L	479523	479522	0	-	FBgn0043364	0.738462	chr2L	479575	479575	1	-	WT-Female_head_m6A_IP_chr2L_r_c87[k=23][m=2]_AAACT	0.0869565
chr3R	7974819	7974818	0	-	FBgn0037533	0.495413	chr3R	7974737	7974737	1	-	WT-Female_head_m6A_IP_chr3R_r_c630[k=6][m=2]_CAACA	0.333333
chr3R	7974819	7974818	0	-	FBgn0037533	0.515	chr3R	7974737	7974737	1	-	WT-Female_head_m6A_IP_chr3R_r_c630[k=6][m=2]_CAACA	0.333333
chr3R	7974819	7974818	0	-	FBgn0037533	0.509259	chr3R	7974737	7974737	1	-	WT-Female_head_m6A_IP_chr3R_r_c630[k=6][m=2]_CAACA	0.333333
chr2R	21646403	21646402	0	+	FBgn0034644	0.666667	chr2R	21646203	21646203	1	+	WT-Female_head_m6A_IP_chr2R_f_c3834[k=21][m=2]_GAACG	0.0952381
chr2R	21646403	21646402	0	+	FBgn0034644	0.666667	chr2R	21646415	21646415	1	+	WT-Female_head_m6A_IP_chr2R_f_c3836[k=24][m=4]_AAACT	0.166667
chr2R	21646403	21646402	0	+	FBgn0034644	0.666667	chr2R	21646468	21646468	1	+	WT-Female_head_m6A_IP_chr2R_f_c3837[k=20][m=2]_GGACA	0.1
chr2R	21646415	21646414	0	+	FBgn0034644	0.621212	chr2R	21646203	21646203	1	+	WT-Female_head_m6A_IP_chr2R_f_c3834[k=21][m=2]_GAACG	0.0952381
chr2R	21646415	21646414	0	+	FBgn0034644	0.621212	chr2R	21646415	21646415	1	+	WT-Female_head_m6A_IP_chr2R_f_c3836[k=24][m=4]_AAACT	0.166667
chr2R	21646415	21646414	0	+	FBgn0034644	0.621212	chr2R	21646468	21646468	1	+	WT-Female_head_m6A_IP_chr2R_f_c3837[k=20][m=2]_GGACA	0.1
chr2L	18695238	18695237	0	-	FBgn0032699	0.657895	chr2L	18695236	18695236	1	-	WT-Female_head_m6A_IP_chr2L_r_c3379[k=12][m=5]_AAACT	0.416667
chr2L	18695229	18695228	0	-	FBgn0032699	0.625	chr2L	18695236	18695236	1	-	WT-Female_head_m6A_IP_chr2L_r_c3379[k=12][m=5]_AAACT	0.416667
chr3L	12842856	12842855	0	-	FBgn0036316	0.701923	chr3L	12842854	12842854	1	-	WT-Female_head_m6A_IP_chr3L_r_c3039[k=11][m=3]_GGACA	0.272727
chr3L	12832258	12832257	0	-	FBgn0036316	0.75	chr3L	12832118	12832118	1	-	WT-Female_head_m6A_IP_chr3L_r_c3036[k=9][m=2]_ATACA	0.222222
chr3L	12832258	12832257	0	-	FBgn0036316	0.75	chr3L	12832224	12832224	1	-	WT-Female_head_m6A_IP_chr3L_r_c3037[k=36][m=2]_AGACA	0.0555556
chr3L	12832226	12832225	0	-	FBgn0036316	0.828571	chr3L	12832118	12832118	1	-	WT-Female_head_m6A_IP_chr3L_r_c3036[k=9][m=2]_ATACA	0.222222
chr3L	12832226	12832225	0	-	FBgn0036316	0.828571	chr3L	12832224	12832224	1	-	WT-Female_head_m6A_IP_chr3L_r_c3037[k=36][m=2]_AGACA	0.0555556
chr3L	12842975	12842974	0	-	FBgn0036316	0.644068	chr3L	12842854	12842854	1	-	WT-Female_head_m6A_IP_chr3L_r_c3039[k=11][m=3]_GGACA	0.272727
chr3R	8518032	8518031	0	+	FBgn0037592	0.571429	chr3R	8518294	8518294	1	+	WT-Female_head_m6A_IP_chr3R_f_c737[k=8][m=2]_AGACT	0.25
chr3R	25050409	25050408	0	+	FBgn0039266	0.571429	chr3R	25050388	25050388	1	+	WT-Female_head_m6A_IP_chr3R_f_c4264[k=19][m=2]_GAACA	0.105263
chr3R	25050409	25050408	0	+	FBgn0039266	0.571429	chr3R	25050891	25050891	1	+	WT-Female_head_m6A_IP_chr3R_f_c4267[k=6][m=2]_ATACA	0.333333
chr3R	25050409	25050408	0	+	FBgn0039266	0.571429	chr3R	25051279	25051279	1	+	WT-Female_head_m6A_IP_chr3R_f_c4270[k=5][m=2]_AAACA	0.4
chr3R	25050409	25050408	0	+	FBgn0039266	0.622642	chr3R	25050388	25050388	1	+	WT-Female_head_m6A_IP_chr3R_f_c4264[k=19][m=2]_GAACA	0.105263
chr3R	25050409	25050408	0	+	FBgn0039266	0.622642	chr3R	25050891	25050891	1	+	WT-Female_head_m6A_IP_chr3R_f_c4267[k=6][m=2]_ATACA	0.333333
chr3R	25050409	25050408	0	+	FBgn0039266	0.622642	chr3R	25051279	25051279	1	+	WT-Female_head_m6A_IP_chr3R_f_c4270[k=5][m=2]_AAACA	0.4
chr3R	26230568	26230567	0	+	FBgn0039419	0.695652	chr3R	26230568	26230568	1	+	WT-Female_head_m6A_IP_chr3R_f_c4446[k=25][m=2]_AGACA	0.08
chr3R	26230656	26230655	0	+	FBgn0039419	0.695652	chr3R	26230568	26230568	1	+	WT-Female_head_m6A_IP_chr3R_f_c4446[k=25][m=2]_AGACA	0.08
chr2L	9907731	9907730	0	-	FBgn0032156	0.785714	chr2L	9907120	9907120	1	-	WT-Female_head_m6A_IP_chr2L_r_c2022[k=6][m=2]_AAACA	0.333333
chr2L	9907731	9907730	0	-	FBgn0032156	0.785714	chr2L	9907676	9907676	1	-	WT-Female_head_m6A_IP_chr2L_r_c2028[k=5][m=2]_TGACG	0.4
chr2L	9907731	9907730	0	-	FBgn0032156	0.785714	chr2L	9907811	9907811	1	-	WT-Female_head_m6A_IP_chr2L_r_c2029[k=24][m=2]_GAACA	0.0833333
chr2L	9907731	9907730	0	-	FBgn0032156	0.785714	chr2L	9907923	9907923	1	-	WT-Female_head_m6A_IP_chr2L_r_c2030[k=4][m=2]_AAACA	0.5
chr2L	9908443	9908442	0	-	FBgn0032156	0.75	chr2L	9907676	9907676	1	-	WT-Female_head_m6A_IP_chr2L_r_c2028[k=5][m=2]_TGACG	0.4
chr2L	9908443	9908442	0	-	FBgn0032156	0.75	chr2L	9907811	9907811	1	-	WT-Female_head_m6A_IP_chr2L_r_c2029[k=24][m=2]_GAACA	0.0833333
chr2L	9908443	9908442	0	-	FBgn0032156	0.75	chr2L	9907923	9907923	1	-	WT-Female_head_m6A_IP_chr2L_r_c2030[k=4][m=2]_AAACA	0.5
chr2L	9907731	9907730	0	-	FBgn0032156	0.75	chr2L	9907120	9907120	1	-	WT-Female_head_m6A_IP_chr2L_r_c2022[k=6][m=2]_AAACA	0.333333
chr2L	9907731	9907730	0	-	FBgn0032156	0.75	chr2L	9907676	9907676	1	-	WT-Female_head_m6A_IP_chr2L_r_c2028[k=5][m=2]_TGACG	0.4
chr2L	9907731	9907730	0	-	FBgn0032156	0.75	chr2L	9907811	9907811	1	-	WT-Female_head_m6A_IP_chr2L_r_c2029[k=24][m=2]_GAACA	0.0833333
chr2L	9907731	9907730	0	-	FBgn0032156	0.75	chr2L	9907923	9907923	1	-	WT-Female_head_m6A_IP_chr2L_r_c2030[k=4][m=2]_AAACA	0.5
chr2R	20313333	20313332	0	-	FBgn0034501	0.769784	chr2R	20313331	20313331	1	-	WT-Female_head_m6A_IP_chr2R_r_c3331[k=61][m=8]_AGACA	0.131148
chr2R	20313333	20313332	0	-	FBgn0034501	0.769784	chr2R	20313387	20313387	1	-	WT-Female_head_m6A_IP_chr2R_r_c3332[k=7][m=3]_AAACA	0.428571
chr2R	20313333	20313332	0	-	FBgn0034501	0.769784	chr2R	20313436	20313436	1	-	WT-Female_head_m6A_IP_chr2R_r_c3336[k=92][m=5]_AAACT	0.0543478
chr2R	20313333	20313332	0	-	FBgn0034501	0.769784	chr2R	20313482	20313482	1	-	WT-Female_head_m6A_IP_chr2R_r_c3337[k=19][m=2]_GAACG	0.105263
chr2R	20316868	20316867	0	-	FBgn0034501	0.8	chr2R	20316629	20316629	1	-	WT-Female_head_m6A_IP_chr2R_r_c3339[k=9][m=2]_TGACT	0.222222
chr2R	20316868	20316867	0	-	FBgn0034501	0.8	chr2R	20316753	20316753	1	-	WT-Female_head_m6A_IP_chr2R_r_c3340[k=10][m=4]_GAACT	0.4
chr2R	20313333	20313332	0	-	FBgn0034501	0.759615	chr2R	20313331	20313331	1	-	WT-Female_head_m6A_IP_chr2R_r_c3331[k=61][m=8]_AGACA	0.131148
chr2R	20313333	20313332	0	-	FBgn0034501	0.759615	chr2R	20313387	20313387	1	-	WT-Female_head_m6A_IP_chr2R_r_c3332[k=7][m=3]_AAACA	0.428571
chr2R	20313333	20313332	0	-	FBgn0034501	0.759615	chr2R	20313436	20313436	1	-	WT-Female_head_m6A_IP_chr2R_r_c3336[k=92][m=5]_AAACT	0.0543478
chr2R	20313333	20313332	0	-	FBgn0034501	0.759615	chr2R	20313482	20313482	1	-	WT-Female_head_m6A_IP_chr2R_r_c3337[k=19][m=2]_GAACG	0.105263
chr2R	20313438	20313437	0	-	FBgn0034501	0.572727	chr2R	20313331	20313331	1	-	WT-Female_head_m6A_IP_chr2R_r_c3331[k=61][m=8]_AGACA	0.131148
chr2R	20313438	20313437	0	-	FBgn0034501	0.572727	chr2R	20313387	20313387	1	-	WT-Female_head_m6A_IP_chr2R_r_c3332[k=7][m=3]_AAACA	0.428571
chr2R	20313438	20313437	0	-	FBgn0034501	0.572727	chr2R	20313436	20313436	1	-	WT-Female_head_m6A_IP_chr2R_r_c3336[k=92][m=5]_AAACT	0.0543478
chr2R	20313438	20313437	0	-	FBgn0034501	0.572727	chr2R	20313482	20313482	1	-	WT-Female_head_m6A_IP_chr2R_r_c3337[k=19][m=2]_GAACG	0.105263
chrX	10772948	10772947	0	+	FBgn0030234	0.421053	chrX	10772829	10772829	1	+	WT-Female_head_m6A_IP_chrX_f_c2719[k=4][m=2]_GAACA	0.5
chrX	10772948	10772947	0	+	FBgn0030234	0.421053	chrX	10772929	10772929	1	+	WT-Female_head_m6A_IP_chrX_f_c2720[k=7][m=2]_AAACT	0.285714
chrX	10772948	10772947	0	+	FBgn0030234	0.421053	chrX	10772960	10772960	1	+	WT-Female_head_m6A_IP_chrX_f_c2721[k=17][m=2]_aaact	0.117647
chrX	10772948	10772947	0	+	FBgn0030234	0.3	chrX	10772829	10772829	1	+	WT-Female_head_m6A_IP_chrX_f_c2719[k=4][m=2]_GAACA	0.5
chrX	10772948	10772947	0	+	FBgn0030234	0.3	chrX	10772929	10772929	1	+	WT-Female_head_m6A_IP_chrX_f_c2720[k=7][m=2]_AAACT	0.285714
chrX	10772948	10772947	0	+	FBgn0030234	0.3	chrX	10772960	10772960	1	+	WT-Female_head_m6A_IP_chrX_f_c2721[k=17][m=2]_aaact	0.117647
chr2R	17109141	17109140	0	+	FBgn0034194	0.676471	chr2R	17109141	17109141	1	+	WT-Female_head_m6A_IP_chr2R_f_c2662[k=30][m=4]_GGACA	0.133333
chr2L	4822205	4822204	0	+	FBgn0031632	0.55	chr2L	4822748	4822748	1	+	WT-Female_head_m6A_IP_chr2L_f_c930[k=22][m=2]_GAACT	0.0909091
chr2L	4822205	4822204	0	+	FBgn0031632	0.55	chr2L	4822856	4822856	1	+	WT-Female_head_m6A_IP_chr2L_f_c931[k=20][m=2]_AGACA	0.1
chr2L	10755974	10755973	0	-	FBgn0032297	0.457627	chr2L	10755972	10755972	1	-	WT-Female_head_m6A_IP_chr2L_r_c2240[k=46][m=11]_GAACT	0.23913
chr2L	10755974	10755973	0	-	FBgn0032297	0.457627	chr2L	10756242	10756242	1	-	WT-Female_head_m6A_IP_chr2L_r_c2243[k=28][m=3]_ATACT	0.107143
chr2L	6774499	6774498	0	+	FBgn0031858	0.857143	chr2L	6774499	6774499	1	+	WT-Female_head_m6A_IP_chr2L_f_c1455[k=9][m=3]_AAACT	0.333333
chr2L	1737839	1737838	0	+	FBgn0264494	0.643678	chr2L	1737777	1737777	1	+	WT-Female_head_m6A_IP_chr2L_f_c342[k=28][m=4]_CAACA	0.142857
chr3L	14805446	14805445	0	+	FBgn0036454	1	chr3L	14805251	14805251	1	+	WT-Female_head_m6A_IP_chr3L_f_c2973[k=119][m=8]_AAACA	0.0672269
chr3L	14805446	14805445	0	+	FBgn0036454	1	chr3L	14805446	14805446	1	+	WT-Female_head_m6A_IP_chr3L_f_c2977[k=62][m=2]_AGACA	0.0322581
chr3L	14805446	14805445	0	+	FBgn0036454	1	chr3L	14805514	14805514	1	+	WT-Female_head_m6A_IP_chr3L_f_c2979[k=90][m=4]_TAACA	0.0444444
chr3L	14805446	14805445	0	+	FBgn0036454	1	chr3L	14805529	14805529	1	+	WT-Female_head_m6A_IP_chr3L_f_c2982[k=143][m=3]_CAACT	0.020979
chr3L	14805446	14805445	0	+	FBgn0036454	1	chr3L	14805539	14805539	1	+	WT-Female_head_m6A_IP_chr3L_f_c2983[k=124][m=6]_CAACT	0.0483871
chr3L	14805446	14805445	0	+	FBgn0036454	1	chr3L	14805624	14805624	1	+	WT-Female_head_m6A_IP_chr3L_f_c2985[k=14][m=2]_GAACT	0.142857
chr3L	14805624	14805623	0	+	FBgn0036454	0.424242	chr3L	14805251	14805251	1	+	WT-Female_head_m6A_IP_chr3L_f_c2973[k=119][m=8]_AAACA	0.0672269
chr3L	14805624	14805623	0	+	FBgn0036454	0.424242	chr3L	14805446	14805446	1	+	WT-Female_head_m6A_IP_chr3L_f_c2977[k=62][m=2]_AGACA	0.0322581
chr3L	14805624	14805623	0	+	FBgn0036454	0.424242	chr3L	14805514	14805514	1	+	WT-Female_head_m6A_IP_chr3L_f_c2979[k=90][m=4]_TAACA	0.0444444
chr3L	14805624	14805623	0	+	FBgn0036454	0.424242	chr3L	14805529	14805529	1	+	WT-Female_head_m6A_IP_chr3L_f_c2982[k=143][m=3]_CAACT	0.020979
chr3L	14805624	14805623	0	+	FBgn0036454	0.424242	chr3L	14805539	14805539	1	+	WT-Female_head_m6A_IP_chr3L_f_c2983[k=124][m=6]_CAACT	0.0483871
chr3L	14805624	14805623	0	+	FBgn0036454	0.424242	chr3L	14805624	14805624	1	+	WT-Female_head_m6A_IP_chr3L_f_c2985[k=14][m=2]_GAACT	0.142857
chrX	8713263	8713262	0	-	FBgn0030060	0.612903	chrX	8712743	8712743	1	-	WT-Female_head_m6A_IP_chrX_r_c1432[k=4][m=2]_GGACG	0.5
chrX	8713263	8713262	0	-	FBgn0030060	0.633333	chrX	8712743	8712743	1	-	WT-Female_head_m6A_IP_chrX_r_c1432[k=4][m=2]_GGACG	0.5
chr2R	10095417	10095416	0	+	FBgn0033484	0.5	chr2R	10094821	10094821	1	+	WT-Female_head_m6A_IP_chr2R_f_c840[k=9][m=2]_CGACG	0.222222
chr2R	10095417	10095416	0	+	FBgn0033484	0.5	chr2R	10094860	10094860	1	+	WT-Female_head_m6A_IP_chr2R_f_c841[k=7][m=2]_CAACC	0.285714
chr2R	10095417	10095416	0	+	FBgn0033484	0.5	chr2R	10095693	10095693	1	+	WT-Female_head_m6A_IP_chr2R_f_c849[k=9][m=2]_GTACA	0.222222
chr2R	24964961	24964960	0	-	FBgn0035087	0.466102	chr2R	24964665	24964665	1	-	WT-Female_head_m6A_IP_chr2R_r_c4318[k=10][m=2]_GAACC	0.2
chr2R	24964961	24964960	0	-	FBgn0035087	0.466102	chr2R	24965025	24965025	1	-	WT-Female_head_m6A_IP_chr2R_r_c4320[k=16][m=2]_AAACT	0.125
chr3R	19459444	19459443	0	+	FBgn0051221	0.55814	chr3R	19458591	19458591	1	+	WT-Female_head_m6A_IP_chr3R_f_c2971[k=7][m=2]_AAACA	0.285714
chr3R	19459444	19459443	0	+	FBgn0051221	0.55814	chr3R	19458665	19458665	1	+	WT-Female_head_m6A_IP_chr3R_f_c2972[k=9][m=2]_TGACC	0.222222
chr3R	19459444	19459443	0	+	FBgn0051221	0.55814	chr3R	19458815	19458815	1	+	WT-Female_head_m6A_IP_chr3R_f_c2975[k=17][m=2]_TAACT	0.117647
chr3R	19459444	19459443	0	+	FBgn0051221	0.55814	chr3R	19458932	19458932	1	+	WT-Female_head_m6A_IP_chr3R_f_c2976[k=11][m=2]_GTACA	0.181818
chr3R	19459444	19459443	0	+	FBgn0051221	0.55814	chr3R	19459066	19459066	1	+	WT-Female_head_m6A_IP_chr3R_f_c2978[k=14][m=2]_AAACA	0.142857
chr3R	19459444	19459443	0	+	FBgn0051221	0.55814	chr3R	19459492	19459492	1	+	WT-Female_head_m6A_IP_chr3R_f_c2982[k=19][m=2]_AAACA	0.105263
chr3R	19459444	19459443	0	+	FBgn0051221	0.55814	chr3R	19460162	19460162	1	+	WT-Female_head_m6A_IP_chr3R_f_c2987[k=9][m=3]_AAACA	0.333333
chr2L	2874093	2874092	0	-	FBgn0051694	0.597222	chr2L	2873744	2873744	1	-	WT-Female_head_m6A_IP_chr2L_r_c606[k=5][m=2]_AAACA	0.4
chr2L	2874093	2874092	0	-	FBgn0051694	0.597222	chr2L	2873877	2873877	1	-	WT-Female_head_m6A_IP_chr2L_r_c607[k=23][m=2]_AGACA	0.0869565
chr2L	2874093	2874092	0	-	FBgn0051694	0.597222	chr2L	2874091	2874091	1	-	WT-Female_head_m6A_IP_chr2L_r_c608[k=27][m=4]_AGACA	0.148148
chr2L	2874093	2874092	0	-	FBgn0051694	0.597222	chr2L	2874153	2874153	1	-	WT-Female_head_m6A_IP_chr2L_r_c609[k=18][m=2]_AGACT	0.111111
chr2L	2873879	2873878	0	-	FBgn0051694	0.619048	chr2L	2873744	2873744	1	-	WT-Female_head_m6A_IP_chr2L_r_c606[k=5][m=2]_AAACA	0.4
chr2L	2873879	2873878	0	-	FBgn0051694	0.619048	chr2L	2873877	2873877	1	-	WT-Female_head_m6A_IP_chr2L_r_c607[k=23][m=2]_AGACA	0.0869565
chr2L	2873879	2873878	0	-	FBgn0051694	0.619048	chr2L	2874091	2874091	1	-	WT-Female_head_m6A_IP_chr2L_r_c608[k=27][m=4]_AGACA	0.148148
chr2L	2873879	2873878	0	-	FBgn0051694	0.619048	chr2L	2874153	2874153	1	-	WT-Female_head_m6A_IP_chr2L_r_c609[k=18][m=2]_AGACT	0.111111
chr2L	2873811	2873810	0	-	FBgn0051694	0.609195	chr2L	2873744	2873744	1	-	WT-Female_head_m6A_IP_chr2L_r_c606[k=5][m=2]_AAACA	0.4
chr2L	2873811	2873810	0	-	FBgn0051694	0.609195	chr2L	2873877	2873877	1	-	WT-Female_head_m6A_IP_chr2L_r_c607[k=23][m=2]_AGACA	0.0869565
chr2L	2873811	2873810	0	-	FBgn0051694	0.609195	chr2L	2874091	2874091	1	-	WT-Female_head_m6A_IP_chr2L_r_c608[k=27][m=4]_AGACA	0.148148
chr2L	2873811	2873810	0	-	FBgn0051694	0.609195	chr2L	2874153	2874153	1	-	WT-Female_head_m6A_IP_chr2L_r_c609[k=18][m=2]_AGACT	0.111111
chr2L	13296594	13296593	0	+	FBgn0051729	0.794118	chr2L	13296578	13296578	1	+	WT-Female_head_m6A_IP_chr2L_f_c2755[k=12][m=2]_GAACA	0.166667
chr2L	19003608	19003607	0	+	FBgn0051793	0.7	chr2L	19003608	19003608	1	+	WT-Female_head_m6A_IP_chr2L_f_c3727[k=6][m=2]_GAACT	0.333333
chr3L	10660931	10660930	0	-	FBgn0052066	0.6	chr3L	10660897	10660897	1	-	WT-Female_head_m6A_IP_chr3L_r_c2667[k=6][m=3]_AAACT	0.5
chr3L	9398747	9398746	0	-	FBgn0035983	0.809524	chr3L	9399002	9399002	1	-	WT-Female_head_m6A_IP_chr3L_r_c2470[k=14][m=2]_AGACC	0.142857
chr2L	21051854	21051853	0	-	FBgn0250867	0.833333	chr2L	21051805	21051805	1	-	WT-Female_head_m6A_IP_chr2L_r_c3768[k=22][m=2]_TGACG	0.0909091
chrX	6330954	6330953	0	+	FBgn0250869	0.622222	chrX	6331100	6331100	1	+	WT-Female_head_m6A_IP_chrX_f_c1434[k=23][m=2]_TTACA	0.0869565
chrX	6330954	6330953	0	+	FBgn0250869	0.622222	chrX	6331106	6331106	1	+	WT-Female_head_m6A_IP_chrX_f_c1435[k=22][m=2]_GGACA	0.0909091
chr3L	4592161	4592160	0	+	FBgn0260657	0.7	chr3L	4591861	4591861	1	+	WT-Female_head_m6A_IP_chr3L_f_c968[k=8][m=2]_AAACA	0.25
chr3L	4592161	4592160	0	+	FBgn0260657	0.653846	chr3L	4591861	4591861	1	+	WT-Female_head_m6A_IP_chr3L_f_c968[k=8][m=2]_AAACA	0.25
chr3L	9829843	9829842	0	+	FBgn0264489	0.392405	chr3L	9829537	9829537	1	+	WT-Female_head_m6A_IP_chr3L_f_c2046[k=21][m=2]_GCACG	0.0952381
chr3L	9829843	9829842	0	+	FBgn0264489	0.392405	chr3L	9829843	9829843	1	+	WT-Female_head_m6A_IP_chr3L_f_c2049[k=42][m=2]_GGACA	0.047619
chr3L	9829843	9829842	0	+	FBgn0264489	0.392405	chr3L	9829869	9829869	1	+	WT-Female_head_m6A_IP_chr3L_f_c2050[k=36][m=3]_AAACA	0.0833333
chr3L	9829843	9829842	0	+	FBgn0264489	0.392405	chr3L	9829873	9829873	1	+	WT-Female_head_m6A_IP_chr3L_f_c2051[k=39][m=2]_AAACA	0.0512821
chr3L	9829843	9829842	0	+	FBgn0264489	0.451613	chr3L	9829537	9829537	1	+	WT-Female_head_m6A_IP_chr3L_f_c2046[k=21][m=2]_GCACG	0.0952381
chr3L	9829843	9829842	0	+	FBgn0264489	0.451613	chr3L	9829843	9829843	1	+	WT-Female_head_m6A_IP_chr3L_f_c2049[k=42][m=2]_GGACA	0.047619
chr3L	9829843	9829842	0	+	FBgn0264489	0.451613	chr3L	9829869	9829869	1	+	WT-Female_head_m6A_IP_chr3L_f_c2050[k=36][m=3]_AAACA	0.0833333
chr3L	9829843	9829842	0	+	FBgn0264489	0.451613	chr3L	9829873	9829873	1	+	WT-Female_head_m6A_IP_chr3L_f_c2051[k=39][m=2]_AAACA	0.0512821
chr3L	9829770	9829769	0	+	FBgn0264489	0.566667	chr3L	9829537	9829537	1	+	WT-Female_head_m6A_IP_chr3L_f_c2046[k=21][m=2]_GCACG	0.0952381
chr3L	9829770	9829769	0	+	FBgn0264489	0.566667	chr3L	9829843	9829843	1	+	WT-Female_head_m6A_IP_chr3L_f_c2049[k=42][m=2]_GGACA	0.047619
chr3L	9829770	9829769	0	+	FBgn0264489	0.566667	chr3L	9829869	9829869	1	+	WT-Female_head_m6A_IP_chr3L_f_c2050[k=36][m=3]_AAACA	0.0833333
chr3L	9829770	9829769	0	+	FBgn0264489	0.566667	chr3L	9829873	9829873	1	+	WT-Female_head_m6A_IP_chr3L_f_c2051[k=39][m=2]_AAACA	0.0512821
chr3L	9829770	9829769	0	+	FBgn0264489	0.594406	chr3L	9829537	9829537	1	+	WT-Female_head_m6A_IP_chr3L_f_c2046[k=21][m=2]_GCACG	0.0952381
chr3L	9829770	9829769	0	+	FBgn0264489	0.594406	chr3L	9829843	9829843	1	+	WT-Female_head_m6A_IP_chr3L_f_c2049[k=42][m=2]_GGACA	0.047619
chr3L	9829770	9829769	0	+	FBgn0264489	0.594406	chr3L	9829869	9829869	1	+	WT-Female_head_m6A_IP_chr3L_f_c2050[k=36][m=3]_AAACA	0.0833333
chr3L	9829770	9829769	0	+	FBgn0264489	0.594406	chr3L	9829873	9829873	1	+	WT-Female_head_m6A_IP_chr3L_f_c2051[k=39][m=2]_AAACA	0.0512821
chr2L	13261655	13261654	0	+	FBgn0264894	0.6	chr2L	13261545	13261545	1	+	WT-Female_head_m6A_IP_chr2L_f_c2737[k=11][m=2]_GAACT	0.181818
chr3L	7695545	7695544	0	-	FBgn0265084	0.896552	chr3L	7695434	7695434	1	-	WT-Female_head_m6A_IP_chr3L_r_c1614[k=35][m=8]_AAACT	0.228571
chr3R	9360972	9360971	0	+	FBgn0266410	0.557143	chr3R	9360307	9360307	1	+	WT-Female_head_m6A_IP_chr3R_f_c866[k=17][m=2]_TAACA	0.117647
chr3R	9360972	9360971	0	+	FBgn0266410	0.557143	chr3R	9360762	9360762	1	+	WT-Female_head_m6A_IP_chr3R_f_c867[k=18][m=2]_AGACG	0.111111
chr3R	9360972	9360971	0	+	FBgn0266410	0.557143	chr3R	9360974	9360974	1	+	WT-Female_head_m6A_IP_chr3R_f_c869[k=5][m=2]_ACACA	0.4
chr3R	19901058	19901057	0	-	FBgn0038745	0.446154	chr3R	19900301	19900301	1	-	WT-Female_head_m6A_IP_chr3R_r_c3039[k=5][m=2]_GGACA	0.4
chr3R	19901058	19901057	0	-	FBgn0038745	0.446154	chr3R	19901793	19901793	1	-	WT-Female_head_m6A_IP_chr3R_r_c3043[k=4][m=2]_AAACA	0.5
chr2L	21314886	21314885	0	+	FBgn0284230	0.829268	chr2L	21314465	21314465	1	+	WT-Female_head_m6A_IP_chr2L_f_c4083[k=8][m=2]_TTACT	0.25
chr2L	21314886	21314885	0	+	FBgn0284230	0.829268	chr2L	21314499	21314499	1	+	WT-Female_head_m6A_IP_chr2L_f_c4084[k=22][m=2]_AAACA	0.0909091
chr2L	21314886	21314885	0	+	FBgn0284230	0.829268	chr2L	21314845	21314845	1	+	WT-Female_head_m6A_IP_chr2L_f_c4085[k=16][m=4]_GGACA	0.25
chr2L	21314886	21314885	0	+	FBgn0284230	0.829268	chr2L	21314886	21314886	1	+	WT-Female_head_m6A_IP_chr2L_f_c4086[k=24][m=5]_GGACT	0.208333
chr2L	21314886	21314885	0	+	FBgn0284230	0.829268	chr2L	21314907	21314907	1	+	WT-Female_head_m6A_IP_chr2L_f_c4087[k=21][m=2]_ACACT	0.0952381
chr2L	21314886	21314885	0	+	FBgn0284230	0.829268	chr2L	21315060	21315060	1	+	WT-Female_head_m6A_IP_chr2L_f_c4089[k=6][m=2]_GGACA	0.333333
chr2L	21314845	21314844	0	+	FBgn0284230	0.580645	chr2L	21314465	21314465	1	+	WT-Female_head_m6A_IP_chr2L_f_c4083[k=8][m=2]_TTACT	0.25
chr2L	21314845	21314844	0	+	FBgn0284230	0.580645	chr2L	21314499	21314499	1	+	WT-Female_head_m6A_IP_chr2L_f_c4084[k=22][m=2]_AAACA	0.0909091
chr2L	21314845	21314844	0	+	FBgn0284230	0.580645	chr2L	21314845	21314845	1	+	WT-Female_head_m6A_IP_chr2L_f_c4085[k=16][m=4]_GGACA	0.25
chr2L	21314845	21314844	0	+	FBgn0284230	0.580645	chr2L	21314886	21314886	1	+	WT-Female_head_m6A_IP_chr2L_f_c4086[k=24][m=5]_GGACT	0.208333
chr2L	21314845	21314844	0	+	FBgn0284230	0.580645	chr2L	21314907	21314907	1	+	WT-Female_head_m6A_IP_chr2L_f_c4087[k=21][m=2]_ACACT	0.0952381
chr2L	21314845	21314844	0	+	FBgn0284230	0.580645	chr2L	21315060	21315060	1	+	WT-Female_head_m6A_IP_chr2L_f_c4089[k=6][m=2]_GGACA	0.333333
chr2R	17715995	17715994	0	-	FBgn0284231	0.566667	chr2R	17715930	17715930	1	-	WT-Female_head_m6A_IP_chr2R_r_c2800[k=52][m=2]_CGACT	0.0384615
chr2R	17715995	17715994	0	-	FBgn0284231	0.566667	chr2R	17715941	17715941	1	-	WT-Female_head_m6A_IP_chr2R_r_c2802[k=48][m=2]_TGACT	0.0416667
chr2R	17715995	17715994	0	-	FBgn0284231	0.566667	chr2R	17715952	17715952	1	-	WT-Female_head_m6A_IP_chr2R_r_c2803[k=32][m=2]_CAACG	0.0625
chr2R	17717163	17717162	0	-	FBgn0284231	0.576923	chr2R	17717652	17717652	1	-	WT-Female_head_m6A_IP_chr2R_r_c2813[k=8][m=2]_GAACC	0.25
chr2R	17717163	17717162	0	-	FBgn0284231	0.576923	chr2R	17717739	17717739	1	-	WT-Female_head_m6A_IP_chr2R_r_c2815[k=9][m=3]_AAACA	0.333333
chr2R	17715995	17715994	0	-	FBgn0284231	0.566667	chr2R	17715930	17715930	1	-	WT-Female_head_m6A_IP_chr2R_r_c2800[k=52][m=2]_CGACT	0.0384615
chr2R	17715995	17715994	0	-	FBgn0284231	0.566667	chr2R	17715941	17715941	1	-	WT-Female_head_m6A_IP_chr2R_r_c2802[k=48][m=2]_TGACT	0.0416667
chr2R	17715995	17715994	0	-	FBgn0284231	0.566667	chr2R	17715952	17715952	1	-	WT-Female_head_m6A_IP_chr2R_r_c2803[k=32][m=2]_CAACG	0.0625
chrX	16913755	16913754	0	+	FBgn0027556	0.8	chrX	16913408	16913408	1	+	WT-Female_head_m6A_IP_chrX_f_c4331[k=45][m=5]_CAACA	0.111111
chrX	16913755	16913754	0	+	FBgn0027556	0.8	chrX	16913420	16913420	1	+	WT-Female_head_m6A_IP_chrX_f_c4332[k=110][m=2]_TAACG	0.0181818
chrX	16913755	16913754	0	+	FBgn0027556	0.8	chrX	16913768	16913768	1	+	WT-Female_head_m6A_IP_chrX_f_c4338[k=113][m=4]_TGACC	0.0353982
chrX	16913755	16913754	0	+	FBgn0027556	0.8	chrX	16913784	16913784	1	+	WT-Female_head_m6A_IP_chrX_f_c4340[k=52][m=3]_TGACA	0.0576923
chrX	16913755	16913754	0	+	FBgn0027556	0.8	chrX	16913880	16913880	1	+	WT-Female_head_m6A_IP_chrX_f_c4342[k=43][m=3]_GAACA	0.0697674
chrX	16913755	16913754	0	+	FBgn0027556	0.8	chrX	16913933	16913933	1	+	WT-Female_head_m6A_IP_chrX_f_c4343[k=89][m=2]_aaaca	0.0224719
chrX	16913755	16913754	0	+	FBgn0027556	0.8	chrX	16913953	16913953	1	+	WT-Female_head_m6A_IP_chrX_f_c4344[k=81][m=7]_aaaca	0.0864198
chr3R	22528480	22528479	0	-	FBgn0038981	0.728814	chr3R	22528478	22528478	1	-	WT-Female_head_m6A_IP_chr3R_r_c3507[k=10][m=5]_AGACT	0.5
chr2L	18123440	18123439	0	+	FBgn0032666	0.442623	chr2L	18123414	18123414	1	+	WT-Female_head_m6A_IP_chr2L_f_c3620[k=49][m=2]_AAACT	0.0408163
chr2L	18123440	18123439	0	+	FBgn0032666	0.442623	chr2L	18123440	18123440	1	+	WT-Female_head_m6A_IP_chr2L_f_c3622[k=71][m=4]_AAACT	0.056338
chr2L	18123440	18123439	0	+	FBgn0032666	0.442623	chr2L	18123454	18123454	1	+	WT-Female_head_m6A_IP_chr2L_f_c3623[k=93][m=2]_GAACA	0.0215054
chr2L	18123440	18123439	0	+	FBgn0032666	0.442623	chr2L	18123476	18123476	1	+	WT-Female_head_m6A_IP_chr2L_f_c3625[k=87][m=2]_CAACT	0.0229885
chr2L	18123440	18123439	0	+	FBgn0032666	0.442623	chr2L	18123487	18123487	1	+	WT-Female_head_m6A_IP_chr2L_f_c3627[k=87][m=2]_AAACA	0.0229885
chr2L	18123440	18123439	0	+	FBgn0032666	0.442623	chr2L	18123500	18123500	1	+	WT-Female_head_m6A_IP_chr2L_f_c3629[k=110][m=6]_AAACT	0.0545455
chr2L	18123500	18123499	0	+	FBgn0032666	0.590909	chr2L	18123414	18123414	1	+	WT-Female_head_m6A_IP_chr2L_f_c3620[k=49][m=2]_AAACT	0.0408163
chr2L	18123500	18123499	0	+	FBgn0032666	0.590909	chr2L	18123440	18123440	1	+	WT-Female_head_m6A_IP_chr2L_f_c3622[k=71][m=4]_AAACT	0.056338
chr2L	18123500	18123499	0	+	FBgn0032666	0.590909	chr2L	18123454	18123454	1	+	WT-Female_head_m6A_IP_chr2L_f_c3623[k=93][m=2]_GAACA	0.0215054
chr2L	18123500	18123499	0	+	FBgn0032666	0.590909	chr2L	18123476	18123476	1	+	WT-Female_head_m6A_IP_chr2L_f_c3625[k=87][m=2]_CAACT	0.0229885
chr2L	18123500	18123499	0	+	FBgn0032666	0.590909	chr2L	18123487	18123487	1	+	WT-Female_head_m6A_IP_chr2L_f_c3627[k=87][m=2]_AAACA	0.0229885
chr2L	18123500	18123499	0	+	FBgn0032666	0.590909	chr2L	18123500	18123500	1	+	WT-Female_head_m6A_IP_chr2L_f_c3629[k=110][m=6]_AAACT	0.0545455
chr2L	18123500	18123499	0	+	FBgn0032666	0.666667	chr2L	18123414	18123414	1	+	WT-Female_head_m6A_IP_chr2L_f_c3620[k=49][m=2]_AAACT	0.0408163
chr2L	18123500	18123499	0	+	FBgn0032666	0.666667	chr2L	18123440	18123440	1	+	WT-Female_head_m6A_IP_chr2L_f_c3622[k=71][m=4]_AAACT	0.056338
chr2L	18123500	18123499	0	+	FBgn0032666	0.666667	chr2L	18123454	18123454	1	+	WT-Female_head_m6A_IP_chr2L_f_c3623[k=93][m=2]_GAACA	0.0215054
chr2L	18123500	18123499	0	+	FBgn0032666	0.666667	chr2L	18123476	18123476	1	+	WT-Female_head_m6A_IP_chr2L_f_c3625[k=87][m=2]_CAACT	0.0229885
chr2L	18123500	18123499	0	+	FBgn0032666	0.666667	chr2L	18123487	18123487	1	+	WT-Female_head_m6A_IP_chr2L_f_c3627[k=87][m=2]_AAACA	0.0229885
chr2L	18123500	18123499	0	+	FBgn0032666	0.666667	chr2L	18123500	18123500	1	+	WT-Female_head_m6A_IP_chr2L_f_c3629[k=110][m=6]_AAACT	0.0545455
chr2L	18123440	18123439	0	+	FBgn0032666	0.538462	chr2L	18123414	18123414	1	+	WT-Female_head_m6A_IP_chr2L_f_c3620[k=49][m=2]_AAACT	0.0408163
chr2L	18123440	18123439	0	+	FBgn0032666	0.538462	chr2L	18123440	18123440	1	+	WT-Female_head_m6A_IP_chr2L_f_c3622[k=71][m=4]_AAACT	0.056338
chr2L	18123440	18123439	0	+	FBgn0032666	0.538462	chr2L	18123454	18123454	1	+	WT-Female_head_m6A_IP_chr2L_f_c3623[k=93][m=2]_GAACA	0.0215054
chr2L	18123440	18123439	0	+	FBgn0032666	0.538462	chr2L	18123476	18123476	1	+	WT-Female_head_m6A_IP_chr2L_f_c3625[k=87][m=2]_CAACT	0.0229885
chr2L	18123440	18123439	0	+	FBgn0032666	0.538462	chr2L	18123487	18123487	1	+	WT-Female_head_m6A_IP_chr2L_f_c3627[k=87][m=2]_AAACA	0.0229885
chr2L	18123440	18123439	0	+	FBgn0032666	0.538462	chr2L	18123500	18123500	1	+	WT-Female_head_m6A_IP_chr2L_f_c3629[k=110][m=6]_AAACT	0.0545455
chr2L	18123500	18123499	0	+	FBgn0032666	0.55	chr2L	18123414	18123414	1	+	WT-Female_head_m6A_IP_chr2L_f_c3620[k=49][m=2]_AAACT	0.0408163
chr2L	18123500	18123499	0	+	FBgn0032666	0.55	chr2L	18123440	18123440	1	+	WT-Female_head_m6A_IP_chr2L_f_c3622[k=71][m=4]_AAACT	0.056338
chr2L	18123500	18123499	0	+	FBgn0032666	0.55	chr2L	18123454	18123454	1	+	WT-Female_head_m6A_IP_chr2L_f_c3623[k=93][m=2]_GAACA	0.0215054
chr2L	18123500	18123499	0	+	FBgn0032666	0.55	chr2L	18123476	18123476	1	+	WT-Female_head_m6A_IP_chr2L_f_c3625[k=87][m=2]_CAACT	0.0229885
chr2L	18123500	18123499	0	+	FBgn0032666	0.55	chr2L	18123487	18123487	1	+	WT-Female_head_m6A_IP_chr2L_f_c3627[k=87][m=2]_AAACA	0.0229885
chr2L	18123500	18123499	0	+	FBgn0032666	0.55	chr2L	18123500	18123500	1	+	WT-Female_head_m6A_IP_chr2L_f_c3629[k=110][m=6]_AAACT	0.0545455
chr2L	18123500	18123499	0	+	FBgn0032666	0.578947	chr2L	18123414	18123414	1	+	WT-Female_head_m6A_IP_chr2L_f_c3620[k=49][m=2]_AAACT	0.0408163
chr2L	18123500	18123499	0	+	FBgn0032666	0.578947	chr2L	18123440	18123440	1	+	WT-Female_head_m6A_IP_chr2L_f_c3622[k=71][m=4]_AAACT	0.056338
chr2L	18123500	18123499	0	+	FBgn0032666	0.578947	chr2L	18123454	18123454	1	+	WT-Female_head_m6A_IP_chr2L_f_c3623[k=93][m=2]_GAACA	0.0215054
chr2L	18123500	18123499	0	+	FBgn0032666	0.578947	chr2L	18123476	18123476	1	+	WT-Female_head_m6A_IP_chr2L_f_c3625[k=87][m=2]_CAACT	0.0229885
chr2L	18123500	18123499	0	+	FBgn0032666	0.578947	chr2L	18123487	18123487	1	+	WT-Female_head_m6A_IP_chr2L_f_c3627[k=87][m=2]_AAACA	0.0229885
chr2L	18123500	18123499	0	+	FBgn0032666	0.578947	chr2L	18123500	18123500	1	+	WT-Female_head_m6A_IP_chr2L_f_c3629[k=110][m=6]_AAACT	0.0545455
chr2R	22404231	22404230	0	+	FBgn0034725	0.560976	chr2R	22404198	22404198	1	+	WT-Female_head_m6A_IP_chr2R_f_c3960[k=21][m=2]_AAACG	0.0952381
chr2R	22404231	22404230	0	+	FBgn0034725	0.560976	chr2R	22404308	22404308	1	+	WT-Female_head_m6A_IP_chr2R_f_c3962[k=20][m=2]_AAACT	0.1
chr2R	13591726	13591725	0	-	FBgn0027581	0.857143	chr2R	13591716	13591716	1	-	WT-Female_head_m6A_IP_chr2R_r_c1949[k=45][m=2]_AAACT	0.0444444
chr2R	13591718	13591717	0	-	FBgn0027581	0.87037	chr2R	13591716	13591716	1	-	WT-Female_head_m6A_IP_chr2R_r_c1949[k=45][m=2]_AAACT	0.0444444
chr3R	26958218	26958217	0	-	FBgn0039464	0.603774	chr3R	26958311	26958311	1	-	WT-Female_head_m6A_IP_chr3R_r_c4326[k=8][m=3]_TGACA	0.375
chr2R	17715995	17715994	0	-	FBgn0028494	0.702703	chr2R	17715930	17715930	1	-	WT-Female_head_m6A_IP_chr2R_r_c2800[k=52][m=2]_CGACT	0.0384615
chr2R	17715995	17715994	0	-	FBgn0028494	0.702703	chr2R	17715941	17715941	1	-	WT-Female_head_m6A_IP_chr2R_r_c2802[k=48][m=2]_TGACT	0.0416667
chr2R	17715995	17715994	0	-	FBgn0028494	0.702703	chr2R	17715952	17715952	1	-	WT-Female_head_m6A_IP_chr2R_r_c2803[k=32][m=2]_CAACG	0.0625
chr2R	17715995	17715994	0	-	FBgn0028494	0.702703	chr2R	17715930	17715930	1	-	WT-Female_head_m6A_IP_chr2R_r_c2800[k=52][m=2]_CGACT	0.0384615
chr2R	17715995	17715994	0	-	FBgn0028494	0.702703	chr2R	17715941	17715941	1	-	WT-Female_head_m6A_IP_chr2R_r_c2802[k=48][m=2]_TGACT	0.0416667
chr2R	17715995	17715994	0	-	FBgn0028494	0.702703	chr2R	17715952	17715952	1	-	WT-Female_head_m6A_IP_chr2R_r_c2803[k=32][m=2]_CAACG	0.0625
chr2R	17717163	17717162	0	-	FBgn0028494	0.5	chr2R	17717652	17717652	1	-	WT-Female_head_m6A_IP_chr2R_r_c2813[k=8][m=2]_GAACC	0.25
chr2R	17717163	17717162	0	-	FBgn0028494	0.5	chr2R	17717739	17717739	1	-	WT-Female_head_m6A_IP_chr2R_r_c2815[k=9][m=3]_AAACA	0.333333
chr2L	10838534	10838533	0	-	FBgn0032305	0.602941	chr2L	10838048	10838048	1	-	WT-Female_head_m6A_IP_chr2L_r_c2263[k=6][m=2]_GGACA	0.333333
chr2L	10838534	10838533	0	-	FBgn0032305	0.602941	chr2L	10838515	10838515	1	-	WT-Female_head_m6A_IP_chr2L_r_c2264[k=25][m=2]_ACACA	0.08
chr2L	10838534	10838533	0	-	FBgn0032305	0.602941	chr2L	10838521	10838521	1	-	WT-Female_head_m6A_IP_chr2L_r_c2265[k=28][m=2]_AAACT	0.0714286
chr2L	10838534	10838533	0	-	FBgn0032305	0.602941	chr2L	10838532	10838532	1	-	WT-Female_head_m6A_IP_chr2L_r_c2266[k=25][m=6]_GAACT	0.24
chr2L	10838534	10838533	0	-	FBgn0032305	0.602941	chr2L	10838669	10838669	1	-	WT-Female_head_m6A_IP_chr2L_r_c2267[k=5][m=2]_AAACT	0.4
chr2L	10838534	10838533	0	-	FBgn0032305	0.602941	chr2L	10838733	10838733	1	-	WT-Female_head_m6A_IP_chr2L_r_c2268[k=11][m=2]_AAACT	0.181818
chr2L	7790378	7790377	0	-	FBgn0031948	0.458333	chr2L	7790255	7790255	1	-	WT-Female_head_m6A_IP_chr2L_r_c1485[k=28][m=2]_GAACT	0.0714286
chr2L	7790378	7790377	0	-	FBgn0031948	0.5	chr2L	7790255	7790255	1	-	WT-Female_head_m6A_IP_chr2L_r_c1485[k=28][m=2]_GAACT	0.0714286
chr2R	10735787	10735786	0	+	FBgn0033544	0.552632	chr2R	10735733	10735733	1	+	WT-Female_head_m6A_IP_chr2R_f_c1092[k=23][m=2]_TGACT	0.0869565
chr2R	10735787	10735786	0	+	FBgn0033544	0.552632	chr2R	10735803	10735803	1	+	WT-Female_head_m6A_IP_chr2R_f_c1095[k=57][m=2]_TAACT	0.0350877
chr2R	10735787	10735786	0	+	FBgn0033544	0.552632	chr2R	10735916	10735916	1	+	WT-Female_head_m6A_IP_chr2R_f_c1097[k=57][m=2]_GAACT	0.0350877
chr2R	10735787	10735786	0	+	FBgn0033544	0.552632	chr2R	10735952	10735952	1	+	WT-Female_head_m6A_IP_chr2R_f_c1098[k=60][m=3]_AGACA	0.05
chr3L	11054094	11054093	0	+	FBgn0036116	0.425	chr3L	11054277	11054277	1	+	WT-Female_head_m6A_IP_chr3L_f_c2292[k=7][m=2]_CAACA	0.285714
chr2R	7971915	7971914	0	-	FBgn0033244	0.692308	chr2R	7971913	7971913	1	-	WT-Female_head_m6A_IP_chr2R_r_c531[k=26][m=4]_AGACA	0.153846
chr3R	9327034	9327033	0	-	FBgn0037676	0.6875	chr3R	9327212	9327212	1	-	WT-Female_head_m6A_IP_chr3R_r_c1047[k=24][m=3]_AAACA	0.125
chr3R	9327034	9327033	0	-	FBgn0037676	0.6875	chr3R	9327224	9327224	1	-	WT-Female_head_m6A_IP_chr3R_r_c1048[k=20][m=2]_TAACA	0.1
chr3R	9327054	9327053	0	-	FBgn0037676	0.625	chr3R	9327212	9327212	1	-	WT-Female_head_m6A_IP_chr3R_r_c1047[k=24][m=3]_AAACA	0.125
chr3R	9327054	9327053	0	-	FBgn0037676	0.625	chr3R	9327224	9327224	1	-	WT-Female_head_m6A_IP_chr3R_r_c1048[k=20][m=2]_TAACA	0.1
chr2R	20330157	20330156	0	+	FBgn0034504	0.391304	chr2R	20329750	20329750	1	+	WT-Female_head_m6A_IP_chr2R_f_c3438[k=16][m=2]_AAACA	0.125
chr2R	20330157	20330156	0	+	FBgn0034504	0.391304	chr2R	20329763	20329763	1	+	WT-Female_head_m6A_IP_chr2R_f_c3439[k=12][m=2]_GGACG	0.166667
chr2R	20330157	20330156	0	+	FBgn0034504	0.391304	chr2R	20330151	20330151	1	+	WT-Female_head_m6A_IP_chr2R_f_c3444[k=26][m=2]_AGACT	0.0769231
chr2R	20330226	20330225	0	+	FBgn0034504	0.518519	chr2R	20329750	20329750	1	+	WT-Female_head_m6A_IP_chr2R_f_c3438[k=16][m=2]_AAACA	0.125
chr2R	20330226	20330225	0	+	FBgn0034504	0.518519	chr2R	20329763	20329763	1	+	WT-Female_head_m6A_IP_chr2R_f_c3439[k=12][m=2]_GGACG	0.166667
chr2R	20330226	20330225	0	+	FBgn0034504	0.518519	chr2R	20330151	20330151	1	+	WT-Female_head_m6A_IP_chr2R_f_c3444[k=26][m=2]_AGACT	0.0769231
chr2R	20328082	20328081	0	+	FBgn0034504	0.636364	chr2R	20327539	20327539	1	+	WT-Female_head_m6A_IP_chr2R_f_c3426[k=8][m=2]_TGACA	0.25
chr2R	20328082	20328081	0	+	FBgn0034504	0.636364	chr2R	20327965	20327965	1	+	WT-Female_head_m6A_IP_chr2R_f_c3428[k=37][m=10]_AAACA	0.27027
chr2R	20328082	20328081	0	+	FBgn0034504	0.636364	chr2R	20327973	20327973	1	+	WT-Female_head_m6A_IP_chr2R_f_c3429[k=41][m=2]_AAACC	0.0487805
chr2R	20328082	20328081	0	+	FBgn0034504	0.636364	chr2R	20327985	20327985	1	+	WT-Female_head_m6A_IP_chr2R_f_c3430[k=33][m=2]_ATACA	0.0606061
chr2R	20328082	20328081	0	+	FBgn0034504	0.636364	chr2R	20328742	20328742	1	+	WT-Female_head_m6A_IP_chr2R_f_c3433[k=4][m=2]_GGACC	0.5
chr2R	20330226	20330225	0	+	FBgn0034504	0.592593	chr2R	20329750	20329750	1	+	WT-Female_head_m6A_IP_chr2R_f_c3438[k=16][m=2]_AAACA	0.125
chr2R	20330226	20330225	0	+	FBgn0034504	0.592593	chr2R	20329763	20329763	1	+	WT-Female_head_m6A_IP_chr2R_f_c3439[k=12][m=2]_GGACG	0.166667
chr2R	20330226	20330225	0	+	FBgn0034504	0.592593	chr2R	20330151	20330151	1	+	WT-Female_head_m6A_IP_chr2R_f_c3444[k=26][m=2]_AGACT	0.0769231
chr3R	13778212	13778211	0	+	FBgn0038181	0.625	chr3R	13778458	13778458	1	+	WT-Female_head_m6A_IP_chr3R_f_c1855[k=6][m=2]_GAACC	0.333333
chr3R	13778212	13778211	0	+	FBgn0038181	0.625	chr3R	13778505	13778505	1	+	WT-Female_head_m6A_IP_chr3R_f_c1856[k=17][m=2]_GGACA	0.117647
chr3R	13778212	13778211	0	+	FBgn0038181	0.625	chr3R	13778689	13778689	1	+	WT-Female_head_m6A_IP_chr3R_f_c1860[k=6][m=2]_TTACT	0.333333
chr2L	20797941	20797940	0	+	FBgn0032886	0.795455	chr2L	20797976	20797976	1	+	WT-Female_head_m6A_IP_chr2L_f_c3970[k=32][m=3]_GTACA	0.09375
chr2L	20797941	20797940	0	+	FBgn0032886	0.795455	chr2L	20798036	20798036	1	+	WT-Female_head_m6A_IP_chr2L_f_c3971[k=42][m=2]_AGACG	0.047619
chr2L	20797941	20797940	0	+	FBgn0032886	0.795455	chr2L	20798333	20798333	1	+	WT-Female_head_m6A_IP_chr2L_f_c3974[k=20][m=3]_AAACA	0.15
chr3L	16787788	16787787	0	-	FBgn0036663	0.606061	chr3L	16787993	16787993	1	-	WT-Female_head_m6A_IP_chr3L_r_c3571[k=10][m=3]_GAACA	0.3
chr3L	16799946	16799945	0	-	FBgn0036663	0.645161	chr3L	16799720	16799720	1	-	WT-Female_head_m6A_IP_chr3L_r_c3599[k=8][m=2]_TTACC	0.25
chr3L	16799946	16799945	0	-	FBgn0036663	0.645161	chr3L	16799773	16799773	1	-	WT-Female_head_m6A_IP_chr3L_r_c3600[k=17][m=3]_TGACA	0.176471
chr3L	16799946	16799945	0	-	FBgn0036663	0.645161	chr3L	16799889	16799889	1	-	WT-Female_head_m6A_IP_chr3L_r_c3603[k=51][m=7]_GAACA	0.137255
chr3L	16799946	16799945	0	-	FBgn0036663	0.645161	chr3L	16799944	16799944	1	-	WT-Female_head_m6A_IP_chr3L_r_c3608[k=48][m=4]_AAACT	0.0833333
chr3R	31210367	31210366	0	-	FBgn0267435	0.980583	chr3R	31210339	31210339	1	-	WT-Female_head_m6A_IP_chr3R_r_c5239[k=69][m=4]_GAACA	0.057971
chr3R	31210367	31210366	0	-	FBgn0267435	0.980583	chr3R	31210452	31210452	1	-	WT-Female_head_m6A_IP_chr3R_r_c5241[k=33][m=5]_GAACG	0.151515
chr3R	31206639	31206638	0	-	FBgn0267435	0.582938	chr3R	31206544	31206544	1	-	WT-Female_head_m6A_IP_chr3R_r_c5217[k=17][m=2]_AAACC	0.117647
chr3R	31206639	31206638	0	-	FBgn0267435	0.582938	chr3R	31206780	31206780	1	-	WT-Female_head_m6A_IP_chr3R_r_c5221[k=7][m=2]_CTACA	0.285714
chr3R	31206639	31206638	0	-	FBgn0267435	0.582938	chr3R	31207291	31207291	1	-	WT-Female_head_m6A_IP_chr3R_r_c5225[k=8][m=2]_TGACC	0.25
chr3R	31206321	31206320	0	-	FBgn0267435	0.548913	chr3R	31206544	31206544	1	-	WT-Female_head_m6A_IP_chr3R_r_c5217[k=17][m=2]_AAACC	0.117647
chr3R	31206321	31206320	0	-	FBgn0267435	0.548913	chr3R	31206780	31206780	1	-	WT-Female_head_m6A_IP_chr3R_r_c5221[k=7][m=2]_CTACA	0.285714
chr3R	31206321	31206320	0	-	FBgn0267435	0.548913	chr3R	31207291	31207291	1	-	WT-Female_head_m6A_IP_chr3R_r_c5225[k=8][m=2]_TGACC	0.25
chr3R	31206639	31206638	0	-	FBgn0267435	0.6	chr3R	31206544	31206544	1	-	WT-Female_head_m6A_IP_chr3R_r_c5217[k=17][m=2]_AAACC	0.117647
chr3R	31206639	31206638	0	-	FBgn0267435	0.6	chr3R	31206780	31206780	1	-	WT-Female_head_m6A_IP_chr3R_r_c5221[k=7][m=2]_CTACA	0.285714
chr3R	31206639	31206638	0	-	FBgn0267435	0.6	chr3R	31207291	31207291	1	-	WT-Female_head_m6A_IP_chr3R_r_c5225[k=8][m=2]_TGACC	0.25
chr3R	31206321	31206320	0	-	FBgn0267435	0.518519	chr3R	31206544	31206544	1	-	WT-Female_head_m6A_IP_chr3R_r_c5217[k=17][m=2]_AAACC	0.117647
chr3R	31206321	31206320	0	-	FBgn0267435	0.518519	chr3R	31206780	31206780	1	-	WT-Female_head_m6A_IP_chr3R_r_c5221[k=7][m=2]_CTACA	0.285714
chr3R	31206321	31206320	0	-	FBgn0267435	0.518519	chr3R	31207291	31207291	1	-	WT-Female_head_m6A_IP_chr3R_r_c5225[k=8][m=2]_TGACC	0.25
chr3R	31206321	31206320	0	-	FBgn0267435	0.565217	chr3R	31206544	31206544	1	-	WT-Female_head_m6A_IP_chr3R_r_c5217[k=17][m=2]_AAACC	0.117647
chr3R	31206321	31206320	0	-	FBgn0267435	0.565217	chr3R	31206780	31206780	1	-	WT-Female_head_m6A_IP_chr3R_r_c5221[k=7][m=2]_CTACA	0.285714
chr3R	31206321	31206320	0	-	FBgn0267435	0.565217	chr3R	31207291	31207291	1	-	WT-Female_head_m6A_IP_chr3R_r_c5225[k=8][m=2]_TGACC	0.25
chrX	12653971	12653970	0	+	FBgn0015024	0.532609	chrX	12653971	12653971	1	+	WT-Female_head_m6A_IP_chrX_f_c3215[k=45][m=6]_AAACT	0.133333
chr2L	17389501	17389500	0	+	FBgn0020503	0.478261	chr2L	17389394	17389394	1	+	WT-Female_head_m6A_IP_chr2L_f_c3449[k=7][m=2]_CAACT	0.285714
chr2L	17389501	17389500	0	+	FBgn0020503	0.478261	chr2L	17389501	17389501	1	+	WT-Female_head_m6A_IP_chr2L_f_c3450[k=55][m=2]_AGACT	0.0363636
chr2L	17389501	17389500	0	+	FBgn0020503	0.52381	chr2L	17389394	17389394	1	+	WT-Female_head_m6A_IP_chr2L_f_c3449[k=7][m=2]_CAACT	0.285714
chr2L	17389501	17389500	0	+	FBgn0020503	0.52381	chr2L	17389501	17389501	1	+	WT-Female_head_m6A_IP_chr2L_f_c3450[k=55][m=2]_AGACT	0.0363636
chr2L	10400387	10400386	0	+	FBgn0051716	0.372093	chr2L	10400344	10400344	1	+	WT-Female_head_m6A_IP_chr2L_f_c2386[k=4][m=2]_AAACG	0.5
chr3R	23112605	23112604	0	-	FBgn0039054	0.734694	chr3R	23112433	23112433	1	-	WT-Female_head_m6A_IP_chr3R_r_c3581[k=22][m=2]_GAACC	0.0909091
chr3R	23112450	23112449	0	-	FBgn0039054	0.553191	chr3R	23112433	23112433	1	-	WT-Female_head_m6A_IP_chr3R_r_c3581[k=22][m=2]_GAACC	0.0909091
chr3R	4300909	4300908	0	+	FBgn0041605	0.714286	chr3R	4300083	4300083	1	+	WT-Female_head_m6A_IP_chr3R_f_c139[k=25][m=2]_GAACA	0.08
chr3R	4300909	4300908	0	+	FBgn0041605	0.714286	chr3R	4300491	4300491	1	+	WT-Female_head_m6A_IP_chr3R_f_c146[k=26][m=2]_GGACA	0.0769231
chr3R	4300909	4300908	0	+	FBgn0041605	0.714286	chr3R	4300822	4300822	1	+	WT-Female_head_m6A_IP_chr3R_f_c152[k=22][m=2]_TTACC	0.0909091
chr3R	4300909	4300908	0	+	FBgn0041605	0.714286	chr3R	4301110	4301110	1	+	WT-Female_head_m6A_IP_chr3R_f_c156[k=30][m=2]_CCACA	0.0666667
chr3R	4300909	4300908	0	+	FBgn0041605	0.555556	chr3R	4300083	4300083	1	+	WT-Female_head_m6A_IP_chr3R_f_c139[k=25][m=2]_GAACA	0.08
chr3R	4300909	4300908	0	+	FBgn0041605	0.555556	chr3R	4300491	4300491	1	+	WT-Female_head_m6A_IP_chr3R_f_c146[k=26][m=2]_GGACA	0.0769231
chr3R	4300909	4300908	0	+	FBgn0041605	0.555556	chr3R	4300822	4300822	1	+	WT-Female_head_m6A_IP_chr3R_f_c152[k=22][m=2]_TTACC	0.0909091
chr3R	4300909	4300908	0	+	FBgn0041605	0.555556	chr3R	4301110	4301110	1	+	WT-Female_head_m6A_IP_chr3R_f_c156[k=30][m=2]_CCACA	0.0666667
chr3R	4297849	4297848	0	+	FBgn0041605	0.555556	chr3R	4297617	4297617	1	+	WT-Female_head_m6A_IP_chr3R_f_c104[k=31][m=2]_ATACT	0.0645161
chr3R	4297849	4297848	0	+	FBgn0041605	0.555556	chr3R	4297624	4297624	1	+	WT-Female_head_m6A_IP_chr3R_f_c105[k=44][m=2]_TAACA	0.0454545
chr3R	4297849	4297848	0	+	FBgn0041605	0.555556	chr3R	4297696	4297696	1	+	WT-Female_head_m6A_IP_chr3R_f_c106[k=57][m=3]_TTACA	0.0526316
chr3R	4297849	4297848	0	+	FBgn0041605	0.555556	chr3R	4297748	4297748	1	+	WT-Female_head_m6A_IP_chr3R_f_c110[k=122][m=12]_TAACT	0.0983607
chr3R	4297849	4297848	0	+	FBgn0041605	0.555556	chr3R	4297780	4297780	1	+	WT-Female_head_m6A_IP_chr3R_f_c111[k=84][m=3]_AAACA	0.0357143
chr3R	4297849	4297848	0	+	FBgn0041605	0.555556	chr3R	4297837	4297837	1	+	WT-Female_head_m6A_IP_chr3R_f_c114[k=185][m=2]_GAACG	0.0108108
chr3R	4297849	4297848	0	+	FBgn0041605	0.555556	chr3R	4297901	4297901	1	+	WT-Female_head_m6A_IP_chr3R_f_c116[k=72][m=3]_CAACT	0.0416667
chr3R	4297849	4297848	0	+	FBgn0041605	0.555556	chr3R	4297960	4297960	1	+	WT-Female_head_m6A_IP_chr3R_f_c117[k=83][m=3]_ATACT	0.0361446
chr3R	4297849	4297848	0	+	FBgn0041605	0.555556	chr3R	4298053	4298053	1	+	WT-Female_head_m6A_IP_chr3R_f_c120[k=230][m=10]_TGACA	0.0434783
chr3R	4297849	4297848	0	+	FBgn0041605	0.555556	chr3R	4298055	4298055	1	+	WT-Female_head_m6A_IP_chr3R_f_c121[k=211][m=20]_ACACT	0.0947867
chr3R	4297849	4297848	0	+	FBgn0041605	0.555556	chr3R	4298090	4298090	1	+	WT-Female_head_m6A_IP_chr3R_f_c122[k=91][m=2]_taaca	0.021978
chr3R	4297849	4297848	0	+	FBgn0041605	0.555556	chr3R	4298119	4298119	1	+	WT-Female_head_m6A_IP_chr3R_f_c123[k=142][m=8]_aaaca	0.056338
chr3R	4297849	4297848	0	+	FBgn0041605	0.555556	chr3R	4298204	4298204	1	+	WT-Female_head_m6A_IP_chr3R_f_c126[k=95][m=6]_GGACT	0.0631579
chr3R	4297849	4297848	0	+	FBgn0041605	0.555556	chr3R	4298483	4298483	1	+	WT-Female_head_m6A_IP_chr3R_f_c129[k=11][m=2]_TTACA	0.181818
chr3R	4300909	4300908	0	+	FBgn0041605	0.628571	chr3R	4300083	4300083	1	+	WT-Female_head_m6A_IP_chr3R_f_c139[k=25][m=2]_GAACA	0.08
chr3R	4300909	4300908	0	+	FBgn0041605	0.628571	chr3R	4300491	4300491	1	+	WT-Female_head_m6A_IP_chr3R_f_c146[k=26][m=2]_GGACA	0.0769231
chr3R	4300909	4300908	0	+	FBgn0041605	0.628571	chr3R	4300822	4300822	1	+	WT-Female_head_m6A_IP_chr3R_f_c152[k=22][m=2]_TTACC	0.0909091
chr3R	4300909	4300908	0	+	FBgn0041605	0.628571	chr3R	4301110	4301110	1	+	WT-Female_head_m6A_IP_chr3R_f_c156[k=30][m=2]_CCACA	0.0666667
chr3R	4300909	4300908	0	+	FBgn0041605	0.578947	chr3R	4300083	4300083	1	+	WT-Female_head_m6A_IP_chr3R_f_c139[k=25][m=2]_GAACA	0.08
chr3R	4300909	4300908	0	+	FBgn0041605	0.578947	chr3R	4300491	4300491	1	+	WT-Female_head_m6A_IP_chr3R_f_c146[k=26][m=2]_GGACA	0.0769231
chr3R	4300909	4300908	0	+	FBgn0041605	0.578947	chr3R	4300822	4300822	1	+	WT-Female_head_m6A_IP_chr3R_f_c152[k=22][m=2]_TTACC	0.0909091
chr3R	4300909	4300908	0	+	FBgn0041605	0.578947	chr3R	4301110	4301110	1	+	WT-Female_head_m6A_IP_chr3R_f_c156[k=30][m=2]_CCACA	0.0666667
chr3R	4300909	4300908	0	+	FBgn0041605	0.53125	chr3R	4300083	4300083	1	+	WT-Female_head_m6A_IP_chr3R_f_c139[k=25][m=2]_GAACA	0.08
chr3R	4300909	4300908	0	+	FBgn0041605	0.53125	chr3R	4300491	4300491	1	+	WT-Female_head_m6A_IP_chr3R_f_c146[k=26][m=2]_GGACA	0.0769231
chr3R	4300909	4300908	0	+	FBgn0041605	0.53125	chr3R	4300822	4300822	1	+	WT-Female_head_m6A_IP_chr3R_f_c152[k=22][m=2]_TTACC	0.0909091
chr3R	4300909	4300908	0	+	FBgn0041605	0.53125	chr3R	4301110	4301110	1	+	WT-Female_head_m6A_IP_chr3R_f_c156[k=30][m=2]_CCACA	0.0666667
chr3R	4300909	4300908	0	+	FBgn0041605	0.652174	chr3R	4300083	4300083	1	+	WT-Female_head_m6A_IP_chr3R_f_c139[k=25][m=2]_GAACA	0.08
chr3R	4300909	4300908	0	+	FBgn0041605	0.652174	chr3R	4300491	4300491	1	+	WT-Female_head_m6A_IP_chr3R_f_c146[k=26][m=2]_GGACA	0.0769231
chr3R	4300909	4300908	0	+	FBgn0041605	0.652174	chr3R	4300822	4300822	1	+	WT-Female_head_m6A_IP_chr3R_f_c152[k=22][m=2]_TTACC	0.0909091
chr3R	4300909	4300908	0	+	FBgn0041605	0.652174	chr3R	4301110	4301110	1	+	WT-Female_head_m6A_IP_chr3R_f_c156[k=30][m=2]_CCACA	0.0666667
chr3R	4300909	4300908	0	+	FBgn0041605	0.571429	chr3R	4300083	4300083	1	+	WT-Female_head_m6A_IP_chr3R_f_c139[k=25][m=2]_GAACA	0.08
chr3R	4300909	4300908	0	+	FBgn0041605	0.571429	chr3R	4300491	4300491	1	+	WT-Female_head_m6A_IP_chr3R_f_c146[k=26][m=2]_GGACA	0.0769231
chr3R	4300909	4300908	0	+	FBgn0041605	0.571429	chr3R	4300822	4300822	1	+	WT-Female_head_m6A_IP_chr3R_f_c152[k=22][m=2]_TTACC	0.0909091
chr3R	4300909	4300908	0	+	FBgn0041605	0.571429	chr3R	4301110	4301110	1	+	WT-Female_head_m6A_IP_chr3R_f_c156[k=30][m=2]_CCACA	0.0666667
chr3R	4300909	4300908	0	+	FBgn0041605	0.5	chr3R	4300083	4300083	1	+	WT-Female_head_m6A_IP_chr3R_f_c139[k=25][m=2]_GAACA	0.08
chr3R	4300909	4300908	0	+	FBgn0041605	0.5	chr3R	4300491	4300491	1	+	WT-Female_head_m6A_IP_chr3R_f_c146[k=26][m=2]_GGACA	0.0769231
chr3R	4300909	4300908	0	+	FBgn0041605	0.5	chr3R	4300822	4300822	1	+	WT-Female_head_m6A_IP_chr3R_f_c152[k=22][m=2]_TTACC	0.0909091
chr3R	4300909	4300908	0	+	FBgn0041605	0.5	chr3R	4301110	4301110	1	+	WT-Female_head_m6A_IP_chr3R_f_c156[k=30][m=2]_CCACA	0.0666667
chr3R	4300909	4300908	0	+	FBgn0041605	0.561798	chr3R	4300083	4300083	1	+	WT-Female_head_m6A_IP_chr3R_f_c139[k=25][m=2]_GAACA	0.08
chr3R	4300909	4300908	0	+	FBgn0041605	0.561798	chr3R	4300491	4300491	1	+	WT-Female_head_m6A_IP_chr3R_f_c146[k=26][m=2]_GGACA	0.0769231
chr3R	4300909	4300908	0	+	FBgn0041605	0.561798	chr3R	4300822	4300822	1	+	WT-Female_head_m6A_IP_chr3R_f_c152[k=22][m=2]_TTACC	0.0909091
chr3R	4300909	4300908	0	+	FBgn0041605	0.561798	chr3R	4301110	4301110	1	+	WT-Female_head_m6A_IP_chr3R_f_c156[k=30][m=2]_CCACA	0.0666667
chr3R	4300909	4300908	0	+	FBgn0041605	0.605769	chr3R	4300083	4300083	1	+	WT-Female_head_m6A_IP_chr3R_f_c139[k=25][m=2]_GAACA	0.08
chr3R	4300909	4300908	0	+	FBgn0041605	0.605769	chr3R	4300491	4300491	1	+	WT-Female_head_m6A_IP_chr3R_f_c146[k=26][m=2]_GGACA	0.0769231
chr3R	4300909	4300908	0	+	FBgn0041605	0.605769	chr3R	4300822	4300822	1	+	WT-Female_head_m6A_IP_chr3R_f_c152[k=22][m=2]_TTACC	0.0909091
chr3R	4300909	4300908	0	+	FBgn0041605	0.605769	chr3R	4301110	4301110	1	+	WT-Female_head_m6A_IP_chr3R_f_c156[k=30][m=2]_CCACA	0.0666667
chr2L	21314886	21314885	0	+	FBgn0000370	0.529412	chr2L	21314465	21314465	1	+	WT-Female_head_m6A_IP_chr2L_f_c4083[k=8][m=2]_TTACT	0.25
chr2L	21314886	21314885	0	+	FBgn0000370	0.529412	chr2L	21314499	21314499	1	+	WT-Female_head_m6A_IP_chr2L_f_c4084[k=22][m=2]_AAACA	0.0909091
chr2L	21314886	21314885	0	+	FBgn0000370	0.529412	chr2L	21314845	21314845	1	+	WT-Female_head_m6A_IP_chr2L_f_c4085[k=16][m=4]_GGACA	0.25
chr2L	21314886	21314885	0	+	FBgn0000370	0.529412	chr2L	21314886	21314886	1	+	WT-Female_head_m6A_IP_chr2L_f_c4086[k=24][m=5]_GGACT	0.208333
chr2L	21314886	21314885	0	+	FBgn0000370	0.529412	chr2L	21314907	21314907	1	+	WT-Female_head_m6A_IP_chr2L_f_c4087[k=21][m=2]_ACACT	0.0952381
chr2L	21314886	21314885	0	+	FBgn0000370	0.529412	chr2L	21315060	21315060	1	+	WT-Female_head_m6A_IP_chr2L_f_c4089[k=6][m=2]_GGACA	0.333333
chr3R	11650611	11650610	0	-	FBgn0262081	0.84	chr3R	11650343	11650343	1	-	WT-Female_head_m6A_IP_chr3R_r_c1578[k=16][m=2]_ACACC	0.125
chr3R	11650611	11650610	0	-	FBgn0262081	0.84	chr3R	11650345	11650345	1	-	WT-Female_head_m6A_IP_chr3R_r_c1579[k=13][m=2]_GAACA	0.153846
chr3R	11650611	11650610	0	-	FBgn0262081	0.84	chr3R	11650563	11650563	1	-	WT-Female_head_m6A_IP_chr3R_r_c1580[k=18][m=4]_GAACT	0.222222
chr2L	22981940	22981939	0	+	FBgn0000384	0.7	chr2L	22982216	22982216	1	+	WT-Female_head_m6A_IP_chr2L_f_c4264[k=17][m=2]_TGACC	0.117647
chrX	13781598	13781597	0	-	FBgn0030521	0.424312	chrX	13782045	13782045	1	-	WT-Female_head_m6A_IP_chrX_r_c3039[k=45][m=2]_AAACA	0.0444444
chr3L	8828085	8828084	0	+	FBgn0263930	0.72	chr3L	8827764	8827764	1	+	WT-Female_head_m6A_IP_chr3L_f_c1739[k=58][m=6]_GTACT	0.103448
chr3L	8828085	8828084	0	+	FBgn0263930	0.72	chr3L	8827841	8827841	1	+	WT-Female_head_m6A_IP_chr3L_f_c1740[k=81][m=14]_AAACT	0.17284
chr3L	8828085	8828084	0	+	FBgn0263930	0.72	chr3L	8827871	8827871	1	+	WT-Female_head_m6A_IP_chr3L_f_c1741[k=40][m=4]_AGACA	0.1
chr3L	8828085	8828084	0	+	FBgn0263930	0.72	chr3L	8828396	8828396	1	+	WT-Female_head_m6A_IP_chr3L_f_c1747[k=4][m=2]_GGACT	0.5
chr2L	19120196	19120195	0	-	FBgn0000422	0.65625	chr2L	19119980	19119980	1	-	WT-Female_head_m6A_IP_chr2L_r_c3495[k=7][m=2]_AAACT	0.285714
chr2L	19120196	19120195	0	-	FBgn0000422	0.65625	chr2L	19120102	19120102	1	-	WT-Female_head_m6A_IP_chr2L_r_c3496[k=40][m=2]_AGACG	0.05
chr2L	19120196	19120195	0	-	FBgn0000422	0.65625	chr2L	19120194	19120194	1	-	WT-Female_head_m6A_IP_chr2L_r_c3497[k=19][m=2]_GAACT	0.105263
chr2L	17427788	17427787	0	-	FBgn0011274	0.8	chr2L	17428016	17428016	1	-	WT-Female_head_m6A_IP_chr2L_r_c3200[k=7][m=2]_AAACT	0.285714
chr2R	22592604	22592603	0	-	FBgn0260866	0.964286	chr2R	22592602	22592602	1	-	WT-Female_head_m6A_IP_chr2R_r_c3685[k=14][m=2]_AGACT	0.142857
chr2R	22592604	22592603	0	-	FBgn0260866	0.964286	chr2R	22592651	22592651	1	-	WT-Female_head_m6A_IP_chr2R_r_c3686[k=21][m=3]_AAACA	0.142857
chr2R	22592604	22592603	0	-	FBgn0260866	0.964286	chr2R	22592668	22592668	1	-	WT-Female_head_m6A_IP_chr2R_r_c3688[k=8][m=2]_CAACG	0.25
chr2R	22592604	22592603	0	-	FBgn0260866	0.964286	chr2R	22592768	22592768	1	-	WT-Female_head_m6A_IP_chr2R_r_c3689[k=20][m=3]_CAACT	0.15
chr3L	4379553	4379552	0	-	FBgn0035538	1	chr3L	4379551	4379551	1	-	WT-Female_head_m6A_IP_chr3L_r_c976[k=51][m=6]_AGACA	0.117647
chr3L	4379553	4379552	0	-	FBgn0035538	1	chr3L	4379648	4379648	1	-	WT-Female_head_m6A_IP_chr3L_r_c977[k=15][m=2]_CCACC	0.133333
chr3R	11542624	11542623	0	-	FBgn0053512	0.681818	chr3R	11542296	11542296	1	-	WT-Female_head_m6A_IP_chr3R_r_c1526[k=22][m=2]_GAACT	0.0909091
chr3R	11542298	11542297	0	-	FBgn0053512	0.695652	chr3R	11542296	11542296	1	-	WT-Female_head_m6A_IP_chr3R_r_c1526[k=22][m=2]_GAACT	0.0909091
chr3R	11542315	11542314	0	-	FBgn0053512	0.5	chr3R	11542296	11542296	1	-	WT-Female_head_m6A_IP_chr3R_r_c1526[k=22][m=2]_GAACT	0.0909091
chr2R	11429313	11429312	0	-	FBgn0015872	0.92	chr2R	11429274	11429274	1	-	WT-Female_head_m6A_IP_chr2R_r_c1506[k=34][m=2]_AAACT	0.0588235
chr2R	11429313	11429312	0	-	FBgn0015872	0.92	chr2R	11429330	11429330	1	-	WT-Female_head_m6A_IP_chr2R_r_c1508[k=18][m=2]_AGACA	0.111111
chr2R	11429313	11429312	0	-	FBgn0015872	0.92	chr2R	11429493	11429493	1	-	WT-Female_head_m6A_IP_chr2R_r_c1509[k=10][m=2]_aaact	0.2
chr2R	11429332	11429331	0	-	FBgn0015872	0.454545	chr2R	11429274	11429274	1	-	WT-Female_head_m6A_IP_chr2R_r_c1506[k=34][m=2]_AAACT	0.0588235
chr2R	11429332	11429331	0	-	FBgn0015872	0.454545	chr2R	11429330	11429330	1	-	WT-Female_head_m6A_IP_chr2R_r_c1508[k=18][m=2]_AGACA	0.111111
chr2R	11429332	11429331	0	-	FBgn0015872	0.454545	chr2R	11429493	11429493	1	-	WT-Female_head_m6A_IP_chr2R_r_c1509[k=10][m=2]_aaact	0.2
chr3R	21237043	21237042	0	-	FBgn0000527	0.575	chr3R	21236960	21236960	1	-	WT-Female_head_m6A_IP_chr3R_r_c3255[k=28][m=3]_AAACA	0.107143
chr2L	743576	743575	0	-	FBgn0026438	0.806452	chr2L	743405	743405	1	-	WT-Female_head_m6A_IP_chr2L_r_c116[k=26][m=2]_GAACA	0.0769231
chr2L	743576	743575	0	-	FBgn0026438	0.806452	chr2L	743415	743415	1	-	WT-Female_head_m6A_IP_chr2L_r_c117[k=20][m=6]_ATACA	0.3
chr2L	743576	743575	0	-	FBgn0026438	0.806452	chr2L	743511	743511	1	-	WT-Female_head_m6A_IP_chr2L_r_c123[k=108][m=4]_AAACG	0.037037
chr2L	743576	743575	0	-	FBgn0026438	0.806452	chr2L	743525	743525	1	-	WT-Female_head_m6A_IP_chr2L_r_c124[k=125][m=2]_TGACT	0.016
chr2L	743576	743575	0	-	FBgn0026438	0.806452	chr2L	743574	743574	1	-	WT-Female_head_m6A_IP_chr2L_r_c126[k=59][m=6]_AAACT	0.101695
chr2L	743576	743575	0	-	FBgn0026438	0.806452	chr2L	743616	743616	1	-	WT-Female_head_m6A_IP_chr2L_r_c128[k=25][m=2]_AGACA	0.08
chr2L	743527	743526	0	-	FBgn0026438	0.848485	chr2L	743405	743405	1	-	WT-Female_head_m6A_IP_chr2L_r_c116[k=26][m=2]_GAACA	0.0769231
chr2L	743527	743526	0	-	FBgn0026438	0.848485	chr2L	743415	743415	1	-	WT-Female_head_m6A_IP_chr2L_r_c117[k=20][m=6]_ATACA	0.3
chr2L	743527	743526	0	-	FBgn0026438	0.848485	chr2L	743511	743511	1	-	WT-Female_head_m6A_IP_chr2L_r_c123[k=108][m=4]_AAACG	0.037037
chr2L	743527	743526	0	-	FBgn0026438	0.848485	chr2L	743525	743525	1	-	WT-Female_head_m6A_IP_chr2L_r_c124[k=125][m=2]_TGACT	0.016
chr2L	743527	743526	0	-	FBgn0026438	0.848485	chr2L	743574	743574	1	-	WT-Female_head_m6A_IP_chr2L_r_c126[k=59][m=6]_AAACT	0.101695
chr2L	743527	743526	0	-	FBgn0026438	0.848485	chr2L	743616	743616	1	-	WT-Female_head_m6A_IP_chr2L_r_c128[k=25][m=2]_AGACA	0.08
chr2L	743576	743575	0	-	FBgn0026438	0.802469	chr2L	743405	743405	1	-	WT-Female_head_m6A_IP_chr2L_r_c116[k=26][m=2]_GAACA	0.0769231
chr2L	743576	743575	0	-	FBgn0026438	0.802469	chr2L	743415	743415	1	-	WT-Female_head_m6A_IP_chr2L_r_c117[k=20][m=6]_ATACA	0.3
chr2L	743576	743575	0	-	FBgn0026438	0.802469	chr2L	743511	743511	1	-	WT-Female_head_m6A_IP_chr2L_r_c123[k=108][m=4]_AAACG	0.037037
chr2L	743576	743575	0	-	FBgn0026438	0.802469	chr2L	743525	743525	1	-	WT-Female_head_m6A_IP_chr2L_r_c124[k=125][m=2]_TGACT	0.016
chr2L	743576	743575	0	-	FBgn0026438	0.802469	chr2L	743574	743574	1	-	WT-Female_head_m6A_IP_chr2L_r_c126[k=59][m=6]_AAACT	0.101695
chr2L	743576	743575	0	-	FBgn0026438	0.802469	chr2L	743616	743616	1	-	WT-Female_head_m6A_IP_chr2L_r_c128[k=25][m=2]_AGACA	0.08
chr2L	743527	743526	0	-	FBgn0026438	0.8125	chr2L	743405	743405	1	-	WT-Female_head_m6A_IP_chr2L_r_c116[k=26][m=2]_GAACA	0.0769231
chr2L	743527	743526	0	-	FBgn0026438	0.8125	chr2L	743415	743415	1	-	WT-Female_head_m6A_IP_chr2L_r_c117[k=20][m=6]_ATACA	0.3
chr2L	743527	743526	0	-	FBgn0026438	0.8125	chr2L	743511	743511	1	-	WT-Female_head_m6A_IP_chr2L_r_c123[k=108][m=4]_AAACG	0.037037
chr2L	743527	743526	0	-	FBgn0026438	0.8125	chr2L	743525	743525	1	-	WT-Female_head_m6A_IP_chr2L_r_c124[k=125][m=2]_TGACT	0.016
chr2L	743527	743526	0	-	FBgn0026438	0.8125	chr2L	743574	743574	1	-	WT-Female_head_m6A_IP_chr2L_r_c126[k=59][m=6]_AAACT	0.101695
chr2L	743527	743526	0	-	FBgn0026438	0.8125	chr2L	743616	743616	1	-	WT-Female_head_m6A_IP_chr2L_r_c128[k=25][m=2]_AGACA	0.08
chr2L	743618	743617	0	-	FBgn0026438	0.666667	chr2L	743405	743405	1	-	WT-Female_head_m6A_IP_chr2L_r_c116[k=26][m=2]_GAACA	0.0769231
chr2L	743618	743617	0	-	FBgn0026438	0.666667	chr2L	743415	743415	1	-	WT-Female_head_m6A_IP_chr2L_r_c117[k=20][m=6]_ATACA	0.3
chr2L	743618	743617	0	-	FBgn0026438	0.666667	chr2L	743511	743511	1	-	WT-Female_head_m6A_IP_chr2L_r_c123[k=108][m=4]_AAACG	0.037037
chr2L	743618	743617	0	-	FBgn0026438	0.666667	chr2L	743525	743525	1	-	WT-Female_head_m6A_IP_chr2L_r_c124[k=125][m=2]_TGACT	0.016
chr2L	743618	743617	0	-	FBgn0026438	0.666667	chr2L	743574	743574	1	-	WT-Female_head_m6A_IP_chr2L_r_c126[k=59][m=6]_AAACT	0.101695
chr2L	743618	743617	0	-	FBgn0026438	0.666667	chr2L	743616	743616	1	-	WT-Female_head_m6A_IP_chr2L_r_c128[k=25][m=2]_AGACA	0.08
chr3R	14740639	14740638	0	-	FBgn0011217	0.745536	chr3R	14740637	14740637	1	-	WT-Female_head_m6A_IP_chr3R_r_c2158[k=62][m=5]_GGACA	0.0806452
chr3R	14740639	14740638	0	-	FBgn0011217	0.505618	chr3R	14740637	14740637	1	-	WT-Female_head_m6A_IP_chr3R_r_c2158[k=62][m=5]_GGACA	0.0806452
chr3R	14740639	14740638	0	-	FBgn0011217	0.672131	chr3R	14740637	14740637	1	-	WT-Female_head_m6A_IP_chr3R_r_c2158[k=62][m=5]_GGACA	0.0806452
chr2R	17015727	17015726	0	-	FBgn0034180	0.727273	chr2R	17015699	17015699	1	-	WT-Female_head_m6A_IP_chr2R_r_c2665[k=10][m=2]_AAACA	0.2
chr2R	17015727	17015726	0	-	FBgn0034180	0.727273	chr2R	17015725	17015725	1	-	WT-Female_head_m6A_IP_chr2R_r_c2666[k=20][m=4]_GGACC	0.2
chr3L	3924427	3924426	0	-	FBgn0004910	0.8	chr3L	3924425	3924425	1	-	WT-Female_head_m6A_IP_chr3L_r_c808[k=10][m=3]_AGACA	0.3
chr2R	24977790	24977789	0	-	FBgn0010435	0.495327	chr2R	24977324	24977324	1	-	WT-Female_head_m6A_IP_chr2R_r_c4377[k=6][m=2]_CAACC	0.333333
chr2R	24977790	24977789	0	-	FBgn0010435	0.575472	chr2R	24977324	24977324	1	-	WT-Female_head_m6A_IP_chr2R_r_c4377[k=6][m=2]_CAACC	0.333333
chr4	610775	610774	0	+	FBgn0025936	0.761905	chr4	611329	611329	1	+	WT-Female_head_m6A_IP_chr4_f_c80[k=27][m=2]_TGACA	0.0740741
chr4	610775	610774	0	+	FBgn0025936	0.8	chr4	611329	611329	1	+	WT-Female_head_m6A_IP_chr4_f_c80[k=27][m=2]_TGACA	0.0740741
chr2L	19384169	19384168	0	-	FBgn0032773	0.451613	chr2L	19383737	19383737	1	-	WT-Female_head_m6A_IP_chr2L_r_c3513[k=4][m=2]_CAACT	0.5
chr3L	4074879	4074878	0	-	FBgn0004516	0.763889	chr3L	4074343	4074343	1	-	WT-Female_head_m6A_IP_chr3L_r_c852[k=11][m=2]_GCACA	0.181818
chr3L	4074879	4074878	0	-	FBgn0004516	0.633333	chr3L	4074343	4074343	1	-	WT-Female_head_m6A_IP_chr3L_r_c852[k=11][m=2]_GCACA	0.181818
chr2L	72731	72730	0	+	FBgn0031213	0.594203	chr2L	72993	72993	1	+	WT-Female_head_m6A_IP_chr2L_f_c2[k=9][m=2]_ATACT	0.222222
chr3L	6979653	6979652	0	-	FBgn0001104	0.847458	chr3L	6979916	6979916	1	-	WT-Female_head_m6A_IP_chr3L_r_c1459[k=16][m=7]_AAACA	0.4375
chr3R	31575444	31575443	0	+	FBgn0028968	0.35	chr3R	31574885	31574885	1	+	WT-Female_head_m6A_IP_chr3R_f_c5335[k=5][m=2]_CGACG	0.4
chr3R	21856096	21856095	0	-	FBgn0015229	0.602941	chr3R	21855982	21855982	1	-	WT-Female_head_m6A_IP_chr3R_r_c3401[k=38][m=2]_AAACC	0.0526316
chr3R	21856096	21856095	0	-	FBgn0015229	0.602941	chr3R	21856094	21856094	1	-	WT-Female_head_m6A_IP_chr3R_r_c3404[k=54][m=3]_AAACT	0.0555556
chr3R	21856096	21856095	0	-	FBgn0015229	0.602941	chr3R	21856126	21856126	1	-	WT-Female_head_m6A_IP_chr3R_r_c3406[k=14][m=2]_CAACA	0.142857
chr3R	21856096	21856095	0	-	FBgn0015229	0.602941	chr3R	21856129	21856129	1	-	WT-Female_head_m6A_IP_chr3R_r_c3407[k=8][m=4]_ATACA	0.5
chr2R	15859833	15859832	0	-	FBgn0022160	0.553571	chr2R	15859121	15859121	1	-	WT-Female_head_m6A_IP_chr2R_r_c2387[k=7][m=3]_CTACA	0.428571
chr3L	19925739	19925738	0	+	FBgn0036919	0.52459	chr3L	19925762	19925762	1	+	WT-Female_head_m6A_IP_chr3L_f_c3645[k=5][m=2]_CAACT	0.4
chr3R	26043021	26043020	0	+	FBgn0001139	0.636364	chr3R	26042196	26042196	1	+	WT-Female_head_m6A_IP_chr3R_f_c4416[k=22][m=5]_GGACC	0.227273
chr3R	26043021	26043020	0	+	FBgn0001139	0.636364	chr3R	26043021	26043021	1	+	WT-Female_head_m6A_IP_chr3R_f_c4419[k=56][m=8]_GGACA	0.142857
chr3L	8676118	8676117	0	+	FBgn0001168	0.576923	chr3L	8676122	8676122	1	+	WT-Female_head_m6A_IP_chr3L_f_c1714[k=58][m=2]_TGACA	0.0344828
chr3L	8676118	8676117	0	+	FBgn0001168	0.576923	chr3L	8676161	8676161	1	+	WT-Female_head_m6A_IP_chr3L_f_c1716[k=75][m=2]_GAACT	0.0266667
chr3L	8676118	8676117	0	+	FBgn0001168	0.576923	chr3L	8676208	8676208	1	+	WT-Female_head_m6A_IP_chr3L_f_c1717[k=8][m=2]_AAACC	0.25
chr3L	8676118	8676117	0	+	FBgn0001168	0.629032	chr3L	8676122	8676122	1	+	WT-Female_head_m6A_IP_chr3L_f_c1714[k=58][m=2]_TGACA	0.0344828
chr3L	8676118	8676117	0	+	FBgn0001168	0.629032	chr3L	8676161	8676161	1	+	WT-Female_head_m6A_IP_chr3L_f_c1716[k=75][m=2]_GAACT	0.0266667
chr3L	8676118	8676117	0	+	FBgn0001168	0.629032	chr3L	8676208	8676208	1	+	WT-Female_head_m6A_IP_chr3L_f_c1717[k=8][m=2]_AAACC	0.25
chr2L	19511531	19511530	0	-	FBgn0032797	0.475	chr2L	19510574	19510574	1	-	WT-Female_head_m6A_IP_chr2L_r_c3574[k=6][m=3]_GCACA	0.5
chr2L	19511531	19511530	0	-	FBgn0032797	0.475	chr2L	19510634	19510634	1	-	WT-Female_head_m6A_IP_chr2L_r_c3576[k=6][m=2]_GCACA	0.333333
chr3L	1315097	1315096	0	+	FBgn0035207	0.510204	chr3L	1315563	1315563	1	+	WT-Female_head_m6A_IP_chr3L_f_c269[k=6][m=2]_CCACA	0.333333
chrX	9585986	9585985	0	+	FBgn0001186	0.8875	chrX	9585976	9585976	1	+	WT-Female_head_m6A_IP_chrX_f_c2245[k=147][m=4]_GGACA	0.0272109
chrX	9585986	9585985	0	+	FBgn0001186	0.8875	chrX	9585986	9585986	1	+	WT-Female_head_m6A_IP_chrX_f_c2246[k=139][m=6]_AGACT	0.0431655
chrX	9585976	9585975	0	+	FBgn0001186	0.608696	chrX	9585976	9585976	1	+	WT-Female_head_m6A_IP_chrX_f_c2245[k=147][m=4]_GGACA	0.0272109
chrX	9585976	9585975	0	+	FBgn0001186	0.608696	chrX	9585986	9585986	1	+	WT-Female_head_m6A_IP_chrX_f_c2246[k=139][m=6]_AGACT	0.0431655
chr2R	9246969	9246968	0	-	FBgn0010114	0.85	chr2R	9246896	9246896	1	-	WT-Female_head_m6A_IP_chr2R_r_c823[k=23][m=2]_GGACA	0.0869565
chr2R	9246969	9246968	0	-	FBgn0010114	0.85	chr2R	9246924	9246924	1	-	WT-Female_head_m6A_IP_chr2R_r_c824[k=20][m=3]_AAACT	0.15
chr2R	9246969	9246968	0	-	FBgn0010114	0.85	chr2R	9246932	9246932	1	-	WT-Female_head_m6A_IP_chr2R_r_c825[k=21][m=2]_CAACG	0.0952381
chr2R	9246969	9246968	0	-	FBgn0010114	0.85	chr2R	9246950	9246950	1	-	WT-Female_head_m6A_IP_chr2R_r_c827[k=12][m=2]_TAACA	0.166667
chr2R	9246969	9246968	0	-	FBgn0010114	0.85	chr2R	9246967	9246967	1	-	WT-Female_head_m6A_IP_chr2R_r_c828[k=26][m=2]_GGACT	0.0769231
chr2R	9246969	9246968	0	-	FBgn0010114	0.85	chr2R	9247108	9247108	1	-	WT-Female_head_m6A_IP_chr2R_r_c830[k=15][m=2]_ATACA	0.133333
chr2L	8687649	8687648	0	-	FBgn0004914	0.6	chr2L	8688178	8688178	1	-	WT-Female_head_m6A_IP_chr2L_r_c1722[k=5][m=2]_CAACA	0.4
chr2L	4926245	4926244	0	-	FBgn0041150	0.666667	chr2L	4926243	4926243	1	-	WT-Female_head_m6A_IP_chr2L_r_c905[k=26][m=3]_GAACT	0.115385
chr2L	6721874	6721873	0	-	FBgn0025777	0.441176	chr2L	6721212	6721212	1	-	WT-Female_head_m6A_IP_chr2L_r_c1241[k=4][m=2]_CTACG	0.5
chr2R	5641630	5641629	0	-	FBgn0033028	0.0769231	chr2R	5642444	5642444	1	-	WT-Female_head_m6A_IP_chr2R_r_c123[k=5][m=2]_GGACA	0.4
chr2R	5652682	5652681	0	-	FBgn0033028	0.451613	chr2R	5652669	5652669	1	-	WT-Female_head_m6A_IP_chr2R_r_c126[k=8][m=2]_CCACT	0.25
chr2R	5652682	5652681	0	-	FBgn0033028	0.451613	chr2R	5652680	5652680	1	-	WT-Female_head_m6A_IP_chr2R_r_c127[k=8][m=2]_AAACT	0.25
chrX	2334422	2334421	0	-	FBgn0044047	0.75	chrX	2333497	2333497	1	-	WT-Female_head_m6A_IP_chrX_r_c387[k=29][m=2]_AGACA	0.0689655
chrX	2334422	2334421	0	-	FBgn0044047	0.75	chrX	2333530	2333530	1	-	WT-Female_head_m6A_IP_chrX_r_c388[k=58][m=6]_AGACA	0.103448
chrX	2334422	2334421	0	-	FBgn0044047	0.75	chrX	2333539	2333539	1	-	WT-Female_head_m6A_IP_chrX_r_c389[k=58][m=4]_AAACT	0.0689655
chrX	2334422	2334421	0	-	FBgn0044047	0.75	chrX	2333615	2333615	1	-	WT-Female_head_m6A_IP_chrX_r_c390[k=8][m=2]_AAACT	0.25
chrX	2334422	2334421	0	-	FBgn0044047	0.75	chrX	2333681	2333681	1	-	WT-Female_head_m6A_IP_chrX_r_c391[k=9][m=2]_AAACG	0.222222
chrX	2334422	2334421	0	-	FBgn0044047	0.75	chrX	2333801	2333801	1	-	WT-Female_head_m6A_IP_chrX_r_c392[k=12][m=2]_GGACA	0.166667
chrX	2334422	2334421	0	-	FBgn0044047	0.75	chrX	2334420	2334420	1	-	WT-Female_head_m6A_IP_chrX_r_c393[k=22][m=2]_AGACA	0.0909091
chrX	2333803	2333802	0	-	FBgn0044047	0.319588	chrX	2333497	2333497	1	-	WT-Female_head_m6A_IP_chrX_r_c387[k=29][m=2]_AGACA	0.0689655
chrX	2333803	2333802	0	-	FBgn0044047	0.319588	chrX	2333530	2333530	1	-	WT-Female_head_m6A_IP_chrX_r_c388[k=58][m=6]_AGACA	0.103448
chrX	2333803	2333802	0	-	FBgn0044047	0.319588	chrX	2333539	2333539	1	-	WT-Female_head_m6A_IP_chrX_r_c389[k=58][m=4]_AAACT	0.0689655
chrX	2333803	2333802	0	-	FBgn0044047	0.319588	chrX	2333615	2333615	1	-	WT-Female_head_m6A_IP_chrX_r_c390[k=8][m=2]_AAACT	0.25
chrX	2333803	2333802	0	-	FBgn0044047	0.319588	chrX	2333681	2333681	1	-	WT-Female_head_m6A_IP_chrX_r_c391[k=9][m=2]_AAACG	0.222222
chrX	2333803	2333802	0	-	FBgn0044047	0.319588	chrX	2333801	2333801	1	-	WT-Female_head_m6A_IP_chrX_r_c392[k=12][m=2]_GGACA	0.166667
chrX	2333803	2333802	0	-	FBgn0044047	0.319588	chrX	2334420	2334420	1	-	WT-Female_head_m6A_IP_chrX_r_c393[k=22][m=2]_AGACA	0.0909091
chrX	2333532	2333531	0	-	FBgn0044047	0.656863	chrX	2333497	2333497	1	-	WT-Female_head_m6A_IP_chrX_r_c387[k=29][m=2]_AGACA	0.0689655
chrX	2333532	2333531	0	-	FBgn0044047	0.656863	chrX	2333530	2333530	1	-	WT-Female_head_m6A_IP_chrX_r_c388[k=58][m=6]_AGACA	0.103448
chrX	2333532	2333531	0	-	FBgn0044047	0.656863	chrX	2333539	2333539	1	-	WT-Female_head_m6A_IP_chrX_r_c389[k=58][m=4]_AAACT	0.0689655
chrX	2333532	2333531	0	-	FBgn0044047	0.656863	chrX	2333615	2333615	1	-	WT-Female_head_m6A_IP_chrX_r_c390[k=8][m=2]_AAACT	0.25
chrX	2333532	2333531	0	-	FBgn0044047	0.656863	chrX	2333681	2333681	1	-	WT-Female_head_m6A_IP_chrX_r_c391[k=9][m=2]_AAACG	0.222222
chrX	2333532	2333531	0	-	FBgn0044047	0.656863	chrX	2333801	2333801	1	-	WT-Female_head_m6A_IP_chrX_r_c392[k=12][m=2]_GGACA	0.166667
chrX	2333532	2333531	0	-	FBgn0044047	0.656863	chrX	2334420	2334420	1	-	WT-Female_head_m6A_IP_chrX_r_c393[k=22][m=2]_AGACA	0.0909091
chr3R	10144927	10144926	0	+	FBgn0086359	0.966667	chr3R	10144905	10144905	1	+	WT-Female_head_m6A_IP_chr3R_f_c1151[k=11][m=2]_CTACA	0.181818
chr3R	10144927	10144926	0	+	FBgn0086359	0.966667	chr3R	10145014	10145014	1	+	WT-Female_head_m6A_IP_chr3R_f_c1153[k=12][m=3]_GCACA	0.25
chr3R	10144927	10144926	0	+	FBgn0086359	0.966667	chr3R	10145043	10145043	1	+	WT-Female_head_m6A_IP_chr3R_f_c1155[k=44][m=2]_GGACA	0.0454545
chr3R	10144927	10144926	0	+	FBgn0086359	0.966667	chr3R	10145059	10145059	1	+	WT-Female_head_m6A_IP_chr3R_f_c1156[k=29][m=2]_AAACA	0.0689655
chr3R	10144927	10144926	0	+	FBgn0086359	0.966667	chr3R	10145206	10145206	1	+	WT-Female_head_m6A_IP_chr3R_f_c1157[k=33][m=2]_AAACG	0.0606061
chr3R	10144927	10144926	0	+	FBgn0086359	0.966667	chr3R	10145251	10145251	1	+	WT-Female_head_m6A_IP_chr3R_f_c1158[k=42][m=8]_AAACA	0.190476
chr3R	10145043	10145042	0	+	FBgn0086359	0.463415	chr3R	10144905	10144905	1	+	WT-Female_head_m6A_IP_chr3R_f_c1151[k=11][m=2]_CTACA	0.181818
chr3R	10145043	10145042	0	+	FBgn0086359	0.463415	chr3R	10145014	10145014	1	+	WT-Female_head_m6A_IP_chr3R_f_c1153[k=12][m=3]_GCACA	0.25
chr3R	10145043	10145042	0	+	FBgn0086359	0.463415	chr3R	10145043	10145043	1	+	WT-Female_head_m6A_IP_chr3R_f_c1155[k=44][m=2]_GGACA	0.0454545
chr3R	10145043	10145042	0	+	FBgn0086359	0.463415	chr3R	10145059	10145059	1	+	WT-Female_head_m6A_IP_chr3R_f_c1156[k=29][m=2]_AAACA	0.0689655
chr3R	10145043	10145042	0	+	FBgn0086359	0.463415	chr3R	10145206	10145206	1	+	WT-Female_head_m6A_IP_chr3R_f_c1157[k=33][m=2]_AAACG	0.0606061
chr3R	10145043	10145042	0	+	FBgn0086359	0.463415	chr3R	10145251	10145251	1	+	WT-Female_head_m6A_IP_chr3R_f_c1158[k=42][m=8]_AAACA	0.190476
chr2L	9782657	9782656	0	+	FBgn0032147	0.703704	chr2L	9782650	9782650	1	+	WT-Female_head_m6A_IP_chr2L_f_c2241[k=17][m=3]_GAACC	0.176471
chr2L	6083473	6083472	0	+	FBgn0266450	0.555556	chr2L	6082831	6082831	1	+	WT-Female_head_m6A_IP_chr2L_f_c1325[k=12][m=2]_GTACG	0.166667
chr2L	6083473	6083472	0	+	FBgn0266450	0.555556	chr2L	6083121	6083121	1	+	WT-Female_head_m6A_IP_chr2L_f_c1328[k=16][m=2]_GAACA	0.125
chr2L	6083473	6083472	0	+	FBgn0266450	0.555556	chr2L	6083407	6083407	1	+	WT-Female_head_m6A_IP_chr2L_f_c1329[k=15][m=2]_AAACG	0.133333
chr2L	6083492	6083491	0	+	FBgn0266450	0.5	chr2L	6082831	6082831	1	+	WT-Female_head_m6A_IP_chr2L_f_c1325[k=12][m=2]_GTACG	0.166667
chr2L	6083492	6083491	0	+	FBgn0266450	0.5	chr2L	6083121	6083121	1	+	WT-Female_head_m6A_IP_chr2L_f_c1328[k=16][m=2]_GAACA	0.125
chr2L	6083492	6083491	0	+	FBgn0266450	0.5	chr2L	6083407	6083407	1	+	WT-Female_head_m6A_IP_chr2L_f_c1329[k=15][m=2]_AAACG	0.133333
chr2L	6083607	6083606	0	+	FBgn0266450	0.526316	chr2L	6082831	6082831	1	+	WT-Female_head_m6A_IP_chr2L_f_c1325[k=12][m=2]_GTACG	0.166667
chr2L	6083607	6083606	0	+	FBgn0266450	0.526316	chr2L	6083121	6083121	1	+	WT-Female_head_m6A_IP_chr2L_f_c1328[k=16][m=2]_GAACA	0.125
chr2L	6083607	6083606	0	+	FBgn0266450	0.526316	chr2L	6083407	6083407	1	+	WT-Female_head_m6A_IP_chr2L_f_c1329[k=15][m=2]_AAACG	0.133333
chr3L	16916333	16916332	0	+	FBgn0261565	0.590909	chr3L	16916333	16916333	1	+	WT-Female_head_m6A_IP_chr3L_f_c3323[k=9][m=2]_AGACA	0.222222
chr3L	16916333	16916332	0	+	FBgn0261565	0.5	chr3L	16916333	16916333	1	+	WT-Female_head_m6A_IP_chr3L_f_c3323[k=9][m=2]_AGACA	0.222222
chrX	15076005	15076004	0	-	FBgn0030608	0.666667	chrX	15076003	15076003	1	-	WT-Female_head_m6A_IP_chrX_r_c3287[k=54][m=5]_AGACA	0.0925926
chrX	15076005	15076004	0	-	FBgn0030608	0.666667	chrX	15076107	15076107	1	-	WT-Female_head_m6A_IP_chrX_r_c3289[k=27][m=2]_TCACA	0.0740741
chrX	15076005	15076004	0	-	FBgn0030608	0.675	chrX	15076003	15076003	1	-	WT-Female_head_m6A_IP_chrX_r_c3287[k=54][m=5]_AGACA	0.0925926
chrX	15076005	15076004	0	-	FBgn0030608	0.675	chrX	15076107	15076107	1	-	WT-Female_head_m6A_IP_chrX_r_c3289[k=27][m=2]_TCACA	0.0740741
chrX	15076005	15076004	0	-	FBgn0030608	0.576	chrX	15076003	15076003	1	-	WT-Female_head_m6A_IP_chrX_r_c3287[k=54][m=5]_AGACA	0.0925926
chrX	15076005	15076004	0	-	FBgn0030608	0.576	chrX	15076107	15076107	1	-	WT-Female_head_m6A_IP_chrX_r_c3289[k=27][m=2]_TCACA	0.0740741
chr3L	7519576	7519575	0	+	FBgn0268063	0.693878	chr3L	7519281	7519281	1	+	WT-Female_head_m6A_IP_chr3L_f_c1383[k=10][m=2]_TAACC	0.2
chr3L	7519576	7519575	0	+	FBgn0268063	0.693878	chr3L	7519332	7519332	1	+	WT-Female_head_m6A_IP_chr3L_f_c1384[k=28][m=3]_TGACA	0.107143
chr3L	7519557	7519556	0	+	FBgn0268063	0.638298	chr3L	7519281	7519281	1	+	WT-Female_head_m6A_IP_chr3L_f_c1383[k=10][m=2]_TAACC	0.2
chr3L	7519557	7519556	0	+	FBgn0268063	0.638298	chr3L	7519332	7519332	1	+	WT-Female_head_m6A_IP_chr3L_f_c1384[k=28][m=3]_TGACA	0.107143
chr3L	7519569	7519568	0	+	FBgn0268063	0.588235	chr3L	7519281	7519281	1	+	WT-Female_head_m6A_IP_chr3L_f_c1383[k=10][m=2]_TAACC	0.2
chr3L	7519569	7519568	0	+	FBgn0268063	0.588235	chr3L	7519332	7519332	1	+	WT-Female_head_m6A_IP_chr3L_f_c1384[k=28][m=3]_TGACA	0.107143
chr3R	18226444	18226443	0	+	FBgn0262559	0.534202	chr3R	18226444	18226444	1	+	WT-Female_head_m6A_IP_chr3R_f_c2650[k=12][m=3]_GAACT	0.25
chr2R	21502351	21502350	0	+	FBgn0043070	0.846154	chr2R	21502169	21502169	1	+	WT-Female_head_m6A_IP_chr2R_f_c3783[k=37][m=2]_TTACA	0.0540541
chr2R	21502351	21502350	0	+	FBgn0043070	0.846154	chr2R	21502265	21502265	1	+	WT-Female_head_m6A_IP_chr2R_f_c3784[k=86][m=5]_AAACA	0.0581395
chr2R	21502351	21502350	0	+	FBgn0043070	0.846154	chr2R	21502270	21502270	1	+	WT-Female_head_m6A_IP_chr2R_f_c3785[k=119][m=6]_GAACG	0.0504202
chr2R	21502351	21502350	0	+	FBgn0043070	0.846154	chr2R	21502351	21502351	1	+	WT-Female_head_m6A_IP_chr2R_f_c3787[k=152][m=7]_AGACA	0.0460526
chr2R	21502351	21502350	0	+	FBgn0043070	0.846154	chr2R	21502365	21502365	1	+	WT-Female_head_m6A_IP_chr2R_f_c3788[k=105][m=2]_AAACA	0.0190476
chr2R	21502351	21502350	0	+	FBgn0043070	0.87037	chr2R	21502169	21502169	1	+	WT-Female_head_m6A_IP_chr2R_f_c3783[k=37][m=2]_TTACA	0.0540541
chr2R	21502351	21502350	0	+	FBgn0043070	0.87037	chr2R	21502265	21502265	1	+	WT-Female_head_m6A_IP_chr2R_f_c3784[k=86][m=5]_AAACA	0.0581395
chr2R	21502351	21502350	0	+	FBgn0043070	0.87037	chr2R	21502270	21502270	1	+	WT-Female_head_m6A_IP_chr2R_f_c3785[k=119][m=6]_GAACG	0.0504202
chr2R	21502351	21502350	0	+	FBgn0043070	0.87037	chr2R	21502351	21502351	1	+	WT-Female_head_m6A_IP_chr2R_f_c3787[k=152][m=7]_AGACA	0.0460526
chr2R	21502351	21502350	0	+	FBgn0043070	0.87037	chr2R	21502365	21502365	1	+	WT-Female_head_m6A_IP_chr2R_f_c3788[k=105][m=2]_AAACA	0.0190476
chr2R	21502351	21502350	0	+	FBgn0043070	0.931034	chr2R	21502169	21502169	1	+	WT-Female_head_m6A_IP_chr2R_f_c3783[k=37][m=2]_TTACA	0.0540541
chr2R	21502351	21502350	0	+	FBgn0043070	0.931034	chr2R	21502265	21502265	1	+	WT-Female_head_m6A_IP_chr2R_f_c3784[k=86][m=5]_AAACA	0.0581395
chr2R	21502351	21502350	0	+	FBgn0043070	0.931034	chr2R	21502270	21502270	1	+	WT-Female_head_m6A_IP_chr2R_f_c3785[k=119][m=6]_GAACG	0.0504202
chr2R	21502351	21502350	0	+	FBgn0043070	0.931034	chr2R	21502351	21502351	1	+	WT-Female_head_m6A_IP_chr2R_f_c3787[k=152][m=7]_AGACA	0.0460526
chr2R	21502351	21502350	0	+	FBgn0043070	0.931034	chr2R	21502365	21502365	1	+	WT-Female_head_m6A_IP_chr2R_f_c3788[k=105][m=2]_AAACA	0.0190476
chr2R	21502146	21502145	0	+	FBgn0043070	0.571429	chr2R	21502169	21502169	1	+	WT-Female_head_m6A_IP_chr2R_f_c3783[k=37][m=2]_TTACA	0.0540541
chr2R	21502146	21502145	0	+	FBgn0043070	0.571429	chr2R	21502265	21502265	1	+	WT-Female_head_m6A_IP_chr2R_f_c3784[k=86][m=5]_AAACA	0.0581395
chr2R	21502146	21502145	0	+	FBgn0043070	0.571429	chr2R	21502270	21502270	1	+	WT-Female_head_m6A_IP_chr2R_f_c3785[k=119][m=6]_GAACG	0.0504202
chr2R	21502146	21502145	0	+	FBgn0043070	0.571429	chr2R	21502351	21502351	1	+	WT-Female_head_m6A_IP_chr2R_f_c3787[k=152][m=7]_AGACA	0.0460526
chr2R	21502146	21502145	0	+	FBgn0043070	0.571429	chr2R	21502365	21502365	1	+	WT-Female_head_m6A_IP_chr2R_f_c3788[k=105][m=2]_AAACA	0.0190476
chr2L	18617410	18617409	0	+	FBgn0032694	0.772727	chr2L	18617410	18617410	1	+	WT-Female_head_m6A_IP_chr2L_f_c3683[k=17][m=3]_TGACT	0.176471
chr2L	18617410	18617409	0	+	FBgn0032694	0.772727	chr2L	18617523	18617523	1	+	WT-Female_head_m6A_IP_chr2L_f_c3688[k=45][m=4]_AAACA	0.0888889
chr2L	18617410	18617409	0	+	FBgn0032694	0.772727	chr2L	18617586	18617586	1	+	WT-Female_head_m6A_IP_chr2L_f_c3689[k=45][m=4]_GGACA	0.0888889
chr2L	18617618	18617617	0	+	FBgn0032694	0.904762	chr2L	18617410	18617410	1	+	WT-Female_head_m6A_IP_chr2L_f_c3683[k=17][m=3]_TGACT	0.176471
chr2L	18617618	18617617	0	+	FBgn0032694	0.904762	chr2L	18617523	18617523	1	+	WT-Female_head_m6A_IP_chr2L_f_c3688[k=45][m=4]_AAACA	0.0888889
chr2L	18617618	18617617	0	+	FBgn0032694	0.904762	chr2L	18617586	18617586	1	+	WT-Female_head_m6A_IP_chr2L_f_c3689[k=45][m=4]_GGACA	0.0888889
chr2L	18617586	18617585	0	+	FBgn0032694	0.777778	chr2L	18617410	18617410	1	+	WT-Female_head_m6A_IP_chr2L_f_c3683[k=17][m=3]_TGACT	0.176471
chr2L	18617586	18617585	0	+	FBgn0032694	0.777778	chr2L	18617523	18617523	1	+	WT-Female_head_m6A_IP_chr2L_f_c3688[k=45][m=4]_AAACA	0.0888889
chr2L	18617586	18617585	0	+	FBgn0032694	0.777778	chr2L	18617586	18617586	1	+	WT-Female_head_m6A_IP_chr2L_f_c3689[k=45][m=4]_GGACA	0.0888889
chr2L	18617618	18617617	0	+	FBgn0032694	0.909091	chr2L	18617410	18617410	1	+	WT-Female_head_m6A_IP_chr2L_f_c3683[k=17][m=3]_TGACT	0.176471
chr2L	18617618	18617617	0	+	FBgn0032694	0.909091	chr2L	18617523	18617523	1	+	WT-Female_head_m6A_IP_chr2L_f_c3688[k=45][m=4]_AAACA	0.0888889
chr2L	18617618	18617617	0	+	FBgn0032694	0.909091	chr2L	18617586	18617586	1	+	WT-Female_head_m6A_IP_chr2L_f_c3689[k=45][m=4]_GGACA	0.0888889
chr2L	18617505	18617504	0	+	FBgn0032694	0.363636	chr2L	18617410	18617410	1	+	WT-Female_head_m6A_IP_chr2L_f_c3683[k=17][m=3]_TGACT	0.176471
chr2L	18617505	18617504	0	+	FBgn0032694	0.363636	chr2L	18617523	18617523	1	+	WT-Female_head_m6A_IP_chr2L_f_c3688[k=45][m=4]_AAACA	0.0888889
chr2L	18617505	18617504	0	+	FBgn0032694	0.363636	chr2L	18617586	18617586	1	+	WT-Female_head_m6A_IP_chr2L_f_c3689[k=45][m=4]_GGACA	0.0888889
chr2L	18617586	18617585	0	+	FBgn0032694	0.541667	chr2L	18617410	18617410	1	+	WT-Female_head_m6A_IP_chr2L_f_c3683[k=17][m=3]_TGACT	0.176471
chr2L	18617586	18617585	0	+	FBgn0032694	0.541667	chr2L	18617523	18617523	1	+	WT-Female_head_m6A_IP_chr2L_f_c3688[k=45][m=4]_AAACA	0.0888889
chr2L	18617586	18617585	0	+	FBgn0032694	0.541667	chr2L	18617586	18617586	1	+	WT-Female_head_m6A_IP_chr2L_f_c3689[k=45][m=4]_GGACA	0.0888889
chr2L	18617410	18617409	0	+	FBgn0032694	0.653846	chr2L	18617410	18617410	1	+	WT-Female_head_m6A_IP_chr2L_f_c3683[k=17][m=3]_TGACT	0.176471
chr2L	18617410	18617409	0	+	FBgn0032694	0.653846	chr2L	18617523	18617523	1	+	WT-Female_head_m6A_IP_chr2L_f_c3688[k=45][m=4]_AAACA	0.0888889
chr2L	18617410	18617409	0	+	FBgn0032694	0.653846	chr2L	18617586	18617586	1	+	WT-Female_head_m6A_IP_chr2L_f_c3689[k=45][m=4]_GGACA	0.0888889
chr2R	14713092	14713091	0	-	FBgn0020269	0.6	chr2R	14713246	14713246	1	-	WT-Female_head_m6A_IP_chr2R_r_c2221[k=49][m=2]_AGACT	0.0408163
chr2R	14713092	14713091	0	-	FBgn0020269	0.6	chr2R	14713257	14713257	1	-	WT-Female_head_m6A_IP_chr2R_r_c2222[k=21][m=2]_ACACC	0.0952381
chr2R	14713092	14713091	0	-	FBgn0020269	0.6	chr2R	14713319	14713319	1	-	WT-Female_head_m6A_IP_chr2R_r_c2226[k=31][m=2]_AAACA	0.0645161
chr2R	14713092	14713091	0	-	FBgn0020269	0.6	chr2R	14713381	14713381	1	-	WT-Female_head_m6A_IP_chr2R_r_c2227[k=18][m=2]_AAACA	0.111111
chr4	695913	695912	0	-	FBgn0026199	0.952381	chr4	695911	695911	1	-	WT-Female_head_m6A_IP_chr4_r_c151[k=9][m=2]_GGACA	0.222222
chr4	695913	695912	0	-	FBgn0026199	0.95	chr4	695911	695911	1	-	WT-Female_head_m6A_IP_chr4_r_c151[k=9][m=2]_GGACA	0.222222
chr4	695427	695426	0	-	FBgn0026199	0.478261	chr4	695911	695911	1	-	WT-Female_head_m6A_IP_chr4_r_c151[k=9][m=2]_GGACA	0.222222
chr2R	12760509	12760508	0	-	FBgn0086904	0.490775	chr2R	12759957	12759957	1	-	WT-Female_head_m6A_IP_chr2R_r_c1764[k=24][m=2]_TCACG	0.0833333
chr2L	155496	155495	0	+	FBgn0031228	0.632353	chr2L	155399	155399	1	+	WT-Female_head_m6A_IP_chr2L_f_c30[k=26][m=6]_AGACA	0.230769
chr2L	155496	155495	0	+	FBgn0031228	0.632353	chr2L	155496	155496	1	+	WT-Female_head_m6A_IP_chr2L_f_c32[k=53][m=2]_AGACT	0.0377358
chr2L	155496	155495	0	+	FBgn0031228	0.553846	chr2L	155399	155399	1	+	WT-Female_head_m6A_IP_chr2L_f_c30[k=26][m=6]_AGACA	0.230769
chr2L	155496	155495	0	+	FBgn0031228	0.553846	chr2L	155496	155496	1	+	WT-Female_head_m6A_IP_chr2L_f_c32[k=53][m=2]_AGACT	0.0377358
chrX	8250554	8250553	0	-	FBgn0017566	0.495726	chrX	8249966	8249966	1	-	WT-Female_head_m6A_IP_chrX_r_c1353[k=6][m=2]_ACACC	0.333333
chrX	8250554	8250553	0	-	FBgn0017566	0.495726	chrX	8250130	8250130	1	-	WT-Female_head_m6A_IP_chrX_r_c1355[k=4][m=2]_GAACC	0.5
chr2L	7383270	7383269	0	+	FBgn0002938	0.444444	chr2L	7382389	7382389	1	+	WT-Female_head_m6A_IP_chr2L_f_c1651[k=42][m=3]_ATACT	0.0714286
chr2L	7383270	7383269	0	+	FBgn0002938	0.444444	chr2L	7383643	7383643	1	+	WT-Female_head_m6A_IP_chr2L_f_c1660[k=16][m=2]_CAACT	0.125
chr2L	7383270	7383269	0	+	FBgn0002938	0.444444	chr2L	7383679	7383679	1	+	WT-Female_head_m6A_IP_chr2L_f_c1661[k=17][m=2]_CAACT	0.117647
chr2R	12877433	12877432	0	-	FBgn0013305	0.5	chr2R	12877325	12877325	1	-	WT-Female_head_m6A_IP_chr2R_r_c1777[k=6][m=2]_ATACC	0.333333
chr2R	12877433	12877432	0	-	FBgn0013305	0.5	chr2R	12877446	12877446	1	-	WT-Female_head_m6A_IP_chr2R_r_c1778[k=4][m=2]_CAACT	0.5
chr2R	12877433	12877432	0	-	FBgn0013305	0.5	chr2R	12877530	12877530	1	-	WT-Female_head_m6A_IP_chr2R_r_c1780[k=15][m=2]_TAACG	0.133333
chr2R	12877433	12877432	0	-	FBgn0013305	0.5	chr2R	12877969	12877969	1	-	WT-Female_head_m6A_IP_chr2R_r_c1783[k=14][m=2]_TAACG	0.142857
chr2L	10216783	10216782	0	-	FBgn0024320	0.37037	chr2L	10215785	10215785	1	-	WT-Female_head_m6A_IP_chr2L_r_c2075[k=5][m=2]_ATACT	0.4
chr2L	21382171	21382170	0	+	FBgn0032946	0.797927	chr2L	21382047	21382047	1	+	WT-Female_head_m6A_IP_chr2L_f_c4132[k=294][m=6]_CAACA	0.0204082
chr2L	21382171	21382170	0	+	FBgn0032946	0.797927	chr2L	21382065	21382065	1	+	WT-Female_head_m6A_IP_chr2L_f_c4134[k=470][m=24]_AGACG	0.0510638
chr2L	21382171	21382170	0	+	FBgn0032946	0.797927	chr2L	21382101	21382101	1	+	WT-Female_head_m6A_IP_chr2L_f_c4135[k=404][m=53]_GAACA	0.131188
chr2L	21382171	21382170	0	+	FBgn0032946	0.797927	chr2L	21382117	21382117	1	+	WT-Female_head_m6A_IP_chr2L_f_c4136[k=372][m=19]_AAACT	0.0510753
chr2L	21382171	21382170	0	+	FBgn0032946	0.797927	chr2L	21382137	21382137	1	+	WT-Female_head_m6A_IP_chr2L_f_c4138[k=230][m=3]_AAACA	0.0130435
chr2L	21382171	21382170	0	+	FBgn0032946	0.797927	chr2L	21382171	21382171	1	+	WT-Female_head_m6A_IP_chr2L_f_c4140[k=356][m=19]_AGACA	0.0533708
chr2L	21382171	21382170	0	+	FBgn0032946	0.797927	chr2L	21382286	21382286	1	+	WT-Female_head_m6A_IP_chr2L_f_c4147[k=20][m=2]_GAACA	0.1
chr2L	21382171	21382170	0	+	FBgn0032946	0.943089	chr2L	21382047	21382047	1	+	WT-Female_head_m6A_IP_chr2L_f_c4132[k=294][m=6]_CAACA	0.0204082
chr2L	21382171	21382170	0	+	FBgn0032946	0.943089	chr2L	21382065	21382065	1	+	WT-Female_head_m6A_IP_chr2L_f_c4134[k=470][m=24]_AGACG	0.0510638
chr2L	21382171	21382170	0	+	FBgn0032946	0.943089	chr2L	21382101	21382101	1	+	WT-Female_head_m6A_IP_chr2L_f_c4135[k=404][m=53]_GAACA	0.131188
chr2L	21382171	21382170	0	+	FBgn0032946	0.943089	chr2L	21382117	21382117	1	+	WT-Female_head_m6A_IP_chr2L_f_c4136[k=372][m=19]_AAACT	0.0510753
chr2L	21382171	21382170	0	+	FBgn0032946	0.943089	chr2L	21382137	21382137	1	+	WT-Female_head_m6A_IP_chr2L_f_c4138[k=230][m=3]_AAACA	0.0130435
chr2L	21382171	21382170	0	+	FBgn0032946	0.943089	chr2L	21382171	21382171	1	+	WT-Female_head_m6A_IP_chr2L_f_c4140[k=356][m=19]_AGACA	0.0533708
chr2L	21382171	21382170	0	+	FBgn0032946	0.943089	chr2L	21382286	21382286	1	+	WT-Female_head_m6A_IP_chr2L_f_c4147[k=20][m=2]_GAACA	0.1
chr2L	21382117	21382116	0	+	FBgn0032946	0.293233	chr2L	21382047	21382047	1	+	WT-Female_head_m6A_IP_chr2L_f_c4132[k=294][m=6]_CAACA	0.0204082
chr2L	21382117	21382116	0	+	FBgn0032946	0.293233	chr2L	21382065	21382065	1	+	WT-Female_head_m6A_IP_chr2L_f_c4134[k=470][m=24]_AGACG	0.0510638
chr2L	21382117	21382116	0	+	FBgn0032946	0.293233	chr2L	21382101	21382101	1	+	WT-Female_head_m6A_IP_chr2L_f_c4135[k=404][m=53]_GAACA	0.131188
chr2L	21382117	21382116	0	+	FBgn0032946	0.293233	chr2L	21382117	21382117	1	+	WT-Female_head_m6A_IP_chr2L_f_c4136[k=372][m=19]_AAACT	0.0510753
chr2L	21382117	21382116	0	+	FBgn0032946	0.293233	chr2L	21382137	21382137	1	+	WT-Female_head_m6A_IP_chr2L_f_c4138[k=230][m=3]_AAACA	0.0130435
chr2L	21382117	21382116	0	+	FBgn0032946	0.293233	chr2L	21382171	21382171	1	+	WT-Female_head_m6A_IP_chr2L_f_c4140[k=356][m=19]_AGACA	0.0533708
chr2L	21382117	21382116	0	+	FBgn0032946	0.293233	chr2L	21382286	21382286	1	+	WT-Female_head_m6A_IP_chr2L_f_c4147[k=20][m=2]_GAACA	0.1
chr3L	14233218	14233217	0	+	FBgn0013718	0.565217	chr3L	14232970	14232970	1	+	WT-Female_head_m6A_IP_chr3L_f_c2896[k=4][m=2]_CAACG	0.5
chr2L	10733700	10733699	0	-	FBgn0027868	0.421053	chr2L	10733456	10733456	1	-	WT-Female_head_m6A_IP_chr2L_r_c2232[k=5][m=2]_GTACA	0.4
chr2R	12174095	12174094	0	-	FBgn0014184	0.639488	chr2R	12174163	12174163	1	-	WT-Female_head_m6A_IP_chr2R_r_c1676[k=36][m=2]_CGACT	0.0555556
chr2R	12174095	12174094	0	-	FBgn0014184	0.639488	chr2R	12174229	12174229	1	-	WT-Female_head_m6A_IP_chr2R_r_c1677[k=29][m=2]_TCACA	0.0689655
chr3R	9587087	9587086	0	+	FBgn0037718	0.62	chr3R	9587096	9587096	1	+	WT-Female_head_m6A_IP_chr3R_f_c982[k=7][m=2]_AAACA	0.285714
chr2R	9851801	9851800	0	-	FBgn0027580	0.642857	chr2R	9851319	9851319	1	-	WT-Female_head_m6A_IP_chr2R_r_c988[k=6][m=2]_GAACT	0.333333
chr2R	9851801	9851800	0	-	FBgn0027580	0.590909	chr2R	9851319	9851319	1	-	WT-Female_head_m6A_IP_chr2R_r_c988[k=6][m=2]_GAACT	0.333333
chrX	19508401	19508400	0	+	FBgn0027621	0.366667	chrX	19507680	19507680	1	+	WT-Female_head_m6A_IP_chrX_f_c4739[k=12][m=2]_GTACA	0.166667
chrX	19508401	19508400	0	+	FBgn0027621	0.366667	chrX	19508875	19508875	1	+	WT-Female_head_m6A_IP_chrX_f_c4744[k=8][m=4]_GAACG	0.5
chr3L	9336298	9336297	0	+	FBgn0035975	0.363636	chr3L	9336193	9336193	1	+	WT-Female_head_m6A_IP_chr3L_f_c1854[k=16][m=2]_TGACT	0.125
chr2R	16658958	16658957	0	-	FBgn0024315	0.675676	chr2R	16658956	16658956	1	-	WT-Female_head_m6A_IP_chr2R_r_c2605[k=10][m=4]_AGACA	0.4
chr2R	16663803	16663802	0	-	FBgn0024315	0.56	chr2R	16663772	16663772	1	-	WT-Female_head_m6A_IP_chr2R_r_c2606[k=16][m=2]_AAACA	0.125
chr2R	16663803	16663802	0	-	FBgn0024315	0.56	chr2R	16663870	16663870	1	-	WT-Female_head_m6A_IP_chr2R_r_c2607[k=5][m=2]_ATACA	0.4
chr3R	8799760	8799759	0	-	FBgn0261015	0.357143	chr3R	8799609	8799609	1	-	WT-Female_head_m6A_IP_chr3R_r_c777[k=38][m=2]_AAACA	0.0526316
chr3R	8799760	8799759	0	-	FBgn0261015	0.357143	chr3R	8799758	8799758	1	-	WT-Female_head_m6A_IP_chr3R_r_c778[k=37][m=5]_GAACT	0.135135
chr3R	8799773	8799772	0	-	FBgn0261015	0.5	chr3R	8799609	8799609	1	-	WT-Female_head_m6A_IP_chr3R_r_c777[k=38][m=2]_AAACA	0.0526316
chr3R	8799773	8799772	0	-	FBgn0261015	0.5	chr3R	8799758	8799758	1	-	WT-Female_head_m6A_IP_chr3R_r_c778[k=37][m=5]_GAACT	0.135135
chr3R	8797373	8797372	0	-	FBgn0261015	0.62069	chr3R	8797461	8797461	1	-	WT-Female_head_m6A_IP_chr3R_r_c773[k=4][m=2]_CCACA	0.5
chr3R	8799773	8799772	0	-	FBgn0046874	0.56	chr3R	8799609	8799609	1	-	WT-Female_head_m6A_IP_chr3R_r_c777[k=38][m=2]_AAACA	0.0526316
chr3R	8799773	8799772	0	-	FBgn0046874	0.56	chr3R	8799758	8799758	1	-	WT-Female_head_m6A_IP_chr3R_r_c778[k=37][m=5]_GAACT	0.135135
chr3R	8799760	8799759	0	-	FBgn0046874	0.5	chr3R	8799609	8799609	1	-	WT-Female_head_m6A_IP_chr3R_r_c777[k=38][m=2]_AAACA	0.0526316
chr3R	8799760	8799759	0	-	FBgn0046874	0.5	chr3R	8799758	8799758	1	-	WT-Female_head_m6A_IP_chr3R_r_c778[k=37][m=5]_GAACT	0.135135
chr2L	9698144	9698143	0	-	FBgn0000273	0.653846	chr2L	9697951	9697951	1	-	WT-Female_head_m6A_IP_chr2L_r_c1827[k=9][m=2]_TAACT	0.222222
chr3L	20816288	20816287	0	+	FBgn0259243	0.590909	chr3L	20816479	20816479	1	+	WT-Female_head_m6A_IP_chr3L_f_c3821[k=14][m=2]_AAACA	0.142857
chr3L	20816288	20816287	0	+	FBgn0259243	0.590909	chr3L	20816489	20816489	1	+	WT-Female_head_m6A_IP_chr3L_f_c3822[k=21][m=2]_CGACA	0.0952381
chr3R	29039292	29039291	0	+	FBgn0003093	0.6	chr3R	29039244	29039244	1	+	WT-Female_head_m6A_IP_chr3R_f_c4829[k=18][m=3]_AAACT	0.166667
chr4	334812	334811	0	-	FBgn0259214	0.517241	chr4	334989	334989	1	-	WT-Female_head_m6A_IP_chr4_r_c78[k=12][m=2]_AAACT	0.166667
chr3L	12002774	12002773	0	-	FBgn0036239	0.416667	chr3L	12002805	12002805	1	-	WT-Female_head_m6A_IP_chr3L_r_c2909[k=14][m=2]_AAACA	0.142857
chr2R	23977169	23977168	0	-	FBgn0034948	0.607843	chr2R	23977080	23977080	1	-	WT-Female_head_m6A_IP_chr2R_r_c4087[k=9][m=2]_CGACA	0.222222
chr2R	23977169	23977168	0	-	FBgn0034948	0.607843	chr2R	23977128	23977128	1	-	WT-Female_head_m6A_IP_chr2R_r_c4088[k=16][m=2]_GAACT	0.125
chr2R	14481417	14481416	0	+	FBgn0267824	0.931034	chr2R	14481387	14481387	1	+	WT-Female_head_m6A_IP_chr2R_f_c2122[k=5][m=2]_GAACA	0.4
chr2R	14481417	14481416	0	+	FBgn0267824	0.931034	chr2R	14481474	14481474	1	+	WT-Female_head_m6A_IP_chr2R_f_c2124[k=23][m=2]_GAACA	0.0869565
chr3L	17907469	17907468	0	-	FBgn0036770	0.7	chr3L	17907611	17907611	1	-	WT-Female_head_m6A_IP_chr3L_r_c3999[k=13][m=2]_AAACG	0.153846
chr2L	16257415	16257414	0	-	FBgn0024734	0.6	chr2L	16257267	16257267	1	-	WT-Female_head_m6A_IP_chr2L_r_c3031[k=40][m=4]_TTACA	0.1
chr2L	16257415	16257414	0	-	FBgn0024734	0.6	chr2L	16257295	16257295	1	-	WT-Female_head_m6A_IP_chr2L_r_c3033[k=46][m=2]_AAACA	0.0434783
chr2L	16257385	16257384	0	-	FBgn0024734	0.673077	chr2L	16257267	16257267	1	-	WT-Female_head_m6A_IP_chr2L_r_c3031[k=40][m=4]_TTACA	0.1
chr2L	16257385	16257384	0	-	FBgn0024734	0.673077	chr2L	16257295	16257295	1	-	WT-Female_head_m6A_IP_chr2L_r_c3033[k=46][m=2]_AAACA	0.0434783
chr3L	8739640	8739639	0	-	FBgn0003149	0.510204	chr3L	8739681	8739681	1	-	WT-Female_head_m6A_IP_chr3L_r_c2177[k=6][m=2]_CGACC	0.333333
chr3L	8734470	8734469	0	-	FBgn0003149	0.57971	chr3L	8733674	8733674	1	-	WT-Female_head_m6A_IP_chr3L_r_c2162[k=11][m=2]_CCACA	0.181818
chr3L	8734470	8734469	0	-	FBgn0003149	0.57971	chr3L	8733688	8733688	1	-	WT-Female_head_m6A_IP_chr3L_r_c2163[k=10][m=2]_GTACA	0.2
chr3L	8734470	8734469	0	-	FBgn0003149	0.57971	chr3L	8734746	8734746	1	-	WT-Female_head_m6A_IP_chr3L_r_c2169[k=14][m=2]_TCACC	0.142857
chr3L	8733599	8733598	0	-	FBgn0003149	0.592593	chr3L	8733674	8733674	1	-	WT-Female_head_m6A_IP_chr3L_r_c2162[k=11][m=2]_CCACA	0.181818
chr3L	8733599	8733598	0	-	FBgn0003149	0.592593	chr3L	8733688	8733688	1	-	WT-Female_head_m6A_IP_chr3L_r_c2163[k=10][m=2]_GTACA	0.2
chr2R	9144700	9144699	0	+	FBgn0050342	0.619048	chr2R	9144216	9144216	1	+	WT-Female_head_m6A_IP_chr2R_f_c616[k=4][m=2]_ATACG	0.5
chr4	566499	566498	0	+	FBgn0022361	0.522727	chr4	567031	567031	1	+	WT-Female_head_m6A_IP_chr4_f_c68[k=13][m=2]_TTACT	0.153846
chr2R	11442892	11442891	0	+	FBgn0260499	0.846154	chr2R	11442596	11442596	1	+	WT-Female_head_m6A_IP_chr2R_f_c1175[k=48][m=4]_CGACA	0.0833333
chr2R	11442892	11442891	0	+	FBgn0260499	0.846154	chr2R	11442616	11442616	1	+	WT-Female_head_m6A_IP_chr2R_f_c1177[k=66][m=5]_TTACT	0.0757576
chr2R	11442892	11442891	0	+	FBgn0260499	0.846154	chr2R	11442624	11442624	1	+	WT-Female_head_m6A_IP_chr2R_f_c1178[k=60][m=4]_CAACA	0.0666667
chr2R	11442892	11442891	0	+	FBgn0260499	0.846154	chr2R	11442657	11442657	1	+	WT-Female_head_m6A_IP_chr2R_f_c1179[k=31][m=6]_AAACA	0.193548
chr2R	11442892	11442891	0	+	FBgn0260499	0.846154	chr2R	11442845	11442845	1	+	WT-Female_head_m6A_IP_chr2R_f_c1181[k=38][m=2]_GAACA	0.0526316
chr2R	11442892	11442891	0	+	FBgn0260499	0.846154	chr2R	11442892	11442892	1	+	WT-Female_head_m6A_IP_chr2R_f_c1182[k=56][m=2]_GGACC	0.0357143
chr2R	11442892	11442891	0	+	FBgn0260499	0.846154	chr2R	11442905	11442905	1	+	WT-Female_head_m6A_IP_chr2R_f_c1184[k=44][m=3]_AAACA	0.0681818
chr2R	11442892	11442891	0	+	FBgn0260499	0.846154	chr2R	11443063	11443063	1	+	WT-Female_head_m6A_IP_chr2R_f_c1185[k=16][m=2]_AAACA	0.125
chr2R	11442892	11442891	0	+	FBgn0260499	0.846154	chr2R	11443106	11443106	1	+	WT-Female_head_m6A_IP_chr2R_f_c1187[k=24][m=3]_GGACT	0.125
chr3L	7434717	7434716	0	-	FBgn0014011	0.885714	chr3L	7433929	7433929	1	-	WT-Female_head_m6A_IP_chr3L_r_c1562[k=10][m=2]_GAACT	0.2
chr3L	7433898	7433897	0	-	FBgn0014011	0.294118	chr3L	7433929	7433929	1	-	WT-Female_head_m6A_IP_chr3L_r_c1562[k=10][m=2]_GAACT	0.2
chrX	13777334	13777333	0	+	FBgn0003218	0.8	chrX	13777334	13777334	1	+	WT-Female_head_m6A_IP_chrX_f_c3733[k=102][m=7]_AGACA	0.0686275
chr2R	24793132	24793131	0	-	FBgn0015801	0.538462	chr2R	24793130	24793130	1	-	WT-Female_head_m6A_IP_chr2R_r_c4276[k=34][m=2]_GGACA	0.0588235
chr2L	6455666	6455665	0	-	FBgn0031814	0.540541	chr2L	6455616	6455616	1	-	WT-Female_head_m6A_IP_chr2L_r_c1154[k=12][m=2]_GGACG	0.166667
chr2L	6455666	6455665	0	-	FBgn0031814	0.540541	chr2L	6455797	6455797	1	-	WT-Female_head_m6A_IP_chr2L_r_c1155[k=32][m=2]_GAACT	0.0625
chr3L	4910617	4910616	0	+	FBgn0028699	0.45	chr3L	4910448	4910448	1	+	WT-Female_head_m6A_IP_chr3L_f_c985[k=31][m=3]_GAACA	0.0967742
chr2L	1724122	1724121	0	-	FBgn0031359	0.506173	chr2L	1724984	1724984	1	-	WT-Female_head_m6A_IP_chr2L_r_c389[k=43][m=2]_CTACA	0.0465116
chr2R	1072155	1072154	0	+	FBgn0003256	0.48	chr2R	1072198	1072198	1	+	WT-Female_head_m6A_IP_chr2R_f_c7[k=4][m=2]_ATACA	0.5
chr3R	6003448	6003447	0	-	FBgn0003261	0.416667	chr3R	6004405	6004405	1	-	WT-Female_head_m6A_IP_chr3R_r_c439[k=6][m=2]_ACACC	0.333333
chr3R	6003448	6003447	0	-	FBgn0003261	0.416667	chr3R	6004407	6004407	1	-	WT-Female_head_m6A_IP_chr3R_r_c440[k=5][m=2]_CAACA	0.4
chr3L	4138885	4138884	0	-	FBgn0004574	0.728155	chr3L	4138777	4138777	1	-	WT-Female_head_m6A_IP_chr3L_r_c912[k=7][m=2]_GAACG	0.285714
chr3L	4138885	4138884	0	-	FBgn0004574	0.728155	chr3L	4138883	4138883	1	-	WT-Female_head_m6A_IP_chr3L_r_c913[k=50][m=7]_AGACA	0.14
chr3L	4138885	4138884	0	-	FBgn0004574	0.65	chr3L	4138777	4138777	1	-	WT-Female_head_m6A_IP_chr3L_r_c912[k=7][m=2]_GAACG	0.285714
chr3L	4138885	4138884	0	-	FBgn0004574	0.65	chr3L	4138883	4138883	1	-	WT-Female_head_m6A_IP_chr3L_r_c913[k=50][m=7]_AGACA	0.14
chr2R	14751186	14751185	0	-	FBgn0028689	0.588785	chr2R	14752167	14752167	1	-	WT-Female_head_m6A_IP_chr2R_r_c2248[k=4][m=2]_ACACA	0.5
chrX	16638051	16638050	0	+	FBgn0010412	0.75	chrX	16638245	16638245	1	+	WT-Female_head_m6A_IP_chrX_f_c4272[k=43][m=2]_TCACA	0.0465116
chrX	16638051	16638050	0	+	FBgn0010412	0.75	chrX	16638577	16638577	1	+	WT-Female_head_m6A_IP_chrX_f_c4283[k=68][m=2]_GGACG	0.0294118
chrX	16638051	16638050	0	+	FBgn0010412	0.75	chrX	16638687	16638687	1	+	WT-Female_head_m6A_IP_chrX_f_c4290[k=71][m=2]_GGACG	0.028169
chrX	16638051	16638050	0	+	FBgn0010412	0.75	chrX	16638808	16638808	1	+	WT-Female_head_m6A_IP_chrX_f_c4299[k=146][m=3]_TCACA	0.0205479
chrX	16638051	16638050	0	+	FBgn0010412	0.75	chrX	16638835	16638835	1	+	WT-Female_head_m6A_IP_chrX_f_c4301[k=31][m=2]_AAACG	0.0645161
chrX	9555468	9555467	0	+	FBgn0030136	0.428571	chrX	9555085	9555085	1	+	WT-Female_head_m6A_IP_chrX_f_c2229[k=48][m=2]_GAACG	0.0416667
chrX	9555468	9555467	0	+	FBgn0030136	0.428571	chrX	9555111	9555111	1	+	WT-Female_head_m6A_IP_chrX_f_c2230[k=65][m=2]_AAACA	0.0307692
chrX	9555468	9555467	0	+	FBgn0030136	0.428571	chrX	9555123	9555123	1	+	WT-Female_head_m6A_IP_chrX_f_c2231[k=88][m=5]_ATACA	0.0568182
chrX	9555468	9555467	0	+	FBgn0030136	0.428571	chrX	9555185	9555185	1	+	WT-Female_head_m6A_IP_chrX_f_c2235[k=166][m=49]_GGACC	0.295181
chrX	9555468	9555467	0	+	FBgn0030136	0.428571	chrX	9555378	9555378	1	+	WT-Female_head_m6A_IP_chrX_f_c2241[k=14][m=4]_AGACG	0.285714
chr3L	5810782	5810781	0	-	FBgn0283472	0.555556	chr3L	5810645	5810645	1	-	WT-Female_head_m6A_IP_chr3L_r_c1287[k=41][m=2]_AAACA	0.0487805
chr3L	5810782	5810781	0	-	FBgn0283472	0.555556	chr3L	5810653	5810653	1	-	WT-Female_head_m6A_IP_chr3L_r_c1288[k=29][m=2]_TAACT	0.0689655
chr3L	5810537	5810536	0	-	FBgn0283472	0.574468	chr3L	5810645	5810645	1	-	WT-Female_head_m6A_IP_chr3L_r_c1287[k=41][m=2]_AAACA	0.0487805
chr3L	5810537	5810536	0	-	FBgn0283472	0.574468	chr3L	5810653	5810653	1	-	WT-Female_head_m6A_IP_chr3L_r_c1288[k=29][m=2]_TAACT	0.0689655
chr3R	24821014	24821013	0	+	FBgn0039229	0.551724	chr3R	24821224	24821224	1	+	WT-Female_head_m6A_IP_chr3R_f_c4230[k=5][m=2]_ACACG	0.4
chr3R	24821014	24821013	0	+	FBgn0039229	0.551724	chr3R	24821946	24821946	1	+	WT-Female_head_m6A_IP_chr3R_f_c4232[k=7][m=2]_CAACA	0.285714
chr3R	30884967	30884966	0	-	FBgn0000416	0.362998	chr3R	30884219	30884219	1	-	WT-Female_head_m6A_IP_chr3R_r_c5147[k=12][m=2]_TGACA	0.166667
chr3R	30884967	30884966	0	-	FBgn0000416	0.362998	chr3R	30884439	30884439	1	-	WT-Female_head_m6A_IP_chr3R_r_c5152[k=7][m=2]_AAACA	0.285714
chr3R	30884967	30884966	0	-	FBgn0000416	0.362998	chr3R	30885141	30885141	1	-	WT-Female_head_m6A_IP_chr3R_r_c5154[k=8][m=2]_CAACT	0.25
chr3R	30884967	30884966	0	-	FBgn0000416	0.362998	chr3R	30885952	30885952	1	-	WT-Female_head_m6A_IP_chr3R_r_c5159[k=8][m=2]_CTACC	0.25
chr3R	15960864	15960863	0	+	FBgn0013334	0.461538	chr3R	15960163	15960163	1	+	WT-Female_head_m6A_IP_chr3R_f_c2310[k=18][m=2]_GCACA	0.111111
chr3R	15960864	15960863	0	+	FBgn0013334	0.461538	chr3R	15960228	15960228	1	+	WT-Female_head_m6A_IP_chr3R_f_c2311[k=21][m=2]_ACACA	0.0952381
chr3R	15960864	15960863	0	+	FBgn0013334	0.461538	chr3R	15960304	15960304	1	+	WT-Female_head_m6A_IP_chr3R_f_c2312[k=13][m=2]_TAACA	0.153846
chr3R	15960864	15960863	0	+	FBgn0013334	0.461538	chr3R	15960697	15960697	1	+	WT-Female_head_m6A_IP_chr3R_f_c2314[k=14][m=2]_ACACG	0.142857
chr3R	15960864	15960863	0	+	FBgn0013334	0.461538	chr3R	15960836	15960836	1	+	WT-Female_head_m6A_IP_chr3R_f_c2316[k=16][m=2]_TCACC	0.125
chr3R	15960864	15960863	0	+	FBgn0013334	0.461538	chr3R	15960886	15960886	1	+	WT-Female_head_m6A_IP_chr3R_f_c2317[k=6][m=2]_AAACA	0.333333
chr3R	15960864	15960863	0	+	FBgn0013334	0.461538	chr3R	15960962	15960962	1	+	WT-Female_head_m6A_IP_chr3R_f_c2318[k=13][m=2]_TTACA	0.153846
chr3R	15960864	15960863	0	+	FBgn0013334	0.461538	chr3R	15961281	15961281	1	+	WT-Female_head_m6A_IP_chr3R_f_c2320[k=15][m=2]_TAACA	0.133333
chr3R	15960864	15960863	0	+	FBgn0013334	0.461538	chr3R	15961384	15961384	1	+	WT-Female_head_m6A_IP_chr3R_f_c2321[k=13][m=2]_TTACT	0.153846
chr3R	15960864	15960863	0	+	FBgn0013334	0.461538	chr3R	15961523	15961523	1	+	WT-Female_head_m6A_IP_chr3R_f_c2322[k=14][m=2]_TTACA	0.142857
chr3R	22356727	22356726	0	+	FBgn0038947	0.493151	chr3R	22356159	22356159	1	+	WT-Female_head_m6A_IP_chr3R_f_c3724[k=10][m=2]_TTACC	0.2
chr3R	22356727	22356726	0	+	FBgn0038947	0.607595	chr3R	22356159	22356159	1	+	WT-Female_head_m6A_IP_chr3R_f_c3724[k=10][m=2]_TTACC	0.2
chr3L	8096778	8096777	0	+	FBgn0262579	0.553846	chr3L	8096766	8096766	1	+	WT-Female_head_m6A_IP_chr3L_f_c1499[k=43][m=2]_GAACA	0.0465116
chr3L	8096778	8096777	0	+	FBgn0262579	0.553846	chr3L	8096778	8096778	1	+	WT-Female_head_m6A_IP_chr3L_f_c1500[k=66][m=2]_GAACT	0.030303
chr3L	8096778	8096777	0	+	FBgn0262579	0.553846	chr3L	8096831	8096831	1	+	WT-Female_head_m6A_IP_chr3L_f_c1502[k=49][m=8]_GAACA	0.163265
chr3L	8096778	8096777	0	+	FBgn0262579	0.553846	chr3L	8096854	8096854	1	+	WT-Female_head_m6A_IP_chr3L_f_c1503[k=32][m=2]_ATACC	0.0625
chr3L	12414727	12414726	0	-	FBgn0052103	0.65	chr3L	12415340	12415340	1	-	WT-Female_head_m6A_IP_chr3L_r_c2992[k=4][m=2]_GAACT	0.5
chr2R	6035654	6035653	0	-	FBgn0033052	0.708333	chr2R	6035755	6035755	1	-	WT-Female_head_m6A_IP_chr2R_r_c168[k=8][m=2]_GGACC	0.25
chr2R	6035654	6035653	0	-	FBgn0033052	0.708333	chr2R	6035789	6035789	1	-	WT-Female_head_m6A_IP_chr2R_r_c169[k=12][m=2]_AAACA	0.166667
chr2R	6035654	6035653	0	-	FBgn0033052	0.708333	chr2R	6035883	6035883	1	-	WT-Female_head_m6A_IP_chr2R_r_c170[k=16][m=2]_GAACA	0.125
chr2R	6035654	6035653	0	-	FBgn0033052	0.708333	chr2R	6036062	6036062	1	-	WT-Female_head_m6A_IP_chr2R_r_c171[k=8][m=2]_GAACA	0.25
chr2R	6035885	6035884	0	-	FBgn0033052	0.666667	chr2R	6035755	6035755	1	-	WT-Female_head_m6A_IP_chr2R_r_c168[k=8][m=2]_GGACC	0.25
chr2R	6035885	6035884	0	-	FBgn0033052	0.666667	chr2R	6035789	6035789	1	-	WT-Female_head_m6A_IP_chr2R_r_c169[k=12][m=2]_AAACA	0.166667
chr2R	6035885	6035884	0	-	FBgn0033052	0.666667	chr2R	6035883	6035883	1	-	WT-Female_head_m6A_IP_chr2R_r_c170[k=16][m=2]_GAACA	0.125
chr2R	6035885	6035884	0	-	FBgn0033052	0.666667	chr2R	6036062	6036062	1	-	WT-Female_head_m6A_IP_chr2R_r_c171[k=8][m=2]_GAACA	0.25
chrX	6266589	6266588	0	-	FBgn0040918	0.441176	chrX	6266649	6266649	1	-	WT-Female_head_m6A_IP_chrX_r_c861[k=10][m=2]_AAACC	0.2
chrX	6266589	6266588	0	-	FBgn0040918	0.441176	chrX	6266672	6266672	1	-	WT-Female_head_m6A_IP_chrX_r_c863[k=14][m=3]_AAACT	0.214286
chrX	6266589	6266588	0	-	FBgn0040918	0.441176	chrX	6266908	6266908	1	-	WT-Female_head_m6A_IP_chrX_r_c864[k=14][m=2]_CAACA	0.142857
chrX	6266589	6266588	0	-	FBgn0040918	0.441176	chrX	6267055	6267055	1	-	WT-Female_head_m6A_IP_chrX_r_c865[k=12][m=2]_GAACA	0.166667
chr3L	11252550	11252549	0	+	FBgn0041094	0.842857	chr3L	11252335	11252335	1	+	WT-Female_head_m6A_IP_chr3L_f_c2360[k=38][m=2]_GAACA	0.0526316
chr3L	11252550	11252549	0	+	FBgn0041094	0.842857	chr3L	11252412	11252412	1	+	WT-Female_head_m6A_IP_chr3L_f_c2363[k=85][m=2]_AGACT	0.0235294
chr3L	11252550	11252549	0	+	FBgn0041094	0.842857	chr3L	11252461	11252461	1	+	WT-Female_head_m6A_IP_chr3L_f_c2365[k=25][m=2]_CAACA	0.08
chr3L	11252550	11252549	0	+	FBgn0041094	0.842857	chr3L	11252488	11252488	1	+	WT-Female_head_m6A_IP_chr3L_f_c2367[k=115][m=2]_CTACT	0.0173913
chr3L	11252550	11252549	0	+	FBgn0041094	0.842857	chr3L	11252492	11252492	1	+	WT-Female_head_m6A_IP_chr3L_f_c2368[k=121][m=5]_TGACG	0.0413223
chr3L	11252550	11252549	0	+	FBgn0041094	0.842857	chr3L	11252537	11252537	1	+	WT-Female_head_m6A_IP_chr3L_f_c2370[k=65][m=2]_AAACA	0.0307692
chr3L	11252550	11252549	0	+	FBgn0041094	0.842857	chr3L	11252550	11252550	1	+	WT-Female_head_m6A_IP_chr3L_f_c2371[k=91][m=19]_GGACC	0.208791
chr3L	11252550	11252549	0	+	FBgn0041094	0.842857	chr3L	11252683	11252683	1	+	WT-Female_head_m6A_IP_chr3L_f_c2375[k=24][m=2]_AAACT	0.0833333
chr3L	11252550	11252549	0	+	FBgn0041094	0.842857	chr3L	11252731	11252731	1	+	WT-Female_head_m6A_IP_chr3L_f_c2376[k=21][m=2]_AAACA	0.0952381
chr3L	11252550	11252549	0	+	FBgn0041094	0.842857	chr3L	11252735	11252735	1	+	WT-Female_head_m6A_IP_chr3L_f_c2377[k=31][m=4]_AAACA	0.129032
chr3L	5158845	5158844	0	-	FBgn0052423	0.48	chr3L	5159806	5159806	1	-	WT-Female_head_m6A_IP_chr3L_r_c1065[k=7][m=2]_AAACC	0.285714
chr3L	5158845	5158844	0	-	FBgn0052423	0.592593	chr3L	5159806	5159806	1	-	WT-Female_head_m6A_IP_chr3L_r_c1065[k=7][m=2]_AAACC	0.285714
chrX	21374402	21374401	0	+	FBgn0003423	0.586207	chrX	21374396	21374396	1	+	WT-Female_head_m6A_IP_chrX_f_c5072[k=51][m=2]_CAACA	0.0392157
chrX	21374402	21374401	0	+	FBgn0003423	0.586207	chrX	21374402	21374402	1	+	WT-Female_head_m6A_IP_chrX_f_c5073[k=84][m=3]_TGACT	0.0357143
chrX	21374402	21374401	0	+	FBgn0003423	0.586207	chrX	21374440	21374440	1	+	WT-Female_head_m6A_IP_chrX_f_c5074[k=29][m=2]_GTACT	0.0689655
chrX	21374402	21374401	0	+	FBgn0003423	0.586207	chrX	21374955	21374955	1	+	WT-Female_head_m6A_IP_chrX_f_c5079[k=8][m=2]_AGACA	0.25
chr2R	18441353	18441352	0	+	FBgn0261477	0.434783	chr2R	18441123	18441123	1	+	WT-Female_head_m6A_IP_chr2R_f_c3056[k=8][m=2]_TGACG	0.25
chr2R	18441353	18441352	0	+	FBgn0261477	0.434783	chr2R	18441147	18441147	1	+	WT-Female_head_m6A_IP_chr2R_f_c3057[k=24][m=3]_GAACA	0.125
chr2L	7659328	7659327	0	-	FBgn0264087	0.862069	chr2L	7659326	7659326	1	-	WT-Female_head_m6A_IP_chr2L_r_c1450[k=88][m=3]_TGACT	0.0340909
chr2L	7659328	7659327	0	-	FBgn0264087	0.913043	chr2L	7659326	7659326	1	-	WT-Female_head_m6A_IP_chr2L_r_c1450[k=88][m=3]_TGACT	0.0340909
chr2L	7659411	7659410	0	-	FBgn0264087	0.64	chr2L	7659326	7659326	1	-	WT-Female_head_m6A_IP_chr2L_r_c1450[k=88][m=3]_TGACT	0.0340909
chr2R	22061151	22061150	0	+	FBgn0265192	0.679245	chr2R	22061172	22061172	1	+	WT-Female_head_m6A_IP_chr2R_f_c3879[k=14][m=2]_AAACA	0.142857
chr2R	22061151	22061150	0	+	FBgn0265192	0.679245	chr2R	22061259	22061259	1	+	WT-Female_head_m6A_IP_chr2R_f_c3880[k=17][m=3]_GAACG	0.176471
chr2L	20028175	20028174	0	+	FBgn0032840	0.890909	chr2L	20028243	20028243	1	+	WT-Female_head_m6A_IP_chr2L_f_c3897[k=23][m=4]_AGACA	0.173913
chr2L	20028243	20028242	0	+	FBgn0032840	1	chr2L	20028243	20028243	1	+	WT-Female_head_m6A_IP_chr2L_f_c3897[k=23][m=4]_AGACA	0.173913
chr3L	20317525	20317524	0	+	FBgn0262057	0.818182	chr3L	20317525	20317525	1	+	WT-Female_head_m6A_IP_chr3L_f_c3717[k=24][m=7]_AGACA	0.291667
chr3L	20317525	20317524	0	+	FBgn0262057	0.703125	chr3L	20317525	20317525	1	+	WT-Female_head_m6A_IP_chr3L_f_c3717[k=24][m=7]_AGACA	0.291667
chr3R	15207268	15207267	0	-	FBgn0038299	0.414157	chr3R	15206430	15206430	1	-	WT-Female_head_m6A_IP_chr3R_r_c2272[k=5][m=2]_AGACG	0.4
chrX	5412870	5412869	0	-	FBgn0263987	0.577465	chrX	5413481	5413481	1	-	WT-Female_head_m6A_IP_chrX_r_c695[k=5][m=2]_ACACA	0.4
chr3R	27069792	27069791	0	-	FBgn0003495	0.633333	chr3R	27069463	27069463	1	-	WT-Female_head_m6A_IP_chr3R_r_c4344[k=10][m=2]_TAACA	0.2
chr2L	6109774	6109773	0	+	FBgn0266521	0.58	chr2L	6109774	6109774	1	+	WT-Female_head_m6A_IP_chr2L_f_c1338[k=48][m=2]_GGACT	0.0416667
chr2L	6109774	6109773	0	+	FBgn0266521	0.58	chr2L	6110059	6110059	1	+	WT-Female_head_m6A_IP_chr2L_f_c1340[k=31][m=2]_AAACA	0.0645161
chr2L	6109774	6109773	0	+	FBgn0266521	0.58	chr2L	6110080	6110080	1	+	WT-Female_head_m6A_IP_chr2L_f_c1342[k=41][m=2]_CGACC	0.0487805
chr3R	20550971	20550970	0	-	FBgn0016917	0.979167	chr3R	20550786	20550786	1	-	WT-Female_head_m6A_IP_chr3R_r_c3107[k=30][m=2]_AAACT	0.0666667
chr2R	8734173	8734172	0	-	FBgn0086784	0.921053	chr2R	8734086	8734086	1	-	WT-Female_head_m6A_IP_chr2R_r_c697[k=25][m=4]_AGACC	0.16
chr2L	18987126	18987125	0	-	FBgn0032731	0.790123	chr2L	18987124	18987124	1	-	WT-Female_head_m6A_IP_chr2L_r_c3445[k=39][m=4]_GGACT	0.102564
chr2L	18987036	18987035	0	-	FBgn0032731	0.414286	chr2L	18987124	18987124	1	-	WT-Female_head_m6A_IP_chr2L_r_c3445[k=39][m=4]_GGACT	0.102564
chr2L	18986863	18986862	0	-	FBgn0032731	0.578947	chr2L	18987124	18987124	1	-	WT-Female_head_m6A_IP_chr2L_r_c3445[k=39][m=4]_GGACT	0.102564
chr2R	13841811	13841810	0	-	FBgn0033876	0.6	chr2R	13842002	13842002	1	-	WT-Female_head_m6A_IP_chr2R_r_c1976[k=7][m=2]_ATACA	0.285714
chr2L	17594861	17594860	0	+	FBgn0261089	0.5	chr2L	17594795	17594795	1	+	WT-Female_head_m6A_IP_chr2L_f_c3477[k=5][m=2]_AAACT	0.4
chr3R	13813321	13813320	0	+	FBgn0259730	0.7	chr3R	13813276	13813276	1	+	WT-Female_head_m6A_IP_chr3R_f_c1878[k=17][m=2]_TGACT	0.117647
chr3R	13813321	13813320	0	+	FBgn0259730	0.7	chr3R	13813372	13813372	1	+	WT-Female_head_m6A_IP_chr3R_f_c1879[k=16][m=3]_GAACT	0.1875
chr3R	11973568	11973567	0	-	FBgn0260744	0.909091	chr3R	11973793	11973793	1	-	WT-Female_head_m6A_IP_chr3R_r_c1712[k=4][m=2]_GCACG	0.5
chr3R	11973568	11973567	0	-	FBgn0260744	0.982143	chr3R	11973793	11973793	1	-	WT-Female_head_m6A_IP_chr3R_r_c1712[k=4][m=2]_GCACG	0.5
chr3R	27656576	27656575	0	-	FBgn0266579	0.933333	chr3R	27656574	27656574	1	-	WT-Female_head_m6A_IP_chr3R_r_c4428[k=72][m=4]_GGACT	0.0555556
chr3R	15313658	15313657	0	+	FBgn0004117	0.385714	chr3R	15312680	15312680	1	+	WT-Female_head_m6A_IP_chr3R_f_c2150[k=18][m=3]_AAACT	0.166667
chr3R	15313658	15313657	0	+	FBgn0004117	0.385714	chr3R	15313769	15313769	1	+	WT-Female_head_m6A_IP_chr3R_f_c2163[k=5][m=2]_GTACA	0.4
chr3R	15313658	15313657	0	+	FBgn0004117	0.385714	chr3R	15314555	15314555	1	+	WT-Female_head_m6A_IP_chr3R_f_c2164[k=16][m=2]_GTACA	0.125
chr3L	16415379	16415378	0	+	FBgn0028399	0.605263	chr3L	16415198	16415198	1	+	WT-Female_head_m6A_IP_chr3L_f_c3236[k=16][m=2]_AAACG	0.125
chr3L	16415379	16415378	0	+	FBgn0028399	0.605263	chr3L	16415286	16415286	1	+	WT-Female_head_m6A_IP_chr3L_f_c3239[k=6][m=2]_CTACA	0.333333
chr3L	12515305	12515304	0	+	FBgn0041775	0.727273	chr3L	12515159	12515159	1	+	WT-Female_head_m6A_IP_chr3L_f_c2570[k=27][m=2]_AGACA	0.0740741
chr3L	12515305	12515304	0	+	FBgn0041775	0.727273	chr3L	12515305	12515305	1	+	WT-Female_head_m6A_IP_chr3L_f_c2573[k=10][m=3]_AGACT	0.3
chr3L	12515305	12515304	0	+	FBgn0041775	0.714286	chr3L	12515159	12515159	1	+	WT-Female_head_m6A_IP_chr3L_f_c2570[k=27][m=2]_AGACA	0.0740741
chr3L	12515305	12515304	0	+	FBgn0041775	0.714286	chr3L	12515305	12515305	1	+	WT-Female_head_m6A_IP_chr3L_f_c2573[k=10][m=3]_AGACT	0.3
chr3L	12515251	12515250	0	+	FBgn0041775	0.589744	chr3L	12515159	12515159	1	+	WT-Female_head_m6A_IP_chr3L_f_c2570[k=27][m=2]_AGACA	0.0740741
chr3L	12515251	12515250	0	+	FBgn0041775	0.589744	chr3L	12515305	12515305	1	+	WT-Female_head_m6A_IP_chr3L_f_c2573[k=10][m=3]_AGACT	0.3
chr2R	21080851	21080850	0	+	FBgn0003748	0.258065	chr2R	21080747	21080747	1	+	WT-Female_head_m6A_IP_chr2R_f_c3636[k=15][m=2]_AAACA	0.133333
chr3R	29920085	29920084	0	-	FBgn0003861	0.724138	chr3R	29919421	29919421	1	-	WT-Female_head_m6A_IP_chr3R_r_c4828[k=4][m=2]_CGACG	0.5
chr3R	29920085	29920084	0	-	FBgn0003861	0.724138	chr3R	29919638	29919638	1	-	WT-Female_head_m6A_IP_chr3R_r_c4832[k=8][m=2]_CCACA	0.25
chr3R	29920085	29920084	0	-	FBgn0003861	0.724138	chr3R	29919842	29919842	1	-	WT-Female_head_m6A_IP_chr3R_r_c4833[k=21][m=4]_GTACC	0.190476
chr3R	29920085	29920084	0	-	FBgn0003861	0.724138	chr3R	29920083	29920083	1	-	WT-Female_head_m6A_IP_chr3R_r_c4840[k=237][m=6]_AGACC	0.0253165
chr3R	29920085	29920084	0	-	FBgn0003861	0.724138	chr3R	29920208	29920208	1	-	WT-Female_head_m6A_IP_chr3R_r_c4848[k=205][m=3]_ACACT	0.0146341
chr3R	29920085	29920084	0	-	FBgn0003861	0.724138	chr3R	29920210	29920210	1	-	WT-Female_head_m6A_IP_chr3R_r_c4849[k=189][m=7]_GAACA	0.037037
chr3R	29920085	29920084	0	-	FBgn0003861	0.724138	chr3R	29920226	29920226	1	-	WT-Female_head_m6A_IP_chr3R_r_c4850[k=152][m=6]_GAACA	0.0394737
chr2R	9755649	9755648	0	+	FBgn0005614	0.555556	chr2R	9755035	9755035	1	+	WT-Female_head_m6A_IP_chr2R_f_c734[k=11][m=2]_GAACA	0.181818
chr2R	9755649	9755648	0	+	FBgn0005614	0.555556	chr2R	9755133	9755133	1	+	WT-Female_head_m6A_IP_chr2R_f_c735[k=12][m=3]_GAACA	0.25
chr2R	9755649	9755648	0	+	FBgn0005614	0.555556	chr2R	9755539	9755539	1	+	WT-Female_head_m6A_IP_chr2R_f_c739[k=12][m=2]_GGACT	0.166667
chr2R	9755649	9755648	0	+	FBgn0005614	0.555556	chr2R	9755663	9755663	1	+	WT-Female_head_m6A_IP_chr2R_f_c740[k=48][m=5]_GGACT	0.104167
chr2R	9755649	9755648	0	+	FBgn0005614	0.555556	chr2R	9755690	9755690	1	+	WT-Female_head_m6A_IP_chr2R_f_c741[k=37][m=2]_GAACT	0.0540541
chr3R	9705197	9705196	0	-	FBgn0051352	0.914286	chr3R	9705181	9705181	1	-	WT-Female_head_m6A_IP_chr3R_r_c1172[k=32][m=2]_TTACA	0.0625
chrX	22468452	22468451	0	+	FBgn0031187	0.377049	chrX	22468474	22468474	1	+	WT-Female_head_m6A_IP_chrX_f_c5107[k=30][m=2]_CAACA	0.0666667
chrX	22468452	22468451	0	+	FBgn0031187	0.377049	chrX	22468507	22468507	1	+	WT-Female_head_m6A_IP_chrX_f_c5109[k=40][m=4]_AAACA	0.1
chrX	22468452	22468451	0	+	FBgn0031187	0.377049	chrX	22468839	22468839	1	+	WT-Female_head_m6A_IP_chrX_f_c5110[k=41][m=2]_AAACT	0.0487805
chrX	22468452	22468451	0	+	FBgn0031187	0.377049	chrX	22468934	22468934	1	+	WT-Female_head_m6A_IP_chrX_f_c5112[k=64][m=5]_AGACG	0.078125
chrX	22468452	22468451	0	+	FBgn0031187	0.377049	chrX	22469260	22469260	1	+	WT-Female_head_m6A_IP_chrX_f_c5113[k=5][m=2]_AGACA	0.4
chrX	22468839	22468838	0	+	FBgn0031187	0.637931	chrX	22468474	22468474	1	+	WT-Female_head_m6A_IP_chrX_f_c5107[k=30][m=2]_CAACA	0.0666667
chrX	22468839	22468838	0	+	FBgn0031187	0.637931	chrX	22468507	22468507	1	+	WT-Female_head_m6A_IP_chrX_f_c5109[k=40][m=4]_AAACA	0.1
chrX	22468839	22468838	0	+	FBgn0031187	0.637931	chrX	22468839	22468839	1	+	WT-Female_head_m6A_IP_chrX_f_c5110[k=41][m=2]_AAACT	0.0487805
chrX	22468839	22468838	0	+	FBgn0031187	0.637931	chrX	22468934	22468934	1	+	WT-Female_head_m6A_IP_chrX_f_c5112[k=64][m=5]_AGACG	0.078125
chrX	22468839	22468838	0	+	FBgn0031187	0.637931	chrX	22469260	22469260	1	+	WT-Female_head_m6A_IP_chrX_f_c5113[k=5][m=2]_AGACA	0.4
chr3L	5758480	5758479	0	+	FBgn0016756	0.5	chr3L	5757530	5757530	1	+	WT-Female_head_m6A_IP_chr3L_f_c1157[k=6][m=2]_AAACA	0.333333
chr2L	13002444	13002443	0	-	FBgn0265262	0.437811	chr2L	13001924	13001924	1	-	WT-Female_head_m6A_IP_chr2L_r_c2678[k=7][m=2]_TGACA	0.285714
chr2L	15063415	15063414	0	-	FBgn0024183	0.461538	chr2L	15063979	15063979	1	-	WT-Female_head_m6A_IP_chr2L_r_c2938[k=11][m=2]_AAACG	0.181818
chr2R	13532843	13532842	0	-	FBgn0260964	0.513514	chr2R	13532841	13532841	1	-	WT-Female_head_m6A_IP_chr2R_r_c1916[k=5][m=2]_AGACA	0.4
chr3R	5226497	5226496	0	+	FBgn0037299	0.46875	chr3R	5226401	5226401	1	+	WT-Female_head_m6A_IP_chr3R_f_c305[k=5][m=2]_ACACA	0.4
chr3R	18915325	18915324	0	+	FBgn0261113	0.65	chr3R	18915212	18915212	1	+	WT-Female_head_m6A_IP_chr3R_f_c2791[k=17][m=2]_AGACG	0.117647
chr3R	18918440	18918439	0	+	FBgn0261113	0.531646	chr3R	18918398	18918398	1	+	WT-Female_head_m6A_IP_chr3R_f_c2793[k=41][m=2]_AGACT	0.0487805
chr2R	1344978	1344977	0	-	FBgn0267398	0.271845	chr2R	1344609	1344609	1	-	WT-Female_head_m6A_IP_chr2R_r_c18[k=9][m=2]_AAACG	0.222222
chr2R	1344978	1344977	0	-	FBgn0267398	0.271845	chr2R	1344671	1344671	1	-	WT-Female_head_m6A_IP_chr2R_r_c20[k=34][m=4]_AAACT	0.117647
chr2R	1344978	1344977	0	-	FBgn0267398	0.271845	chr2R	1344713	1344713	1	-	WT-Female_head_m6A_IP_chr2R_r_c21[k=57][m=4]_AGACT	0.0701754
chr2R	1344978	1344977	0	-	FBgn0267398	0.271845	chr2R	1344791	1344791	1	-	WT-Female_head_m6A_IP_chr2R_r_c23[k=7][m=2]_ATACT	0.285714
chr2R	1344978	1344977	0	-	FBgn0267398	0.271845	chr2R	1345081	1345081	1	-	WT-Female_head_m6A_IP_chr2R_r_c24[k=10][m=2]_GAACT	0.2
chrX	3868092	3868091	0	-	FBgn0265575	0.62069	chrX	3868213	3868213	1	-	WT-Female_head_m6A_IP_chrX_r_c561[k=5][m=2]_CAACT	0.4
chr3L	3371219	3371218	0	-	FBgn0027616	0.76087	chr3L	3371000	3371000	1	-	WT-Female_head_m6A_IP_chr3L_r_c697[k=27][m=2]_AGACT	0.0740741
chr3L	3371219	3371218	0	-	FBgn0027616	0.76087	chr3L	3371059	3371059	1	-	WT-Female_head_m6A_IP_chr3L_r_c699[k=15][m=2]_AAACG	0.133333
chr3L	3371219	3371218	0	-	FBgn0027616	0.76087	chr3L	3371217	3371217	1	-	WT-Female_head_m6A_IP_chr3L_r_c702[k=44][m=2]_AGACT	0.0454545
chr3L	3371219	3371218	0	-	FBgn0027616	0.76087	chr3L	3371369	3371369	1	-	WT-Female_head_m6A_IP_chr3L_r_c705[k=37][m=2]_AAACA	0.0540541
chr3L	3371219	3371218	0	-	FBgn0027616	0.76087	chr3L	3371384	3371384	1	-	WT-Female_head_m6A_IP_chr3L_r_c706[k=21][m=2]_CCACA	0.0952381
chr3L	3371219	3371218	0	-	FBgn0027616	0.76087	chr3L	3371404	3371404	1	-	WT-Female_head_m6A_IP_chr3L_r_c708[k=17][m=2]_TCACC	0.117647
chr3L	3371219	3371218	0	-	FBgn0027616	0.76087	chr3L	3372084	3372084	1	-	WT-Female_head_m6A_IP_chr3L_r_c711[k=6][m=2]_CCACC	0.333333
chr3L	3371050	3371049	0	-	FBgn0027616	0.828571	chr3L	3371000	3371000	1	-	WT-Female_head_m6A_IP_chr3L_r_c697[k=27][m=2]_AGACT	0.0740741
chr3L	3371050	3371049	0	-	FBgn0027616	0.828571	chr3L	3371059	3371059	1	-	WT-Female_head_m6A_IP_chr3L_r_c699[k=15][m=2]_AAACG	0.133333
chr3L	3371050	3371049	0	-	FBgn0027616	0.828571	chr3L	3371217	3371217	1	-	WT-Female_head_m6A_IP_chr3L_r_c702[k=44][m=2]_AGACT	0.0454545
chr3L	3371050	3371049	0	-	FBgn0027616	0.828571	chr3L	3371369	3371369	1	-	WT-Female_head_m6A_IP_chr3L_r_c705[k=37][m=2]_AAACA	0.0540541
chr3L	3371050	3371049	0	-	FBgn0027616	0.828571	chr3L	3371384	3371384	1	-	WT-Female_head_m6A_IP_chr3L_r_c706[k=21][m=2]_CCACA	0.0952381
chr3L	3371050	3371049	0	-	FBgn0027616	0.828571	chr3L	3371404	3371404	1	-	WT-Female_head_m6A_IP_chr3L_r_c708[k=17][m=2]_TCACC	0.117647
chr3L	3371002	3371001	0	-	FBgn0027616	0.875	chr3L	3371000	3371000	1	-	WT-Female_head_m6A_IP_chr3L_r_c697[k=27][m=2]_AGACT	0.0740741
chr3L	3371002	3371001	0	-	FBgn0027616	0.875	chr3L	3371059	3371059	1	-	WT-Female_head_m6A_IP_chr3L_r_c699[k=15][m=2]_AAACG	0.133333
chr3L	3371002	3371001	0	-	FBgn0027616	0.875	chr3L	3371217	3371217	1	-	WT-Female_head_m6A_IP_chr3L_r_c702[k=44][m=2]_AGACT	0.0454545
chr3L	3371002	3371001	0	-	FBgn0027616	0.875	chr3L	3371369	3371369	1	-	WT-Female_head_m6A_IP_chr3L_r_c705[k=37][m=2]_AAACA	0.0540541
chr3L	3371002	3371001	0	-	FBgn0027616	0.875	chr3L	3371384	3371384	1	-	WT-Female_head_m6A_IP_chr3L_r_c706[k=21][m=2]_CCACA	0.0952381
chr3L	3371002	3371001	0	-	FBgn0027616	0.875	chr3L	3371404	3371404	1	-	WT-Female_head_m6A_IP_chr3L_r_c708[k=17][m=2]_TCACC	0.117647
chr3L	3371271	3371270	0	-	FBgn0027616	0.659574	chr3L	3371000	3371000	1	-	WT-Female_head_m6A_IP_chr3L_r_c697[k=27][m=2]_AGACT	0.0740741
chr3L	3371271	3371270	0	-	FBgn0027616	0.659574	chr3L	3371059	3371059	1	-	WT-Female_head_m6A_IP_chr3L_r_c699[k=15][m=2]_AAACG	0.133333
chr3L	3371271	3371270	0	-	FBgn0027616	0.659574	chr3L	3371217	3371217	1	-	WT-Female_head_m6A_IP_chr3L_r_c702[k=44][m=2]_AGACT	0.0454545
chr3L	3371271	3371270	0	-	FBgn0027616	0.659574	chr3L	3371369	3371369	1	-	WT-Female_head_m6A_IP_chr3L_r_c705[k=37][m=2]_AAACA	0.0540541
chr3L	3371271	3371270	0	-	FBgn0027616	0.659574	chr3L	3371384	3371384	1	-	WT-Female_head_m6A_IP_chr3L_r_c706[k=21][m=2]_CCACA	0.0952381
chr3L	3371271	3371270	0	-	FBgn0027616	0.659574	chr3L	3371404	3371404	1	-	WT-Female_head_m6A_IP_chr3L_r_c708[k=17][m=2]_TCACC	0.117647
chr3L	3371271	3371270	0	-	FBgn0027616	0.659574	chr3L	3372084	3372084	1	-	WT-Female_head_m6A_IP_chr3L_r_c711[k=6][m=2]_CCACC	0.333333
chr3L	3371163	3371162	0	-	FBgn0027616	0.642857	chr3L	3371000	3371000	1	-	WT-Female_head_m6A_IP_chr3L_r_c697[k=27][m=2]_AGACT	0.0740741
chr3L	3371163	3371162	0	-	FBgn0027616	0.642857	chr3L	3371059	3371059	1	-	WT-Female_head_m6A_IP_chr3L_r_c699[k=15][m=2]_AAACG	0.133333
chr3L	3371163	3371162	0	-	FBgn0027616	0.642857	chr3L	3371217	3371217	1	-	WT-Female_head_m6A_IP_chr3L_r_c702[k=44][m=2]_AGACT	0.0454545
chr3L	3371163	3371162	0	-	FBgn0027616	0.642857	chr3L	3371369	3371369	1	-	WT-Female_head_m6A_IP_chr3L_r_c705[k=37][m=2]_AAACA	0.0540541
chr3L	3371163	3371162	0	-	FBgn0027616	0.642857	chr3L	3371384	3371384	1	-	WT-Female_head_m6A_IP_chr3L_r_c706[k=21][m=2]_CCACA	0.0952381
chr3L	3371163	3371162	0	-	FBgn0027616	0.642857	chr3L	3371404	3371404	1	-	WT-Female_head_m6A_IP_chr3L_r_c708[k=17][m=2]_TCACC	0.117647
chr3L	3371163	3371162	0	-	FBgn0027616	0.642857	chr3L	3372084	3372084	1	-	WT-Female_head_m6A_IP_chr3L_r_c711[k=6][m=2]_CCACC	0.333333
chr2R	15814870	15814869	0	-	FBgn0265991	0.708333	chr2R	15814873	15814873	1	-	WT-Female_head_m6A_IP_chr2R_r_c2380[k=14][m=4]_GAACT	0.285714

## Sheet: Sheet2
m6Anet_seqnames	m6Anet_start	m6Anet_end	m6Anet_width	m6Anet_strand	m6Anet_name	m6Anet_score	miCLIP_peak_seqnames	miCLIP_peak_start	miCLIP_peak_end	miCLIP_peak_width	miCLIP_peak_strand	miCLIP_peak_name	miCLIP_peak_score
chr3R	7515483	7515482	0	-	FBgn0015576	0.652174	chr3R	7515432	7515511	80	*	subpeaks_4001	462
chr3R	7515483	7515482	0	-	FBgn0015576	0.652174	chr3R	7515284	7515394	111	*	subpeaks_4110	462
chr3R	7504825	7504824	0	-	FBgn0015577	0.428571	chr3R	7504903	7505060	158	*	subpeaks_3999	619
chr3R	7504825	7504824	0	-	FBgn0015577	0.428571	chr3R	7504702	7504835	134	*	subpeaks_3998	619
chr3R	7504825	7504824	0	-	FBgn0015577	0.428571	chr3R	7504606	7504700	95	*	subpeaks_2643	619
chrX	13845681	13845680	0	-	FBgn0052626	0.62	chrX	13845558	13845686	129	*	subpeaks_18	262
chr2R	12593890	12593889	0	+	FBgn0027356	0.352941	chr2R	12593777	12593918	142	*	subpeaks_129	218
chr2R	12593890	12593889	0	+	FBgn0027356	0.352941	chr2R	12594011	12594068	58	*	WT-Female_head_m6A_IP_v_WT-Female_head_input_plus_peak_1042	218
chr3L	17621942	17621941	0	+	FBgn0036741	0.734694	chr3L	17621915	17622020	106	*	subpeaks_355	329
chr3L	17621942	17621941	0	+	FBgn0036741	0.734694	chr3L	17621849	17621913	65	*	subpeaks_357	329
chr3L	17621942	17621941	0	+	FBgn0036741	0.734694	chr3L	17622022	17622062	41	*	subpeaks_358	329
chr3L	17621942	17621941	0	+	FBgn0036741	0.734694	chr3L	17622069	17622222	154	*	subpeaks_2478	329
chr2R	5726144	5726143	0	-	FBgn0267978	0.904762	chr2R	5726160	5726209	50	*	subpeaks_3594	142
chr2R	5726144	5726143	0	-	FBgn0267978	0.904762	chr2R	5726102	5726157	56	*	WT-Female_head_m6A_IP_v_WT-Female_head_input_minus_peak_223b	142
chr2R	5726256	5726255	0	-	FBgn0267978	0.538462	chr2R	5726160	5726209	50	*	subpeaks_3594	142
chr2R	5726256	5726255	0	-	FBgn0267978	0.538462	chr2R	5726102	5726157	56	*	WT-Female_head_m6A_IP_v_WT-Female_head_input_minus_peak_223b	142
chrX	531673	531672	0	+	FBgn0000108	0.45	chrX	531663	531794	132	*	subpeaks_2120	390
chr3R	8817490	8817489	0	-	FBgn0286516	0.424242	chr3R	8817535	8817641	107	*	subpeaks_4035	4032
chr3R	8817490	8817489	0	-	FBgn0286516	0.424242	chr3R	8817404	8817533	130	*	subpeaks_4034	4032
chr3R	8817490	8817489	0	-	FBgn0286516	0.424242	chr3R	8817269	8817402	134	*	subpeaks_761	4032
chr3R	8817490	8817489	0	-	FBgn0286516	0.424242	chr3R	8816780	8816944	165	*	subpeaks_4032	1215
chr3R	8817490	8817489	0	-	FBgn0286516	0.424242	chr3R	8816946	8817046	101	*	subpeaks_4033	1215
chr3R	8817490	8817489	0	-	FBgn0286516	0.424242	chr3R	8817048	8817087	40	*	subpeaks_4030	1215
chr3R	8817490	8817489	0	-	FBgn0286516	0.424242	chr3R	8816638	8816778	141	*	subpeaks_3970	1215
chr3R	30453478	30453477	0	-	FBgn0028646	0.83871	chr3R	30453324	30453526	203	*	subpeaks_1299	165
chr2L	21220400	21220399	0	-	FBgn0032935	0.766667	chr2L	21220333	21220485	153	*	subpeaks_484	272
chr3R	20957946	20957945	0	+	FBgn0002921	0.565217	chr3R	20957895	20958050	156	*	subpeaks_2114	6941
chr3R	20957946	20957945	0	+	FBgn0002921	0.565217	chr3R	20958052	20958169	118	*	subpeaks_2115	6941
chr3R	20957946	20957945	0	+	FBgn0002921	0.565217	chr3R	20958198	20958327	130	*	subpeaks_2361	6941
chr2R	13494620	13494619	0	-	FBgn0033844	0.681818	chr2R	13494532	13494649	118	*	subpeaks_1992	205
chr2R	13494620	13494619	0	-	FBgn0033844	0.681818	chr2R	13494651	13494733	83	*	subpeaks_3755	205
chr2R	13494620	13494619	0	-	FBgn0033844	0.681818	chr2R	13494735	13494767	33	*	subpeaks_1993	205
chr3R	8660160	8660159	0	-	FBgn0263231	0.72	chr3R	8660085	8660235	151	*	subpeaks_4025	804
chr3R	8660160	8660159	0	-	FBgn0263231	0.72	chr3R	8659980	8660077	98	*	subpeaks_2759	804
chr3R	27988280	27988279	0	-	FBgn0003890	0.913043	chr3R	27988054	27988295	242	*	subpeaks_2782	589
chr2L	12460829	12460828	0	-	FBgn0259176	0.769231	chr2L	12460982	12461104	123	*	subpeaks_2871	4496
chr2L	12460829	12460828	0	-	FBgn0259176	0.769231	chr2L	12460720	12460881	162	*	subpeaks_2872	4496
chr2L	12460829	12460828	0	-	FBgn0259176	0.769231	chr2L	12460883	12460980	98	*	subpeaks_2874	4496
chr2L	12460829	12460828	0	-	FBgn0259176	0.769231	chr2L	12461106	12461169	64	*	subpeaks_2870	4496
chr2L	12460829	12460828	0	-	FBgn0259176	0.769231	chr2L	12460554	12460713	160	*	WT-Female_head_m6A_IP_v_WT-Female_head_input_plus_peak_980b	4496
chr2L	12461087	12461086	0	-	FBgn0259176	0.626506	chr2L	12460982	12461104	123	*	subpeaks_2871	4496
chr2L	12461087	12461086	0	-	FBgn0259176	0.626506	chr2L	12460720	12460881	162	*	subpeaks_2872	4496
chr2L	12461087	12461086	0	-	FBgn0259176	0.626506	chr2L	12460883	12460980	98	*	subpeaks_2874	4496
chr2L	12461087	12461086	0	-	FBgn0259176	0.626506	chr2L	12461106	12461169	64	*	subpeaks_2870	4496
chr2L	12461087	12461086	0	-	FBgn0259176	0.626506	chr2L	12460554	12460713	160	*	WT-Female_head_m6A_IP_v_WT-Female_head_input_plus_peak_980b	4496
chr2L	16325524	16325523	0	-	FBgn0000250	0.710145	chr2L	16325495	16325551	57	*	subpeaks_54	1487
chr2L	16325524	16325523	0	-	FBgn0000250	0.75	chr2L	16325495	16325551	57	*	subpeaks_54	1487
chr2L	16325511	16325510	0	-	FBgn0000250	0.842105	chr2L	16325495	16325551	57	*	subpeaks_54	1487
chr2L	16324974	16324973	0	-	FBgn0000250	0.625	chr2L	16325495	16325551	57	*	subpeaks_54	1487
chr4	446282	446281	0	+	FBgn0016126	0.506024	chr4	446214	446251	38	*	subpeaks_1475	197
chr4	446282	446281	0	+	FBgn0016126	0.506024	chr4	446253	446352	100	*	subpeaks_2981	197
chr2L	479523	479522	0	-	FBgn0043364	0.820513	chr2L	479462	479575	114	*	subpeaks_1957	415
chr2L	479523	479522	0	-	FBgn0043364	0.738462	chr2L	479462	479575	114	*	subpeaks_1957	415
chr3R	7974819	7974818	0	-	FBgn0037533	0.495413	chr3R	7974410	7974460	51	*	subpeaks_2050	198
chr3R	7974819	7974818	0	-	FBgn0037533	0.515	chr3R	7974410	7974460	51	*	subpeaks_2050	198
chr3R	7974819	7974818	0	-	FBgn0037533	0.509259	chr3R	7974410	7974460	51	*	subpeaks_2050	198
chr2R	21646403	21646402	0	+	FBgn0034644	0.666667	chr2R	21646289	21646376	88	*	subpeaks_1765	1892
chr2R	21646403	21646402	0	+	FBgn0034644	0.666667	chr2R	21646378	21646491	114	*	subpeaks_1763	1892
chr2R	21646403	21646402	0	+	FBgn0034644	0.666667	chr2R	21646210	21646287	78	*	subpeaks_1107	1892
chr2R	21646415	21646414	0	+	FBgn0034644	0.621212	chr2R	21646289	21646376	88	*	subpeaks_1765	1892
chr2R	21646415	21646414	0	+	FBgn0034644	0.621212	chr2R	21646378	21646491	114	*	subpeaks_1763	1892
chr2R	21646415	21646414	0	+	FBgn0034644	0.621212	chr2R	21646210	21646287	78	*	subpeaks_1107	1892
chr2L	18695238	18695237	0	-	FBgn0032699	0.657895	chr2L	18695165	18695240	76	*	subpeaks_3802	257
chr2L	18695229	18695228	0	-	FBgn0032699	0.625	chr2L	18695165	18695240	76	*	subpeaks_3802	257
chr2R	19165451	19165450	0	+	FBgn0034420	0.380952	chr2R	19164478	19164557	80	*	subpeaks_1712	650
chr2R	19165451	19165450	0	+	FBgn0034420	0.380952	chr2R	19164400	19164456	57	*	subpeaks_2274	650
chr3L	12842856	12842855	0	-	FBgn0036316	0.701923	chr3L	12842826	12842891	66	*	subpeaks_2816	238
chr3L	12832258	12832257	0	-	FBgn0036316	0.75	chr3L	12832155	12832267	113	*	subpeaks_2435	574
chr3L	12832258	12832257	0	-	FBgn0036316	0.75	chr3L	12832099	12832153	55	*	WT-Female_head_m6A_IP_v_WT-Female_head_input_minus_peak_1014b	574
chr3L	12832226	12832225	0	-	FBgn0036316	0.828571	chr3L	12832155	12832267	113	*	subpeaks_2435	574
chr3L	12832226	12832225	0	-	FBgn0036316	0.828571	chr3L	12832099	12832153	55	*	WT-Female_head_m6A_IP_v_WT-Female_head_input_minus_peak_1014b	574
chr3L	12842975	12842974	0	-	FBgn0036316	0.644068	chr3L	12842826	12842891	66	*	subpeaks_2816	238
chr3L	2490472	2490471	0	+	FBgn0035346	0.596774	chr3L	2490980	2491124	145	*	subpeaks_3266	272
chr3L	2491002	2491001	0	+	FBgn0035346	0.625	chr3L	2490980	2491124	145	*	subpeaks_3266	272
chr3R	25050409	25050408	0	+	FBgn0039266	0.571429	chr3R	25050410	25050612	203	*	WT-Female_head_m6A_IP_v_WT-Female_head_input_plus_peak_1040	209
chr3R	25050409	25050408	0	+	FBgn0039266	0.622642	chr3R	25050410	25050612	203	*	WT-Female_head_m6A_IP_v_WT-Female_head_input_plus_peak_1040	209
chr3R	26230568	26230567	0	+	FBgn0039419	0.695652	chr3R	26230529	26230849	321	*	subpeaks_1740	603
chr3R	26230656	26230655	0	+	FBgn0039419	0.695652	chr3R	26230529	26230849	321	*	subpeaks_1740	603
chr2L	9907731	9907730	0	-	FBgn0032156	0.785714	chr2L	9907744	9907815	72	*	subpeaks_1866	263
chr2L	9907731	9907730	0	-	FBgn0032156	0.785714	chr2L	9907660	9907742	83	*	subpeaks_3651	263
chr2L	9907731	9907730	0	-	FBgn0032156	0.785714	chr2L	9907609	9907657	49	*	subpeaks_1553	263
chr2L	9907731	9907730	0	-	FBgn0032156	0.785714	chr2L	9907245	9907307	63	*	subpeaks_2840	108
chr2L	9907731	9907730	0	-	FBgn0032156	0.785714	chr2L	9907073	9907149	77	*	subpeaks_2479	108
chr2L	9907731	9907730	0	-	FBgn0032156	0.785714	chr2L	9907151	9907243	93	*	WT-Female_head_m6A_IP_v_WT-Female_head_input_minus_peak_591	108
chr2L	9908443	9908442	0	-	FBgn0032156	0.75	chr2L	9907744	9907815	72	*	subpeaks_1866	263
chr2L	9908443	9908442	0	-	FBgn0032156	0.75	chr2L	9907660	9907742	83	*	subpeaks_3651	263
chr2L	9908443	9908442	0	-	FBgn0032156	0.75	chr2L	9907609	9907657	49	*	subpeaks_1553	263
chr2L	9907731	9907730	0	-	FBgn0032156	0.75	chr2L	9907744	9907815	72	*	subpeaks_1866	263
chr2L	9907731	9907730	0	-	FBgn0032156	0.75	chr2L	9907660	9907742	83	*	subpeaks_3651	263
chr2L	9907731	9907730	0	-	FBgn0032156	0.75	chr2L	9907609	9907657	49	*	subpeaks_1553	263
chr2L	9907731	9907730	0	-	FBgn0032156	0.75	chr2L	9907245	9907307	63	*	subpeaks_2840	108
chr2L	9907731	9907730	0	-	FBgn0032156	0.75	chr2L	9907073	9907149	77	*	subpeaks_2479	108
chr2L	9907731	9907730	0	-	FBgn0032156	0.75	chr2L	9907151	9907243	93	*	WT-Female_head_m6A_IP_v_WT-Female_head_input_minus_peak_591	108
chr2R	7608435	7608434	0	-	FBgn0033196	0.772727	chr2R	7607855	7607929	75	*	subpeaks_893	143
chr2R	7613872	7613871	0	-	FBgn0033196	0.5	chr2R	7613700	7613899	200	*	WT-Female_head_m6A_IP_v_WT-Female_head_input_minus_peak_297	163
chr2R	20313333	20313332	0	-	FBgn0034501	0.769784	chr2R	20313407	20313490	84	*	subpeaks_3892	1684
chr2R	20313333	20313332	0	-	FBgn0034501	0.769784	chr2R	20313065	20313176	112	*	subpeaks_3893	1684
chr2R	20313333	20313332	0	-	FBgn0034501	0.769784	chr2R	20313178	20313387	210	*	subpeaks_3891	1684
chr2R	20313333	20313332	0	-	FBgn0034501	0.769784	chr2R	20313021	20313063	43	*	subpeaks_172	1684
chr2R	20316868	20316867	0	-	FBgn0034501	0.8	chr2R	20316586	20316807	222	*	subpeaks_3896	694
chr2R	20316868	20316867	0	-	FBgn0034501	0.8	chr2R	20316809	20316866	58	*	subpeaks_714	694
chr2R	20313333	20313332	0	-	FBgn0034501	0.759615	chr2R	20313407	20313490	84	*	subpeaks_3892	1684
chr2R	20313333	20313332	0	-	FBgn0034501	0.759615	chr2R	20313065	20313176	112	*	subpeaks_3893	1684
chr2R	20313333	20313332	0	-	FBgn0034501	0.759615	chr2R	20313178	20313387	210	*	subpeaks_3891	1684
chr2R	20313333	20313332	0	-	FBgn0034501	0.759615	chr2R	20313021	20313063	43	*	subpeaks_172	1684
chr2R	20313438	20313437	0	-	FBgn0034501	0.572727	chr2R	20313407	20313490	84	*	subpeaks_3892	1684
chr2R	20313438	20313437	0	-	FBgn0034501	0.572727	chr2R	20313065	20313176	112	*	subpeaks_3893	1684
chr2R	20313438	20313437	0	-	FBgn0034501	0.572727	chr2R	20313178	20313387	210	*	subpeaks_3891	1684
chr2R	20313438	20313437	0	-	FBgn0034501	0.572727	chr2R	20313021	20313063	43	*	subpeaks_172	1684
chr3L	603887	603886	0	-	FBgn0035146	0.72973	chr3L	603373	603464	92	*	subpeaks_2151	440
chr3L	603887	603886	0	-	FBgn0035146	0.72973	chr3L	603559	603626	68	*	subpeaks_2150	440
chr3L	603887	603886	0	-	FBgn0035146	0.72973	chr3L	603479	603544	66	*	subpeaks_846	440
chr3L	603767	603766	0	-	FBgn0035146	0.789474	chr3L	603373	603464	92	*	subpeaks_2151	440
chr3L	603767	603766	0	-	FBgn0035146	0.789474	chr3L	603559	603626	68	*	subpeaks_2150	440
chr3L	603767	603766	0	-	FBgn0035146	0.789474	chr3L	603479	603544	66	*	subpeaks_846	440
chr3L	1649346	1649345	0	+	FBgn0025712	0.578125	chr3L	1649162	1649272	111	*	subpeaks_3490	175
chr2R	17465060	17465059	0	+	FBgn0028953	0.5	chr2R	17465731	17465803	73	*	subpeaks_1129	238
chr2R	7955534	7955533	0	-	FBgn0033236	0.755556	chr2R	7955482	7955553	72	*	subpeaks_1915	158
chr2R	7955534	7955533	0	-	FBgn0033236	0.755556	chr2R	7955597	7955662	66	*	subpeaks_4279	158
chr2R	7955643	7955642	0	-	FBgn0033236	0.659091	chr2R	7955482	7955553	72	*	subpeaks_1915	158
chr2R	7955643	7955642	0	-	FBgn0033236	0.659091	chr2R	7955597	7955662	66	*	subpeaks_4279	158
chrX	10772948	10772947	0	+	FBgn0030234	0.421053	chrX	10772929	10773039	111	*	subpeaks_3748	332
chrX	10772948	10772947	0	+	FBgn0030234	0.3	chrX	10772929	10773039	111	*	subpeaks_3748	332
chr2R	17109141	17109140	0	+	FBgn0034194	0.676471	chr2R	17109072	17109197	126	*	subpeaks_1520	914
chr2L	4822205	4822204	0	+	FBgn0031632	0.55	chr2L	4822698	4822799	102	*	subpeaks_544	614
chr2L	4822205	4822204	0	+	FBgn0031632	0.55	chr2L	4822259	4822358	100	*	subpeaks_527	614
chr2L	4822205	4822204	0	+	FBgn0031632	0.55	chr2L	4822815	4822989	175	*	subpeaks_521	614
chr2L	4822205	4822204	0	+	FBgn0031632	0.55	chr2L	4822130	4822252	123	*	subpeaks_4119	614
chr2L	4822205	4822204	0	+	FBgn0031632	0.55	chr2L	4822458	4822521	64	*	subpeaks_523	614
chr2L	4822205	4822204	0	+	FBgn0031632	0.55	chr2L	4822402	4822453	52	*	subpeaks_545	614
chr2L	4822205	4822204	0	+	FBgn0031632	0.55	chr2L	4822523	4822696	174	*	subpeaks_2	614
chrX	13396937	13396936	0	+	FBgn0030482	0.627119	chrX	13397133	13397180	48	*	subpeaks_2889	993
chrX	13396937	13396936	0	+	FBgn0030482	0.627119	chrX	13397019	13397131	113	*	subpeaks_1233	993
chrX	13396937	13396936	0	+	FBgn0030482	0.627119	chrX	13396931	13397016	86	*	subpeaks_2891	993
chr3R	23066926	23066925	0	-	FBgn0039048	0.944444	chr3R	23066890	23067008	119	*	subpeaks_3168	161
chr3R	23066926	23066925	0	-	FBgn0039048	0.944444	chr3R	23067099	23067151	53	*	WT-Female_head_m6A_IP_v_WT-Female_head_input_plus_peak_997	161
chr3R	23067212	23067211	0	-	FBgn0039048	0.423077	chr3R	23066890	23067008	119	*	subpeaks_3168	161
chr3R	23067212	23067211	0	-	FBgn0039048	0.423077	chr3R	23067099	23067151	53	*	WT-Female_head_m6A_IP_v_WT-Female_head_input_plus_peak_997	161
chr2L	10755974	10755973	0	-	FBgn0032297	0.457627	chr2L	10755905	10755982	78	*	subpeaks_3233	1151
chr2L	10755974	10755973	0	-	FBgn0032297	0.457627	chr2L	10756146	10756255	110	*	subpeaks_2094	295
chr2L	10755974	10755973	0	-	FBgn0032297	0.457627	chr2L	10756049	10756117	69	*	subpeaks_264	295
chr2L	6774499	6774498	0	+	FBgn0031858	0.857143	chr2L	6774174	6774254	81	*	subpeaks_331	267
chr2L	6774499	6774498	0	+	FBgn0031858	0.857143	chr2L	6774277	6774338	62	*	subpeaks_1512	267
chr2L	6774499	6774498	0	+	FBgn0031858	0.857143	chr2L	6774431	6774557	127	*	subpeaks_3931	267
chr2L	1737839	1737838	0	+	FBgn0264494	0.643678	chr2L	1737720	1737889	170	*	subpeaks_3648	1693
chr2L	1737839	1737838	0	+	FBgn0264494	0.643678	chr2L	1737607	1737643	37	*	subpeaks_472	1693
chr2L	1737839	1737838	0	+	FBgn0264494	0.643678	chr2L	1737645	1737718	74	*	subpeaks_474	1693
chr2L	1737839	1737838	0	+	FBgn0264494	0.643678	chr2L	1737891	1737967	77	*	subpeaks_3546	1693
chr3L	14805446	14805445	0	+	FBgn0036454	1	chr3L	14805495	14805753	259	*	subpeaks_314	5359
chr3L	14805446	14805445	0	+	FBgn0036454	1	chr3L	14805220	14805324	105	*	subpeaks_315	5359
chr3L	14805446	14805445	0	+	FBgn0036454	1	chr3L	14805326	14805438	113	*	subpeaks_316	5359
chr3L	14805446	14805445	0	+	FBgn0036454	1	chr3L	14805440	14805493	54	*	subpeaks_246	5359
chr3L	14805624	14805623	0	+	FBgn0036454	0.424242	chr3L	14805495	14805753	259	*	subpeaks_314	5359
chr3L	14805624	14805623	0	+	FBgn0036454	0.424242	chr3L	14805220	14805324	105	*	subpeaks_315	5359
chr3L	14805624	14805623	0	+	FBgn0036454	0.424242	chr3L	14805326	14805438	113	*	subpeaks_316	5359
chr3L	14805624	14805623	0	+	FBgn0036454	0.424242	chr3L	14805440	14805493	54	*	subpeaks_246	5359
chr2L	2874093	2874092	0	-	FBgn0051694	0.597222	chr2L	2873785	2873900	116	*	subpeaks_2706	607
chr2L	2874093	2874092	0	-	FBgn0051694	0.597222	chr2L	2874021	2874165	145	*	subpeaks_3376	607
chr2L	2874093	2874092	0	-	FBgn0051694	0.597222	chr2L	2873716	2873776	61	*	subpeaks_2705	607
chr2L	2874093	2874092	0	-	FBgn0051694	0.597222	chr2L	2873936	2874019	84	*	subpeaks_2701	607
chr2L	2874093	2874092	0	-	FBgn0051694	0.597222	chr2L	2873663	2873714	52	*	subpeaks_2704	607
chr2L	2874093	2874092	0	-	FBgn0051694	0.597222	chr2L	2873902	2873932	31	*	subpeaks_3011	607
chr2L	2873879	2873878	0	-	FBgn0051694	0.619048	chr2L	2873785	2873900	116	*	subpeaks_2706	607
chr2L	2873879	2873878	0	-	FBgn0051694	0.619048	chr2L	2874021	2874165	145	*	subpeaks_3376	607
chr2L	2873879	2873878	0	-	FBgn0051694	0.619048	chr2L	2873716	2873776	61	*	subpeaks_2705	607
chr2L	2873879	2873878	0	-	FBgn0051694	0.619048	chr2L	2873936	2874019	84	*	subpeaks_2701	607
chr2L	2873879	2873878	0	-	FBgn0051694	0.619048	chr2L	2873663	2873714	52	*	subpeaks_2704	607
chr2L	2873879	2873878	0	-	FBgn0051694	0.619048	chr2L	2873902	2873932	31	*	subpeaks_3011	607
chr2L	2873811	2873810	0	-	FBgn0051694	0.609195	chr2L	2873785	2873900	116	*	subpeaks_2706	607
chr2L	2873811	2873810	0	-	FBgn0051694	0.609195	chr2L	2874021	2874165	145	*	subpeaks_3376	607
chr2L	2873811	2873810	0	-	FBgn0051694	0.609195	chr2L	2873716	2873776	61	*	subpeaks_2705	607
chr2L	2873811	2873810	0	-	FBgn0051694	0.609195	chr2L	2873936	2874019	84	*	subpeaks_2701	607
chr2L	2873811	2873810	0	-	FBgn0051694	0.609195	chr2L	2873663	2873714	52	*	subpeaks_2704	607
chr2L	2873811	2873810	0	-	FBgn0051694	0.609195	chr2L	2873902	2873932	31	*	subpeaks_3011	607
chr2L	13296594	13296593	0	+	FBgn0051729	0.794118	chr2L	13296561	13296726	166	*	subpeaks_2977	451
chr3L	10660931	10660930	0	-	FBgn0052066	0.6	chr3L	10660784	10660816	33	*	subpeaks_2401	593
chr3L	10660931	10660930	0	-	FBgn0052066	0.6	chr3L	10660845	10660943	99	*	subpeaks_2511	593
chr3L	9398747	9398746	0	-	FBgn0035983	0.809524	chr3L	9398654	9398770	117	*	subpeaks_2781	208
chr3L	9398747	9398746	0	-	FBgn0035983	0.809524	chr3L	9398962	9399026	65	*	subpeaks_1408	146
chr2L	21051854	21051853	0	-	FBgn0250867	0.833333	chr2L	21051755	21051882	128	*	subpeaks_3010	604
chr2L	21051854	21051853	0	-	FBgn0250867	0.833333	chr2L	21051615	21051705	91	*	subpeaks_3007	604
chr2L	21051854	21051853	0	-	FBgn0250867	0.833333	chr2L	21051271	21051321	51	*	subpeaks_3008	604
chr2L	21051854	21051853	0	-	FBgn0250867	0.833333	chr2L	21051337	21051430	94	*	subpeaks_3009	604
chr2L	21051854	21051853	0	-	FBgn0250867	0.833333	chr2L	21051514	21051613	100	*	subpeaks_840	604
chrX	6330954	6330953	0	+	FBgn0250869	0.622222	chrX	6330929	6331021	93	*	subpeaks_1330	957
chrX	6330954	6330953	0	+	FBgn0250869	0.622222	chrX	6331023	6331132	110	*	subpeaks_1041	957
chrX	6330954	6330953	0	+	FBgn0250869	0.622222	chrX	6330889	6330927	39	*	subpeaks_1332	957
chr3R	15131879	15131878	0	-	FBgn0261859	0.708333	chr3R	15131656	15131741	86	*	subpeaks_4198	237
chr3R	15131879	15131878	0	-	FBgn0261859	0.708333	chr3R	15131811	15131899	89	*	subpeaks_4255	237
chr3R	15131879	15131878	0	-	FBgn0261859	0.708333	chr3R	15131744	15131809	66	*	subpeaks_4195	237
chr3R	15131879	15131878	0	-	FBgn0261859	0.708333	chr3R	15131608	15131639	32	*	subpeaks_2990	237
chr3R	15131879	15131878	0	-	FBgn0261859	0.708333	chr3R	15131656	15131741	86	*	subpeaks_4198	237
chr3R	15131879	15131878	0	-	FBgn0261859	0.708333	chr3R	15131811	15131899	89	*	subpeaks_4255	237
chr3R	15131879	15131878	0	-	FBgn0261859	0.708333	chr3R	15131744	15131809	66	*	subpeaks_4195	237
chr3R	15131879	15131878	0	-	FBgn0261859	0.708333	chr3R	15131608	15131639	32	*	subpeaks_2990	237
chr2R	7637084	7637083	0	+	FBgn0263077	0.714286	chr2R	7637146	7637215	70	*	subpeaks_1443	298
chr2R	7637084	7637083	0	+	FBgn0263077	0.714286	chr2R	7637085	7637144	60	*	WT-Female_head_m6A_IP_v_WT-Female_head_input_plus_peak_1058	298
chr3L	9821745	9821744	0	+	FBgn0264489	0.685714	chr3L	9821723	9821826	104	*	subpeaks_1369	239
chr3L	9829843	9829842	0	+	FBgn0264489	0.392405	chr3L	9829666	9829808	143	*	subpeaks_221	735
chr3L	9829843	9829842	0	+	FBgn0264489	0.392405	chr3L	9829810	9829909	100	*	subpeaks_222	735
chr3L	9829843	9829842	0	+	FBgn0264489	0.392405	chr3L	9829911	9830077	167	*	subpeaks_218	735
chr3L	9829843	9829842	0	+	FBgn0264489	0.392405	chr3L	9829536	9829588	53	*	subpeaks_219	735
chr3L	9829843	9829842	0	+	FBgn0264489	0.392405	chr3L	9829590	9829664	75	*	subpeaks_4	735
chr3L	9829843	9829842	0	+	FBgn0264489	0.451613	chr3L	9829666	9829808	143	*	subpeaks_221	735
chr3L	9829843	9829842	0	+	FBgn0264489	0.451613	chr3L	9829810	9829909	100	*	subpeaks_222	735
chr3L	9829843	9829842	0	+	FBgn0264489	0.451613	chr3L	9829911	9830077	167	*	subpeaks_218	735
chr3L	9829843	9829842	0	+	FBgn0264489	0.451613	chr3L	9829536	9829588	53	*	subpeaks_219	735
chr3L	9829843	9829842	0	+	FBgn0264489	0.451613	chr3L	9829590	9829664	75	*	subpeaks_4	735
chr3L	9829770	9829769	0	+	FBgn0264489	0.566667	chr3L	9829666	9829808	143	*	subpeaks_221	735
chr3L	9829770	9829769	0	+	FBgn0264489	0.566667	chr3L	9829810	9829909	100	*	subpeaks_222	735
chr3L	9829770	9829769	0	+	FBgn0264489	0.566667	chr3L	9829911	9830077	167	*	subpeaks_218	735
chr3L	9829770	9829769	0	+	FBgn0264489	0.566667	chr3L	9829536	9829588	53	*	subpeaks_219	735
chr3L	9829770	9829769	0	+	FBgn0264489	0.566667	chr3L	9829590	9829664	75	*	subpeaks_4	735
chr3L	9829770	9829769	0	+	FBgn0264489	0.594406	chr3L	9829666	9829808	143	*	subpeaks_221	735
chr3L	9829770	9829769	0	+	FBgn0264489	0.594406	chr3L	9829810	9829909	100	*	subpeaks_222	735
chr3L	9829770	9829769	0	+	FBgn0264489	0.594406	chr3L	9829911	9830077	167	*	subpeaks_218	735
chr3L	9829770	9829769	0	+	FBgn0264489	0.594406	chr3L	9829536	9829588	53	*	subpeaks_219	735
chr3L	9829770	9829769	0	+	FBgn0264489	0.594406	chr3L	9829590	9829664	75	*	subpeaks_4	735
chr3L	7695545	7695544	0	-	FBgn0265084	0.896552	chr3L	7695396	7695453	58	*	subpeaks_2310	1119
chr3L	7695545	7695544	0	-	FBgn0265084	0.896552	chr3L	7695455	7695540	86	*	subpeaks_2181	1119
chr2R	24876880	24876879	0	+	FBgn0265182	0.649123	chr2R	24876827	24876928	102	*	subpeaks_1037	398
chr2L	21314886	21314885	0	+	FBgn0284230	0.829268	chr2L	21314887	21314931	45	*	subpeaks_2688	191
chr2L	21314886	21314885	0	+	FBgn0284230	0.829268	chr2L	21315012	21315087	76	*	subpeaks_816	191
chr2L	21314886	21314885	0	+	FBgn0284230	0.829268	chr2L	21314933	21315010	78	*	subpeaks_409	191
chr2L	21314845	21314844	0	+	FBgn0284230	0.580645	chr2L	21314887	21314931	45	*	subpeaks_2688	191
chr2L	21314845	21314844	0	+	FBgn0284230	0.580645	chr2L	21315012	21315087	76	*	subpeaks_816	191
chr2L	21314845	21314844	0	+	FBgn0284230	0.580645	chr2L	21314933	21315010	78	*	subpeaks_409	191
chr2R	17715995	17715994	0	-	FBgn0284231	0.566667	chr2R	17715895	17715998	104	*	subpeaks_3119	511
chr2R	17715995	17715994	0	-	FBgn0284231	0.566667	chr2R	17715757	17715893	137	*	subpeaks_3416	511
chr2R	17715995	17715994	0	-	FBgn0284231	0.566667	chr2R	17716752	17716933	182	*	subpeaks_3850	275
chr2R	17715995	17715994	0	-	FBgn0284231	0.566667	chr2R	17716935	17716996	62	*	subpeaks_1104	275
chr2R	17715995	17715994	0	-	FBgn0284231	0.566667	chr2R	17716660	17716742	83	*	subpeaks_4278	275
chr2R	17717163	17717162	0	-	FBgn0284231	0.576923	chr2R	17716752	17716933	182	*	subpeaks_3850	275
chr2R	17717163	17717162	0	-	FBgn0284231	0.576923	chr2R	17716935	17716996	62	*	subpeaks_1104	275
chr2R	17717163	17717162	0	-	FBgn0284231	0.576923	chr2R	17716660	17716742	83	*	subpeaks_4278	275
chr2R	17715995	17715994	0	-	FBgn0284231	0.566667	chr2R	17715895	17715998	104	*	subpeaks_3119	511
chr2R	17715995	17715994	0	-	FBgn0284231	0.566667	chr2R	17715757	17715893	137	*	subpeaks_3416	511
chr2R	17715995	17715994	0	-	FBgn0284231	0.566667	chr2R	17716752	17716933	182	*	subpeaks_3850	275
chr2R	17715995	17715994	0	-	FBgn0284231	0.566667	chr2R	17716935	17716996	62	*	subpeaks_1104	275
chr2R	17715995	17715994	0	-	FBgn0284231	0.566667	chr2R	17716660	17716742	83	*	subpeaks_4278	275
chrX	16913755	16913754	0	+	FBgn0027556	0.8	chrX	16913598	16913828	231	*	subpeaks_1325	3612
chrX	16913755	16913754	0	+	FBgn0027556	0.8	chrX	16913368	16913456	89	*	subpeaks_1328	3612
chrX	16913755	16913754	0	+	FBgn0027556	0.8	chrX	16913830	16914181	352	*	subpeaks_1326	3612
chrX	16913755	16913754	0	+	FBgn0027556	0.8	chrX	16913458	16913565	108	*	subpeaks_1006	3612
chr3R	22528480	22528479	0	-	FBgn0038981	0.728814	chr3R	22528429	22528495	67	*	subpeaks_2715	238
chr3L	1938664	1938663	0	-	FBgn0035293	0.65	chr3L	1938509	1938586	78	*	subpeaks_1932	311
chr2L	18123440	18123439	0	+	FBgn0032666	0.442623	chr2L	18123405	18123672	268	*	subpeaks_3094	3705
chr2L	18123500	18123499	0	+	FBgn0032666	0.590909	chr2L	18123405	18123672	268	*	subpeaks_3094	3705
chr2L	18123500	18123499	0	+	FBgn0032666	0.666667	chr2L	18123405	18123672	268	*	subpeaks_3094	3705
chr2L	18123440	18123439	0	+	FBgn0032666	0.538462	chr2L	18123405	18123672	268	*	subpeaks_3094	3705
chr2L	18123500	18123499	0	+	FBgn0032666	0.55	chr2L	18123405	18123672	268	*	subpeaks_3094	3705
chr2L	18123500	18123499	0	+	FBgn0032666	0.578947	chr2L	18123405	18123672	268	*	subpeaks_3094	3705
chr2R	22404231	22404230	0	+	FBgn0034725	0.560976	chr2R	22404266	22404527	262	*	subpeaks_3296	342
chr3R	27127597	27127596	0	-	FBgn0039492	0.590909	chr3R	27127472	27127699	228	*	WT-Female_head_m6A_IP_v_WT-Female_head_input_minus_peak_1060	127
chr2R	13591726	13591725	0	-	FBgn0027581	0.857143	chr2R	13591634	13591743	110	*	subpeaks_2174	434
chr2R	13591718	13591717	0	-	FBgn0027581	0.87037	chr2R	13591634	13591743	110	*	subpeaks_2174	434
chr2R	17715995	17715994	0	-	FBgn0028494	0.702703	chr2R	17715895	17715998	104	*	subpeaks_3119	511
chr2R	17715995	17715994	0	-	FBgn0028494	0.702703	chr2R	17715757	17715893	137	*	subpeaks_3416	511
chr2R	17715995	17715994	0	-	FBgn0028494	0.702703	chr2R	17716752	17716933	182	*	subpeaks_3850	275
chr2R	17715995	17715994	0	-	FBgn0028494	0.702703	chr2R	17716935	17716996	62	*	subpeaks_1104	275
chr2R	17715995	17715994	0	-	FBgn0028494	0.702703	chr2R	17716660	17716742	83	*	subpeaks_4278	275
chr2R	17715995	17715994	0	-	FBgn0028494	0.702703	chr2R	17715895	17715998	104	*	subpeaks_3119	511
chr2R	17715995	17715994	0	-	FBgn0028494	0.702703	chr2R	17715757	17715893	137	*	subpeaks_3416	511
chr2R	17715995	17715994	0	-	FBgn0028494	0.702703	chr2R	17716752	17716933	182	*	subpeaks_3850	275
chr2R	17715995	17715994	0	-	FBgn0028494	0.702703	chr2R	17716935	17716996	62	*	subpeaks_1104	275
chr2R	17715995	17715994	0	-	FBgn0028494	0.702703	chr2R	17716660	17716742	83	*	subpeaks_4278	275
chr2R	17717163	17717162	0	-	FBgn0028494	0.5	chr2R	17716752	17716933	182	*	subpeaks_3850	275
chr2R	17717163	17717162	0	-	FBgn0028494	0.5	chr2R	17716935	17716996	62	*	subpeaks_1104	275
chr2R	17717163	17717162	0	-	FBgn0028494	0.5	chr2R	17716660	17716742	83	*	subpeaks_4278	275
chr2L	7790378	7790377	0	-	FBgn0031948	0.458333	chr2L	7790172	7790273	102	*	subpeaks_1681	392
chr2L	7790378	7790377	0	-	FBgn0031948	0.458333	chr2L	7790353	7790406	54	*	subpeaks_3703	392
chr2L	7790378	7790377	0	-	FBgn0031948	0.5	chr2L	7790172	7790273	102	*	subpeaks_1681	392
chr2L	7790378	7790377	0	-	FBgn0031948	0.5	chr2L	7790353	7790406	54	*	subpeaks_3703	392
chr2R	10735787	10735786	0	+	FBgn0033544	0.552632	chr2R	10735726	10735809	84	*	subpeaks_1532	2216
chr2R	10735787	10735786	0	+	FBgn0033544	0.552632	chr2R	10735811	10736020	210	*	subpeaks_1533	2216
chr2R	10735787	10735786	0	+	FBgn0033544	0.552632	chr2R	10736022	10736056	35	*	subpeaks_1875	2216
chr3L	21972230	21972229	0	+	FBgn0037146	0.67474	chr3L	21972167	21972242	76	*	subpeaks_2287	654
chr3L	21972230	21972229	0	+	FBgn0037146	0.656489	chr3L	21972167	21972242	76	*	subpeaks_2287	654
chr3L	11054094	11054093	0	+	FBgn0036116	0.425	chr3L	11054272	11054322	51	*	subpeaks_1311	153
chr3L	11054094	11054093	0	+	FBgn0036116	0.425	chr3L	11054129	11054158	30	*	subpeaks_2280	153
chr3L	11054094	11054093	0	+	FBgn0036116	0.425	chr3L	11054324	11054353	30	*	WT-Female_head_m6A_IP_v_WT-Female_head_input_minus_peak_522	153
chr3R	9327034	9327033	0	-	FBgn0037676	0.6875	chr3R	9326929	9327123	195	*	subpeaks_4059	769
chr3R	9327034	9327033	0	-	FBgn0037676	0.6875	chr3R	9327125	9327257	133	*	subpeaks_1772	769
chr3R	9327054	9327053	0	-	FBgn0037676	0.625	chr3R	9326929	9327123	195	*	subpeaks_4059	769
chr3R	9327054	9327053	0	-	FBgn0037676	0.625	chr3R	9327125	9327257	133	*	subpeaks_1772	769
chr2R	20330157	20330156	0	+	FBgn0034504	0.391304	chr2R	20330224	20330328	105	*	subpeaks_1739	602
chr2R	20330157	20330156	0	+	FBgn0034504	0.391304	chr2R	20330105	20330169	65	*	subpeaks_1741	602
chr2R	20330157	20330156	0	+	FBgn0034504	0.391304	chr2R	20330395	20330451	57	*	subpeaks_4133	602
chr2R	20330157	20330156	0	+	FBgn0034504	0.391304	chr2R	20330606	20330725	120	*	WT-Female_head_m6A_IP_v_WT-Female_head_input_plus_peak_1004	279
chr2R	20330157	20330156	0	+	FBgn0034504	0.391304	chr2R	20329784	20329867	84	*	subpeaks_1738	164
chr2R	20330157	20330156	0	+	FBgn0034504	0.391304	chr2R	20329943	20330019	77	*	subpeaks_3680	164
chr2R	20330157	20330156	0	+	FBgn0034504	0.391304	chr2R	20329892	20329941	50	*	subpeaks_1300	164
chr2R	20330226	20330225	0	+	FBgn0034504	0.518519	chr2R	20330224	20330328	105	*	subpeaks_1739	602
chr2R	20330226	20330225	0	+	FBgn0034504	0.518519	chr2R	20330105	20330169	65	*	subpeaks_1741	602
chr2R	20330226	20330225	0	+	FBgn0034504	0.518519	chr2R	20330395	20330451	57	*	subpeaks_4133	602
chr2R	20330226	20330225	0	+	FBgn0034504	0.518519	chr2R	20330606	20330725	120	*	WT-Female_head_m6A_IP_v_WT-Female_head_input_plus_peak_1004	279
chr2R	20330226	20330225	0	+	FBgn0034504	0.518519	chr2R	20329784	20329867	84	*	subpeaks_1738	164
chr2R	20330226	20330225	0	+	FBgn0034504	0.518519	chr2R	20329943	20330019	77	*	subpeaks_3680	164
chr2R	20330226	20330225	0	+	FBgn0034504	0.518519	chr2R	20329892	20329941	50	*	subpeaks_1300	164
chr2R	20328082	20328081	0	+	FBgn0034504	0.636364	chr2R	20327857	20328065	209	*	subpeaks_1735	1104
chr2R	20328082	20328081	0	+	FBgn0034504	0.636364	chr2R	20328067	20328169	103	*	subpeaks_951	1104
chr2R	20328082	20328081	0	+	FBgn0034504	0.636364	chr2R	20327306	20327401	96	*	subpeaks_643	395
chr2R	20328082	20328081	0	+	FBgn0034504	0.636364	chr2R	20327460	20327505	46	*	subpeaks_1733	395
chr2R	20328082	20328081	0	+	FBgn0034504	0.636364	chr2R	20327507	20327595	89	*	subpeaks_642	395
chr2R	20330226	20330225	0	+	FBgn0034504	0.592593	chr2R	20330224	20330328	105	*	subpeaks_1739	602
chr2R	20330226	20330225	0	+	FBgn0034504	0.592593	chr2R	20330105	20330169	65	*	subpeaks_1741	602
chr2R	20330226	20330225	0	+	FBgn0034504	0.592593	chr2R	20330395	20330451	57	*	subpeaks_4133	602
chr2R	20330226	20330225	0	+	FBgn0034504	0.592593	chr2R	20330606	20330725	120	*	WT-Female_head_m6A_IP_v_WT-Female_head_input_plus_peak_1004	279
chr2R	20330226	20330225	0	+	FBgn0034504	0.592593	chr2R	20329784	20329867	84	*	subpeaks_1738	164
chr2R	20330226	20330225	0	+	FBgn0034504	0.592593	chr2R	20329943	20330019	77	*	subpeaks_3680	164
chr2R	20330226	20330225	0	+	FBgn0034504	0.592593	chr2R	20329892	20329941	50	*	subpeaks_1300	164
chr2L	20797941	20797940	0	+	FBgn0032886	0.795455	chr2L	20797911	20798020	110	*	subpeaks_805	1574
chr2L	20797941	20797940	0	+	FBgn0032886	0.795455	chr2L	20798022	20798091	70	*	subpeaks_3544	1574
chr2L	20797941	20797940	0	+	FBgn0032886	0.795455	chr2L	20798321	20798502	182	*	subpeaks_806	1574
chr2L	20797941	20797940	0	+	FBgn0032886	0.795455	chr2L	20798122	20798294	173	*	subpeaks_803	1574
chr2L	20797941	20797940	0	+	FBgn0032886	0.795455	chr2L	20797853	20797903	51	*	subpeaks_3543	1574
chr3L	16799946	16799945	0	-	FBgn0036663	0.645161	chr3L	16799836	16799950	115	*	subpeaks_2523	2329
chr3L	16799946	16799945	0	-	FBgn0036663	0.645161	chr3L	16799702	16799834	133	*	subpeaks_2522	2329
chr3L	16799946	16799945	0	-	FBgn0036663	0.645161	chr3L	16799595	16799683	89	*	WT-Female_head_m6A_IP_v_WT-Female_head_input_plus_peak_1078	2329
chrX	15834277	15834276	0	-	FBgn0000319	0.65	chrX	15834159	15834285	127	*	subpeaks_3438	498
chr3R	31210367	31210366	0	-	FBgn0267435	0.980583	chr3R	31210156	31210444	289	*	subpeaks_2546	2150
chrX	12653971	12653970	0	+	FBgn0015024	0.532609	chrX	12653943	12654101	159	*	subpeaks_1197	852
chrX	12653971	12653970	0	+	FBgn0015024	0.532609	chrX	12654103	12654206	104	*	subpeaks_1096	852
chr2L	17389501	17389500	0	+	FBgn0020503	0.478261	chr2L	17389440	17389531	92	*	subpeaks_2470	1304
chr2L	17389501	17389500	0	+	FBgn0020503	0.52381	chr2L	17389440	17389531	92	*	subpeaks_2470	1304
chr3L	15728332	15728331	0	-	FBgn0010105	0.583333	chr3L	15728265	15728377	113	*	subpeaks_2841	108
chr3R	23112605	23112604	0	-	FBgn0039054	0.734694	chr3R	23112492	23112635	144	*	subpeaks_4320	998
chr3R	23112605	23112604	0	-	FBgn0039054	0.734694	chr3R	23112337	23112490	154	*	subpeaks_3001	998
chr3R	23112450	23112449	0	-	FBgn0039054	0.553191	chr3R	23112492	23112635	144	*	subpeaks_4320	998
chr3R	23112450	23112449	0	-	FBgn0039054	0.553191	chr3R	23112337	23112490	154	*	subpeaks_3001	998
chr3R	4297849	4297848	0	+	FBgn0041605	0.555556	chr3R	4297636	4297926	291	*	subpeaks_1821	5619
chr3R	4297849	4297848	0	+	FBgn0041605	0.555556	chr3R	4297928	4298448	521	*	subpeaks_1646	5619
chr2L	21314886	21314885	0	+	FBgn0000370	0.529412	chr2L	21314887	21314931	45	*	subpeaks_2688	191
chr2L	21314886	21314885	0	+	FBgn0000370	0.529412	chr2L	21315012	21315087	76	*	subpeaks_816	191
chr2L	21314886	21314885	0	+	FBgn0000370	0.529412	chr2L	21314933	21315010	78	*	subpeaks_409	191
chr3R	11650611	11650610	0	-	FBgn0262081	0.84	chr3R	11650448	11650590	143	*	subpeaks_4109	461
chr3R	11650611	11650610	0	-	FBgn0262081	0.84	chr3R	11650307	11650432	126	*	subpeaks_4108	461
chr3R	11650611	11650610	0	-	FBgn0262081	0.84	chr3R	11650128	11650248	121	*	subpeaks_3797	461
chr2L	22981940	22981939	0	+	FBgn0000384	0.7	chr2L	22982162	22982316	155	*	subpeaks_2611	538
chr2L	22981940	22981939	0	+	FBgn0000384	0.7	chr2L	22982103	22982160	58	*	subpeaks_1046	538
chr3L	8828085	8828084	0	+	FBgn0263930	0.72	chr3L	8827810	8828007	198	*	subpeaks_197	2626
chr3L	8828085	8828084	0	+	FBgn0263930	0.72	chr3L	8828009	8828186	178	*	subpeaks_195	2626
chr3L	8828085	8828084	0	+	FBgn0263930	0.72	chr3L	8827702	8827808	107	*	subpeaks_193	2626
chr3L	8828085	8828084	0	+	FBgn0263930	0.72	chr3L	8827540	8827641	102	*	subpeaks_194	2626
chr3L	8828085	8828084	0	+	FBgn0263930	0.72	chr3L	8827643	8827700	58	*	subpeaks_482	2626
chr2L	19120196	19120195	0	-	FBgn0000422	0.65625	chr2L	19120070	19120215	146	*	subpeaks_2986	904
chr2L	19120196	19120195	0	-	FBgn0000422	0.65625	chr2L	19119990	19120068	79	*	subpeaks_3820	904
chr2L	19120196	19120195	0	-	FBgn0000422	0.65625	chr2L	19119819	19119905	87	*	subpeaks_2983	904
chr2L	19120196	19120195	0	-	FBgn0000422	0.65625	chr2L	19119772	19119817	46	*	subpeaks_2982	904
chr2L	19120196	19120195	0	-	FBgn0000422	0.65625	chr2L	19119662	19119759	98	*	subpeaks_2985	904
chr2L	19120196	19120195	0	-	FBgn0000422	0.65625	chr2L	19119907	19119988	82	*	subpeaks_3818	904
chr2L	17427788	17427787	0	-	FBgn0011274	0.8	chr2L	17427757	17427861	105	*	subpeaks_1558	179
chr2L	17427788	17427787	0	-	FBgn0011274	0.8	chr2L	17427884	17427946	63	*	subpeaks_1323	179
chr2R	22592604	22592603	0	-	FBgn0260866	0.964286	chr2R	22592495	22592720	226	*	subpeaks_3930	838
chr2R	22592604	22592603	0	-	FBgn0260866	0.964286	chr2R	22592729	22592830	102	*	subpeaks_389	838
chr3L	4379553	4379552	0	-	FBgn0035538	1	chr3L	4379456	4379606	151	*	subpeaks_3063	1569
chr3L	4379553	4379552	0	-	FBgn0035538	1	chr3L	4379964	4380113	150	*	subpeaks_3062	1569
chr3L	4379553	4379552	0	-	FBgn0035538	1	chr3L	4379608	4379734	127	*	subpeaks_3067	1569
chr3L	4379553	4379552	0	-	FBgn0035538	1	chr3L	4380115	4380271	157	*	subpeaks_2236	1569
chr3L	4379553	4379552	0	-	FBgn0035538	1	chr3L	4379746	4379866	121	*	subpeaks_2237	1569
chr3L	4379553	4379552	0	-	FBgn0035538	1	chr3L	4379868	4379962	95	*	subpeaks_3065	1569
chr3R	20557573	20557572	0	-	FBgn0067783	0.9	chr3R	20557536	20557606	71	*	subpeaks_3915	274
chr3R	20557573	20557572	0	-	FBgn0067783	0.897436	chr3R	20557536	20557606	71	*	subpeaks_3915	274
chr3R	11542624	11542623	0	-	FBgn0053512	0.681818	chr3R	11542211	11542381	171	*	subpeaks_4105	591
chr3R	11542624	11542623	0	-	FBgn0053512	0.681818	chr3R	11542579	11542757	179	*	subpeaks_4104	591
chr3R	11542624	11542623	0	-	FBgn0053512	0.681818	chr3R	11542445	11542567	123	*	subpeaks_3640	591
chr3R	11542298	11542297	0	-	FBgn0053512	0.695652	chr3R	11542211	11542381	171	*	subpeaks_4105	591
chr3R	11542298	11542297	0	-	FBgn0053512	0.695652	chr3R	11542579	11542757	179	*	subpeaks_4104	591
chr3R	11542298	11542297	0	-	FBgn0053512	0.695652	chr3R	11542445	11542567	123	*	subpeaks_3640	591
chr3R	11542315	11542314	0	-	FBgn0053512	0.5	chr3R	11542211	11542381	171	*	subpeaks_4105	591
chr3R	11542315	11542314	0	-	FBgn0053512	0.5	chr3R	11542579	11542757	179	*	subpeaks_4104	591
chr3R	11542315	11542314	0	-	FBgn0053512	0.5	chr3R	11542445	11542567	123	*	subpeaks_3640	591
chr4	253244	253243	0	-	FBgn0053481	0.69697	chr4	252894	253059	166	*	subpeaks_2130	489
chr4	253244	253243	0	-	FBgn0053481	0.69697	chr4	253200	253254	55	*	subpeaks_3092	489
chr4	253244	253243	0	-	FBgn0053481	0.69697	chr4	253097	253198	102	*	subpeaks_740	489
chr4	252974	252973	0	-	FBgn0053481	0.741935	chr4	252894	253059	166	*	subpeaks_2130	489
chr4	252974	252973	0	-	FBgn0053481	0.741935	chr4	253200	253254	55	*	subpeaks_3092	489
chr4	252974	252973	0	-	FBgn0053481	0.741935	chr4	253097	253198	102	*	subpeaks_740	489
chr2R	11429313	11429312	0	-	FBgn0015872	0.92	chr2R	11429211	11429379	169	*	subpeaks_4286	627
chr2R	11429313	11429312	0	-	FBgn0015872	0.92	chr2R	11429543	11429637	95	*	subpeaks_3714	627
chr2R	11429313	11429312	0	-	FBgn0015872	0.92	chr2R	11429056	11429143	88	*	subpeaks_4284	627
chr2R	11429313	11429312	0	-	FBgn0015872	0.92	chr2R	11429448	11429530	83	*	subpeaks_3716	627
chr2R	11429313	11429312	0	-	FBgn0015872	0.92	chr2R	11429381	11429444	64	*	subpeaks_4223	627
chr2R	11429332	11429331	0	-	FBgn0015872	0.454545	chr2R	11429211	11429379	169	*	subpeaks_4286	627
chr2R	11429332	11429331	0	-	FBgn0015872	0.454545	chr2R	11429543	11429637	95	*	subpeaks_3714	627
chr2R	11429332	11429331	0	-	FBgn0015872	0.454545	chr2R	11429056	11429143	88	*	subpeaks_4284	627
chr2R	11429332	11429331	0	-	FBgn0015872	0.454545	chr2R	11429448	11429530	83	*	subpeaks_3716	627
chr2R	11429332	11429331	0	-	FBgn0015872	0.454545	chr2R	11429381	11429444	64	*	subpeaks_4223	627
chr2R	13502191	13502190	0	-	FBgn0004638	0.74359	chr2R	13501854	13502075	222	*	subpeaks_3757	827
chr2R	13502191	13502190	0	-	FBgn0004638	0.74359	chr2R	13502087	13502167	81	*	subpeaks_2397	827
chr3R	21237043	21237042	0	-	FBgn0000527	0.575	chr3R	21236899	21237008	110	*	subpeaks_3963	877
chr2L	743576	743575	0	-	FBgn0026438	0.806452	chr2L	743416	743614	199	*	subpeaks_2674	5722
chr2L	743576	743575	0	-	FBgn0026438	0.806452	chr2L	743339	743410	72	*	subpeaks_1999	5722
chr2L	743527	743526	0	-	FBgn0026438	0.848485	chr2L	743416	743614	199	*	subpeaks_2674	5722
chr2L	743527	743526	0	-	FBgn0026438	0.848485	chr2L	743339	743410	72	*	subpeaks_1999	5722
chr2L	743576	743575	0	-	FBgn0026438	0.802469	chr2L	743416	743614	199	*	subpeaks_2674	5722
chr2L	743576	743575	0	-	FBgn0026438	0.802469	chr2L	743339	743410	72	*	subpeaks_1999	5722
chr2L	743527	743526	0	-	FBgn0026438	0.8125	chr2L	743416	743614	199	*	subpeaks_2674	5722
chr2L	743527	743526	0	-	FBgn0026438	0.8125	chr2L	743339	743410	72	*	subpeaks_1999	5722
chr2L	743618	743617	0	-	FBgn0026438	0.666667	chr2L	743416	743614	199	*	subpeaks_2674	5722
chr2L	743618	743617	0	-	FBgn0026438	0.666667	chr2L	743339	743410	72	*	subpeaks_1999	5722
chr3R	14740639	14740638	0	-	FBgn0011217	0.745536	chr3R	14740575	14740649	75	*	subpeaks_4190	828
chr3R	14740639	14740638	0	-	FBgn0011217	0.745536	chr3R	14740380	14740573	194	*	subpeaks_2638	828
chr3R	14740639	14740638	0	-	FBgn0011217	0.505618	chr3R	14740575	14740649	75	*	subpeaks_4190	828
chr3R	14740639	14740638	0	-	FBgn0011217	0.505618	chr3R	14740380	14740573	194	*	subpeaks_2638	828
chr3R	14740639	14740638	0	-	FBgn0011217	0.672131	chr3R	14740575	14740649	75	*	subpeaks_4190	828
chr3R	14740639	14740638	0	-	FBgn0011217	0.672131	chr3R	14740380	14740573	194	*	subpeaks_2638	828
chr2R	17015727	17015726	0	-	FBgn0034180	0.727273	chr2R	17015661	17015744	84	*	subpeaks_3921	359
chr4	610775	610774	0	+	FBgn0025936	0.761905	chr4	610807	610886	80	*	subpeaks_728	571
chr4	610775	610774	0	+	FBgn0025936	0.761905	chr4	610778	610805	28	*	subpeaks_730	571
chr4	610775	610774	0	+	FBgn0025936	0.761905	chr4	611372	611416	45	*	subpeaks_17	262
chr4	610775	610774	0	+	FBgn0025936	0.761905	chr4	611318	611370	53	*	subpeaks_1474	262
chr4	610775	610774	0	+	FBgn0025936	0.8	chr4	610807	610886	80	*	subpeaks_728	571
chr4	610775	610774	0	+	FBgn0025936	0.8	chr4	610778	610805	28	*	subpeaks_730	571
chr4	610775	610774	0	+	FBgn0025936	0.8	chr4	611372	611416	45	*	subpeaks_17	262
chr4	610775	610774	0	+	FBgn0025936	0.8	chr4	611318	611370	53	*	subpeaks_1474	262
chr2L	4793767	4793766	0	-	FBgn0031627	0.489796	chr2L	4793711	4793867	157	*	subpeaks_629	897
chr3L	20949442	20949441	0	-	FBgn0011591	0.692308	chr3L	20949385	20949439	55	*	subpeaks_3311	276
chr3L	20949442	20949441	0	-	FBgn0011591	0.692308	chr3L	20949329	20949383	55	*	subpeaks_2632	276
chr3L	20949442	20949441	0	-	FBgn0011591	0.692308	chr3L	20949273	20949327	55	*	subpeaks_1060	276
chr3L	19170464	19170463	0	-	FBgn0016797	0.956522	chr3L	19170098	19170260	163	*	subpeaks_623	293
chr2L	72731	72730	0	+	FBgn0031213	0.594203	chr2L	72734	72805	72	*	subpeaks_437	321
chr2L	72731	72730	0	+	FBgn0031213	0.594203	chr2L	72807	72918	112	*	subpeaks_3024	321
chr2L	72731	72730	0	+	FBgn0031213	0.594203	chr2L	72920	73036	117	*	subpeaks_3827	321
chr2L	72731	72730	0	+	FBgn0031213	0.594203	chr2L	73531	73696	166	*	WT-Female_head_m6A_IP_v_WT-Female_head_input_minus_peak_992	136
chr3L	6979653	6979652	0	-	FBgn0001104	0.847458	chr3L	6979778	6979952	175	*	subpeaks_407	654
chr3L	6979653	6979652	0	-	FBgn0001104	0.847458	chr3L	6979689	6979776	88	*	subpeaks_1320	654
chr3L	6979653	6979652	0	-	FBgn0001104	0.847458	chr3L	6979587	6979687	101	*	subpeaks_1319	654
chr3R	22978072	22978071	0	+	FBgn0039031	0.748387	chr3R	22977882	22978221	340	*	WT-Female_head_m6A_IP_v_WT-Female_head_input_minus_peak_1021	162
chr3R	21856096	21856095	0	-	FBgn0015229	0.602941	chr3R	21856036	21856117	82	*	subpeaks_4310	1462
chr3R	21856096	21856095	0	-	FBgn0015229	0.602941	chr3R	21855892	21856034	143	*	subpeaks_2054	1462
chr3R	15901251	15901250	0	-	FBgn0027657	0.576271	chr3R	15901078	15901168	91	*	subpeaks_4202	466
chr3R	15901251	15901250	0	-	FBgn0027657	0.576271	chr3R	15901202	15901248	47	*	subpeaks_4200	466
chr3R	15901251	15901250	0	-	FBgn0027657	0.576271	chr3R	15901011	15901076	66	*	WT-Female_head_m6A_IP_v_WT-Female_head_input_plus_peak_982	466
chr2L	18485651	18485650	0	+	FBgn0032682	0.535714	chr2L	18485640	18485710	71	*	subpeaks_771	334
chr2L	18485651	18485650	0	+	FBgn0032682	0.535714	chr2L	18485712	18485777	66	*	subpeaks_1514	334
chr2L	18485677	18485676	0	+	FBgn0032682	0.666667	chr2L	18485640	18485710	71	*	subpeaks_771	334
chr2L	18485677	18485676	0	+	FBgn0032682	0.666667	chr2L	18485712	18485777	66	*	subpeaks_1514	334
chr3R	26043021	26043020	0	+	FBgn0001139	0.636364	chr3R	26043001	26043258	258	*	subpeaks_2297	1024
chr3R	26043021	26043020	0	+	FBgn0001139	0.636364	chr3R	26042166	26042728	563	*	subpeaks_3608	403
chr3R	26043021	26043020	0	+	FBgn0001139	0.636364	chr3R	26042166	26042728	563	*	subpeaks_829	392
chr3L	8676118	8676117	0	+	FBgn0001168	0.576923	chr3L	8676065	8676277	213	*	subpeaks_190	3499
chr3L	8676118	8676117	0	+	FBgn0001168	0.576923	chr3L	8676042	8676063	22	*	subpeaks_2768	3499
chr3L	8676118	8676117	0	+	FBgn0001168	0.629032	chr3L	8676065	8676277	213	*	subpeaks_190	3499
chr3L	8676118	8676117	0	+	FBgn0001168	0.629032	chr3L	8676042	8676063	22	*	subpeaks_2768	3499
chrX	9585986	9585985	0	+	FBgn0001186	0.8875	chrX	9585901	9586121	221	*	subpeaks_1133	4807
chrX	9585986	9585985	0	+	FBgn0001186	0.8875	chrX	9586123	9586235	113	*	subpeaks_1134	4807
chrX	9585986	9585985	0	+	FBgn0001186	0.8875	chrX	9586237	9586337	101	*	subpeaks_4053	4807
chrX	9585976	9585975	0	+	FBgn0001186	0.608696	chrX	9585901	9586121	221	*	subpeaks_1133	4807
chrX	9585976	9585975	0	+	FBgn0001186	0.608696	chrX	9586123	9586235	113	*	subpeaks_1134	4807
chrX	9585976	9585975	0	+	FBgn0001186	0.608696	chrX	9586237	9586337	101	*	subpeaks_4053	4807
chr2R	9246969	9246968	0	-	FBgn0010114	0.85	chr2R	9246952	9247186	235	*	subpeaks_3547	1693
chr2R	9246969	9246968	0	-	FBgn0010114	0.85	chr2R	9246770	9246950	181	*	subpeaks_471	1693
chr2L	4926245	4926244	0	-	FBgn0041150	0.666667	chr2L	4926197	4926271	75	*	subpeaks_108	191
chr2R	5652682	5652681	0	-	FBgn0033028	0.451613	chr2R	5652615	5652680	66	*	subpeaks_2429	144
chrX	2334422	2334421	0	-	FBgn0044047	0.75	chrX	2333442	2333632	191	*	subpeaks_3144	1275
chrX	2334422	2334421	0	-	FBgn0044047	0.75	chrX	2333659	2333768	110	*	subpeaks_3143	1275
chrX	2334422	2334421	0	-	FBgn0044047	0.75	chrX	2333401	2333440	40	*	subpeaks_3129	1275
chrX	2334422	2334421	0	-	FBgn0044047	0.75	chrX	2334344	2334468	125	*	subpeaks_3163	202
chrX	2333803	2333802	0	-	FBgn0044047	0.319588	chrX	2333442	2333632	191	*	subpeaks_3144	1275
chrX	2333803	2333802	0	-	FBgn0044047	0.319588	chrX	2333659	2333768	110	*	subpeaks_3143	1275
chrX	2333803	2333802	0	-	FBgn0044047	0.319588	chrX	2333358	2333399	42	*	subpeaks_3049	1275
chrX	2333803	2333802	0	-	FBgn0044047	0.319588	chrX	2333401	2333440	40	*	subpeaks_3129	1275
chrX	2333803	2333802	0	-	FBgn0044047	0.319588	chrX	2334344	2334468	125	*	subpeaks_3163	202
chrX	2333532	2333531	0	-	FBgn0044047	0.656863	chrX	2333442	2333632	191	*	subpeaks_3144	1275
chrX	2333532	2333531	0	-	FBgn0044047	0.656863	chrX	2333659	2333768	110	*	subpeaks_3143	1275
chrX	2333532	2333531	0	-	FBgn0044047	0.656863	chrX	2333358	2333399	42	*	subpeaks_3049	1275
chrX	2333532	2333531	0	-	FBgn0044047	0.656863	chrX	2333401	2333440	40	*	subpeaks_3129	1275
chrX	2333532	2333531	0	-	FBgn0044047	0.656863	chrX	2334344	2334468	125	*	subpeaks_3163	202
chr3R	10144927	10144926	0	+	FBgn0086359	0.966667	chr3R	10145113	10145329	217	*	subpeaks_1917	2178
chr3R	10144927	10144926	0	+	FBgn0086359	0.966667	chr3R	10144986	10145111	126	*	subpeaks_1916	2178
chr3R	10144927	10144926	0	+	FBgn0086359	0.966667	chr3R	10144910	10144984	75	*	subpeaks_1919	2178
chr3R	10144927	10144926	0	+	FBgn0086359	0.966667	chr3R	10145331	10145438	108	*	WT-Female_head_m6A_IP_v_WT-Female_head_input_minus_peak_1051	2178
chr3R	10145043	10145042	0	+	FBgn0086359	0.463415	chr3R	10145113	10145329	217	*	subpeaks_1917	2178
chr3R	10145043	10145042	0	+	FBgn0086359	0.463415	chr3R	10144986	10145111	126	*	subpeaks_1916	2178
chr3R	10145043	10145042	0	+	FBgn0086359	0.463415	chr3R	10144910	10144984	75	*	subpeaks_1919	2178
chr3R	10145043	10145042	0	+	FBgn0086359	0.463415	chr3R	10145331	10145438	108	*	WT-Female_head_m6A_IP_v_WT-Female_head_input_minus_peak_1051	2178
chr2L	9782657	9782656	0	+	FBgn0032147	0.703704	chr2L	9782601	9782753	153	*	subpeaks_312	579
chr2L	9782657	9782656	0	+	FBgn0032147	0.703704	chr2L	9782755	9782829	75	*	subpeaks_2647	579
chr3R	19861132	19861131	0	-	FBgn0261984	0.766667	chr3R	19861285	19861432	148	*	subpeaks_1021	589
chr3R	19861132	19861131	0	-	FBgn0261984	0.766667	chr3R	19861101	19861141	41	*	subpeaks_3532	106
chr3R	19861136	19861135	0	-	FBgn0261984	0.571429	chr3R	19861285	19861432	148	*	subpeaks_1021	589
chr3R	19861136	19861135	0	-	FBgn0261984	0.571429	chr3R	19861101	19861141	41	*	subpeaks_3532	106
chr3R	22721935	22721934	0	-	FBgn0024958	0.395062	chr3R	22720929	22720976	48	*	subpeaks_4317	718
chr3R	22721935	22721934	0	-	FBgn0024958	0.395062	chr3R	22720981	22721008	28	*	subpeaks_4315	718
chr2L	6083473	6083472	0	+	FBgn0266450	0.555556	chr2L	6083548	6083656	109	*	subpeaks_526	614
chr2L	6083473	6083472	0	+	FBgn0266450	0.555556	chr2L	6083047	6083174	128	*	subpeaks_522	614
chr2L	6083473	6083472	0	+	FBgn0266450	0.555556	chr2L	6082814	6082943	130	*	subpeaks_546	614
chr2L	6083473	6083472	0	+	FBgn0266450	0.555556	chr2L	6083340	6083437	98	*	subpeaks_547	614
chr2L	6083473	6083472	0	+	FBgn0266450	0.555556	chr2L	6083452	6083546	95	*	subpeaks_1609	614
chr2L	6083473	6083472	0	+	FBgn0266450	0.555556	chr2L	6083176	6083263	88	*	subpeaks_1612	614
chr2L	6083492	6083491	0	+	FBgn0266450	0.5	chr2L	6083548	6083656	109	*	subpeaks_526	614
chr2L	6083492	6083491	0	+	FBgn0266450	0.5	chr2L	6083047	6083174	128	*	subpeaks_522	614
chr2L	6083492	6083491	0	+	FBgn0266450	0.5	chr2L	6082814	6082943	130	*	subpeaks_546	614
chr2L	6083492	6083491	0	+	FBgn0266450	0.5	chr2L	6083340	6083437	98	*	subpeaks_547	614
chr2L	6083492	6083491	0	+	FBgn0266450	0.5	chr2L	6083452	6083546	95	*	subpeaks_1609	614
chr2L	6083492	6083491	0	+	FBgn0266450	0.5	chr2L	6083176	6083263	88	*	subpeaks_1612	614
chr2L	6083607	6083606	0	+	FBgn0266450	0.526316	chr2L	6083548	6083656	109	*	subpeaks_526	614
chr2L	6083607	6083606	0	+	FBgn0266450	0.526316	chr2L	6083047	6083174	128	*	subpeaks_522	614
chr2L	6083607	6083606	0	+	FBgn0266450	0.526316	chr2L	6082814	6082943	130	*	subpeaks_546	614
chr2L	6083607	6083606	0	+	FBgn0266450	0.526316	chr2L	6083340	6083437	98	*	subpeaks_547	614
chr2L	6083607	6083606	0	+	FBgn0266450	0.526316	chr2L	6083452	6083546	95	*	subpeaks_1609	614
chr2L	6083607	6083606	0	+	FBgn0266450	0.526316	chr2L	6083176	6083263	88	*	subpeaks_1612	614
chr3L	16916333	16916332	0	+	FBgn0261565	0.590909	chr3L	16916333	16916377	45	*	subpeaks_345	437
chr3L	16916333	16916332	0	+	FBgn0261565	0.590909	chr3L	16916379	16916511	133	*	subpeaks_3402	437
chr3L	16916333	16916332	0	+	FBgn0261565	0.5	chr3L	16916333	16916377	45	*	subpeaks_345	437
chr3L	16916333	16916332	0	+	FBgn0261565	0.5	chr3L	16916379	16916511	133	*	subpeaks_3402	437
chr3R	25752850	25752849	0	-	FBgn0066101	0.666667	chr3R	25752635	25752940	306	*	subpeaks_3305	1940
chrX	15076005	15076004	0	-	FBgn0030608	0.666667	chrX	15075890	15076121	232	*	subpeaks_3365	629
chrX	15076005	15076004	0	-	FBgn0030608	0.666667	chrX	15075815	15075888	74	*	subpeaks_4285	629
chrX	15076005	15076004	0	-	FBgn0030608	0.675	chrX	15075890	15076121	232	*	subpeaks_3365	629
chrX	15076005	15076004	0	-	FBgn0030608	0.675	chrX	15075815	15075888	74	*	subpeaks_4285	629
chrX	15076005	15076004	0	-	FBgn0030608	0.576	chrX	15075890	15076121	232	*	subpeaks_3365	629
chrX	15076005	15076004	0	-	FBgn0030608	0.576	chrX	15075815	15075888	74	*	subpeaks_4285	629
chr3L	7519576	7519575	0	+	FBgn0268063	0.693878	chr3L	7519542	7519619	78	*	subpeaks_158	881
chr3L	7519576	7519575	0	+	FBgn0268063	0.693878	chr3L	7519242	7519392	151	*	subpeaks_161	881
chr3L	7519576	7519575	0	+	FBgn0268063	0.693878	chr3L	7519621	7519719	99	*	subpeaks_159	881
chr3L	7519576	7519575	0	+	FBgn0268063	0.693878	chr3L	7519394	7519540	147	*	subpeaks_157	881
chr3L	7519576	7519575	0	+	FBgn0268063	0.693878	chr3L	7519162	7519202	41	*	subpeaks_1034	881
chr3L	7519557	7519556	0	+	FBgn0268063	0.638298	chr3L	7519542	7519619	78	*	subpeaks_158	881
chr3L	7519557	7519556	0	+	FBgn0268063	0.638298	chr3L	7519242	7519392	151	*	subpeaks_161	881
chr3L	7519557	7519556	0	+	FBgn0268063	0.638298	chr3L	7519621	7519719	99	*	subpeaks_159	881
chr3L	7519557	7519556	0	+	FBgn0268063	0.638298	chr3L	7519394	7519540	147	*	subpeaks_157	881
chr3L	7519557	7519556	0	+	FBgn0268063	0.638298	chr3L	7519162	7519202	41	*	subpeaks_1034	881
chr3L	7519569	7519568	0	+	FBgn0268063	0.588235	chr3L	7519542	7519619	78	*	subpeaks_158	881
chr3L	7519569	7519568	0	+	FBgn0268063	0.588235	chr3L	7519242	7519392	151	*	subpeaks_161	881
chr3L	7519569	7519568	0	+	FBgn0268063	0.588235	chr3L	7519621	7519719	99	*	subpeaks_159	881
chr3L	7519569	7519568	0	+	FBgn0268063	0.588235	chr3L	7519394	7519540	147	*	subpeaks_157	881
chr3L	7519569	7519568	0	+	FBgn0268063	0.588235	chr3L	7519162	7519202	41	*	subpeaks_1034	881
chr2R	21502351	21502350	0	+	FBgn0043070	0.846154	chr2R	21502240	21502486	247	*	subpeaks_1760	5327
chr2R	21502351	21502350	0	+	FBgn0043070	0.846154	chr2R	21502140	21502238	99	*	subpeaks_268	5327
chr2R	21502351	21502350	0	+	FBgn0043070	0.87037	chr2R	21502240	21502486	247	*	subpeaks_1760	5327
chr2R	21502351	21502350	0	+	FBgn0043070	0.87037	chr2R	21502140	21502238	99	*	subpeaks_268	5327
chr2R	21502351	21502350	0	+	FBgn0043070	0.931034	chr2R	21502240	21502486	247	*	subpeaks_1760	5327
chr2R	21502351	21502350	0	+	FBgn0043070	0.931034	chr2R	21502140	21502238	99	*	subpeaks_268	5327
chr2R	21502146	21502145	0	+	FBgn0043070	0.571429	chr2R	21502240	21502486	247	*	subpeaks_1760	5327
chr2R	21502146	21502145	0	+	FBgn0043070	0.571429	chr2R	21502140	21502238	99	*	subpeaks_268	5327
chr2L	18617410	18617409	0	+	FBgn0032694	0.772727	chr2L	18617378	18617724	347	*	subpeaks_1029	3979
chr2L	18617618	18617617	0	+	FBgn0032694	0.904762	chr2L	18617378	18617724	347	*	subpeaks_1029	3979
chr2L	18617586	18617585	0	+	FBgn0032694	0.777778	chr2L	18617378	18617724	347	*	subpeaks_1029	3979
chr2L	18617618	18617617	0	+	FBgn0032694	0.909091	chr2L	18617378	18617724	347	*	subpeaks_1029	3979
chr2L	18617505	18617504	0	+	FBgn0032694	0.363636	chr2L	18617378	18617724	347	*	subpeaks_1029	3979
chr2L	18617586	18617585	0	+	FBgn0032694	0.541667	chr2L	18617378	18617724	347	*	subpeaks_1029	3979
chr2L	18617410	18617409	0	+	FBgn0032694	0.653846	chr2L	18617378	18617724	347	*	subpeaks_1029	3979
chr3R	11993195	11993194	0	-	FBgn0260745	0.761905	chr3R	11993096	11993192	97	*	subpeaks_4126	794
chr3R	11993195	11993194	0	-	FBgn0260745	0.761905	chr3R	11993020	11993094	75	*	subpeaks_1461	794
chr2L	19034942	19034941	0	+	FBgn0086442	0.454545	chr2L	19034762	19034793	32	*	subpeaks_777	402
chr2L	19034942	19034941	0	+	FBgn0086442	0.454545	chr2L	19034795	19034941	147	*	subpeaks_778	402
chr2L	19034942	19034941	0	+	FBgn0086442	0.454545	chr2L	19034943	19034992	50	*	subpeaks_1359	402
chr2L	19034826	19034825	0	+	FBgn0086442	0.636364	chr2L	19034762	19034793	32	*	subpeaks_777	402
chr2L	19034826	19034825	0	+	FBgn0086442	0.636364	chr2L	19034795	19034941	147	*	subpeaks_778	402
chr2L	19034826	19034825	0	+	FBgn0086442	0.636364	chr2L	19034943	19034992	50	*	subpeaks_1359	402
chr3R	19847509	19847508	0	+	FBgn0038735	0.848485	chr3R	19847425	19847568	144	*	subpeaks_2079	824
chr3R	19847509	19847508	0	+	FBgn0038735	0.848485	chr3R	19847577	19847642	66	*	subpeaks_1090	824
chr3R	19847412	19847411	0	+	FBgn0038735	0.457143	chr3R	19847425	19847568	144	*	subpeaks_2079	824
chr3R	19847412	19847411	0	+	FBgn0038735	0.457143	chr3R	19847577	19847642	66	*	subpeaks_1090	824
chr2R	14713092	14713091	0	-	FBgn0020269	0.6	chr2R	14713121	14713366	246	*	subpeaks_3791	2099
chr2R	14713092	14713091	0	-	FBgn0020269	0.6	chr2R	14713368	14713427	60	*	subpeaks_3792	2099
chr2R	14713092	14713091	0	-	FBgn0020269	0.6	chr2R	14713429	14713487	59	*	subpeaks_3789	2099
chr2R	14713092	14713091	0	-	FBgn0020269	0.6	chr2R	14713048	14713119	72	*	subpeaks_895	2099
chr4	695913	695912	0	-	FBgn0026199	0.952381	chr4	695776	695910	135	*	subpeaks_2138	438
chr4	695913	695912	0	-	FBgn0026199	0.952381	chr4	695700	695743	44	*	subpeaks_2024	438
chr4	695913	695912	0	-	FBgn0026199	0.95	chr4	695776	695910	135	*	subpeaks_2138	438
chr4	695913	695912	0	-	FBgn0026199	0.95	chr4	695700	695743	44	*	subpeaks_2024	438
chr4	695427	695426	0	-	FBgn0026199	0.478261	chr4	695776	695910	135	*	subpeaks_2138	438
chr4	695427	695426	0	-	FBgn0026199	0.478261	chr4	695700	695743	44	*	subpeaks_2024	438
chr3R	24485606	24485605	0	+	FBgn0000039	0.772727	chr3R	24485581	24485814	234	*	subpeaks_3942	265
chr3R	24485784	24485783	0	+	FBgn0000039	0.652174	chr3R	24485581	24485814	234	*	subpeaks_3942	265
chr2L	21382171	21382170	0	+	FBgn0032946	0.797927	chr2L	21382032	21382337	306	*	subpeaks_4039	26794
chr2L	21382171	21382170	0	+	FBgn0032946	0.943089	chr2L	21382032	21382337	306	*	subpeaks_4039	26794
chr2L	21382117	21382116	0	+	FBgn0032946	0.293233	chr2L	21382032	21382337	306	*	subpeaks_4039	26794
chr2R	12174095	12174094	0	-	FBgn0014184	0.639488	chr2R	12174019	12174140	122	*	subpeaks_252	8578
chr3R	9587087	9587086	0	+	FBgn0037718	0.62	chr3R	9587065	9587129	65	*	subpeaks_2731	129
chr3R	9587087	9587086	0	+	FBgn0037718	0.62	chr3R	9587131	9587178	48	*	WT-Female_head_m6A_IP_v_WT-Female_head_input_minus_peak_1031	129
chr3L	9336298	9336297	0	+	FBgn0035975	0.363636	chr3L	9336168	9336220	53	*	subpeaks_205	224
chr3L	9336298	9336297	0	+	FBgn0035975	0.363636	chr3L	9336344	9336367	24	*	subpeaks_2771	224
chr2R	16658958	16658957	0	-	FBgn0024315	0.675676	chr2R	16658885	16659013	129	*	subpeaks_4207	252
chr2R	16663803	16663802	0	-	FBgn0024315	0.56	chr2R	16663733	16663824	92	*	subpeaks_32	442
chr3R	8799760	8799759	0	-	FBgn0261015	0.357143	chr3R	8799465	8799655	191	*	subpeaks_4029	1883
chr3R	8799760	8799759	0	-	FBgn0261015	0.357143	chr3R	8799657	8799873	217	*	subpeaks_2901	1883
chr3R	8799773	8799772	0	-	FBgn0261015	0.5	chr3R	8799465	8799655	191	*	subpeaks_4029	1883
chr3R	8799773	8799772	0	-	FBgn0261015	0.5	chr3R	8799657	8799873	217	*	subpeaks_2901	1883
chr3R	8799773	8799772	0	-	FBgn0046874	0.56	chr3R	8799465	8799655	191	*	subpeaks_4029	1883
chr3R	8799773	8799772	0	-	FBgn0046874	0.56	chr3R	8799657	8799873	217	*	subpeaks_2901	1883
chr3R	8799760	8799759	0	-	FBgn0046874	0.5	chr3R	8799465	8799655	191	*	subpeaks_4029	1883
chr3R	8799760	8799759	0	-	FBgn0046874	0.5	chr3R	8799657	8799873	217	*	subpeaks_2901	1883
chr2L	9698144	9698143	0	-	FBgn0000273	0.653846	chr2L	9698066	9698154	89	*	subpeaks_2499	212
chr2L	9698144	9698143	0	-	FBgn0000273	0.653846	chr2L	9697942	9698053	112	*	subpeaks_229	212
chr3L	20816288	20816287	0	+	FBgn0259243	0.590909	chr3L	20816459	20816536	78	*	subpeaks_1257	470
chr3L	20816288	20816287	0	+	FBgn0259243	0.590909	chr3L	20816329	20816409	81	*	subpeaks_1258	470
chr3L	20816288	20816287	0	+	FBgn0259243	0.590909	chr3L	20816411	20816457	47	*	subpeaks_392	470
chr3L	20816288	20816287	0	+	FBgn0259243	0.590909	chr3L	20816242	20816313	72	*	subpeaks_2408	470
chr3R	29039292	29039291	0	+	FBgn0003093	0.6	chr3R	29039239	29039496	258	*	subpeaks_4068	956
chr4	334812	334811	0	-	FBgn0259214	0.517241	chr4	334762	334843	82	*	subpeaks_2132	936
chr4	334812	334811	0	-	FBgn0259214	0.517241	chr4	334845	334909	65	*	subpeaks_2133	936
chr4	334812	334811	0	-	FBgn0259214	0.517241	chr4	334921	334973	53	*	subpeaks_62	936
chr3L	12002774	12002773	0	-	FBgn0036239	0.416667	chr3L	12002705	12002804	100	*	subpeaks_3176	276
chr3L	12002774	12002773	0	-	FBgn0036239	0.416667	chr3L	12002600	12002703	104	*	subpeaks_3313	276
chr3L	7978254	7978253	0	-	FBgn0035831	0.555556	chr3L	7979248	7979437	190	*	subpeaks_167	2009
chr2R	23977169	23977168	0	-	FBgn0034948	0.607843	chr2R	23976957	23977177	221	*	subpeaks_2116	264
chr2R	14481417	14481416	0	+	FBgn0267824	0.931034	chr2R	14481388	14481565	178	*	subpeaks_3936	506
chr3L	17907469	17907468	0	-	FBgn0036770	0.7	chr3L	17907570	17907670	101	*	subpeaks_2552	394
chr3L	17907469	17907468	0	-	FBgn0036770	0.7	chr3L	17907432	17907474	43	*	subpeaks_2789	394
chr2L	16257415	16257414	0	-	FBgn0024734	0.6	chr2L	16257201	16257450	250	*	subpeaks_2937	1315
chr2L	16257415	16257414	0	-	FBgn0024734	0.6	chr2L	16257452	16257491	40	*	subpeaks_2189	1315
chr2L	16257385	16257384	0	-	FBgn0024734	0.673077	chr2L	16257201	16257450	250	*	subpeaks_2937	1315
chr2L	16257385	16257384	0	-	FBgn0024734	0.673077	chr2L	16257452	16257491	40	*	subpeaks_2189	1315
chr3R	14625376	14625375	0	-	FBgn0003169	0.560976	chr3R	14625275	14625374	100	*	subpeaks_3276	217
chr2R	11442892	11442891	0	+	FBgn0260499	0.846154	chr2R	11442774	11443005	232	*	subpeaks_1537	2258
chr2R	11442892	11442891	0	+	FBgn0260499	0.846154	chr2R	11442585	11442693	109	*	subpeaks_1538	2258
chr2R	11442892	11442891	0	+	FBgn0260499	0.846154	chr2R	11442695	11442772	78	*	subpeaks_1540	2258
chr2R	11442892	11442891	0	+	FBgn0260499	0.846154	chr2R	11443007	11443131	125	*	subpeaks_1318	2258
chr3L	7434717	7434716	0	-	FBgn0014011	0.885714	chr3L	7434772	7434838	67	*	subpeaks_2305	560
chr3L	7434717	7434716	0	-	FBgn0014011	0.885714	chr3L	7434653	7434770	118	*	subpeaks_2308	560
chr3L	7434717	7434716	0	-	FBgn0014011	0.885714	chr3L	7434909	7435008	100	*	subpeaks_2307	560
chr3L	7434717	7434716	0	-	FBgn0014011	0.885714	chr3L	7434850	7434883	34	*	subpeaks_3483	560
chr3L	7433898	7433897	0	-	FBgn0014011	0.294118	chr3L	7434772	7434838	67	*	subpeaks_2305	560
chr3L	7433898	7433897	0	-	FBgn0014011	0.294118	chr3L	7434653	7434770	118	*	subpeaks_2308	560
chr3L	7433898	7433897	0	-	FBgn0014011	0.294118	chr3L	7434850	7434883	34	*	subpeaks_3483	560
chr2R	24063385	24063384	0	+	FBgn0283666	0.666667	chr2R	24063349	24063436	88	*	subpeaks_1795	350
chr2R	24063385	24063384	0	+	FBgn0283666	0.666667	chr2R	24063257	24063347	91	*	subpeaks_3502	350
chr2R	24063385	24063384	0	+	FBgn0283666	0.666667	chr2R	24063480	24063531	52	*	subpeaks_3383	350
chr3R	25662969	25662968	0	+	FBgn0261986	0.5	chr3R	25662092	25662357	266	*	subpeaks_702	234
chrX	13777334	13777333	0	+	FBgn0003218	0.8	chrX	13777266	13777606	341	*	subpeaks_1248	1907
chrX	13777334	13777333	0	+	FBgn0003218	0.8	chrX	13777062	13777264	203	*	subpeaks_1250	1907
chrX	13777334	13777333	0	+	FBgn0003218	0.8	chrX	13777608	13777677	70	*	subpeaks_1213	1907
chr3R	7078288	7078287	0	-	FBgn0010774	0.648305	chr3R	7077789	7077859	71	*	subpeaks_2644	138
chr3R	7078288	7078287	0	-	FBgn0010774	0.648305	chr3R	7077897	7077930	34	*	subpeaks_576	138
chr2R	24793132	24793131	0	-	FBgn0015801	0.538462	chr2R	24793065	24793197	133	*	subpeaks_2821	227
chr2L	6455666	6455665	0	-	FBgn0031814	0.540541	chr2L	6455761	6455812	52	*	subpeaks_3994	229
chr2L	6455666	6455665	0	-	FBgn0031814	0.540541	chr2L	6455563	6455648	86	*	subpeaks_2176	229
chr3L	4910617	4910616	0	+	FBgn0028699	0.45	chr3L	4910429	4910609	181	*	subpeaks_347	371
chr3L	4910617	4910616	0	+	FBgn0028699	0.45	chr3L	4910612	4910690	79	*	subpeaks_1995	371
chr3L	4138885	4138884	0	-	FBgn0004574	0.728155	chr3L	4138747	4138896	150	*	subpeaks_1382	336
chr3L	4138885	4138884	0	-	FBgn0004574	0.65	chr3L	4138747	4138896	150	*	subpeaks_1382	336
chrX	9555468	9555467	0	+	FBgn0030136	0.428571	chrX	9555144	9555221	78	*	subpeaks_1131	2085
chrX	9555468	9555467	0	+	FBgn0030136	0.428571	chrX	9555338	9555385	48	*	subpeaks_2102	2085
chr3L	5810782	5810781	0	-	FBgn0283472	0.555556	chr3L	5810605	5810698	94	*	subpeaks_2277	962
chr3L	5810782	5810781	0	-	FBgn0283472	0.555556	chr3L	5810502	5810557	56	*	subpeaks_2807	962
chr3L	5810537	5810536	0	-	FBgn0283472	0.574468	chr3L	5810605	5810698	94	*	subpeaks_2277	962
chr3L	5810537	5810536	0	-	FBgn0283472	0.574468	chr3L	5810502	5810557	56	*	subpeaks_2807	962
chr3L	8096778	8096777	0	+	FBgn0262579	0.553846	chr3L	8096667	8096936	270	*	subpeaks_173	1679
chr3L	8096778	8096777	0	+	FBgn0262579	0.553846	chr3L	8096938	8097026	89	*	subpeaks_971	1679
chr2L	2227038	2227037	0	+	FBgn0267378	0.477612	chr2L	2226624	2226720	97	*	subpeaks_490	153
chr2L	2227038	2227037	0	+	FBgn0267378	0.477612	chr2L	2226786	2226935	150	*	subpeaks_1312	153
chr2R	6035654	6035653	0	-	FBgn0033052	0.708333	chr2R	6035938	6035995	58	*	subpeaks_3598	444
chr2R	6035654	6035653	0	-	FBgn0033052	0.708333	chr2R	6035733	6035831	99	*	subpeaks_3599	444
chr2R	6035654	6035653	0	-	FBgn0033052	0.708333	chr2R	6035836	6035936	101	*	subpeaks_3601	444
chr2R	6035654	6035653	0	-	FBgn0033052	0.708333	chr2R	6035997	6036066	70	*	subpeaks_3597	444
chr2R	6035654	6035653	0	-	FBgn0033052	0.708333	chr2R	6035572	6035661	90	*	subpeaks_2457	444
chr2R	6035885	6035884	0	-	FBgn0033052	0.666667	chr2R	6035938	6035995	58	*	subpeaks_3598	444
chr2R	6035885	6035884	0	-	FBgn0033052	0.666667	chr2R	6035733	6035831	99	*	subpeaks_3599	444
chr2R	6035885	6035884	0	-	FBgn0033052	0.666667	chr2R	6035836	6035936	101	*	subpeaks_3601	444
chr2R	6035885	6035884	0	-	FBgn0033052	0.666667	chr2R	6035997	6036066	70	*	subpeaks_3597	444
chr2R	6035885	6035884	0	-	FBgn0033052	0.666667	chr2R	6035572	6035661	90	*	subpeaks_2457	444
chrX	6266589	6266588	0	-	FBgn0040918	0.441176	chrX	6267024	6267066	43	*	subpeaks_3114	348
chrX	6266589	6266588	0	-	FBgn0040918	0.441176	chrX	6266958	6267022	65	*	subpeaks_3113	348
chrX	6266589	6266588	0	-	FBgn0040918	0.441176	chrX	6266881	6266956	76	*	subpeaks_3667	348
chrX	6266589	6266588	0	-	FBgn0040918	0.441176	chrX	6266594	6266674	81	*	subpeaks_2135	235
chrX	11924486	11924485	0	-	FBgn0030357	0.851852	chrX	11924371	11924462	92	*	subpeaks_332	217
chrX	11924486	11924485	0	-	FBgn0030357	0.851852	chrX	11924465	11924501	37	*	subpeaks_2043	217
chr3L	11252550	11252549	0	+	FBgn0041094	0.842857	chr3L	11252453	11252635	183	*	subpeaks_267	5298
chr3L	11252550	11252549	0	+	FBgn0041094	0.842857	chr3L	11252317	11252451	135	*	subpeaks_269	5298
chr3L	11252550	11252549	0	+	FBgn0041094	0.842857	chr3L	11252637	11252805	169	*	subpeaks_270	5298
chr3L	11252550	11252549	0	+	FBgn0041094	0.842857	chr3L	11252807	11252960	154	*	subpeaks_843	5298
chrX	21374402	21374401	0	+	FBgn0003423	0.586207	chrX	21374379	21374486	108	*	WT-Female_head_m6A_IP_v_WT-Female_head_input_minus_peak_1001	1970
chrX	21374402	21374401	0	+	FBgn0003423	0.586207	chrX	21374715	21374742	28	*	subpeaks_1389	123
chrX	21374402	21374401	0	+	FBgn0003423	0.586207	chrX	21374862	21375005	144	*	subpeaks_3261	123
chr2R	18441353	18441352	0	+	FBgn0261477	0.434783	chr2R	18441135	18441211	77	*	subpeaks_569	310
chr2R	18441353	18441352	0	+	FBgn0261477	0.434783	chr2R	18441213	18441292	80	*	subpeaks_3014	310
chr2R	18441353	18441352	0	+	FBgn0261477	0.434783	chr2R	18441355	18441425	71	*	subpeaks_4130	310
chr2L	7659328	7659327	0	-	FBgn0264087	0.862069	chr2L	7659193	7659443	251	*	subpeaks_1508	2461
chr2L	7659328	7659327	0	-	FBgn0264087	0.913043	chr2L	7659193	7659443	251	*	subpeaks_1508	2461
chr2L	7659411	7659410	0	-	FBgn0264087	0.64	chr2L	7659193	7659443	251	*	subpeaks_1508	2461
chrX	8142159	8142158	0	-	FBgn0025800	0.5625	chrX	8142089	8142173	85	*	WT-Female_head_m6A_IP_v_WT-Female_head_input_minus_peak_1026b	192
chr2R	22061151	22061150	0	+	FBgn0265192	0.679245	chr2R	22061126	22061302	177	*	subpeaks_231	611
chr2R	22061151	22061150	0	+	FBgn0265192	0.679245	chr2R	22060994	22061121	128	*	subpeaks_1768	611
chr2R	22061151	22061150	0	+	FBgn0265192	0.679245	chr2R	22061337	22061447	111	*	subpeaks_1769	611
chr2R	22061151	22061150	0	+	FBgn0265192	0.679245	chr2R	22061449	22061522	74	*	subpeaks_232	611
chr2L	20028175	20028174	0	+	FBgn0032840	0.890909	chr2L	20028068	20028223	156	*	subpeaks_862	1385
chr2L	20028175	20028174	0	+	FBgn0032840	0.890909	chr2L	20028225	20028309	85	*	subpeaks_864	1385
chr2L	20028243	20028242	0	+	FBgn0032840	1	chr2L	20028068	20028223	156	*	subpeaks_862	1385
chr2L	20028243	20028242	0	+	FBgn0032840	1	chr2L	20028225	20028309	85	*	subpeaks_864	1385
chr3R	24836822	24836821	0	+	FBgn0039232	0.652174	chr3R	24836825	24837240	416	*	subpeaks_2621	190
chr3R	24837009	24837008	0	+	FBgn0039232	0.571429	chr3R	24836825	24837240	416	*	subpeaks_2621	190
chr3L	20317525	20317524	0	+	FBgn0262057	0.818182	chr3L	20317518	20317632	115	*	subpeaks_2144	366
chr3L	20317525	20317524	0	+	FBgn0262057	0.818182	chr3L	20317704	20317753	50	*	subpeaks_1163	366
chr3L	20317525	20317524	0	+	FBgn0262057	0.703125	chr3L	20317518	20317632	115	*	subpeaks_2144	366
chr3L	20317525	20317524	0	+	FBgn0262057	0.703125	chr3L	20317704	20317753	50	*	subpeaks_1163	366
chr3R	27069792	27069791	0	-	FBgn0003495	0.633333	chr3R	27069083	27069651	569	*	WT-Female_head_m6A_IP_v_WT-Female_head_input_plus_peak_680	135
chr3R	27069792	27069791	0	-	FBgn0003495	0.633333	chr3R	27069083	27069651	569	*	subpeaks_3042	87
chr2L	6109774	6109773	0	+	FBgn0266521	0.58	chr2L	6109774	6109848	75	*	subpeaks_552	699
chr2L	6109774	6109773	0	+	FBgn0266521	0.58	chr2L	6109942	6110121	180	*	subpeaks_645	699
chr2L	6109774	6109773	0	+	FBgn0266521	0.58	chr2L	6109850	6109940	91	*	subpeaks_553	699
chr2L	6109774	6109773	0	+	FBgn0266521	0.58	chr2L	6110123	6110225	103	*	subpeaks_644	699
chr3R	20550971	20550970	0	-	FBgn0016917	0.979167	chr3R	20550720	20550822	103	*	subpeaks_3664	582
chr2R	8734173	8734172	0	-	FBgn0086784	0.921053	chr2R	8733963	8734127	165	*	subpeaks_3093	409
chr2R	8734173	8734172	0	-	FBgn0086784	0.921053	chr2R	8734129	8734170	42	*	subpeaks_3363	409
chr2L	18987126	18987125	0	-	FBgn0032731	0.790123	chr2L	18987093	18987177	85	*	subpeaks_667	451
chr2L	18987126	18987125	0	-	FBgn0032731	0.790123	chr2L	18986926	18987091	166	*	subpeaks_884	451
chr2L	18987036	18987035	0	-	FBgn0032731	0.414286	chr2L	18987093	18987177	85	*	subpeaks_667	451
chr2L	18987036	18987035	0	-	FBgn0032731	0.414286	chr2L	18986926	18987091	166	*	subpeaks_884	451
chr2L	18986863	18986862	0	-	FBgn0032731	0.578947	chr2L	18987093	18987177	85	*	subpeaks_667	451
chr2L	18986863	18986862	0	-	FBgn0032731	0.578947	chr2L	18986926	18987091	166	*	subpeaks_884	451
chrX	7075170	7075169	0	-	FBgn0264270	0.322581	chrX	7075201	7075329	129	*	subpeaks_2631	419
chrX	7075170	7075169	0	-	FBgn0264270	0.322581	chrX	7075087	7075097	11	*	WT-Female_head_m6A_IP_v_WT-Female_head_input_minus_peak_1045	419
chr2R	16552537	16552536	0	+	FBgn0034135	0.619048	chr2R	16552402	16552484	83	*	subpeaks_2025	250
chr2L	17594861	17594860	0	+	FBgn0261089	0.5	chr2L	17594865	17595102	238	*	WT-Female_head_m6A_IP_v_WT-Female_head_input_plus_peak_1207	177
chr2R	11221339	11221338	0	+	FBgn0037084	0.631579	chr2R	11220237	11220341	105	*	subpeaks_2944	563
chr3R	13813321	13813320	0	+	FBgn0259730	0.7	chr3R	13813209	13813309	101	*	subpeaks_1975	345
chr3R	13813321	13813320	0	+	FBgn0259730	0.7	chr3R	13813323	13813426	104	*	subpeaks_3408	345
chr3R	11973568	11973567	0	-	FBgn0260744	0.909091	chr3R	11973126	11973156	31	*	subpeaks_4124	92
chr3R	11973568	11973567	0	-	FBgn0260744	0.909091	chr3R	11973090	11973124	35	*	subpeaks_493	92
chr3R	11973568	11973567	0	-	FBgn0260744	0.982143	chr3R	11973126	11973156	31	*	subpeaks_4124	92
chr3R	11973568	11973567	0	-	FBgn0260744	0.982143	chr3R	11973090	11973124	35	*	subpeaks_493	92
chr3R	27656576	27656575	0	-	FBgn0266579	0.933333	chr3R	27656353	27656692	340	*	WT-Female_head_m6A_IP_v_WT-Female_head_input_plus_peak_1049	1280
chr3R	27656576	27656575	0	-	FBgn0266579	0.933333	chr3R	27657488	27657759	272	*	subpeaks_4127	795
chr4	990003	990002	0	+	FBgn0019650	0.590909	chr4	989911	990094	184	*	subpeaks_3498	344
chr4	990003	990002	0	+	FBgn0019650	0.590909	chr4	990173	990255	83	*	subpeaks_3589	344
chr3L	12515305	12515304	0	+	FBgn0041775	0.727273	chr3L	12515230	12515344	115	*	subpeaks_278	1010
chr3L	12515305	12515304	0	+	FBgn0041775	0.727273	chr3L	12515122	12515228	107	*	subpeaks_330	1010
chr3L	12515305	12515304	0	+	FBgn0041775	0.714286	chr3L	12515230	12515344	115	*	subpeaks_278	1010
chr3L	12515305	12515304	0	+	FBgn0041775	0.714286	chr3L	12515122	12515228	107	*	subpeaks_330	1010
chr3L	12515251	12515250	0	+	FBgn0041775	0.589744	chr3L	12515230	12515344	115	*	subpeaks_278	1010
chr3L	12515251	12515250	0	+	FBgn0041775	0.589744	chr3L	12515122	12515228	107	*	subpeaks_330	1010
chr2R	21080851	21080850	0	+	FBgn0003748	0.258065	chr2R	21080737	21080798	62	*	subpeaks_2466	238
chr3R	29920085	29920084	0	-	FBgn0003861	0.724138	chr3R	29919809	29920248	440	*	subpeaks_1004	15670
chr2R	9755649	9755648	0	+	FBgn0005614	0.555556	chr2R	9755650	9755762	113	*	subpeaks_4102	476
chr2R	9755649	9755648	0	+	FBgn0005614	0.555556	chr2R	9755298	9755429	132	*	subpeaks_3323	296
chr2R	9755649	9755648	0	+	FBgn0005614	0.555556	chr2R	9755180	9755292	113	*	subpeaks_1490	296
chr2R	9755649	9755648	0	+	FBgn0005614	0.555556	chr2R	9755431	9755503	73	*	subpeaks_1491	296
chr2R	9755649	9755648	0	+	FBgn0005614	0.555556	chr2R	9755505	9755620	116	*	subpeaks_1487	296
chr2R	9755649	9755648	0	+	FBgn0005614	0.555556	chr2R	9755061	9755178	118	*	subpeaks_2645	296
chr3R	9705197	9705196	0	-	FBgn0051352	0.914286	chr3R	9705106	9705274	169	*	subpeaks_4076	679
chr3R	9705197	9705196	0	-	FBgn0051352	0.914286	chr3R	9705027	9705104	78	*	subpeaks_3877	679
chrX	22468452	22468451	0	+	FBgn0031187	0.377049	chrX	22468783	22469031	249	*	subpeaks_1395	2675
chrX	22468452	22468451	0	+	FBgn0031187	0.377049	chrX	22469099	22469156	58	*	subpeaks_1020	2675
chrX	22468452	22468451	0	+	FBgn0031187	0.377049	chrX	22468349	22468551	203	*	subpeaks_1393	870
chrX	22468452	22468451	0	+	FBgn0031187	0.377049	chrX	22468553	22468707	155	*	subpeaks_755	870
chrX	22468452	22468451	0	+	FBgn0031187	0.377049	chrX	22469256	22469329	74	*	subpeaks_2716	159
chrX	22468452	22468451	0	+	FBgn0031187	0.377049	chrX	22469223	22469254	32	*	subpeaks_1345	159
chrX	22468452	22468451	0	+	FBgn0031187	0.377049	chrX	22469331	22469490	160	*	subpeaks_1800	159
chrX	22468839	22468838	0	+	FBgn0031187	0.637931	chrX	22468783	22469031	249	*	subpeaks_1395	2675
chrX	22468839	22468838	0	+	FBgn0031187	0.637931	chrX	22469099	22469156	58	*	subpeaks_1020	2675
chrX	22468839	22468838	0	+	FBgn0031187	0.637931	chrX	22468349	22468551	203	*	subpeaks_1393	870
chrX	22468839	22468838	0	+	FBgn0031187	0.637931	chrX	22468553	22468707	155	*	subpeaks_755	870
chrX	22468839	22468838	0	+	FBgn0031187	0.637931	chrX	22469256	22469329	74	*	subpeaks_2716	159
chrX	22468839	22468838	0	+	FBgn0031187	0.637931	chrX	22469223	22469254	32	*	subpeaks_1345	159
chrX	22468839	22468838	0	+	FBgn0031187	0.637931	chrX	22469331	22469490	160	*	subpeaks_1800	159
chr3R	28831836	28831835	0	-	FBgn0024273	0.62963	chr3R	28831667	28831968	302	*	subpeaks_1709	529
chr3R	18915325	18915324	0	+	FBgn0261113	0.65	chr3R	18915185	18915278	94	*	subpeaks_2630	471
chr3R	18915325	18915324	0	+	FBgn0261113	0.65	chr3R	18915119	18915183	65	*	subpeaks_3727	471
chr3R	18915325	18915324	0	+	FBgn0261113	0.65	chr3R	18915285	18915372	88	*	subpeaks_395	471
chr3R	18918440	18918439	0	+	FBgn0261113	0.531646	chr3R	18918386	18918479	94	*	subpeaks_2928	198
chr3R	18918440	18918439	0	+	FBgn0261113	0.531646	chr3R	18918481	18918531	51	*	subpeaks_1445	198
chr2R	1344978	1344977	0	-	FBgn0267398	0.271845	chr2R	1344628	1344747	120	*	subpeaks_1431	930
chr2R	1344978	1344977	0	-	FBgn0267398	0.271845	chr2R	1344532	1344616	85	*	subpeaks_970	930
chr2R	1344978	1344977	0	-	FBgn0267398	0.271845	chr2R	1344450	1344530	81	*	WT-Female_head_m6A_IP_v_WT-Female_head_input_minus_peak_985	930
chrX	3868092	3868091	0	-	FBgn0265575	0.62069	chrX	3868148	3868213	66	*	subpeaks_3972	157
chr3L	3371219	3371218	0	-	FBgn0027616	0.76087	chr3L	3371071	3371309	239	*	subpeaks_2184	2854
chr3L	3371219	3371218	0	-	FBgn0027616	0.76087	chr3L	3370892	3371011	120	*	subpeaks_2185	2854
chr3L	3371219	3371218	0	-	FBgn0027616	0.76087	chr3L	3371013	3371069	57	*	subpeaks_2187	2854
chr3L	3371219	3371218	0	-	FBgn0027616	0.76087	chr3L	3371313	3371474	162	*	subpeaks_2188	2854
chr3L	3371219	3371218	0	-	FBgn0027616	0.76087	chr3L	3371476	3371520	45	*	subpeaks_887	2854
chr3L	3371050	3371049	0	-	FBgn0027616	0.828571	chr3L	3371071	3371309	239	*	subpeaks_2184	2854
chr3L	3371050	3371049	0	-	FBgn0027616	0.828571	chr3L	3370892	3371011	120	*	subpeaks_2185	2854
chr3L	3371050	3371049	0	-	FBgn0027616	0.828571	chr3L	3371013	3371069	57	*	subpeaks_2187	2854
chr3L	3371050	3371049	0	-	FBgn0027616	0.828571	chr3L	3371313	3371474	162	*	subpeaks_2188	2854
chr3L	3371050	3371049	0	-	FBgn0027616	0.828571	chr3L	3371476	3371520	45	*	subpeaks_887	2854
chr3L	3371002	3371001	0	-	FBgn0027616	0.875	chr3L	3371071	3371309	239	*	subpeaks_2184	2854
chr3L	3371002	3371001	0	-	FBgn0027616	0.875	chr3L	3370892	3371011	120	*	subpeaks_2185	2854
chr3L	3371002	3371001	0	-	FBgn0027616	0.875	chr3L	3371013	3371069	57	*	subpeaks_2187	2854
chr3L	3371002	3371001	0	-	FBgn0027616	0.875	chr3L	3371313	3371474	162	*	subpeaks_2188	2854
chr3L	3371002	3371001	0	-	FBgn0027616	0.875	chr3L	3371476	3371520	45	*	subpeaks_887	2854
chr3L	3371271	3371270	0	-	FBgn0027616	0.659574	chr3L	3371071	3371309	239	*	subpeaks_2184	2854
chr3L	3371271	3371270	0	-	FBgn0027616	0.659574	chr3L	3370892	3371011	120	*	subpeaks_2185	2854
chr3L	3371271	3371270	0	-	FBgn0027616	0.659574	chr3L	3371013	3371069	57	*	subpeaks_2187	2854
chr3L	3371271	3371270	0	-	FBgn0027616	0.659574	chr3L	3371313	3371474	162	*	subpeaks_2188	2854
chr3L	3371271	3371270	0	-	FBgn0027616	0.659574	chr3L	3371476	3371520	45	*	subpeaks_887	2854
chr3L	3371163	3371162	0	-	FBgn0027616	0.642857	chr3L	3371071	3371309	239	*	subpeaks_2184	2854
chr3L	3371163	3371162	0	-	FBgn0027616	0.642857	chr3L	3370892	3371011	120	*	subpeaks_2185	2854
chr3L	3371163	3371162	0	-	FBgn0027616	0.642857	chr3L	3371013	3371069	57	*	subpeaks_2187	2854
chr3L	3371163	3371162	0	-	FBgn0027616	0.642857	chr3L	3371313	3371474	162	*	subpeaks_2188	2854
chr3L	3371163	3371162	0	-	FBgn0027616	0.642857	chr3L	3371476	3371520	45	*	subpeaks_887	2854
