# Supplementary material for: Long-read sequencing-based analyses of the adult Drosophila brain transcriptome in physiological and pathological settings
Source: BMC Genomics. 2025 Oct 14;26:913. doi: 10.1186/s12864-025-12111-w (PMC12522962; doi:10.1186/s12864-025-12111-w)
Supplement: Supplementary file 4 — Supplementary Material 4: Supplemental File 4 | Excel file of StringTie transcriptome for Illumina and Nanopore assemblies. [file 12864_2025_12111_MOESM4_ESM.xlsx]

## Sheet: Key
Sheet
Illumina	Illumina assemebld transcriptome in GTF format.
Nanopore	Nanopore assemebld transcriptome in GTF format.
Nanocount	Differential isoform expression of tau vs control, Figure 5a

## Sheet: Illumina
# /work/06308/pramirez/ls6/tools/stringtie-2.2.1.Linux_x86_64/stringtie -p 40 control_hisat2_rf.bam --rf -G /scratch/06308/pramirez/Nanopore_DRS/data/referance/dm6_flybase_bdgp.gtf --conservative -o control_pooled_illumina_stg_rf.GTF -A control_pooled_illumina.counts_rf.txt
# StringTie version 2.2.1
2L	StringTie	transcript	21837	24059	1000	-	.	gene_id "STRG.1"; transcript_id "STRG.1.1"; cov "3.859569"; FPKM "0.063931"; TPM "0.105727";
2L	StringTie	exon	21837	22687	1000	-	.	gene_id "STRG.1"; transcript_id "STRG.1.1"; exon_number "1"; cov "3.516868";
2L	StringTie	exon	22743	22935	1000	-	.	gene_id "STRG.1"; transcript_id "STRG.1.1"; exon_number "2"; cov "2.843800";
2L	StringTie	exon	22994	23873	1000	-	.	gene_id "STRG.1"; transcript_id "STRG.1.1"; exon_number "3"; cov "4.517025";
2L	StringTie	exon	23929	24059	1000	-	.	gene_id "STRG.1"; transcript_id "STRG.1.1"; exon_number "4"; cov "3.165840";
2L	StringTie	transcript	21952	24237	1000	+	.	gene_id "STRG.2"; transcript_id "STRG.2.1"; reference_id "FBtr0309810"; ref_gene_id "FBgn0263584"; cov "3.154068"; FPKM "0.052245"; TPM "0.086401";
2L	StringTie	exon	21952	22941	1000	+	.	gene_id "STRG.2"; transcript_id "STRG.2.1"; exon_number "1"; reference_id "FBtr0309810"; ref_gene_id "FBgn0263584"; cov "2.552820";
2L	StringTie	exon	22998	24237	1000	+	.	gene_id "STRG.2"; transcript_id "STRG.2.1"; exon_number "2"; reference_id "FBtr0309810"; ref_gene_id "FBgn0263584"; cov "3.634095";
2L	StringTie	transcript	24236	24484	1000	+	.	gene_id "STRG.3"; transcript_id "STRG.3.1"; reference_id "DNAREP1_DM_dup1439"; ref_gene_id "DNAREP1_DM"; cov "1.253071"; FPKM "0.020756"; TPM "0.034326";
2L	StringTie	exon	24236	24484	1000	+	.	gene_id "STRG.3"; transcript_id "STRG.3.1"; exon_number "1"; reference_id "DNAREP1_DM_dup1439"; ref_gene_id "DNAREP1_DM"; cov "1.253071";
2L	StringTie	transcript	25402	59268	1000	-	.	gene_id "STRG.4"; transcript_id "STRG.4.1"; reference_id "FBtr0078163"; ref_gene_id "FBgn0051973"; cov "115.278206"; FPKM "1.909515"; TPM "3.157865";
2L	StringTie	exon	25402	26688	1000	-	.	gene_id "STRG.4"; transcript_id "STRG.4.1"; exon_number "1"; reference_id "FBtr0078163"; ref_gene_id "FBgn0051973"; cov "165.828278";
2L	StringTie	exon	26766	26964	1000	-	.	gene_id "STRG.4"; transcript_id "STRG.4.1"; exon_number "2"; reference_id "FBtr0078163"; ref_gene_id "FBgn0051973"; cov "132.076324";
2L	StringTie	exon	27053	27490	1000	-	.	gene_id "STRG.4"; transcript_id "STRG.4.1"; exon_number "3"; reference_id "FBtr0078163"; ref_gene_id "FBgn0051973"; cov "130.486465";
2L	StringTie	exon	28015	28240	1000	-	.	gene_id "STRG.4"; transcript_id "STRG.4.1"; exon_number "4"; reference_id "FBtr0078163"; ref_gene_id "FBgn0051973"; cov "136.689316";
2L	StringTie	exon	28733	28926	1000	-	.	gene_id "STRG.4"; transcript_id "STRG.4.1"; exon_number "5"; reference_id "FBtr0078163"; ref_gene_id "FBgn0051973"; cov "120.424843";
2L	StringTie	exon	28982	29068	1000	-	.	gene_id "STRG.4"; transcript_id "STRG.4.1"; exon_number "6"; reference_id "FBtr0078163"; ref_gene_id "FBgn0051973"; cov "118.754280";
2L	StringTie	exon	33845	34288	1000	-	.	gene_id "STRG.4"; transcript_id "STRG.4.1"; exon_number "7"; reference_id "FBtr0078163"; ref_gene_id "FBgn0051973"; cov "99.329079";
2L	StringTie	exon	34558	34604	1000	-	.	gene_id "STRG.4"; transcript_id "STRG.4.1"; exon_number "8"; reference_id "FBtr0078163"; ref_gene_id "FBgn0051973"; cov "91.698502";
2L	StringTie	exon	34720	35212	1000	-	.	gene_id "STRG.4"; transcript_id "STRG.4.1"; exon_number "9"; reference_id "FBtr0078163"; ref_gene_id "FBgn0051973"; cov "58.063519";
2L	StringTie	exon	38535	38731	1000	-	.	gene_id "STRG.4"; transcript_id "STRG.4.1"; exon_number "10"; reference_id "FBtr0078163"; ref_gene_id "FBgn0051973"; cov "74.368393";
2L	StringTie	exon	39301	39857	1000	-	.	gene_id "STRG.4"; transcript_id "STRG.4.1"; exon_number "11"; reference_id "FBtr0078163"; ref_gene_id "FBgn0051973"; cov "67.364510";
2L	StringTie	exon	58081	58182	1000	-	.	gene_id "STRG.4"; transcript_id "STRG.4.1"; exon_number "12"; reference_id "FBtr0078163"; ref_gene_id "FBgn0051973"; cov "84.213371";
2L	StringTie	exon	59190	59268	1000	-	.	gene_id "STRG.4"; transcript_id "STRG.4.1"; exon_number "13"; reference_id "FBtr0078163"; ref_gene_id "FBgn0051973"; cov "28.069756";
2L	StringTie	transcript	25402	59268	1000	-	.	gene_id "STRG.4"; transcript_id "STRG.4.2"; cov "50.555546"; FPKM "0.837423"; TPM "1.384890";
2L	StringTie	exon	25402	26688	1000	-	.	gene_id "STRG.4"; transcript_id "STRG.4.2"; exon_number "1"; cov "68.578842";
2L	StringTie	exon	26766	26964	1000	-	.	gene_id "STRG.4"; transcript_id "STRG.4.2"; exon_number "2"; cov "54.620598";
2L	StringTie	exon	27053	27490	1000	-	.	gene_id "STRG.4"; transcript_id "STRG.4.2"; exon_number "3"; cov "53.963112";
2L	StringTie	exon	28015	28240	1000	-	.	gene_id "STRG.4"; transcript_id "STRG.4.2"; exon_number "4"; cov "56.528320";
2L	StringTie	exon	28733	28926	1000	-	.	gene_id "STRG.4"; transcript_id "STRG.4.2"; exon_number "5"; cov "49.802101";
2L	StringTie	exon	28982	29068	1000	-	.	gene_id "STRG.4"; transcript_id "STRG.4.2"; exon_number "6"; cov "49.111229";
2L	StringTie	exon	34558	34604	1000	-	.	gene_id "STRG.4"; transcript_id "STRG.4.2"; exon_number "7"; cov "37.922222";
2L	StringTie	exon	34720	34912	1000	-	.	gene_id "STRG.4"; transcript_id "STRG.4.2"; exon_number "8"; cov "25.903633";
2L	StringTie	exon	38535	38731	1000	-	.	gene_id "STRG.4"; transcript_id "STRG.4.2"; exon_number "9"; cov "30.755297";
2L	StringTie	exon	39301	39857	1000	-	.	gene_id "STRG.4"; transcript_id "STRG.4.2"; exon_number "10"; cov "27.858816";
2L	StringTie	exon	58081	58182	1000	-	.	gene_id "STRG.4"; transcript_id "STRG.4.2"; exon_number "11"; cov "34.826717";
2L	StringTie	exon	59190	59268	1000	-	.	gene_id "STRG.4"; transcript_id "STRG.4.2"; exon_number "12"; cov "11.608342";
2L	StringTie	transcript	25402	59268	1000	-	.	gene_id "STRG.4"; transcript_id "STRG.4.3"; cov "30.675362"; FPKM "0.508119"; TPM "0.840303";
2L	StringTie	exon	25402	26688	1000	-	.	gene_id "STRG.4"; transcript_id "STRG.4.3"; exon_number "1"; cov "43.443432";
2L	StringTie	exon	26766	26964	1000	-	.	gene_id "STRG.4"; transcript_id "STRG.4.3"; exon_number "2"; cov "34.601143";
2L	StringTie	exon	27053	27490	1000	-	.	gene_id "STRG.4"; transcript_id "STRG.4.3"; exon_number "3"; cov "34.184639";
2L	StringTie	exon	28015	28240	1000	-	.	gene_id "STRG.4"; transcript_id "STRG.4.3"; exon_number "4"; cov "35.809650";
2L	StringTie	exon	28733	28926	1000	-	.	gene_id "STRG.4"; transcript_id "STRG.4.3"; exon_number "5"; cov "31.548712";
2L	StringTie	exon	28982	29068	1000	-	.	gene_id "STRG.4"; transcript_id "STRG.4.3"; exon_number "6"; cov "31.111059";
2L	StringTie	exon	34558	34604	1000	-	.	gene_id "STRG.4"; transcript_id "STRG.4.3"; exon_number "7"; cov "24.023029";
2L	StringTie	exon	34720	35212	1000	-	.	gene_id "STRG.4"; transcript_id "STRG.4.3"; exon_number "8"; cov "15.211387";
2L	StringTie	exon	38535	38731	1000	-	.	gene_id "STRG.4"; transcript_id "STRG.4.3"; exon_number "9"; cov "19.482912";
2L	StringTie	exon	39301	39857	1000	-	.	gene_id "STRG.4"; transcript_id "STRG.4.3"; exon_number "10"; cov "17.648045";
2L	StringTie	exon	58081	58182	1000	-	.	gene_id "STRG.4"; transcript_id "STRG.4.3"; exon_number "11"; cov "22.062084";
2L	StringTie	exon	59190	59268	1000	-	.	gene_id "STRG.4"; transcript_id "STRG.4.3"; exon_number "12"; cov "7.353671";
2L	StringTie	transcript	25402	59268	1000	-	.	gene_id "STRG.4"; transcript_id "STRG.4.4"; reference_id "FBtr0113416"; ref_gene_id "FBgn0051973"; cov "12.723099"; FPKM "0.210751"; TPM "0.348529";
2L	StringTie	exon	25402	26688	1000	-	.	gene_id "STRG.4"; transcript_id "STRG.4.4"; exon_number "1"; reference_id "FBtr0113416"; ref_gene_id "FBgn0051973"; cov "17.033125";
2L	StringTie	exon	26766	26964	1000	-	.	gene_id "STRG.4"; transcript_id "STRG.4.4"; exon_number "2"; reference_id "FBtr0113416"; ref_gene_id "FBgn0051973"; cov "13.566277";
2L	StringTie	exon	27053	27490	1000	-	.	gene_id "STRG.4"; transcript_id "STRG.4.4"; exon_number "3"; reference_id "FBtr0113416"; ref_gene_id "FBgn0051973"; cov "13.402973";
2L	StringTie	exon	28411	28639	1000	-	.	gene_id "STRG.4"; transcript_id "STRG.4.4"; exon_number "4"; reference_id "FBtr0113416"; ref_gene_id "FBgn0051973"; cov "30.637554";
2L	StringTie	exon	28733	28926	1000	-	.	gene_id "STRG.4"; transcript_id "STRG.4.4"; exon_number "5"; reference_id "FBtr0113416"; ref_gene_id "FBgn0051973"; cov "12.369491";
2L	StringTie	exon	28982	29068	1000	-	.	gene_id "STRG.4"; transcript_id "STRG.4.4"; exon_number "6"; reference_id "FBtr0113416"; ref_gene_id "FBgn0051973"; cov "12.197899";
2L	StringTie	exon	33845	34288	1000	-	.	gene_id "STRG.4"; transcript_id "STRG.4.4"; exon_number "7"; reference_id "FBtr0113416"; ref_gene_id "FBgn0051973"; cov "10.202629";
2L	StringTie	exon	34558	34604	1000	-	.	gene_id "STRG.4"; transcript_id "STRG.4.4"; exon_number "8"; reference_id "FBtr0113416"; ref_gene_id "FBgn0051973"; cov "9.418853";
2L	StringTie	exon	34720	35212	1000	-	.	gene_id "STRG.4"; transcript_id "STRG.4.4"; exon_number "9"; reference_id "FBtr0113416"; ref_gene_id "FBgn0051973"; cov "5.964020";
2L	StringTie	exon	38535	38731	1000	-	.	gene_id "STRG.4"; transcript_id "STRG.4.4"; exon_number "10"; reference_id "FBtr0113416"; ref_gene_id "FBgn0051973"; cov "7.638782";
2L	StringTie	exon	39301	39857	1000	-	.	gene_id "STRG.4"; transcript_id "STRG.4.4"; exon_number "11"; reference_id "FBtr0113416"; ref_gene_id "FBgn0051973"; cov "6.919374";
2L	StringTie	exon	58081	58176	1000	-	.	gene_id "STRG.4"; transcript_id "STRG.4.4"; exon_number "12"; reference_id "FBtr0113416"; ref_gene_id "FBgn0051973"; cov "8.739247";
2L	StringTie	exon	59190	59268	1000	-	.	gene_id "STRG.4"; transcript_id "STRG.4.4"; exon_number "13"; reference_id "FBtr0113416"; ref_gene_id "FBgn0051973"; cov "2.883197";
2L	StringTie	transcript	25402	59268	1000	-	.	gene_id "STRG.4"; transcript_id "STRG.4.5"; reference_id "FBtr0078164"; ref_gene_id "FBgn0051973"; cov "11.535293"; FPKM "0.191075"; TPM "0.315991";
2L	StringTie	exon	25402	26688	1000	-	.	gene_id "STRG.4"; transcript_id "STRG.4.5"; exon_number "1"; reference_id "FBtr0078164"; ref_gene_id "FBgn0051973"; cov "23.634579";
2L	StringTie	exon	26766	26964	1000	-	.	gene_id "STRG.4"; transcript_id "STRG.4.5"; exon_number "2"; reference_id "FBtr0078164"; ref_gene_id "FBgn0051973"; cov "18.824100";
2L	StringTie	exon	27053	27490	1000	-	.	gene_id "STRG.4"; transcript_id "STRG.4.5"; exon_number "3"; reference_id "FBtr0078164"; ref_gene_id "FBgn0051973"; cov "18.597507";
2L	StringTie	exon	28015	28240	1000	-	.	gene_id "STRG.4"; transcript_id "STRG.4.5"; exon_number "4"; reference_id "FBtr0078164"; ref_gene_id "FBgn0051973"; cov "19.481564";
2L	StringTie	exon	28733	28926	1000	-	.	gene_id "STRG.4"; transcript_id "STRG.4.5"; exon_number "5"; reference_id "FBtr0078164"; ref_gene_id "FBgn0051973"; cov "17.163483";
2L	StringTie	exon	28982	29068	1000	-	.	gene_id "STRG.4"; transcript_id "STRG.4.5"; exon_number "6"; reference_id "FBtr0078164"; ref_gene_id "FBgn0051973"; cov "16.925385";
2L	StringTie	exon	30394	33270	1000	-	.	gene_id "STRG.4"; transcript_id "STRG.4.5"; exon_number "7"; reference_id "FBtr0078164"; ref_gene_id "FBgn0051973"; cov "4.134602";
2L	StringTie	exon	33845	34288	1000	-	.	gene_id "STRG.4"; transcript_id "STRG.4.5"; exon_number "8"; reference_id "FBtr0078164"; ref_gene_id "FBgn0051973"; cov "14.156819";
2L	StringTie	exon	34558	34604	1000	-	.	gene_id "STRG.4"; transcript_id "STRG.4.5"; exon_number "9"; reference_id "FBtr0078164"; ref_gene_id "FBgn0051973"; cov "13.069276";
2L	StringTie	exon	34720	35212	1000	-	.	gene_id "STRG.4"; transcript_id "STRG.4.5"; exon_number "10"; reference_id "FBtr0078164"; ref_gene_id "FBgn0051973"; cov "8.275469";
2L	StringTie	exon	38535	38731	1000	-	.	gene_id "STRG.4"; transcript_id "STRG.4.5"; exon_number "11"; reference_id "FBtr0078164"; ref_gene_id "FBgn0051973"; cov "10.599312";
2L	StringTie	exon	39301	39857	1000	-	.	gene_id "STRG.4"; transcript_id "STRG.4.5"; exon_number "12"; reference_id "FBtr0078164"; ref_gene_id "FBgn0051973"; cov "9.601088";
2L	StringTie	exon	58081	58182	1000	-	.	gene_id "STRG.4"; transcript_id "STRG.4.5"; exon_number "13"; reference_id "FBtr0078164"; ref_gene_id "FBgn0051973"; cov "12.002461";
2L	StringTie	exon	59190	59268	1000	-	.	gene_id "STRG.4"; transcript_id "STRG.4.5"; exon_number "14"; reference_id "FBtr0078164"; ref_gene_id "FBgn0051973"; cov "4.000626";
2L	StringTie	transcript	27529	27771	1000	-	.	gene_id "STRG.5"; transcript_id "STRG.5.1"; reference_id "DNAREP1_DM_dup1440"; ref_gene_id "DNAREP1_DM"; cov "2.049383"; FPKM "0.033947"; TPM "0.056140";
2L	StringTie	exon	27529	27771	1000	-	.	gene_id "STRG.5"; transcript_id "STRG.5.1"; exon_number "1"; reference_id "DNAREP1_DM_dup1440"; ref_gene_id "DNAREP1_DM"; cov "2.049383";
2L	StringTie	transcript	47514	52519	1000	+	.	gene_id "STRG.6"; transcript_id "STRG.6.1"; reference_id "LINEJ1_DM_dup37"; ref_gene_id "LINEJ1_DM"; cov "6.218187"; FPKM "0.103001"; TPM "0.170337";
2L	StringTie	exon	47514	52519	1000	+	.	gene_id "STRG.6"; transcript_id "STRG.6.1"; exon_number "1"; reference_id "LINEJ1_DM_dup37"; ref_gene_id "LINEJ1_DM"; cov "6.218187";
2L	StringTie	transcript	54817	55767	1000	+	.	gene_id "STRG.7"; transcript_id "STRG.7.1"; reference_id "FBtr0347585"; ref_gene_id "FBgn0267987"; cov "6.176656"; FPKM "0.102313"; TPM "0.169200";
2L	StringTie	exon	54817	55767	1000	+	.	gene_id "STRG.7"; transcript_id "STRG.7.1"; exon_number "1"; reference_id "FBtr0347585"; ref_gene_id "FBgn0267987"; cov "6.176656";
2L	StringTie	transcript	9839	21376	1000	-	.	gene_id "STRG.8"; transcript_id "STRG.8.1"; reference_id "FBtr0078167"; ref_gene_id "FBgn0002121"; cov "23.668333"; FPKM "0.392052"; TPM "0.648357";
2L	StringTie	exon	9839	11344	1000	-	.	gene_id "STRG.8"; transcript_id "STRG.8.1"; exon_number "1"; reference_id "FBtr0078167"; ref_gene_id "FBgn0002121"; cov "67.580780";
2L	StringTie	exon	11410	11518	1000	-	.	gene_id "STRG.8"; transcript_id "STRG.8.1"; exon_number "2"; reference_id "FBtr0078167"; ref_gene_id "FBgn0002121"; cov "17.700062";
2L	StringTie	exon	11779	12221	1000	-	.	gene_id "STRG.8"; transcript_id "STRG.8.1"; exon_number "3"; reference_id "FBtr0078167"; ref_gene_id "FBgn0002121"; cov "11.096022";
2L	StringTie	exon	12286	12928	1000	-	.	gene_id "STRG.8"; transcript_id "STRG.8.1"; exon_number "4"; reference_id "FBtr0078167"; ref_gene_id "FBgn0002121"; cov "7.795267";
2L	StringTie	exon	13520	13625	1000	-	.	gene_id "STRG.8"; transcript_id "STRG.8.1"; exon_number "5"; reference_id "FBtr0078167"; ref_gene_id "FBgn0002121"; cov "5.785422";
2L	StringTie	exon	13683	14874	1000	-	.	gene_id "STRG.8"; transcript_id "STRG.8.1"; exon_number "6"; reference_id "FBtr0078167"; ref_gene_id "FBgn0002121"; cov "4.155992";
2L	StringTie	exon	14933	15711	1000	-	.	gene_id "STRG.8"; transcript_id "STRG.8.1"; exon_number "7"; reference_id "FBtr0078167"; ref_gene_id "FBgn0002121"; cov "4.008559";
2L	StringTie	exon	19880	20020	1000	-	.	gene_id "STRG.8"; transcript_id "STRG.8.1"; exon_number "8"; reference_id "FBtr0078167"; ref_gene_id "FBgn0002121"; cov "4.120930";
2L	StringTie	exon	21066	21376	1000	-	.	gene_id "STRG.8"; transcript_id "STRG.8.1"; exon_number "9"; reference_id "FBtr0078167"; ref_gene_id "FBgn0002121"; cov "2.831506";
2L	StringTie	transcript	9839	21376	1000	-	.	gene_id "STRG.8"; transcript_id "STRG.8.2"; reference_id "FBtr0306591"; ref_gene_id "FBgn0002121"; cov "21.481098"; FPKM "0.355822"; TPM "0.588441";
2L	StringTie	exon	9839	11344	1000	-	.	gene_id "STRG.8"; transcript_id "STRG.8.2"; exon_number "1"; reference_id "FBtr0306591"; ref_gene_id "FBgn0002121"; cov "62.683548";
2L	StringTie	exon	11410	11518	1000	-	.	gene_id "STRG.8"; transcript_id "STRG.8.2"; exon_number "2"; reference_id "FBtr0306591"; ref_gene_id "FBgn0002121"; cov "16.417429";
2L	StringTie	exon	11779	12221	1000	-	.	gene_id "STRG.8"; transcript_id "STRG.8.2"; exon_number "3"; reference_id "FBtr0306591"; ref_gene_id "FBgn0002121"; cov "10.291950";
2L	StringTie	exon	12286	12928	1000	-	.	gene_id "STRG.8"; transcript_id "STRG.8.2"; exon_number "4"; reference_id "FBtr0306591"; ref_gene_id "FBgn0002121"; cov "7.230384";
2L	StringTie	exon	13520	13625	1000	-	.	gene_id "STRG.8"; transcript_id "STRG.8.2"; exon_number "5"; reference_id "FBtr0306591"; ref_gene_id "FBgn0002121"; cov "5.366182";
2L	StringTie	exon	13683	14874	1000	-	.	gene_id "STRG.8"; transcript_id "STRG.8.2"; exon_number "6"; reference_id "FBtr0306591"; ref_gene_id "FBgn0002121"; cov "3.854828";
2L	StringTie	exon	14933	15711	1000	-	.	gene_id "STRG.8"; transcript_id "STRG.8.2"; exon_number "7"; reference_id "FBtr0306591"; ref_gene_id "FBgn0002121"; cov "3.718079";
2L	StringTie	exon	17053	17212	1000	-	.	gene_id "STRG.8"; transcript_id "STRG.8.2"; exon_number "8"; reference_id "FBtr0306591"; ref_gene_id "FBgn0002121"; cov "6.049031";
2L	StringTie	exon	19880	20020	1000	-	.	gene_id "STRG.8"; transcript_id "STRG.8.2"; exon_number "9"; reference_id "FBtr0306591"; ref_gene_id "FBgn0002121"; cov "3.822307";
2L	StringTie	exon	21066	21376	1000	-	.	gene_id "STRG.8"; transcript_id "STRG.8.2"; exon_number "10"; reference_id "FBtr0306591"; ref_gene_id "FBgn0002121"; cov "2.626321";
2L	StringTie	transcript	9839	18570	1000	-	.	gene_id "STRG.8"; transcript_id "STRG.8.3"; reference_id "FBtr0078170"; ref_gene_id "FBgn0002121"; cov "20.337631"; FPKM "0.336881"; TPM "0.557117";
2L	StringTie	exon	9839	11344	1000	-	.	gene_id "STRG.8"; transcript_id "STRG.8.3"; exon_number "1"; reference_id "FBtr0078170"; ref_gene_id "FBgn0002121"; cov "56.255348";
2L	StringTie	exon	11410	11518	1000	-	.	gene_id "STRG.8"; transcript_id "STRG.8.3"; exon_number "2"; reference_id "FBtr0078170"; ref_gene_id "FBgn0002121"; cov "14.733821";
2L	StringTie	exon	11779	12221	1000	-	.	gene_id "STRG.8"; transcript_id "STRG.8.3"; exon_number "3"; reference_id "FBtr0078170"; ref_gene_id "FBgn0002121"; cov "9.236510";
2L	StringTie	exon	12286	12928	1000	-	.	gene_id "STRG.8"; transcript_id "STRG.8.3"; exon_number "4"; reference_id "FBtr0078170"; ref_gene_id "FBgn0002121"; cov "6.488908";
2L	StringTie	exon	13520	13625	1000	-	.	gene_id "STRG.8"; transcript_id "STRG.8.3"; exon_number "5"; reference_id "FBtr0078170"; ref_gene_id "FBgn0002121"; cov "4.815880";
2L	StringTie	exon	13683	14874	1000	-	.	gene_id "STRG.8"; transcript_id "STRG.8.3"; exon_number "6"; reference_id "FBtr0078170"; ref_gene_id "FBgn0002121"; cov "3.459516";
2L	StringTie	exon	14933	15711	1000	-	.	gene_id "STRG.8"; transcript_id "STRG.8.3"; exon_number "7"; reference_id "FBtr0078170"; ref_gene_id "FBgn0002121"; cov "3.336790";
2L	StringTie	exon	17053	17212	1000	-	.	gene_id "STRG.8"; transcript_id "STRG.8.3"; exon_number "8"; reference_id "FBtr0078170"; ref_gene_id "FBgn0002121"; cov "5.428703";
2L	StringTie	exon	18261	18570	1000	-	.	gene_id "STRG.8"; transcript_id "STRG.8.3"; exon_number "9"; reference_id "FBtr0078170"; ref_gene_id "FBgn0002121"; cov "13.029142";
2L	StringTie	transcript	9889	9993	1000	-	.	gene_id "STRG.9"; transcript_id "STRG.9.1"; reference_id "DNAREP1_DM_dup1437"; ref_gene_id "DNAREP1_DM"; cov "13.986592"; FPKM "0.231680"; TPM "0.383141";
2L	StringTie	exon	9889	9993	1000	-	.	gene_id "STRG.9"; transcript_id "STRG.9.1"; exon_number "1"; reference_id "DNAREP1_DM_dup1437"; ref_gene_id "DNAREP1_DM"; cov "13.986592";
2L	StringTie	transcript	9889	21376	1000	-	.	gene_id "STRG.8"; transcript_id "STRG.8.4"; cov "51.204815"; FPKM "0.848177"; TPM "1.402675";
2L	StringTie	exon	9889	11344	1000	-	.	gene_id "STRG.8"; transcript_id "STRG.8.4"; exon_number "1"; cov "147.161942";
2L	StringTie	exon	11410	11518	1000	-	.	gene_id "STRG.8"; transcript_id "STRG.8.4"; exon_number "2"; cov "38.717499";
2L	StringTie	exon	11779	12221	1000	-	.	gene_id "STRG.8"; transcript_id "STRG.8.4"; exon_number "3"; cov "24.271681";
2L	StringTie	exon	12286	12928	1000	-	.	gene_id "STRG.8"; transcript_id "STRG.8.4"; exon_number "4"; cov "17.051538";
2L	StringTie	exon	13520	13625	1000	-	.	gene_id "STRG.8"; transcript_id "STRG.8.4"; exon_number "5"; cov "12.655158";
2L	StringTie	exon	13683	14874	1000	-	.	gene_id "STRG.8"; transcript_id "STRG.8.4"; exon_number "6"; cov "9.090906";
2L	StringTie	exon	14933	15711	1000	-	.	gene_id "STRG.8"; transcript_id "STRG.8.4"; exon_number "7"; cov "8.768409";
2L	StringTie	exon	19880	20020	1000	-	.	gene_id "STRG.8"; transcript_id "STRG.8.4"; exon_number "8"; cov "9.014212";
2L	StringTie	exon	21136	21376	1000	-	.	gene_id "STRG.8"; transcript_id "STRG.8.4"; exon_number "9"; cov "4.866032";
2L	StringTie	transcript	79524	80054	1000	-	.	gene_id "STRG.10"; transcript_id "STRG.10.1"; cov "5.450094"; FPKM "0.090278"; TPM "0.149297";
2L	StringTie	exon	79524	80054	1000	-	.	gene_id "STRG.10"; transcript_id "STRG.10.1"; exon_number "1"; cov "5.450094";
2L	StringTie	transcript	82452	84267	1000	-	.	gene_id "STRG.11"; transcript_id "STRG.11.1"; cov "31.645926"; FPKM "0.524196"; TPM "0.866890";
2L	StringTie	exon	82452	84267	1000	-	.	gene_id "STRG.11"; transcript_id "STRG.11.1"; exon_number "1"; cov "31.645926";
2L	StringTie	transcript	84871	86322	1000	+	.	gene_id "STRG.12"; transcript_id "STRG.12.1"; cov "20.545849"; FPKM "0.340330"; TPM "0.562821";
2L	StringTie	exon	84871	85176	1000	+	.	gene_id "STRG.12"; transcript_id "STRG.12.1"; exon_number "1"; cov "2.918301";
2L	StringTie	exon	85244	86322	1000	+	.	gene_id "STRG.12"; transcript_id "STRG.12.1"; exon_number "2"; cov "25.544949";
2L	StringTie	transcript	65819	70657	1000	+	.	gene_id "STRG.13"; transcript_id "STRG.13.1"; cov "2.552127"; FPKM "0.042274"; TPM "0.069912";
2L	StringTie	exon	65819	66612	1000	+	.	gene_id "STRG.13"; transcript_id "STRG.13.1"; exon_number "1"; cov "3.427535";
2L	StringTie	exon	66676	67137	1000	+	.	gene_id "STRG.13"; transcript_id "STRG.13.1"; exon_number "2"; cov "0.441930";
2L	StringTie	exon	67389	67507	1000	+	.	gene_id "STRG.13"; transcript_id "STRG.13.1"; exon_number "3"; cov "0.586047";
2L	StringTie	exon	67569	67762	1000	+	.	gene_id "STRG.13"; transcript_id "STRG.13.1"; exon_number "4"; cov "1.407534";
2L	StringTie	exon	67892	68023	1000	+	.	gene_id "STRG.13"; transcript_id "STRG.13.1"; exon_number "5"; cov "1.346168";
2L	StringTie	exon	68085	70549	1000	+	.	gene_id "STRG.13"; transcript_id "STRG.13.1"; exon_number "6"; cov "2.880439";
2L	StringTie	exon	70607	70657	1000	+	.	gene_id "STRG.13"; transcript_id "STRG.13.1"; exon_number "7"; cov "4.233513";
2L	StringTie	transcript	65999	71390	1000	+	.	gene_id "STRG.13"; transcript_id "STRG.13.2"; cov "8.372806"; FPKM "0.138691"; TPM "0.229360";
2L	StringTie	exon	65999	66612	1000	+	.	gene_id "STRG.13"; transcript_id "STRG.13.2"; exon_number "1"; cov "6.164530";
2L	StringTie	exon	66676	67111	1000	+	.	gene_id "STRG.13"; transcript_id "STRG.13.2"; exon_number "2"; cov "0.689431";
2L	StringTie	exon	67389	67507	1000	+	.	gene_id "STRG.13"; transcript_id "STRG.13.2"; exon_number "3"; cov "0.968874";
2L	StringTie	exon	67569	67762	1000	+	.	gene_id "STRG.13"; transcript_id "STRG.13.2"; exon_number "4"; cov "2.326986";
2L	StringTie	exon	67892	68023	1000	+	.	gene_id "STRG.13"; transcript_id "STRG.13.2"; exon_number "5"; cov "2.225533";
2L	StringTie	exon	68085	70549	1000	+	.	gene_id "STRG.13"; transcript_id "STRG.13.2"; exon_number "6"; cov "4.762044";
2L	StringTie	exon	70607	71390	1000	+	.	gene_id "STRG.13"; transcript_id "STRG.13.2"; exon_number "7"; cov "29.382698";
2L	StringTie	transcript	67043	71390	1000	+	.	gene_id "STRG.13"; transcript_id "STRG.13.3"; reference_id "FBtr0078100"; ref_gene_id "FBgn0067779"; cov "48.621742"; FPKM "0.805390"; TPM "1.331916";
2L	StringTie	exon	67043	67507	1000	+	.	gene_id "STRG.13"; transcript_id "STRG.13.3"; exon_number "1"; reference_id "FBtr0078100"; ref_gene_id "FBgn0067779"; cov "9.074345";
2L	StringTie	exon	67569	67762	1000	+	.	gene_id "STRG.13"; transcript_id "STRG.13.3"; exon_number "2"; reference_id "FBtr0078100"; ref_gene_id "FBgn0067779"; cov "12.592320";
2L	StringTie	exon	67892	68023	1000	+	.	gene_id "STRG.13"; transcript_id "STRG.13.3"; exon_number "3"; reference_id "FBtr0078100"; ref_gene_id "FBgn0067779"; cov "12.043316";
2L	StringTie	exon	68085	70549	1000	+	.	gene_id "STRG.13"; transcript_id "STRG.13.3"; exon_number "4"; reference_id "FBtr0078100"; ref_gene_id "FBgn0067779"; cov "25.769470";
2L	StringTie	exon	70607	71390	1000	+	.	gene_id "STRG.13"; transcript_id "STRG.13.3"; exon_number "5"; reference_id "FBtr0078100"; ref_gene_id "FBgn0067779"; cov "159.002411";
2L	StringTie	transcript	67043	71390	1000	+	.	gene_id "STRG.13"; transcript_id "STRG.13.4"; reference_id "FBtr0306537"; ref_gene_id "FBgn0067779"; cov "34.263660"; FPKM "0.567557"; TPM "0.938599";
2L	StringTie	exon	67043	67137	1000	+	.	gene_id "STRG.13"; transcript_id "STRG.13.4"; exon_number "1"; reference_id "FBtr0306537"; ref_gene_id "FBgn0067779"; cov "3.163986";
2L	StringTie	exon	67389	67507	1000	+	.	gene_id "STRG.13"; transcript_id "STRG.13.4"; exon_number "2"; reference_id "FBtr0306537"; ref_gene_id "FBgn0067779"; cov "3.521619";
2L	StringTie	exon	67569	67762	1000	+	.	gene_id "STRG.13"; transcript_id "STRG.13.4"; exon_number "3"; reference_id "FBtr0306537"; ref_gene_id "FBgn0067779"; cov "8.458025";
2L	StringTie	exon	67892	68023	1000	+	.	gene_id "STRG.13"; transcript_id "STRG.13.4"; exon_number "4"; reference_id "FBtr0306537"; ref_gene_id "FBgn0067779"; cov "8.089269";
2L	StringTie	exon	68085	70549	1000	+	.	gene_id "STRG.13"; transcript_id "STRG.13.4"; exon_number "5"; reference_id "FBtr0306537"; ref_gene_id "FBgn0067779"; cov "17.308870";
2L	StringTie	exon	70607	71390	1000	+	.	gene_id "STRG.13"; transcript_id "STRG.13.4"; exon_number "6"; reference_id "FBtr0306537"; ref_gene_id "FBgn0067779"; cov "106.798927";
2L	StringTie	transcript	71039	73836	1000	-	.	gene_id "STRG.14"; transcript_id "STRG.14.1"; reference_id "FBtr0344053"; ref_gene_id "FBgn0266322"; cov "28.574291"; FPKM "0.473316"; TPM "0.782748";
2L	StringTie	exon	71039	73642	1000	-	.	gene_id "STRG.14"; transcript_id "STRG.14.1"; exon_number "1"; reference_id "FBtr0344053"; ref_gene_id "FBgn0266322"; cov "29.249786";
2L	StringTie	exon	73755	73836	1000	-	.	gene_id "STRG.14"; transcript_id "STRG.14.1"; exon_number "2"; reference_id "FBtr0344053"; ref_gene_id "FBgn0266322"; cov "7.123202";
2L	StringTie	transcript	71757	76211	1000	+	.	gene_id "STRG.15"; transcript_id "STRG.15.1"; reference_id "FBtr0306540"; ref_gene_id "FBgn0031213"; cov "5.596433"; FPKM "0.092702"; TPM "0.153305";
2L	StringTie	exon	71757	71804	1000	+	.	gene_id "STRG.15"; transcript_id "STRG.15.1"; exon_number "1"; reference_id "FBtr0306540"; ref_gene_id "FBgn0031213"; cov "27.294594";
2L	StringTie	exon	71950	72081	1000	+	.	gene_id "STRG.15"; transcript_id "STRG.15.1"; exon_number "2"; reference_id "FBtr0306540"; ref_gene_id "FBgn0031213"; cov "8.512186";
2L	StringTie	exon	74903	75018	1000	+	.	gene_id "STRG.15"; transcript_id "STRG.15.1"; exon_number "3"; reference_id "FBtr0306540"; ref_gene_id "FBgn0031213"; cov "1.567016";
2L	StringTie	exon	75078	76211	1000	+	.	gene_id "STRG.15"; transcript_id "STRG.15.1"; exon_number "4"; reference_id "FBtr0306540"; ref_gene_id "FBgn0031213"; cov "4.750773";
2L	StringTie	transcript	72387	76211	1000	+	.	gene_id "STRG.15"; transcript_id "STRG.15.2"; reference_id "FBtr0078101"; ref_gene_id "FBgn0031213"; cov "426.738312"; FPKM "7.068668"; TPM "11.689824";
2L	StringTie	exon	72387	72977	1000	+	.	gene_id "STRG.15"; transcript_id "STRG.15.2"; exon_number "1"; reference_id "FBtr0078101"; ref_gene_id "FBgn0031213"; cov "43.667988";
2L	StringTie	exon	74903	75018	1000	+	.	gene_id "STRG.15"; transcript_id "STRG.15.2"; exon_number "2"; reference_id "FBtr0078101"; ref_gene_id "FBgn0031213"; cov "213.793167";
2L	StringTie	exon	75078	76211	1000	+	.	gene_id "STRG.15"; transcript_id "STRG.15.2"; exon_number "3"; reference_id "FBtr0078101"; ref_gene_id "FBgn0031213"; cov "648.163513";
2L	StringTie	transcript	73485	76211	1000	+	.	gene_id "STRG.15"; transcript_id "STRG.15.3"; reference_id "FBtr0302164"; ref_gene_id "FBgn0031213"; cov "127.396179"; FPKM "2.110242"; TPM "3.489818";
2L	StringTie	exon	73485	73692	1000	+	.	gene_id "STRG.15"; transcript_id "STRG.15.3"; exon_number "1"; reference_id "FBtr0302164"; ref_gene_id "FBgn0031213"; cov "41.087692";
2L	StringTie	exon	74903	75018	1000	+	.	gene_id "STRG.15"; transcript_id "STRG.15.3"; exon_number "2"; reference_id "FBtr0302164"; ref_gene_id "FBgn0031213"; cov "49.858807";
2L	StringTie	exon	75078	76211	1000	+	.	gene_id "STRG.15"; transcript_id "STRG.15.3"; exon_number "3"; reference_id "FBtr0302164"; ref_gene_id "FBgn0031213"; cov "151.158524";
2L	StringTie	transcript	73485	76211	1000	+	.	gene_id "STRG.15"; transcript_id "STRG.15.4"; reference_id "FBtr0331680"; ref_gene_id "FBgn0031213"; cov "9.523974"; FPKM "0.157759"; TPM "0.260894";
2L	StringTie	exon	73485	73692	1000	+	.	gene_id "STRG.15"; transcript_id "STRG.15.4"; exon_number "1"; reference_id "FBtr0331680"; ref_gene_id "FBgn0031213"; cov "3.149968";
2L	StringTie	exon	73820	73897	1000	+	.	gene_id "STRG.15"; transcript_id "STRG.15.4"; exon_number "2"; reference_id "FBtr0331680"; ref_gene_id "FBgn0031213"; cov "4.985652";
2L	StringTie	exon	74903	75018	1000	+	.	gene_id "STRG.15"; transcript_id "STRG.15.4"; exon_number "3"; reference_id "FBtr0331680"; ref_gene_id "FBgn0031213"; cov "3.822401";
2L	StringTie	exon	75078	76211	1000	+	.	gene_id "STRG.15"; transcript_id "STRG.15.4"; exon_number "4"; reference_id "FBtr0331680"; ref_gene_id "FBgn0031213"; cov "11.588493";
2L	StringTie	transcript	74129	76211	1000	+	.	gene_id "STRG.15"; transcript_id "STRG.15.5"; reference_id "FBtr0301733"; ref_gene_id "FBgn0031213"; cov "10.152439"; FPKM "0.168169"; TPM "0.278110";
2L	StringTie	exon	74129	74572	1000	+	.	gene_id "STRG.15"; transcript_id "STRG.15.5"; exon_number "1"; reference_id "FBtr0301733"; ref_gene_id "FBgn0031213"; cov "9.049549";
2L	StringTie	exon	74903	75018	1000	+	.	gene_id "STRG.15"; transcript_id "STRG.15.5"; exon_number "2"; reference_id "FBtr0301733"; ref_gene_id "FBgn0031213"; cov "3.708580";
2L	StringTie	exon	75078	76211	1000	+	.	gene_id "STRG.15"; transcript_id "STRG.15.5"; exon_number "3"; reference_id "FBtr0301733"; ref_gene_id "FBgn0031213"; cov "11.243419";
2L	StringTie	transcript	76348	77783	1000	+	.	gene_id "STRG.16"; transcript_id "STRG.16.1"; reference_id "FBtr0306541"; ref_gene_id "FBgn0031214"; cov "11.423802"; FPKM "0.189229"; TPM "0.312937";
2L	StringTie	exon	76348	77583	1000	+	.	gene_id "STRG.16"; transcript_id "STRG.16.1"; exon_number "1"; reference_id "FBtr0306541"; ref_gene_id "FBgn0031214"; cov "9.112459";
2L	StringTie	exon	77642	77783	1000	+	.	gene_id "STRG.16"; transcript_id "STRG.16.1"; exon_number "2"; reference_id "FBtr0306541"; ref_gene_id "FBgn0031214"; cov "31.542253";
2L	StringTie	transcript	94739	102086	1000	+	.	gene_id "STRG.17"; transcript_id "STRG.17.1"; reference_id "FBtr0078103"; ref_gene_id "FBgn0031216"; cov "30.480503"; FPKM "0.504892"; TPM "0.834965";
2L	StringTie	exon	94739	94892	1000	+	.	gene_id "STRG.17"; transcript_id "STRG.17.1"; exon_number "1"; reference_id "FBtr0078103"; ref_gene_id "FBgn0031216"; cov "2.163540";
2L	StringTie	exon	94989	95070	1000	+	.	gene_id "STRG.17"; transcript_id "STRG.17.1"; exon_number "2"; reference_id "FBtr0078103"; ref_gene_id "FBgn0031216"; cov "5.955699";
2L	StringTie	exon	95132	95301	1000	+	.	gene_id "STRG.17"; transcript_id "STRG.17.1"; exon_number "3"; reference_id "FBtr0078103"; ref_gene_id "FBgn0031216"; cov "4.271536";
2L	StringTie	exon	95354	97833	1000	+	.	gene_id "STRG.17"; transcript_id "STRG.17.1"; exon_number "4"; reference_id "FBtr0078103"; ref_gene_id "FBgn0031216"; cov "8.868130";
2L	StringTie	exon	97884	98470	1000	+	.	gene_id "STRG.17"; transcript_id "STRG.17.1"; exon_number "5"; reference_id "FBtr0078103"; ref_gene_id "FBgn0031216"; cov "5.001938";
2L	StringTie	exon	98527	99723	1000	+	.	gene_id "STRG.17"; transcript_id "STRG.17.1"; exon_number "6"; reference_id "FBtr0078103"; ref_gene_id "FBgn0031216"; cov "11.149642";
2L	StringTie	exon	99785	100516	1000	+	.	gene_id "STRG.17"; transcript_id "STRG.17.1"; exon_number "7"; reference_id "FBtr0078103"; ref_gene_id "FBgn0031216"; cov "43.081940";
2L	StringTie	exon	100572	100703	1000	+	.	gene_id "STRG.17"; transcript_id "STRG.17.1"; exon_number "8"; reference_id "FBtr0078103"; ref_gene_id "FBgn0031216"; cov "35.745834";
2L	StringTie	exon	100762	100942	1000	+	.	gene_id "STRG.17"; transcript_id "STRG.17.1"; exon_number "9"; reference_id "FBtr0078103"; ref_gene_id "FBgn0031216"; cov "43.173115";
2L	StringTie	exon	101016	101194	1000	+	.	gene_id "STRG.17"; transcript_id "STRG.17.1"; exon_number "10"; reference_id "FBtr0078103"; ref_gene_id "FBgn0031216"; cov "51.623692";
2L	StringTie	exon	101249	101619	1000	+	.	gene_id "STRG.17"; transcript_id "STRG.17.1"; exon_number "11"; reference_id "FBtr0078103"; ref_gene_id "FBgn0031216"; cov "153.815369";
2L	StringTie	exon	101876	102086	1000	+	.	gene_id "STRG.17"; transcript_id "STRG.17.1"; exon_number "12"; reference_id "FBtr0078103"; ref_gene_id "FBgn0031216"; cov "223.667740";
2L	StringTie	transcript	94754	102140	1000	+	.	gene_id "STRG.17"; transcript_id "STRG.17.2"; cov "33.523758"; FPKM "0.555301"; TPM "0.918331";
2L	StringTie	exon	94754	94892	1000	+	.	gene_id "STRG.17"; transcript_id "STRG.17.2"; exon_number "1"; cov "2.854783";
2L	StringTie	exon	94989	95070	1000	+	.	gene_id "STRG.17"; transcript_id "STRG.17.2"; exon_number "2"; cov "7.093081";
2L	StringTie	exon	95132	95301	1000	+	.	gene_id "STRG.17"; transcript_id "STRG.17.2"; exon_number "3"; cov "5.087287";
2L	StringTie	exon	95354	97833	1000	+	.	gene_id "STRG.17"; transcript_id "STRG.17.2"; exon_number "4"; cov "10.561708";
2L	StringTie	exon	97884	98470	1000	+	.	gene_id "STRG.17"; transcript_id "STRG.17.2"; exon_number "5"; cov "5.957176";
2L	StringTie	exon	98527	99723	1000	+	.	gene_id "STRG.17"; transcript_id "STRG.17.2"; exon_number "6"; cov "13.278929";
2L	StringTie	exon	99785	100516	1000	+	.	gene_id "STRG.17"; transcript_id "STRG.17.2"; exon_number "7"; cov "51.309452";
2L	StringTie	exon	100572	100703	1000	+	.	gene_id "STRG.17"; transcript_id "STRG.17.2"; exon_number "8"; cov "42.572346";
2L	StringTie	exon	100762	100942	1000	+	.	gene_id "STRG.17"; transcript_id "STRG.17.2"; exon_number "9"; cov "51.418045";
2L	StringTie	exon	101016	101194	1000	+	.	gene_id "STRG.17"; transcript_id "STRG.17.2"; exon_number "10"; cov "61.482456";
2L	StringTie	exon	101249	101619	1000	+	.	gene_id "STRG.17"; transcript_id "STRG.17.2"; exon_number "11"; cov "183.190048";
2L	StringTie	exon	101876	101914	1000	+	.	gene_id "STRG.17"; transcript_id "STRG.17.2"; exon_number "12"; cov "369.482361";
2L	StringTie	exon	101979	102140	1000	+	.	gene_id "STRG.17"; transcript_id "STRG.17.2"; exon_number "13"; cov "141.791916";
2L	StringTie	transcript	102380	104142	1000	+	.	gene_id "STRG.18"; transcript_id "STRG.18.1"; reference_id "FBtr0078104"; ref_gene_id "FBgn0031217"; cov "289.938354"; FPKM "4.802657"; TPM "7.942405";
2L	StringTie	exon	102380	102906	1000	+	.	gene_id "STRG.18"; transcript_id "STRG.18.1"; exon_number "1"; reference_id "FBtr0078104"; ref_gene_id "FBgn0031217"; cov "222.297012";
2L	StringTie	exon	103006	103434	1000	+	.	gene_id "STRG.18"; transcript_id "STRG.18.1"; exon_number "2"; reference_id "FBtr0078104"; ref_gene_id "FBgn0031217"; cov "327.802216";
2L	StringTie	exon	103516	104142	1000	+	.	gene_id "STRG.18"; transcript_id "STRG.18.1"; exon_number "3"; reference_id "FBtr0078104"; ref_gene_id "FBgn0031217"; cov "320.884796";
2L	StringTie	transcript	102380	104142	1000	+	.	gene_id "STRG.18"; transcript_id "STRG.18.2"; reference_id "FBtr0330636"; ref_gene_id "FBgn0031217"; cov "19.683968"; FPKM "0.326053"; TPM "0.539211";
2L	StringTie	exon	102380	102906	1000	+	.	gene_id "STRG.18"; transcript_id "STRG.18.2"; exon_number "1"; reference_id "FBtr0330636"; ref_gene_id "FBgn0031217"; cov "15.617612";
2L	StringTie	exon	103006	103434	1000	+	.	gene_id "STRG.18"; transcript_id "STRG.18.2"; exon_number "2"; reference_id "FBtr0330636"; ref_gene_id "FBgn0031217"; cov "23.029943";
2L	StringTie	exon	103878	104142	1000	+	.	gene_id "STRG.18"; transcript_id "STRG.18.2"; exon_number "3"; reference_id "FBtr0330636"; ref_gene_id "FBgn0031217"; cov "22.353949";
2L	StringTie	transcript	103962	106732	1000	-	.	gene_id "STRG.19"; transcript_id "STRG.19.1"; reference_id "FBtr0301452"; ref_gene_id "FBgn0026787"; cov "154.794769"; FPKM "2.564084"; TPM "4.240359";
2L	StringTie	exon	103962	104947	1000	-	.	gene_id "STRG.19"; transcript_id "STRG.19.1"; exon_number "1"; reference_id "FBtr0301452"; ref_gene_id "FBgn0026787"; cov "235.301666";
2L	StringTie	exon	105005	105336	1000	-	.	gene_id "STRG.19"; transcript_id "STRG.19.1"; exon_number "2"; reference_id "FBtr0301452"; ref_gene_id "FBgn0026787"; cov "120.081337";
2L	StringTie	exon	105391	105455	1000	-	.	gene_id "STRG.19"; transcript_id "STRG.19.1"; exon_number "3"; reference_id "FBtr0301452"; ref_gene_id "FBgn0026787"; cov "98.707695";
2L	StringTie	exon	105512	105915	1000	-	.	gene_id "STRG.19"; transcript_id "STRG.19.1"; exon_number "4"; reference_id "FBtr0301452"; ref_gene_id "FBgn0026787"; cov "116.975250";
2L	StringTie	exon	105969	106732	1000	-	.	gene_id "STRG.19"; transcript_id "STRG.19.1"; exon_number "5"; reference_id "FBtr0301452"; ref_gene_id "FBgn0026787"; cov "90.750000";
2L	StringTie	transcript	107759	114432	1000	+	.	gene_id "STRG.20"; transcript_id "STRG.20.1"; cov "820.383728"; FPKM "13.589170"; TPM "22.473122";
2L	StringTie	exon	107759	107838	1000	+	.	gene_id "STRG.20"; transcript_id "STRG.20.1"; exon_number "1"; cov "173.471527";
2L	StringTie	exon	108588	108809	1000	+	.	gene_id "STRG.20"; transcript_id "STRG.20.1"; exon_number "2"; cov "288.045441";
2L	StringTie	exon	110406	110483	1000	+	.	gene_id "STRG.20"; transcript_id "STRG.20.1"; exon_number "3"; cov "262.057129";
2L	StringTie	exon	110755	110877	1000	+	.	gene_id "STRG.20"; transcript_id "STRG.20.1"; exon_number "4"; cov "319.392365";
2L	StringTie	exon	111005	111117	1000	+	.	gene_id "STRG.20"; transcript_id "STRG.20.1"; exon_number "5"; cov "334.016815";
2L	StringTie	exon	112690	113369	1000	+	.	gene_id "STRG.20"; transcript_id "STRG.20.1"; exon_number "6"; cov "431.526978";
2L	StringTie	exon	113434	114432	1000	+	.	gene_id "STRG.20"; transcript_id "STRG.20.1"; exon_number "7"; cov "1415.464355";
2L	StringTie	transcript	107761	114432	1000	+	.	gene_id "STRG.20"; transcript_id "STRG.20.2"; reference_id "FBtr0089429"; ref_gene_id "FBgn0005278"; cov "73.373909"; FPKM "1.215395"; TPM "2.009963";
2L	StringTie	exon	107761	107838	1000	+	.	gene_id "STRG.20"; transcript_id "STRG.20.2"; exon_number "1"; reference_id "FBtr0089429"; ref_gene_id "FBgn0005278"; cov "15.817271";
2L	StringTie	exon	108588	108809	1000	+	.	gene_id "STRG.20"; transcript_id "STRG.20.2"; exon_number "2"; reference_id "FBtr0089429"; ref_gene_id "FBgn0005278"; cov "25.614990";
2L	StringTie	exon	110406	110483	1000	+	.	gene_id "STRG.20"; transcript_id "STRG.20.2"; exon_number "3"; reference_id "FBtr0089429"; ref_gene_id "FBgn0005278"; cov "23.303932";
2L	StringTie	exon	110755	110877	1000	+	.	gene_id "STRG.20"; transcript_id "STRG.20.2"; exon_number "4"; reference_id "FBtr0089429"; ref_gene_id "FBgn0005278"; cov "28.402575";
2L	StringTie	exon	111907	112019	1000	+	.	gene_id "STRG.20"; transcript_id "STRG.20.2"; exon_number "5"; reference_id "FBtr0089429"; ref_gene_id "FBgn0005278"; cov "36.932083";
2L	StringTie	exon	112690	113369	1000	+	.	gene_id "STRG.20"; transcript_id "STRG.20.2"; exon_number "6"; reference_id "FBtr0089429"; ref_gene_id "FBgn0005278"; cov "38.374355";
2L	StringTie	exon	113434	114432	1000	+	.	gene_id "STRG.20"; transcript_id "STRG.20.2"; exon_number "7"; reference_id "FBtr0089429"; ref_gene_id "FBgn0005278"; cov "125.872856";
2L	StringTie	transcript	107761	114210	1000	+	.	gene_id "STRG.20"; transcript_id "STRG.20.3"; reference_id "FBtr0089428"; ref_gene_id "FBgn0005278"; cov "21.359955"; FPKM "0.353815"; TPM "0.585122";
2L	StringTie	exon	107761	107838	1000	+	.	gene_id "STRG.20"; transcript_id "STRG.20.3"; exon_number "1"; reference_id "FBtr0089428"; ref_gene_id "FBgn0005278"; cov "5.336618";
2L	StringTie	exon	108588	108809	1000	+	.	gene_id "STRG.20"; transcript_id "STRG.20.3"; exon_number "2"; reference_id "FBtr0089428"; ref_gene_id "FBgn0005278"; cov "8.642288";
2L	StringTie	exon	110406	110483	1000	+	.	gene_id "STRG.20"; transcript_id "STRG.20.3"; exon_number "3"; reference_id "FBtr0089428"; ref_gene_id "FBgn0005278"; cov "7.862556";
2L	StringTie	exon	110755	110877	1000	+	.	gene_id "STRG.20"; transcript_id "STRG.20.3"; exon_number "4"; reference_id "FBtr0089428"; ref_gene_id "FBgn0005278"; cov "9.582795";
2L	StringTie	exon	111005	111117	1000	+	.	gene_id "STRG.20"; transcript_id "STRG.20.3"; exon_number "5"; reference_id "FBtr0089428"; ref_gene_id "FBgn0005278"; cov "10.021576";
2L	StringTie	exon	111907	112019	1000	+	.	gene_id "STRG.20"; transcript_id "STRG.20.3"; exon_number "6"; reference_id "FBtr0089428"; ref_gene_id "FBgn0005278"; cov "12.460581";
2L	StringTie	exon	112690	113369	1000	+	.	gene_id "STRG.20"; transcript_id "STRG.20.3"; exon_number "7"; reference_id "FBtr0089428"; ref_gene_id "FBgn0005278"; cov "12.947194";
2L	StringTie	exon	113434	114210	1000	+	.	gene_id "STRG.20"; transcript_id "STRG.20.3"; exon_number "8"; reference_id "FBtr0089428"; ref_gene_id "FBgn0005278"; cov "40.127102";
2L	StringTie	transcript	107761	111337	1000	+	.	gene_id "STRG.20"; transcript_id "STRG.20.4"; reference_id "FBtr0308091"; ref_gene_id "FBgn0005278"; cov "1.076670"; FPKM "0.017834"; TPM "0.029494";
2L	StringTie	exon	107761	107838	1000	+	.	gene_id "STRG.20"; transcript_id "STRG.20.4"; exon_number "1"; reference_id "FBtr0308091"; ref_gene_id "FBgn0005278"; cov "0.490700";
2L	StringTie	exon	108588	108809	1000	+	.	gene_id "STRG.20"; transcript_id "STRG.20.4"; exon_number "2"; reference_id "FBtr0308091"; ref_gene_id "FBgn0005278"; cov "0.794656";
2L	StringTie	exon	110406	110483	1000	+	.	gene_id "STRG.20"; transcript_id "STRG.20.4"; exon_number "3"; reference_id "FBtr0308091"; ref_gene_id "FBgn0005278"; cov "0.722960";
2L	StringTie	exon	110755	111337	1000	+	.	gene_id "STRG.20"; transcript_id "STRG.20.4"; exon_number "4"; reference_id "FBtr0308091"; ref_gene_id "FBgn0005278"; cov "1.309778";
2L	StringTie	transcript	108133	114432	1000	+	.	gene_id "STRG.20"; transcript_id "STRG.20.5"; reference_id "FBtr0089435"; ref_gene_id "FBgn0005278"; cov "434.710266"; FPKM "7.200718"; TPM "11.908204";
2L	StringTie	exon	108133	108226	1000	+	.	gene_id "STRG.20"; transcript_id "STRG.20.5"; exon_number "1"; reference_id "FBtr0089435"; ref_gene_id "FBgn0005278"; cov "82.351486";
2L	StringTie	exon	108588	108809	1000	+	.	gene_id "STRG.20"; transcript_id "STRG.20.5"; exon_number "2"; reference_id "FBtr0089435"; ref_gene_id "FBgn0005278"; cov "153.509674";
2L	StringTie	exon	110406	110483	1000	+	.	gene_id "STRG.20"; transcript_id "STRG.20.5"; exon_number "3"; reference_id "FBtr0089435"; ref_gene_id "FBgn0005278"; cov "139.659576";
2L	StringTie	exon	110755	110877	1000	+	.	gene_id "STRG.20"; transcript_id "STRG.20.5"; exon_number "4"; reference_id "FBtr0089435"; ref_gene_id "FBgn0005278"; cov "170.215561";
2L	StringTie	exon	111005	111117	1000	+	.	gene_id "STRG.20"; transcript_id "STRG.20.5"; exon_number "5"; reference_id "FBtr0089435"; ref_gene_id "FBgn0005278"; cov "178.009460";
2L	StringTie	exon	112690	113369	1000	+	.	gene_id "STRG.20"; transcript_id "STRG.20.5"; exon_number "6"; reference_id "FBtr0089435"; ref_gene_id "FBgn0005278"; cov "229.976105";
2L	StringTie	exon	113434	114432	1000	+	.	gene_id "STRG.20"; transcript_id "STRG.20.5"; exon_number "7"; reference_id "FBtr0089435"; ref_gene_id "FBgn0005278"; cov "754.351379";
2L	StringTie	transcript	108133	114432	1000	+	.	gene_id "STRG.20"; transcript_id "STRG.20.6"; reference_id "FBtr0089434"; ref_gene_id "FBgn0005278"; cov "4.137632"; FPKM "0.068537"; TPM "0.113344";
2L	StringTie	exon	108133	108346	1000	+	.	gene_id "STRG.20"; transcript_id "STRG.20.6"; exon_number "1"; reference_id "FBtr0089434"; ref_gene_id "FBgn0005278"; cov "4.232359";
2L	StringTie	exon	108588	108809	1000	+	.	gene_id "STRG.20"; transcript_id "STRG.20.6"; exon_number "2"; reference_id "FBtr0089434"; ref_gene_id "FBgn0005278"; cov "1.402519";
2L	StringTie	exon	110406	110483	1000	+	.	gene_id "STRG.20"; transcript_id "STRG.20.6"; exon_number "3"; reference_id "FBtr0089434"; ref_gene_id "FBgn0005278"; cov "1.275980";
2L	StringTie	exon	110755	110877	1000	+	.	gene_id "STRG.20"; transcript_id "STRG.20.6"; exon_number "4"; reference_id "FBtr0089434"; ref_gene_id "FBgn0005278"; cov "1.555150";
2L	StringTie	exon	111907	112019	1000	+	.	gene_id "STRG.20"; transcript_id "STRG.20.6"; exon_number "5"; reference_id "FBtr0089434"; ref_gene_id "FBgn0005278"; cov "2.022173";
2L	StringTie	exon	112690	113369	1000	+	.	gene_id "STRG.20"; transcript_id "STRG.20.6"; exon_number "6"; reference_id "FBtr0089434"; ref_gene_id "FBgn0005278"; cov "2.101143";
2L	StringTie	exon	113434	114432	1000	+	.	gene_id "STRG.20"; transcript_id "STRG.20.6"; exon_number "7"; reference_id "FBtr0089434"; ref_gene_id "FBgn0005278"; cov "6.892023";
2L	StringTie	transcript	114726	156030	1000	+	.	gene_id "STRG.21"; transcript_id "STRG.21.1"; reference_id "FBtr0306542"; ref_gene_id "FBgn0031228"; cov "103.018303"; FPKM "1.706437"; TPM "2.822024";
2L	StringTie	exon	114726	114991	1000	+	.	gene_id "STRG.21"; transcript_id "STRG.21.1"; exon_number "1"; reference_id "FBtr0306542"; ref_gene_id "FBgn0031228"; cov "54.768085";
2L	StringTie	exon	155567	155784	1000	+	.	gene_id "STRG.21"; transcript_id "STRG.21.1"; exon_number "2"; reference_id "FBtr0306542"; ref_gene_id "FBgn0031228"; cov "150.697739";
2L	StringTie	exon	155858	156030	1000	+	.	gene_id "STRG.21"; transcript_id "STRG.21.1"; exon_number "3"; reference_id "FBtr0306542"; ref_gene_id "FBgn0031228"; cov "117.124908";
2L	StringTie	transcript	114726	156030	1000	+	.	gene_id "STRG.21"; transcript_id "STRG.21.2"; reference_id "FBtr0330639"; ref_gene_id "FBgn0031228"; cov "7.270180"; FPKM "0.120426"; TPM "0.199155";
2L	StringTie	exon	114726	114991	1000	+	.	gene_id "STRG.21"; transcript_id "STRG.21.2"; exon_number "1"; reference_id "FBtr0330639"; ref_gene_id "FBgn0031228"; cov "3.902358";
2L	StringTie	exon	155638	155784	1000	+	.	gene_id "STRG.21"; transcript_id "STRG.21.2"; exon_number "2"; reference_id "FBtr0330639"; ref_gene_id "FBgn0031228"; cov "12.098904";
2L	StringTie	exon	155858	156030	1000	+	.	gene_id "STRG.21"; transcript_id "STRG.21.2"; exon_number "3"; reference_id "FBtr0330639"; ref_gene_id "FBgn0031228"; cov "8.345430";
2L	StringTie	transcript	114726	156030	1000	+	.	gene_id "STRG.21"; transcript_id "STRG.21.3"; reference_id "FBtr0330638"; ref_gene_id "FBgn0031228"; cov "4.962259"; FPKM "0.082197"; TPM "0.135933";
2L	StringTie	exon	114726	114991	1000	+	.	gene_id "STRG.21"; transcript_id "STRG.21.3"; exon_number "1"; reference_id "FBtr0330638"; ref_gene_id "FBgn0031228"; cov "2.646597";
2L	StringTie	exon	155546	155784	1000	+	.	gene_id "STRG.21"; transcript_id "STRG.21.3"; exon_number "2"; reference_id "FBtr0330638"; ref_gene_id "FBgn0031228"; cov "7.034529";
2L	StringTie	exon	155858	156030	1000	+	.	gene_id "STRG.21"; transcript_id "STRG.21.3"; exon_number "3"; reference_id "FBtr0330638"; ref_gene_id "FBgn0031228"; cov "5.659909";
2L	StringTie	transcript	115365	116182	1000	-	.	gene_id "STRG.22"; transcript_id "STRG.22.1"; reference_id "FBtr0336838"; ref_gene_id "FBgn0031219"; cov "65.362183"; FPKM "1.082686"; TPM "1.790494";
2L	StringTie	exon	115365	116182	1000	-	.	gene_id "STRG.22"; transcript_id "STRG.22.1"; exon_number "1"; reference_id "FBtr0336838"; ref_gene_id "FBgn0031219"; cov "65.362183";
2L	StringTie	transcript	115365	116488	1000	-	.	gene_id "STRG.22"; transcript_id "STRG.22.2"; reference_id "FBtr0078160"; ref_gene_id "FBgn0031219"; cov "10.922361"; FPKM "0.180922"; TPM "0.299201";
2L	StringTie	exon	115365	116488	1000	-	.	gene_id "STRG.22"; transcript_id "STRG.22.2"; exon_number "1"; reference_id "FBtr0078160"; ref_gene_id "FBgn0031219"; cov "10.922361";
2L	StringTie	transcript	116520	116980	1000	+	.	gene_id "STRG.23"; transcript_id "STRG.23.1"; reference_id "DNAREP1_DM_dup1443"; ref_gene_id "DNAREP1_DM"; cov "21.542299"; FPKM "0.356835"; TPM "0.590117";
2L	StringTie	exon	116520	116980	1000	+	.	gene_id "STRG.23"; transcript_id "STRG.23.1"; exon_number "1"; reference_id "DNAREP1_DM_dup1443"; ref_gene_id "DNAREP1_DM"; cov "21.542299";
2L	StringTie	transcript	117079	120742	1000	-	.	gene_id "STRG.24"; transcript_id "STRG.24.1"; reference_id "FBtr0078158"; ref_gene_id "FBgn0031220"; cov "651.139160"; FPKM "10.785735"; TPM "17.836931";
2L	StringTie	exon	117079	117759	1000	-	.	gene_id "STRG.24"; transcript_id "STRG.24.1"; exon_number "1"; reference_id "FBtr0078158"; ref_gene_id "FBgn0031220"; cov "1065.479492";
2L	StringTie	exon	117820	118076	1000	-	.	gene_id "STRG.24"; transcript_id "STRG.24.1"; exon_number "2"; reference_id "FBtr0078158"; ref_gene_id "FBgn0031220"; cov "1010.596741";
2L	StringTie	exon	118136	118304	1000	-	.	gene_id "STRG.24"; transcript_id "STRG.24.1"; exon_number "3"; reference_id "FBtr0078158"; ref_gene_id "FBgn0031220"; cov "738.776123";
2L	StringTie	exon	118361	118874	1000	-	.	gene_id "STRG.24"; transcript_id "STRG.24.1"; exon_number "4"; reference_id "FBtr0078158"; ref_gene_id "FBgn0031220"; cov "600.276794";
2L	StringTie	exon	118931	119076	1000	-	.	gene_id "STRG.24"; transcript_id "STRG.24.1"; exon_number "5"; reference_id "FBtr0078158"; ref_gene_id "FBgn0031220"; cov "519.545532";
2L	StringTie	exon	119134	119235	1000	-	.	gene_id "STRG.24"; transcript_id "STRG.24.1"; exon_number "6"; reference_id "FBtr0078158"; ref_gene_id "FBgn0031220"; cov "441.316254";
2L	StringTie	exon	119288	119375	1000	-	.	gene_id "STRG.24"; transcript_id "STRG.24.1"; exon_number "7"; reference_id "FBtr0078158"; ref_gene_id "FBgn0031220"; cov "376.003387";
2L	StringTie	exon	119431	119554	1000	-	.	gene_id "STRG.24"; transcript_id "STRG.24.1"; exon_number "8"; reference_id "FBtr0078158"; ref_gene_id "FBgn0031220"; cov "416.436462";
2L	StringTie	exon	119828	120080	1000	-	.	gene_id "STRG.24"; transcript_id "STRG.24.1"; exon_number "9"; reference_id "FBtr0078158"; ref_gene_id "FBgn0031220"; cov "348.541779";
2L	StringTie	exon	120421	120742	1000	-	.	gene_id "STRG.24"; transcript_id "STRG.24.1"; exon_number "10"; reference_id "FBtr0078158"; ref_gene_id "FBgn0031220"; cov "52.608688";
2L	StringTie	transcript	117079	120631	1000	-	.	gene_id "STRG.24"; transcript_id "STRG.24.2"; reference_id "FBtr0078157"; ref_gene_id "FBgn0031220"; cov "484.382111"; FPKM "8.023503"; TPM "13.268886";
2L	StringTie	exon	117079	117759	1000	-	.	gene_id "STRG.24"; transcript_id "STRG.24.2"; exon_number "1"; reference_id "FBtr0078157"; ref_gene_id "FBgn0031220"; cov "806.038208";
2L	StringTie	exon	117820	118076	1000	-	.	gene_id "STRG.24"; transcript_id "STRG.24.2"; exon_number "2"; reference_id "FBtr0078157"; ref_gene_id "FBgn0031220"; cov "764.519409";
2L	StringTie	exon	118136	118304	1000	-	.	gene_id "STRG.24"; transcript_id "STRG.24.2"; exon_number "3"; reference_id "FBtr0078157"; ref_gene_id "FBgn0031220"; cov "558.886230";
2L	StringTie	exon	118361	118874	1000	-	.	gene_id "STRG.24"; transcript_id "STRG.24.2"; exon_number "4"; reference_id "FBtr0078157"; ref_gene_id "FBgn0031220"; cov "454.111084";
2L	StringTie	exon	118931	119076	1000	-	.	gene_id "STRG.24"; transcript_id "STRG.24.2"; exon_number "5"; reference_id "FBtr0078157"; ref_gene_id "FBgn0031220"; cov "393.037659";
2L	StringTie	exon	119134	119235	1000	-	.	gene_id "STRG.24"; transcript_id "STRG.24.2"; exon_number "6"; reference_id "FBtr0078157"; ref_gene_id "FBgn0031220"; cov "333.856964";
2L	StringTie	exon	119288	119375	1000	-	.	gene_id "STRG.24"; transcript_id "STRG.24.2"; exon_number "7"; reference_id "FBtr0078157"; ref_gene_id "FBgn0031220"; cov "284.447632";
2L	StringTie	exon	119431	119554	1000	-	.	gene_id "STRG.24"; transcript_id "STRG.24.2"; exon_number "8"; reference_id "FBtr0078157"; ref_gene_id "FBgn0031220"; cov "315.035370";
2L	StringTie	exon	119828	120080	1000	-	.	gene_id "STRG.24"; transcript_id "STRG.24.2"; exon_number "9"; reference_id "FBtr0078157"; ref_gene_id "FBgn0031220"; cov "263.672821";
2L	StringTie	exon	120168	120364	1000	-	.	gene_id "STRG.24"; transcript_id "STRG.24.2"; exon_number "10"; reference_id "FBtr0078157"; ref_gene_id "FBgn0031220"; cov "106.034813";
2L	StringTie	exon	120421	120631	1000	-	.	gene_id "STRG.24"; transcript_id "STRG.24.2"; exon_number "11"; reference_id "FBtr0078157"; ref_gene_id "FBgn0031220"; cov "55.860836";
2L	StringTie	transcript	117079	120631	1000	-	.	gene_id "STRG.24"; transcript_id "STRG.24.3"; reference_id "FBtr0100308"; ref_gene_id "FBgn0031220"; cov "71.916107"; FPKM "1.191248"; TPM "1.970029";
2L	StringTie	exon	117079	117759	1000	-	.	gene_id "STRG.24"; transcript_id "STRG.24.3"; exon_number "1"; reference_id "FBtr0100308"; ref_gene_id "FBgn0031220"; cov "124.776154";
2L	StringTie	exon	117820	118076	1000	-	.	gene_id "STRG.24"; transcript_id "STRG.24.3"; exon_number "2"; reference_id "FBtr0100308"; ref_gene_id "FBgn0031220"; cov "118.348961";
2L	StringTie	exon	118136	118304	1000	-	.	gene_id "STRG.24"; transcript_id "STRG.24.3"; exon_number "3"; reference_id "FBtr0100308"; ref_gene_id "FBgn0031220"; cov "86.516586";
2L	StringTie	exon	118361	118874	1000	-	.	gene_id "STRG.24"; transcript_id "STRG.24.3"; exon_number "4"; reference_id "FBtr0100308"; ref_gene_id "FBgn0031220"; cov "70.297211";
2L	StringTie	exon	118931	119076	1000	-	.	gene_id "STRG.24"; transcript_id "STRG.24.3"; exon_number "5"; reference_id "FBtr0100308"; ref_gene_id "FBgn0031220"; cov "60.842926";
2L	StringTie	exon	119134	119235	1000	-	.	gene_id "STRG.24"; transcript_id "STRG.24.3"; exon_number "6"; reference_id "FBtr0100308"; ref_gene_id "FBgn0031220"; cov "51.681660";
2L	StringTie	exon	119288	119375	1000	-	.	gene_id "STRG.24"; transcript_id "STRG.24.3"; exon_number "7"; reference_id "FBtr0100308"; ref_gene_id "FBgn0031220"; cov "44.033005";
2L	StringTie	exon	119431	119554	1000	-	.	gene_id "STRG.24"; transcript_id "STRG.24.3"; exon_number "8"; reference_id "FBtr0100308"; ref_gene_id "FBgn0031220"; cov "48.768040";
2L	StringTie	exon	119828	120631	1000	-	.	gene_id "STRG.24"; transcript_id "STRG.24.3"; exon_number "9"; reference_id "FBtr0100308"; ref_gene_id "FBgn0031220"; cov "21.466328";
2L	StringTie	transcript	117079	121754	1000	-	.	gene_id "STRG.24"; transcript_id "STRG.24.4"; reference_id "FBtr0078159"; ref_gene_id "FBgn0031220"; cov "49.029964"; FPKM "0.812152"; TPM "1.343099";
2L	StringTie	exon	117079	117759	1000	-	.	gene_id "STRG.24"; transcript_id "STRG.24.4"; exon_number "1"; reference_id "FBtr0078159"; ref_gene_id "FBgn0031220"; cov "116.320976";
2L	StringTie	exon	117820	118076	1000	-	.	gene_id "STRG.24"; transcript_id "STRG.24.4"; exon_number "2"; reference_id "FBtr0078159"; ref_gene_id "FBgn0031220"; cov "110.329308";
2L	StringTie	exon	118136	118304	1000	-	.	gene_id "STRG.24"; transcript_id "STRG.24.4"; exon_number "3"; reference_id "FBtr0078159"; ref_gene_id "FBgn0031220"; cov "80.653984";
2L	StringTie	exon	118361	118874	1000	-	.	gene_id "STRG.24"; transcript_id "STRG.24.4"; exon_number "4"; reference_id "FBtr0078159"; ref_gene_id "FBgn0031220"; cov "65.533684";
2L	StringTie	exon	118931	119076	1000	-	.	gene_id "STRG.24"; transcript_id "STRG.24.4"; exon_number "5"; reference_id "FBtr0078159"; ref_gene_id "FBgn0031220"; cov "56.720047";
2L	StringTie	exon	119134	119235	1000	-	.	gene_id "STRG.24"; transcript_id "STRG.24.4"; exon_number "6"; reference_id "FBtr0078159"; ref_gene_id "FBgn0031220"; cov "48.179562";
2L	StringTie	exon	119288	119375	1000	-	.	gene_id "STRG.24"; transcript_id "STRG.24.4"; exon_number "7"; reference_id "FBtr0078159"; ref_gene_id "FBgn0031220"; cov "41.049206";
2L	StringTie	exon	119431	119554	1000	-	.	gene_id "STRG.24"; transcript_id "STRG.24.4"; exon_number "8"; reference_id "FBtr0078159"; ref_gene_id "FBgn0031220"; cov "45.463383";
2L	StringTie	exon	119828	121754	1000	-	.	gene_id "STRG.24"; transcript_id "STRG.24.4"; exon_number "9"; reference_id "FBtr0078159"; ref_gene_id "FBgn0031220"; cov "9.954759";
2L	StringTie	transcript	117079	121754	1000	-	.	gene_id "STRG.24"; transcript_id "STRG.24.5"; reference_id "FBtr0078156"; ref_gene_id "FBgn0031220"; cov "32.730850"; FPKM "0.542167"; TPM "0.896610";
2L	StringTie	exon	117079	117759	1000	-	.	gene_id "STRG.24"; transcript_id "STRG.24.5"; exon_number "1"; reference_id "FBtr0078156"; ref_gene_id "FBgn0031220"; cov "49.897175";
2L	StringTie	exon	117820	118076	1000	-	.	gene_id "STRG.24"; transcript_id "STRG.24.5"; exon_number "2"; reference_id "FBtr0078156"; ref_gene_id "FBgn0031220"; cov "47.326981";
2L	StringTie	exon	118136	118304	1000	-	.	gene_id "STRG.24"; transcript_id "STRG.24.5"; exon_number "3"; reference_id "FBtr0078156"; ref_gene_id "FBgn0031220"; cov "34.597424";
2L	StringTie	exon	118361	118874	1000	-	.	gene_id "STRG.24"; transcript_id "STRG.24.5"; exon_number "4"; reference_id "FBtr0078156"; ref_gene_id "FBgn0031220"; cov "28.111399";
2L	StringTie	exon	118931	119076	1000	-	.	gene_id "STRG.24"; transcript_id "STRG.24.5"; exon_number "5"; reference_id "FBtr0078156"; ref_gene_id "FBgn0031220"; cov "24.330696";
2L	StringTie	exon	119134	119235	1000	-	.	gene_id "STRG.24"; transcript_id "STRG.24.5"; exon_number "6"; reference_id "FBtr0078156"; ref_gene_id "FBgn0031220"; cov "20.667160";
2L	StringTie	exon	119288	119375	1000	-	.	gene_id "STRG.24"; transcript_id "STRG.24.5"; exon_number "7"; reference_id "FBtr0078156"; ref_gene_id "FBgn0031220"; cov "17.608513";
2L	StringTie	exon	119431	119554	1000	-	.	gene_id "STRG.24"; transcript_id "STRG.24.5"; exon_number "8"; reference_id "FBtr0078156"; ref_gene_id "FBgn0031220"; cov "19.502024";
2L	StringTie	exon	119828	120080	1000	-	.	gene_id "STRG.24"; transcript_id "STRG.24.5"; exon_number "9"; reference_id "FBtr0078156"; ref_gene_id "FBgn0031220"; cov "16.322464";
2L	StringTie	exon	121633	121754	1000	-	.	gene_id "STRG.24"; transcript_id "STRG.24.5"; exon_number "10"; reference_id "FBtr0078156"; ref_gene_id "FBgn0031220"; cov "1.557548";
2L	StringTie	transcript	117079	120631	1000	-	.	gene_id "STRG.24"; transcript_id "STRG.24.6"; reference_id "FBtr0330646"; ref_gene_id "FBgn0031220"; cov "24.472660"; FPKM "0.405375"; TPM "0.670390";
2L	StringTie	exon	117079	117759	1000	-	.	gene_id "STRG.24"; transcript_id "STRG.24.6"; exon_number "1"; reference_id "FBtr0330646"; ref_gene_id "FBgn0031220"; cov "37.797874";
2L	StringTie	exon	117820	118076	1000	-	.	gene_id "STRG.24"; transcript_id "STRG.24.6"; exon_number "2"; reference_id "FBtr0330646"; ref_gene_id "FBgn0031220"; cov "35.850918";
2L	StringTie	exon	118136	118304	1000	-	.	gene_id "STRG.24"; transcript_id "STRG.24.6"; exon_number "3"; reference_id "FBtr0330646"; ref_gene_id "FBgn0031220"; cov "26.208080";
2L	StringTie	exon	118361	118874	1000	-	.	gene_id "STRG.24"; transcript_id "STRG.24.6"; exon_number "4"; reference_id "FBtr0330646"; ref_gene_id "FBgn0031220"; cov "21.294815";
2L	StringTie	exon	118931	119076	1000	-	.	gene_id "STRG.24"; transcript_id "STRG.24.6"; exon_number "5"; reference_id "FBtr0330646"; ref_gene_id "FBgn0031220"; cov "18.430874";
2L	StringTie	exon	119134	119235	1000	-	.	gene_id "STRG.24"; transcript_id "STRG.24.6"; exon_number "6"; reference_id "FBtr0330646"; ref_gene_id "FBgn0031220"; cov "15.655692";
2L	StringTie	exon	119431	119554	1000	-	.	gene_id "STRG.24"; transcript_id "STRG.24.6"; exon_number "7"; reference_id "FBtr0330646"; ref_gene_id "FBgn0031220"; cov "14.773082";
2L	StringTie	exon	119828	120080	1000	-	.	gene_id "STRG.24"; transcript_id "STRG.24.6"; exon_number "8"; reference_id "FBtr0330646"; ref_gene_id "FBgn0031220"; cov "12.364518";
2L	StringTie	exon	120421	120631	1000	-	.	gene_id "STRG.24"; transcript_id "STRG.24.6"; exon_number "9"; reference_id "FBtr0330646"; ref_gene_id "FBgn0031220"; cov "2.619505";
2L	StringTie	transcript	117079	120631	1000	-	.	gene_id "STRG.24"; transcript_id "STRG.24.7"; reference_id "FBtr0100309"; ref_gene_id "FBgn0031220"; cov "19.158916"; FPKM "0.317356"; TPM "0.524828";
2L	StringTie	exon	117079	117759	1000	-	.	gene_id "STRG.24"; transcript_id "STRG.24.7"; exon_number "1"; reference_id "FBtr0100309"; ref_gene_id "FBgn0031220"; cov "30.321043";
2L	StringTie	exon	117820	118076	1000	-	.	gene_id "STRG.24"; transcript_id "STRG.24.7"; exon_number "2"; reference_id "FBtr0100309"; ref_gene_id "FBgn0031220"; cov "28.759214";
2L	StringTie	exon	118136	118304	1000	-	.	gene_id "STRG.24"; transcript_id "STRG.24.7"; exon_number "3"; reference_id "FBtr0100309"; ref_gene_id "FBgn0031220"; cov "21.023834";
2L	StringTie	exon	118361	118874	1000	-	.	gene_id "STRG.24"; transcript_id "STRG.24.7"; exon_number "4"; reference_id "FBtr0100309"; ref_gene_id "FBgn0031220"; cov "17.082468";
2L	StringTie	exon	118931	119076	1000	-	.	gene_id "STRG.24"; transcript_id "STRG.24.7"; exon_number "5"; reference_id "FBtr0100309"; ref_gene_id "FBgn0031220"; cov "14.785046";
2L	StringTie	exon	119134	119375	1000	-	.	gene_id "STRG.24"; transcript_id "STRG.24.7"; exon_number "6"; reference_id "FBtr0100309"; ref_gene_id "FBgn0031220"; cov "11.576923";
2L	StringTie	exon	119431	119554	1000	-	.	gene_id "STRG.24"; transcript_id "STRG.24.7"; exon_number "7"; reference_id "FBtr0100309"; ref_gene_id "FBgn0031220"; cov "11.850804";
2L	StringTie	exon	119828	120080	1000	-	.	gene_id "STRG.24"; transcript_id "STRG.24.7"; exon_number "8"; reference_id "FBtr0100309"; ref_gene_id "FBgn0031220"; cov "9.918682";
2L	StringTie	exon	120421	120631	1000	-	.	gene_id "STRG.24"; transcript_id "STRG.24.7"; exon_number "9"; reference_id "FBtr0100309"; ref_gene_id "FBgn0031220"; cov "2.101338";
2L	StringTie	transcript	117174	120631	1000	-	.	gene_id "STRG.24"; transcript_id "STRG.24.8"; reference_id "FBtr0100310"; ref_gene_id "FBgn0031220"; cov "68.796463"; FPKM "1.139573"; TPM "1.884571";
2L	StringTie	exon	117174	117759	1000	-	.	gene_id "STRG.24"; transcript_id "STRG.24.8"; exon_number "1"; reference_id "FBtr0100310"; ref_gene_id "FBgn0031220"; cov "115.597801";
2L	StringTie	exon	117820	118076	1000	-	.	gene_id "STRG.24"; transcript_id "STRG.24.8"; exon_number "2"; reference_id "FBtr0100310"; ref_gene_id "FBgn0031220"; cov "104.643349";
2L	StringTie	exon	118136	118304	1000	-	.	gene_id "STRG.24"; transcript_id "STRG.24.8"; exon_number "3"; reference_id "FBtr0100310"; ref_gene_id "FBgn0031220"; cov "76.497375";
2L	StringTie	exon	118361	118874	1000	-	.	gene_id "STRG.24"; transcript_id "STRG.24.8"; exon_number "4"; reference_id "FBtr0100310"; ref_gene_id "FBgn0031220"; cov "62.156307";
2L	StringTie	exon	118931	119076	1000	-	.	gene_id "STRG.24"; transcript_id "STRG.24.8"; exon_number "5"; reference_id "FBtr0100310"; ref_gene_id "FBgn0031220"; cov "53.796902";
2L	StringTie	exon	119134	119235	1000	-	.	gene_id "STRG.24"; transcript_id "STRG.24.8"; exon_number "6"; reference_id "FBtr0100310"; ref_gene_id "FBgn0031220"; cov "45.696568";
2L	StringTie	exon	119288	119554	1000	-	.	gene_id "STRG.24"; transcript_id "STRG.24.8"; exon_number "7"; reference_id "FBtr0100310"; ref_gene_id "FBgn0031220"; cov "35.826176";
2L	StringTie	exon	119828	120080	1000	-	.	gene_id "STRG.24"; transcript_id "STRG.24.8"; exon_number "8"; reference_id "FBtr0100310"; ref_gene_id "FBgn0031220"; cov "36.090137";
2L	StringTie	exon	120421	120631	1000	-	.	gene_id "STRG.24"; transcript_id "STRG.24.8"; exon_number "9"; reference_id "FBtr0100310"; ref_gene_id "FBgn0031220"; cov "7.645934";
2L	StringTie	transcript	122624	129245	1000	-	.	gene_id "STRG.25"; transcript_id "STRG.25.1"; reference_id "FBtr0100379"; ref_gene_id "FBgn0288229"; cov "4846.089844"; FPKM "80.272614"; TPM "132.751007";
2L	StringTie	exon	122624	123629	1000	-	.	gene_id "STRG.25"; transcript_id "STRG.25.1"; exon_number "1"; reference_id "FBtr0100379"; ref_gene_id "FBgn0288229"; cov "7658.907227";
2L	StringTie	exon	123694	123794	1000	-	.	gene_id "STRG.25"; transcript_id "STRG.25.1"; exon_number "2"; reference_id "FBtr0100379"; ref_gene_id "FBgn0288229"; cov "4510.685547";
2L	StringTie	exon	123856	124024	1000	-	.	gene_id "STRG.25"; transcript_id "STRG.25.1"; exon_number "3"; reference_id "FBtr0100379"; ref_gene_id "FBgn0288229"; cov "4686.087891";
2L	StringTie	exon	124087	124920	1000	-	.	gene_id "STRG.25"; transcript_id "STRG.25.1"; exon_number "4"; reference_id "FBtr0100379"; ref_gene_id "FBgn0288229"; cov "3766.457764";
2L	StringTie	exon	125077	125266	1000	-	.	gene_id "STRG.25"; transcript_id "STRG.25.1"; exon_number "5"; reference_id "FBtr0100379"; ref_gene_id "FBgn0288229"; cov "3104.492676";
2L	StringTie	exon	126110	126227	1000	-	.	gene_id "STRG.25"; transcript_id "STRG.25.1"; exon_number "6"; reference_id "FBtr0100379"; ref_gene_id "FBgn0288229"; cov "2964.652832";
2L	StringTie	exon	128800	129245	1000	-	.	gene_id "STRG.25"; transcript_id "STRG.25.1"; exon_number "7"; reference_id "FBtr0100379"; ref_gene_id "FBgn0288229"; cov "1896.647827";
2L	StringTie	transcript	122624	129245	1000	-	.	gene_id "STRG.25"; transcript_id "STRG.25.2"; reference_id "FBtr0078154"; ref_gene_id "FBgn0288229"; cov "1324.433228"; FPKM "21.938454"; TPM "36.280766";
2L	StringTie	exon	122624	122994	1000	-	.	gene_id "STRG.25"; transcript_id "STRG.25.2"; exon_number "1"; reference_id "FBtr0078154"; ref_gene_id "FBgn0288229"; cov "3152.383057";
2L	StringTie	exon	123081	123629	1000	-	.	gene_id "STRG.25"; transcript_id "STRG.25.2"; exon_number "2"; reference_id "FBtr0078154"; ref_gene_id "FBgn0288229"; cov "1442.584473";
2L	StringTie	exon	123694	123794	1000	-	.	gene_id "STRG.25"; transcript_id "STRG.25.2"; exon_number "3"; reference_id "FBtr0078154"; ref_gene_id "FBgn0288229"; cov "1254.917114";
2L	StringTie	exon	123856	124024	1000	-	.	gene_id "STRG.25"; transcript_id "STRG.25.2"; exon_number "4"; reference_id "FBtr0078154"; ref_gene_id "FBgn0288229"; cov "1303.715942";
2L	StringTie	exon	124087	124920	1000	-	.	gene_id "STRG.25"; transcript_id "STRG.25.2"; exon_number "5"; reference_id "FBtr0078154"; ref_gene_id "FBgn0288229"; cov "1047.865723";
2L	StringTie	exon	125077	125266	1000	-	.	gene_id "STRG.25"; transcript_id "STRG.25.2"; exon_number "6"; reference_id "FBtr0078154"; ref_gene_id "FBgn0288229"; cov "863.700562";
2L	StringTie	exon	126110	126227	1000	-	.	gene_id "STRG.25"; transcript_id "STRG.25.2"; exon_number "7"; reference_id "FBtr0078154"; ref_gene_id "FBgn0288229"; cov "824.795654";
2L	StringTie	exon	128800	129245	1000	-	.	gene_id "STRG.25"; transcript_id "STRG.25.2"; exon_number "8"; reference_id "FBtr0078154"; ref_gene_id "FBgn0288229"; cov "527.666138";
2L	StringTie	transcript	122624	130791	1000	-	.	gene_id "STRG.25"; transcript_id "STRG.25.3"; reference_id "FBtr0078155"; ref_gene_id "FBgn0288229"; cov "162.090271"; FPKM "2.684929"; TPM "4.440208";
2L	StringTie	exon	122624	123629	1000	-	.	gene_id "STRG.25"; transcript_id "STRG.25.3"; exon_number "1"; reference_id "FBtr0078155"; ref_gene_id "FBgn0288229"; cov "262.066803";
2L	StringTie	exon	123694	123794	1000	-	.	gene_id "STRG.25"; transcript_id "STRG.25.3"; exon_number "2"; reference_id "FBtr0078155"; ref_gene_id "FBgn0288229"; cov "154.343277";
2L	StringTie	exon	123856	124024	1000	-	.	gene_id "STRG.25"; transcript_id "STRG.25.3"; exon_number "3"; reference_id "FBtr0078155"; ref_gene_id "FBgn0288229"; cov "160.345062";
2L	StringTie	exon	124087	124920	1000	-	.	gene_id "STRG.25"; transcript_id "STRG.25.3"; exon_number "4"; reference_id "FBtr0078155"; ref_gene_id "FBgn0288229"; cov "128.877853";
2L	StringTie	exon	125077	125266	1000	-	.	gene_id "STRG.25"; transcript_id "STRG.25.3"; exon_number "5"; reference_id "FBtr0078155"; ref_gene_id "FBgn0288229"; cov "106.227219";
2L	StringTie	exon	126110	126227	1000	-	.	gene_id "STRG.25"; transcript_id "STRG.25.3"; exon_number "6"; reference_id "FBtr0078155"; ref_gene_id "FBgn0288229"; cov "101.442291";
2L	StringTie	exon	128800	128942	1000	-	.	gene_id "STRG.25"; transcript_id "STRG.25.3"; exon_number "7"; reference_id "FBtr0078155"; ref_gene_id "FBgn0288229"; cov "80.473007";
2L	StringTie	exon	130508	130791	1000	-	.	gene_id "STRG.25"; transcript_id "STRG.25.3"; exon_number "8"; reference_id "FBtr0078155"; ref_gene_id "FBgn0288229"; cov "12.941955";
2L	StringTie	transcript	122624	130791	1000	-	.	gene_id "STRG.25"; transcript_id "STRG.25.4"; reference_id "FBtr0078153"; ref_gene_id "FBgn0288229"; cov "12.481772"; FPKM "0.206753"; TPM "0.341918";
2L	StringTie	exon	122624	122994	1000	-	.	gene_id "STRG.25"; transcript_id "STRG.25.4"; exon_number "1"; reference_id "FBtr0078153"; ref_gene_id "FBgn0288229"; cov "30.431040";
2L	StringTie	exon	123081	123629	1000	-	.	gene_id "STRG.25"; transcript_id "STRG.25.4"; exon_number "2"; reference_id "FBtr0078153"; ref_gene_id "FBgn0288229"; cov "13.925766";
2L	StringTie	exon	123694	123794	1000	-	.	gene_id "STRG.25"; transcript_id "STRG.25.4"; exon_number "3"; reference_id "FBtr0078153"; ref_gene_id "FBgn0288229"; cov "12.114148";
2L	StringTie	exon	123856	124024	1000	-	.	gene_id "STRG.25"; transcript_id "STRG.25.4"; exon_number "4"; reference_id "FBtr0078153"; ref_gene_id "FBgn0288229"; cov "12.585219";
2L	StringTie	exon	124087	124920	1000	-	.	gene_id "STRG.25"; transcript_id "STRG.25.4"; exon_number "5"; reference_id "FBtr0078153"; ref_gene_id "FBgn0288229"; cov "10.115410";
2L	StringTie	exon	125077	125266	1000	-	.	gene_id "STRG.25"; transcript_id "STRG.25.4"; exon_number "6"; reference_id "FBtr0078153"; ref_gene_id "FBgn0288229"; cov "8.337600";
2L	StringTie	exon	126110	126227	1000	-	.	gene_id "STRG.25"; transcript_id "STRG.25.4"; exon_number "7"; reference_id "FBtr0078153"; ref_gene_id "FBgn0288229"; cov "7.962038";
2L	StringTie	exon	128800	128942	1000	-	.	gene_id "STRG.25"; transcript_id "STRG.25.4"; exon_number "8"; reference_id "FBtr0078153"; ref_gene_id "FBgn0288229"; cov "6.316193";
2L	StringTie	exon	130508	130791	1000	-	.	gene_id "STRG.25"; transcript_id "STRG.25.4"; exon_number "9"; reference_id "FBtr0078153"; ref_gene_id "FBgn0288229"; cov "1.015793";
2L	StringTie	transcript	132077	134472	1000	+	.	gene_id "STRG.26"; transcript_id "STRG.26.1"; reference_id "FBtr0078114"; ref_gene_id "FBgn0001142"; cov "936.111450"; FPKM "15.506132"; TPM "25.643299";
2L	StringTie	exon	132077	132255	1000	+	.	gene_id "STRG.26"; transcript_id "STRG.26.1"; exon_number "1"; reference_id "FBtr0078114"; ref_gene_id "FBgn0001142"; cov "271.757202";
2L	StringTie	exon	132476	134472	1000	+	.	gene_id "STRG.26"; transcript_id "STRG.26.1"; exon_number "2"; reference_id "FBtr0078114"; ref_gene_id "FBgn0001142"; cov "995.660461";
2L	StringTie	transcript	132077	134472	1000	+	.	gene_id "STRG.26"; transcript_id "STRG.26.2"; reference_id "FBtr0078115"; ref_gene_id "FBgn0001142"; cov "96.277992"; FPKM "1.594788"; TPM "2.637384";
2L	StringTie	exon	132077	134472	1000	+	.	gene_id "STRG.26"; transcript_id "STRG.26.2"; exon_number "1"; reference_id "FBtr0078115"; ref_gene_id "FBgn0001142"; cov "96.277992";
2L	StringTie	transcript	135312	136128	1000	+	.	gene_id "STRG.27"; transcript_id "STRG.27.1"; cov "9.266528"; FPKM "0.153495"; TPM "0.253842";
2L	StringTie	exon	135312	135366	1000	+	.	gene_id "STRG.27"; transcript_id "STRG.27.1"; exon_number "1"; cov "6.290909";
2L	StringTie	exon	135449	136128	1000	+	.	gene_id "STRG.27"; transcript_id "STRG.27.1"; exon_number "2"; cov "9.507203";
2L	StringTie	transcript	135402	136128	1000	+	.	gene_id "STRG.27"; transcript_id "STRG.27.2"; reference_id "FBtr0336836"; ref_gene_id "FBgn0265074"; cov "10.963001"; FPKM "0.181596"; TPM "0.300314";
2L	StringTie	exon	135402	136128	1000	+	.	gene_id "STRG.27"; transcript_id "STRG.27.2"; exon_number "1"; reference_id "FBtr0336836"; ref_gene_id "FBgn0265074"; cov "10.963001";
2L	StringTie	transcript	138421	138480	1000	+	.	gene_id "STRG.28"; transcript_id "STRG.28.1"; reference_id "DNAREP1_DM_dup1444"; ref_gene_id "DNAREP1_DM"; cov "4.316667"; FPKM "0.071503"; TPM "0.118248";
2L	StringTie	exon	138421	138480	1000	+	.	gene_id "STRG.28"; transcript_id "STRG.28.1"; exon_number "1"; reference_id "DNAREP1_DM_dup1444"; ref_gene_id "DNAREP1_DM"; cov "4.316667";
2L	StringTie	transcript	141077	142572	1000	-	.	gene_id "STRG.29"; transcript_id "STRG.29.1"; reference_id "FBtr0330644"; ref_gene_id "FBgn0051974"; cov "3234.166016"; FPKM "53.572044"; TPM "88.594887";
2L	StringTie	exon	141077	141340	1000	-	.	gene_id "STRG.29"; transcript_id "STRG.29.1"; exon_number "1"; reference_id "FBtr0330644"; ref_gene_id "FBgn0051974"; cov "3349.955322";
2L	StringTie	exon	141396	141609	1000	-	.	gene_id "STRG.29"; transcript_id "STRG.29.1"; exon_number "2"; reference_id "FBtr0330644"; ref_gene_id "FBgn0051974"; cov "4840.496582";
2L	StringTie	exon	141671	142572	1000	-	.	gene_id "STRG.29"; transcript_id "STRG.29.1"; exon_number "3"; reference_id "FBtr0330644"; ref_gene_id "FBgn0051974"; cov "2819.173828";
2L	StringTie	transcript	141077	143091	1000	-	.	gene_id "STRG.29"; transcript_id "STRG.29.2"; reference_id "FBtr0330645"; ref_gene_id "FBgn0051974"; cov "34.660370"; FPKM "0.574129"; TPM "0.949466";
2L	StringTie	exon	141077	141340	1000	-	.	gene_id "STRG.29"; transcript_id "STRG.29.2"; exon_number "1"; reference_id "FBtr0330645"; ref_gene_id "FBgn0051974"; cov "38.048443";
2L	StringTie	exon	141396	141609	1000	-	.	gene_id "STRG.29"; transcript_id "STRG.29.2"; exon_number "2"; reference_id "FBtr0330645"; ref_gene_id "FBgn0051974"; cov "54.977856";
2L	StringTie	exon	141662	143091	1000	-	.	gene_id "STRG.29"; transcript_id "STRG.29.2"; exon_number "3"; reference_id "FBtr0330645"; ref_gene_id "FBgn0051974"; cov "30.994356";
2L	StringTie	transcript	143202	148814	1000	-	.	gene_id "STRG.30"; transcript_id "STRG.30.1"; cov "81.778427"; FPKM "1.354611"; TPM "2.240191";
2L	StringTie	exon	143202	145910	1000	-	.	gene_id "STRG.30"; transcript_id "STRG.30.1"; exon_number "1"; cov "109.365250";
2L	StringTie	exon	147349	147454	1000	-	.	gene_id "STRG.30"; transcript_id "STRG.30.1"; exon_number "2"; cov "24.726416";
2L	StringTie	exon	147511	147710	1000	-	.	gene_id "STRG.30"; transcript_id "STRG.30.1"; exon_number "3"; cov "9.870000";
2L	StringTie	exon	147765	147936	1000	-	.	gene_id "STRG.30"; transcript_id "STRG.30.1"; exon_number "4"; cov "24.482557";
2L	StringTie	exon	147995	148037	1000	-	.	gene_id "STRG.30"; transcript_id "STRG.30.1"; exon_number "5"; cov "9.232558";
2L	StringTie	exon	148092	148173	1000	-	.	gene_id "STRG.30"; transcript_id "STRG.30.1"; exon_number "6"; cov "10.036586";
2L	StringTie	exon	148338	148814	1000	-	.	gene_id "STRG.30"; transcript_id "STRG.30.1"; exon_number "7"; cov "7.467505";
2L	StringTie	transcript	143323	144227	1000	+	.	gene_id "STRG.31"; transcript_id "STRG.31.1"; reference_id "FBtr0078116"; ref_gene_id "FBgn0031224"; cov "168.292282"; FPKM "2.787662"; TPM "4.610102";
2L	StringTie	exon	143323	144227	1000	+	.	gene_id "STRG.31"; transcript_id "STRG.31.1"; exon_number "1"; reference_id "FBtr0078116"; ref_gene_id "FBgn0031224"; cov "168.292282";
2L	StringTie	transcript	153539	155305	1000	-	.	gene_id "STRG.32"; transcript_id "STRG.32.1"; reference_id "FBtr0078147"; ref_gene_id "FBgn0031227"; cov "42.043568"; FPKM "0.696427"; TPM "1.151717";
2L	StringTie	exon	153539	155059	1000	-	.	gene_id "STRG.32"; transcript_id "STRG.32.1"; exon_number "1"; reference_id "FBtr0078147"; ref_gene_id "FBgn0031227"; cov "46.885601";
2L	StringTie	exon	155128	155305	1000	-	.	gene_id "STRG.32"; transcript_id "STRG.32.1"; exon_number "2"; reference_id "FBtr0078147"; ref_gene_id "FBgn0031227"; cov "0.668675";
2L	StringTie	transcript	155089	156030	1000	+	.	gene_id "STRG.21"; transcript_id "STRG.21.4"; reference_id "FBtr0330641"; ref_gene_id "FBgn0031228"; cov "557.553467"; FPKM "9.235543"; TPM "15.273300";
2L	StringTie	exon	155089	155784	1000	+	.	gene_id "STRG.21"; transcript_id "STRG.21.4"; exon_number "1"; reference_id "FBtr0330641"; ref_gene_id "FBgn0031228"; cov "476.588715";
2L	StringTie	exon	155858	156030	1000	+	.	gene_id "STRG.21"; transcript_id "STRG.21.4"; exon_number "2"; reference_id "FBtr0330641"; ref_gene_id "FBgn0031228"; cov "883.284241";
2L	StringTie	transcript	155320	157666	1000	+	.	gene_id "STRG.21"; transcript_id "STRG.21.5"; cov "459.065063"; FPKM "7.604141"; TPM "12.575365";
2L	StringTie	exon	155320	155429	1000	+	.	gene_id "STRG.21"; transcript_id "STRG.21.5"; exon_number "1"; cov "123.584251";
2L	StringTie	exon	155567	155784	1000	+	.	gene_id "STRG.21"; transcript_id "STRG.21.5"; exon_number "2"; cov "865.874939";
2L	StringTie	exon	155858	156348	1000	+	.	gene_id "STRG.21"; transcript_id "STRG.21.5"; exon_number "3"; cov "267.108795";
2L	StringTie	exon	156423	156552	1000	+	.	gene_id "STRG.21"; transcript_id "STRG.21.5"; exon_number "4"; cov "111.910828";
2L	StringTie	exon	156736	157666	1000	+	.	gene_id "STRG.21"; transcript_id "STRG.21.5"; exon_number "5"; cov "553.156250";
2L	StringTie	transcript	155335	156030	1000	+	.	gene_id "STRG.21"; transcript_id "STRG.21.6"; reference_id "FBtr0078117"; ref_gene_id "FBgn0031228"; cov "785.234680"; FPKM "13.006948"; TPM "21.510269";
2L	StringTie	exon	155335	155429	1000	+	.	gene_id "STRG.21"; transcript_id "STRG.21.6"; exon_number "1"; reference_id "FBtr0078117"; ref_gene_id "FBgn0031228"; cov "170.958481";
2L	StringTie	exon	155567	155784	1000	+	.	gene_id "STRG.21"; transcript_id "STRG.21.6"; exon_number "2"; reference_id "FBtr0078117"; ref_gene_id "FBgn0031228"; cov "1036.669189";
2L	StringTie	exon	155858	156030	1000	+	.	gene_id "STRG.21"; transcript_id "STRG.21.6"; exon_number "3"; reference_id "FBtr0078117"; ref_gene_id "FBgn0031228"; cov "805.717407";
2L	StringTie	transcript	155335	156030	1000	+	.	gene_id "STRG.21"; transcript_id "STRG.21.7"; reference_id "FBtr0301887"; ref_gene_id "FBgn0031228"; cov "741.221191"; FPKM "12.277890"; TPM "20.304588";
2L	StringTie	exon	155335	155429	1000	+	.	gene_id "STRG.21"; transcript_id "STRG.21.7"; exon_number "1"; reference_id "FBtr0301887"; ref_gene_id "FBgn0031228"; cov "162.662598";
2L	StringTie	exon	155546	155784	1000	+	.	gene_id "STRG.21"; transcript_id "STRG.21.7"; exon_number "2"; reference_id "FBtr0301887"; ref_gene_id "FBgn0031228"; cov "952.807800";
2L	StringTie	exon	155858	156030	1000	+	.	gene_id "STRG.21"; transcript_id "STRG.21.7"; exon_number "3"; reference_id "FBtr0301887"; ref_gene_id "FBgn0031228"; cov "766.619324";
2L	StringTie	transcript	155335	156030	1000	+	.	gene_id "STRG.21"; transcript_id "STRG.21.8"; reference_id "FBtr0078118"; ref_gene_id "FBgn0031228"; cov "504.380005"; FPKM "8.354756"; TPM "13.816696";
2L	StringTie	exon	155335	155784	1000	+	.	gene_id "STRG.21"; transcript_id "STRG.21.8"; exon_number "1"; reference_id "FBtr0078118"; ref_gene_id "FBgn0031228"; cov "477.711090";
2L	StringTie	exon	155858	156030	1000	+	.	gene_id "STRG.21"; transcript_id "STRG.21.8"; exon_number "2"; reference_id "FBtr0078118"; ref_gene_id "FBgn0031228"; cov "573.750061";
2L	StringTie	transcript	155335	156030	1000	+	.	gene_id "STRG.21"; transcript_id "STRG.21.9"; reference_id "FBtr0330640"; ref_gene_id "FBgn0031228"; cov "24.568872"; FPKM "0.406969"; TPM "0.673026";
2L	StringTie	exon	155335	155429	1000	+	.	gene_id "STRG.21"; transcript_id "STRG.21.9"; exon_number "1"; reference_id "FBtr0330640"; ref_gene_id "FBgn0031228"; cov "5.325051";
2L	StringTie	exon	155638	155784	1000	+	.	gene_id "STRG.21"; transcript_id "STRG.21.9"; exon_number "2"; reference_id "FBtr0330640"; ref_gene_id "FBgn0031228"; cov "36.384220";
2L	StringTie	exon	155858	156030	1000	+	.	gene_id "STRG.21"; transcript_id "STRG.21.9"; exon_number "3"; reference_id "FBtr0330640"; ref_gene_id "FBgn0031228"; cov "25.096655";
2L	StringTie	transcript	156029	157666	1000	+	.	gene_id "STRG.21"; transcript_id "STRG.21.10"; reference_id "FBtr0340650"; ref_gene_id "FBgn0031229"; cov "1.118470"; FPKM "0.018527"; TPM "0.030639";
2L	StringTie	exon	156029	156348	1000	+	.	gene_id "STRG.21"; transcript_id "STRG.21.10"; exon_number "1"; reference_id "FBtr0340650"; ref_gene_id "FBgn0031229"; cov "0.131315";
2L	StringTie	exon	156423	156552	1000	+	.	gene_id "STRG.21"; transcript_id "STRG.21.10"; exon_number "2"; reference_id "FBtr0340650"; ref_gene_id "FBgn0031229"; cov "0.317552";
2L	StringTie	exon	156736	157666	1000	+	.	gene_id "STRG.21"; transcript_id "STRG.21.10"; exon_number "3"; reference_id "FBtr0340650"; ref_gene_id "FBgn0031229"; cov "1.569607";
2L	StringTie	transcript	156149	157666	1000	+	.	gene_id "STRG.21"; transcript_id "STRG.21.11"; reference_id "FBtr0078119"; ref_gene_id "FBgn0031229"; cov "33.562004"; FPKM "0.555935"; TPM "0.919378";
2L	StringTie	exon	156149	156348	1000	+	.	gene_id "STRG.21"; transcript_id "STRG.21.11"; exon_number "1"; reference_id "FBtr0078119"; ref_gene_id "FBgn0031229"; cov "4.445623";
2L	StringTie	exon	156423	156552	1000	+	.	gene_id "STRG.21"; transcript_id "STRG.21.11"; exon_number "2"; reference_id "FBtr0078119"; ref_gene_id "FBgn0031229"; cov "8.756241";
2L	StringTie	exon	156736	157666	1000	+	.	gene_id "STRG.21"; transcript_id "STRG.21.11"; exon_number "3"; reference_id "FBtr0078119"; ref_gene_id "FBgn0031229"; cov "43.280613";
2L	StringTie	transcript	157836	158664	1000	-	.	gene_id "STRG.33"; transcript_id "STRG.33.1"; reference_id "FBtr0091612"; ref_gene_id "FBgn0053635"; cov "137.806244"; FPKM "2.282679"; TPM "3.774985";
2L	StringTie	exon	157836	158375	1000	-	.	gene_id "STRG.33"; transcript_id "STRG.33.1"; exon_number "1"; reference_id "FBtr0091612"; ref_gene_id "FBgn0053635"; cov "173.322220";
2L	StringTie	exon	158436	158664	1000	-	.	gene_id "STRG.33"; transcript_id "STRG.33.1"; exon_number "2"; reference_id "FBtr0091612"; ref_gene_id "FBgn0053635"; cov "54.056770";
2L	StringTie	transcript	394840	395420	1000	-	.	gene_id "STRG.34"; transcript_id "STRG.34.1"; cov "5.593804"; FPKM "0.092658"; TPM "0.153233";
2L	StringTie	exon	394840	395420	1000	-	.	gene_id "STRG.34"; transcript_id "STRG.34.1"; exon_number "1"; cov "5.593804";
2L	StringTie	transcript	396587	400320	1000	-	.	gene_id "STRG.35"; transcript_id "STRG.35.1"; cov "24.994188"; FPKM "0.414014"; TPM "0.684676";
2L	StringTie	exon	396587	398866	1000	-	.	gene_id "STRG.35"; transcript_id "STRG.35.1"; exon_number "1"; cov "29.867983";
2L	StringTie	exon	399848	400320	1000	-	.	gene_id "STRG.35"; transcript_id "STRG.35.1"; exon_number "2"; cov "1.501057";
2L	StringTie	transcript	159183	164396	1000	+	.	gene_id "STRG.36"; transcript_id "STRG.36.1"; cov "10.051448"; FPKM "0.166496"; TPM "0.275344";
2L	StringTie	exon	159183	159819	1000	+	.	gene_id "STRG.36"; transcript_id "STRG.36.1"; exon_number "1"; cov "12.671900";
2L	StringTie	exon	160009	163001	1000	+	.	gene_id "STRG.36"; transcript_id "STRG.36.1"; exon_number "2"; cov "9.804543";
2L	StringTie	exon	164159	164396	1000	+	.	gene_id "STRG.36"; transcript_id "STRG.36.1"; exon_number "3"; cov "6.142857";
2L	StringTie	transcript	174861	175351	1000	-	.	gene_id "STRG.37"; transcript_id "STRG.37.1"; cov "6.519348"; FPKM "0.107989"; TPM "0.178587";
2L	StringTie	exon	174861	175351	1000	-	.	gene_id "STRG.37"; transcript_id "STRG.37.1"; exon_number "1"; cov "6.519348";
2L	StringTie	transcript	180754	181381	1000	-	.	gene_id "STRG.38"; transcript_id "STRG.38.1"; cov "7.036458"; FPKM "0.116555"; TPM "0.192753";
2L	StringTie	exon	180754	181022	1000	-	.	gene_id "STRG.38"; transcript_id "STRG.38.1"; exon_number "1"; cov "9.936803";
2L	StringTie	exon	181075	181381	1000	-	.	gene_id "STRG.38"; transcript_id "STRG.38.1"; exon_number "2"; cov "4.495114";
2L	StringTie	transcript	181911	182496	1000	+	.	gene_id "STRG.39"; transcript_id "STRG.39.1"; cov "5.720137"; FPKM "0.094751"; TPM "0.156694";
2L	StringTie	exon	181911	182496	1000	+	.	gene_id "STRG.39"; transcript_id "STRG.39.1"; exon_number "1"; cov "5.720137";
2L	StringTie	transcript	203779	204782	1000	+	.	gene_id "STRG.40"; transcript_id "STRG.40.1"; reference_id "FBtr0078124"; ref_gene_id "FBgn0031231"; cov "433.689911"; FPKM "7.183817"; TPM "11.880253";
2L	StringTie	exon	203779	203891	1000	+	.	gene_id "STRG.40"; transcript_id "STRG.40.1"; exon_number "1"; reference_id "FBtr0078124"; ref_gene_id "FBgn0031231"; cov "76.088493";
2L	StringTie	exon	203993	204782	1000	+	.	gene_id "STRG.40"; transcript_id "STRG.40.1"; exon_number "2"; reference_id "FBtr0078124"; ref_gene_id "FBgn0031231"; cov "484.840515";
2L	StringTie	transcript	207179	210506	1000	+	.	gene_id "STRG.41"; transcript_id "STRG.41.1"; reference_id "FBtr0332338"; ref_gene_id "FBgn0031233"; cov "42.464981"; FPKM "0.703407"; TPM "1.163261";
2L	StringTie	exon	207179	207631	1000	+	.	gene_id "STRG.41"; transcript_id "STRG.41.1"; exon_number "1"; reference_id "FBtr0332338"; ref_gene_id "FBgn0031233"; cov "8.066129";
2L	StringTie	exon	207711	208608	1000	+	.	gene_id "STRG.41"; transcript_id "STRG.41.1"; exon_number "2"; reference_id "FBtr0332338"; ref_gene_id "FBgn0031233"; cov "24.405651";
2L	StringTie	exon	208729	210506	1000	+	.	gene_id "STRG.41"; transcript_id "STRG.41.1"; exon_number "3"; reference_id "FBtr0332338"; ref_gene_id "FBgn0031233"; cov "60.350220";
2L	StringTie	transcript	207406	210506	1000	+	.	gene_id "STRG.41"; transcript_id "STRG.41.2"; reference_id "FBtr0078125"; ref_gene_id "FBgn0031233"; cov "51.497158"; FPKM "0.853020"; TPM "1.410684";
2L	StringTie	exon	207406	207631	1000	+	.	gene_id "STRG.41"; transcript_id "STRG.41.2"; exon_number "1"; reference_id "FBtr0078125"; ref_gene_id "FBgn0031233"; cov "17.525518";
2L	StringTie	exon	207711	208608	1000	+	.	gene_id "STRG.41"; transcript_id "STRG.41.2"; exon_number "2"; reference_id "FBtr0078125"; ref_gene_id "FBgn0031233"; cov "27.477633";
2L	StringTie	exon	208729	210506	1000	+	.	gene_id "STRG.41"; transcript_id "STRG.41.2"; exon_number "3"; reference_id "FBtr0078125"; ref_gene_id "FBgn0031233"; cov "67.946602";
2L	StringTie	transcript	207406	210725	1000	+	.	gene_id "STRG.41"; transcript_id "STRG.41.3"; reference_id "FBtr0332339"; ref_gene_id "FBgn0031233"; cov "9.169926"; FPKM "0.151894"; TPM "0.251196";
2L	StringTie	exon	207406	207631	1000	+	.	gene_id "STRG.41"; transcript_id "STRG.41.3"; exon_number "1"; reference_id "FBtr0332339"; ref_gene_id "FBgn0031233"; cov "1.023346";
2L	StringTie	exon	207711	208608	1000	+	.	gene_id "STRG.41"; transcript_id "STRG.41.3"; exon_number "2"; reference_id "FBtr0332339"; ref_gene_id "FBgn0031233"; cov "1.604467";
2L	StringTie	exon	208729	210725	1000	+	.	gene_id "STRG.41"; transcript_id "STRG.41.3"; exon_number "3"; reference_id "FBtr0332339"; ref_gene_id "FBgn0031233"; cov "13.493866";
2L	StringTie	transcript	213107	226670	1000	-	.	gene_id "STRG.42"; transcript_id "STRG.42.1"; cov "18.667616"; FPKM "0.309218"; TPM "0.511370";
2L	StringTie	exon	213107	214310	1000	-	.	gene_id "STRG.42"; transcript_id "STRG.42.1"; exon_number "1"; cov "76.137871";
2L	StringTie	exon	214404	214942	1000	-	.	gene_id "STRG.42"; transcript_id "STRG.42.1"; exon_number "2"; cov "24.570066";
2L	StringTie	exon	215034	215676	1000	-	.	gene_id "STRG.42"; transcript_id "STRG.42.1"; exon_number "3"; cov "2.265739";
2L	StringTie	exon	215773	216007	1000	-	.	gene_id "STRG.42"; transcript_id "STRG.42.1"; exon_number "4"; cov "2.250246";
2L	StringTie	exon	216077	216275	1000	-	.	gene_id "STRG.42"; transcript_id "STRG.42.1"; exon_number "5"; cov "1.371463";
2L	StringTie	exon	216345	216573	1000	-	.	gene_id "STRG.42"; transcript_id "STRG.42.1"; exon_number "6"; cov "1.086173";
2L	StringTie	exon	216632	218885	1000	-	.	gene_id "STRG.42"; transcript_id "STRG.42.1"; exon_number "7"; cov "0.788725";
2L	StringTie	exon	226116	226670	1000	-	.	gene_id "STRG.42"; transcript_id "STRG.42.1"; exon_number "8"; cov "0.282009";
2L	StringTie	transcript	214609	226670	1000	-	.	gene_id "STRG.42"; transcript_id "STRG.42.2"; cov "15.140867"; FPKM "0.250800"; TPM "0.414760";
2L	StringTie	exon	214609	214942	1000	-	.	gene_id "STRG.42"; transcript_id "STRG.42.2"; exon_number "1"; cov "34.645912";
2L	StringTie	exon	215034	215676	1000	-	.	gene_id "STRG.42"; transcript_id "STRG.42.2"; exon_number "2"; cov "28.459255";
2L	StringTie	exon	215773	216007	1000	-	.	gene_id "STRG.42"; transcript_id "STRG.42.2"; exon_number "3"; cov "28.264648";
2L	StringTie	exon	216077	216275	1000	-	.	gene_id "STRG.42"; transcript_id "STRG.42.2"; exon_number "4"; cov "17.226528";
2L	StringTie	exon	216345	216573	1000	-	.	gene_id "STRG.42"; transcript_id "STRG.42.2"; exon_number "5"; cov "13.643085";
2L	StringTie	exon	216632	218885	1000	-	.	gene_id "STRG.42"; transcript_id "STRG.42.2"; exon_number "6"; cov "9.906928";
2L	StringTie	exon	226116	226670	1000	-	.	gene_id "STRG.42"; transcript_id "STRG.42.2"; exon_number "7"; cov "3.542229";
2L	StringTie	transcript	224790	239480	1000	-	.	gene_id "STRG.42"; transcript_id "STRG.42.3"; cov "5.495325"; FPKM "0.091027"; TPM "0.150536";
2L	StringTie	exon	224790	226508	1000	-	.	gene_id "STRG.42"; transcript_id "STRG.42.3"; exon_number "1"; cov "17.918875";
2L	StringTie	exon	227372	227547	1000	-	.	gene_id "STRG.42"; transcript_id "STRG.42.3"; exon_number "2"; cov "3.420455";
2L	StringTie	exon	228133	228281	1000	-	.	gene_id "STRG.42"; transcript_id "STRG.42.3"; exon_number "3"; cov "4.414680";
2L	StringTie	exon	229173	229382	1000	-	.	gene_id "STRG.42"; transcript_id "STRG.42.3"; exon_number "4"; cov "8.861905";
2L	StringTie	exon	230538	230627	1000	-	.	gene_id "STRG.42"; transcript_id "STRG.42.3"; exon_number "5"; cov "8.522223";
2L	StringTie	exon	230758	231034	1000	-	.	gene_id "STRG.42"; transcript_id "STRG.42.3"; exon_number "6"; cov "1.151625";
2L	StringTie	exon	231963	232101	1000	-	.	gene_id "STRG.42"; transcript_id "STRG.42.3"; exon_number "7"; cov "2.007194";
2L	StringTie	exon	232292	232379	1000	-	.	gene_id "STRG.42"; transcript_id "STRG.42.3"; exon_number "8"; cov "8.352273";
2L	StringTie	exon	233997	234174	1000	-	.	gene_id "STRG.42"; transcript_id "STRG.42.3"; exon_number "9"; cov "4.926966";
2L	StringTie	exon	234237	239480	1000	-	.	gene_id "STRG.42"; transcript_id "STRG.42.3"; exon_number "10"; cov "1.629672";
2L	StringTie	transcript	248909	249812	1000	+	.	gene_id "STRG.43"; transcript_id "STRG.43.1"; reference_id "FBtr0336987"; ref_gene_id "FBgn0265149"; cov "4.574115"; FPKM "0.075768"; TPM "0.125301";
2L	StringTie	exon	248909	249812	1000	+	.	gene_id "STRG.43"; transcript_id "STRG.43.1"; exon_number "1"; reference_id "FBtr0336987"; ref_gene_id "FBgn0265149"; cov "4.574115";
2L	StringTie	transcript	251039	252373	1000	-	.	gene_id "STRG.44"; transcript_id "STRG.44.1"; reference_id "FBtr0336990"; ref_gene_id "FBgn0283652"; cov "57.452644"; FPKM "0.951669"; TPM "1.573825";
2L	StringTie	exon	251039	251464	1000	-	.	gene_id "STRG.44"; transcript_id "STRG.44.1"; exon_number "1"; reference_id "FBtr0336990"; ref_gene_id "FBgn0283652"; cov "74.865479";
2L	StringTie	exon	251527	251801	1000	-	.	gene_id "STRG.44"; transcript_id "STRG.44.1"; exon_number "2"; reference_id "FBtr0336990"; ref_gene_id "FBgn0283652"; cov "75.990410";
2L	StringTie	exon	251856	251924	1000	-	.	gene_id "STRG.44"; transcript_id "STRG.44.1"; exon_number "3"; reference_id "FBtr0336990"; ref_gene_id "FBgn0283652"; cov "39.198135";
2L	StringTie	exon	251979	252166	1000	-	.	gene_id "STRG.44"; transcript_id "STRG.44.1"; exon_number "4"; reference_id "FBtr0336990"; ref_gene_id "FBgn0283652"; cov "30.385960";
2L	StringTie	exon	252227	252373	1000	-	.	gene_id "STRG.44"; transcript_id "STRG.44.1"; exon_number "5"; reference_id "FBtr0336990"; ref_gene_id "FBgn0283652"; cov "15.495790";
2L	StringTie	transcript	251163	252373	1000	-	.	gene_id "STRG.44"; transcript_id "STRG.44.2"; reference_id "FBtr0078143"; ref_gene_id "FBgn0283652"; cov "116.480965"; FPKM "1.929438"; TPM "3.190813";
2L	StringTie	exon	251163	251464	1000	-	.	gene_id "STRG.44"; transcript_id "STRG.44.2"; exon_number "1"; reference_id "FBtr0078143"; ref_gene_id "FBgn0283652"; cov "190.073868";
2L	StringTie	exon	251527	251801	1000	-	.	gene_id "STRG.44"; transcript_id "STRG.44.2"; exon_number "2"; reference_id "FBtr0078143"; ref_gene_id "FBgn0283652"; cov "136.780502";
2L	StringTie	exon	251856	251924	1000	-	.	gene_id "STRG.44"; transcript_id "STRG.44.2"; exon_number "3"; reference_id "FBtr0078143"; ref_gene_id "FBgn0283652"; cov "70.555489";
2L	StringTie	exon	251979	252166	1000	-	.	gene_id "STRG.44"; transcript_id "STRG.44.2"; exon_number "4"; reference_id "FBtr0078143"; ref_gene_id "FBgn0283652"; cov "54.693829";
2L	StringTie	exon	252227	252373	1000	-	.	gene_id "STRG.44"; transcript_id "STRG.44.2"; exon_number "5"; reference_id "FBtr0078143"; ref_gene_id "FBgn0283652"; cov "27.891964";
2L	StringTie	transcript	252589	271744	1000	-	.	gene_id "STRG.45"; transcript_id "STRG.45.1"; reference_id "FBtr0078140"; ref_gene_id "FBgn0031238"; cov "217.490723"; FPKM "3.602605"; TPM "5.957816";
2L	StringTie	exon	252589	253145	1000	-	.	gene_id "STRG.45"; transcript_id "STRG.45.1"; exon_number "1"; reference_id "FBtr0078140"; ref_gene_id "FBgn0031238"; cov "464.452423";
2L	StringTie	exon	253220	253385	1000	-	.	gene_id "STRG.45"; transcript_id "STRG.45.1"; exon_number "2"; reference_id "FBtr0078140"; ref_gene_id "FBgn0031238"; cov "217.000000";
2L	StringTie	exon	253446	253890	1000	-	.	gene_id "STRG.45"; transcript_id "STRG.45.1"; exon_number "3"; reference_id "FBtr0078140"; ref_gene_id "FBgn0031238"; cov "109.256180";
2L	StringTie	exon	253956	254397	1000	-	.	gene_id "STRG.45"; transcript_id "STRG.45.1"; exon_number "4"; reference_id "FBtr0078140"; ref_gene_id "FBgn0031238"; cov "67.117645";
2L	StringTie	exon	271629	271744	1000	-	.	gene_id "STRG.45"; transcript_id "STRG.45.1"; exon_number "5"; reference_id "FBtr0078140"; ref_gene_id "FBgn0031238"; cov "20.534483";
2L	StringTie	transcript	259949	267505	1000	-	.	gene_id "STRG.46"; transcript_id "STRG.46.1"; reference_id "FBtr0308252"; ref_gene_id "FBgn0031239"; cov "28.766220"; FPKM "0.476495"; TPM "0.788005";
2L	StringTie	exon	259949	267505	1000	-	.	gene_id "STRG.46"; transcript_id "STRG.46.1"; exon_number "1"; reference_id "FBtr0308252"; ref_gene_id "FBgn0031239"; cov "28.766220";
2L	StringTie	transcript	269088	271626	1000	+	.	gene_id "STRG.47"; transcript_id "STRG.47.1"; reference_id "FBtr0078127"; ref_gene_id "FBgn0031240"; cov "12.601986"; FPKM "0.208744"; TPM "0.345212";
2L	StringTie	exon	269088	269389	1000	+	.	gene_id "STRG.47"; transcript_id "STRG.47.1"; exon_number "1"; reference_id "FBtr0078127"; ref_gene_id "FBgn0031240"; cov "1.013245";
2L	StringTie	exon	269458	270606	1000	+	.	gene_id "STRG.47"; transcript_id "STRG.47.1"; exon_number "2"; reference_id "FBtr0078127"; ref_gene_id "FBgn0031240"; cov "5.628373";
2L	StringTie	exon	270661	271626	1000	+	.	gene_id "STRG.47"; transcript_id "STRG.47.1"; exon_number "3"; reference_id "FBtr0078127"; ref_gene_id "FBgn0031240"; cov "24.519669";
2L	StringTie	transcript	271912	273715	1000	-	.	gene_id "STRG.48"; transcript_id "STRG.48.1"; reference_id "FBtr0078139"; ref_gene_id "FBgn0086912"; cov "104.709564"; FPKM "1.734452"; TPM "2.868354";
2L	StringTie	exon	271912	272506	1000	-	.	gene_id "STRG.48"; transcript_id "STRG.48.1"; exon_number "1"; reference_id "FBtr0078139"; ref_gene_id "FBgn0086912"; cov "175.447052";
2L	StringTie	exon	272555	273715	1000	-	.	gene_id "STRG.48"; transcript_id "STRG.48.1"; exon_number "2"; reference_id "FBtr0078139"; ref_gene_id "FBgn0086912"; cov "68.457367";
2L	StringTie	transcript	273836	274694	1000	+	.	gene_id "STRG.49"; transcript_id "STRG.49.1"; reference_id "FBtr0343777"; ref_gene_id "FBgn0086856"; cov "77.364479"; FPKM "1.281497"; TPM "2.119278";
2L	StringTie	exon	273836	274694	1000	+	.	gene_id "STRG.49"; transcript_id "STRG.49.1"; exon_number "1"; reference_id "FBtr0343777"; ref_gene_id "FBgn0086856"; cov "77.364479";
2L	StringTie	transcript	273937	274766	1000	+	.	gene_id "STRG.49"; transcript_id "STRG.49.2"; reference_id "FBtr0078128"; ref_gene_id "FBgn0086856"; cov "119.377281"; FPKM "1.977414"; TPM "3.270153";
2L	StringTie	exon	273937	274766	1000	+	.	gene_id "STRG.49"; transcript_id "STRG.49.2"; exon_number "1"; reference_id "FBtr0078128"; ref_gene_id "FBgn0086856"; cov "119.377281";
2L	StringTie	transcript	274740	277212	1000	-	.	gene_id "STRG.50"; transcript_id "STRG.50.1"; reference_id "FBtr0300804"; ref_gene_id "FBgn0086855"; cov "100.388199"; FPKM "1.662871"; TPM "2.749977";
2L	StringTie	exon	274740	275251	1000	-	.	gene_id "STRG.50"; transcript_id "STRG.50.1"; exon_number "1"; reference_id "FBtr0300804"; ref_gene_id "FBgn0086855"; cov "288.301666";
2L	StringTie	exon	275319	276497	1000	-	.	gene_id "STRG.50"; transcript_id "STRG.50.1"; exon_number "2"; reference_id "FBtr0300804"; ref_gene_id "FBgn0086855"; cov "47.433380";
2L	StringTie	exon	276739	276903	1000	-	.	gene_id "STRG.50"; transcript_id "STRG.50.1"; exon_number "3"; reference_id "FBtr0300804"; ref_gene_id "FBgn0086855"; cov "23.137798";
2L	StringTie	exon	276959	277212	1000	-	.	gene_id "STRG.50"; transcript_id "STRG.50.1"; exon_number "4"; reference_id "FBtr0300804"; ref_gene_id "FBgn0086855"; cov "17.586456";
2L	StringTie	transcript	274740	278234	1000	-	.	gene_id "STRG.50"; transcript_id "STRG.50.2"; reference_id "FBtr0330650"; ref_gene_id "FBgn0086855"; cov "31.503958"; FPKM "0.521844"; TPM "0.863001";
2L	StringTie	exon	274740	275251	1000	-	.	gene_id "STRG.50"; transcript_id "STRG.50.2"; exon_number "1"; reference_id "FBtr0330650"; ref_gene_id "FBgn0086855"; cov "127.793579";
2L	StringTie	exon	275319	276497	1000	-	.	gene_id "STRG.50"; transcript_id "STRG.50.2"; exon_number "2"; reference_id "FBtr0330650"; ref_gene_id "FBgn0086855"; cov "21.025482";
2L	StringTie	exon	276739	276903	1000	-	.	gene_id "STRG.50"; transcript_id "STRG.50.2"; exon_number "3"; reference_id "FBtr0330650"; ref_gene_id "FBgn0086855"; cov "10.256139";
2L	StringTie	exon	276959	278234	1000	-	.	gene_id "STRG.50"; transcript_id "STRG.50.2"; exon_number "4"; reference_id "FBtr0330650"; ref_gene_id "FBgn0086855"; cov "5.296844";
2L	StringTie	transcript	277582	282167	1000	+	.	gene_id "STRG.51"; transcript_id "STRG.51.1"; reference_id "FBtr0078129"; ref_gene_id "FBgn0003444"; cov "348.263306"; FPKM "5.768776"; TPM "9.540125";
2L	StringTie	exon	277582	277863	1000	+	.	gene_id "STRG.51"; transcript_id "STRG.51.1"; exon_number "1"; reference_id "FBtr0078129"; ref_gene_id "FBgn0003444"; cov "90.240868";
2L	StringTie	exon	277930	278323	1000	+	.	gene_id "STRG.51"; transcript_id "STRG.51.1"; exon_number "2"; reference_id "FBtr0078129"; ref_gene_id "FBgn0003444"; cov "140.115082";
2L	StringTie	exon	278643	279124	1000	+	.	gene_id "STRG.51"; transcript_id "STRG.51.1"; exon_number "3"; reference_id "FBtr0078129"; ref_gene_id "FBgn0003444"; cov "198.174286";
2L	StringTie	exon	279185	279805	1000	+	.	gene_id "STRG.51"; transcript_id "STRG.51.1"; exon_number "4"; reference_id "FBtr0078129"; ref_gene_id "FBgn0003444"; cov "252.138489";
2L	StringTie	exon	279870	280040	1000	+	.	gene_id "STRG.51"; transcript_id "STRG.51.1"; exon_number "5"; reference_id "FBtr0078129"; ref_gene_id "FBgn0003444"; cov "256.058472";
2L	StringTie	exon	280110	282167	1000	+	.	gene_id "STRG.51"; transcript_id "STRG.51.1"; exon_number "6"; reference_id "FBtr0078129"; ref_gene_id "FBgn0003444"; cov "495.287720";
2L	StringTie	transcript	281670	283195	1000	-	.	gene_id "STRG.52"; transcript_id "STRG.52.1"; reference_id "FBtr0343780"; ref_gene_id "FBgn0031244"; cov "542.437866"; FPKM "8.985162"; TPM "14.859232";
2L	StringTie	exon	281670	282505	1000	-	.	gene_id "STRG.52"; transcript_id "STRG.52.1"; exon_number "1"; reference_id "FBtr0343780"; ref_gene_id "FBgn0031244"; cov "599.972412";
2L	StringTie	exon	282654	283195	1000	-	.	gene_id "STRG.52"; transcript_id "STRG.52.1"; exon_number "2"; reference_id "FBtr0343780"; ref_gene_id "FBgn0031244"; cov "453.694550";
2L	StringTie	transcript	283385	285726	1000	-	.	gene_id "STRG.53"; transcript_id "STRG.53.1"; reference_id "FBtr0078136"; ref_gene_id "FBgn0031245"; cov "969.381775"; FPKM "16.057236"; TPM "26.554688";
2L	StringTie	exon	283385	284210	1000	-	.	gene_id "STRG.53"; transcript_id "STRG.53.1"; exon_number "1"; reference_id "FBtr0078136"; ref_gene_id "FBgn0031245"; cov "1237.505249";
2L	StringTie	exon	284748	284968	1000	-	.	gene_id "STRG.53"; transcript_id "STRG.53.1"; exon_number "2"; reference_id "FBtr0078136"; ref_gene_id "FBgn0031245"; cov "723.869324";
2L	StringTie	exon	285433	285726	1000	-	.	gene_id "STRG.53"; transcript_id "STRG.53.1"; exon_number "3"; reference_id "FBtr0078136"; ref_gene_id "FBgn0031245"; cov "400.634369";
2L	StringTie	transcript	283385	291795	1000	-	.	gene_id "STRG.53"; transcript_id "STRG.53.2"; reference_id "FBtr0113009"; ref_gene_id "FBgn0031245"; cov "222.941147"; FPKM "3.692888"; TPM "6.107122";
2L	StringTie	exon	283385	284210	1000	-	.	gene_id "STRG.53"; transcript_id "STRG.53.2"; exon_number "1"; reference_id "FBtr0113009"; ref_gene_id "FBgn0031245"; cov "317.318054";
2L	StringTie	exon	284748	284968	1000	-	.	gene_id "STRG.53"; transcript_id "STRG.53.2"; exon_number "2"; reference_id "FBtr0113009"; ref_gene_id "FBgn0031245"; cov "185.612793";
2L	StringTie	exon	290813	291031	1000	-	.	gene_id "STRG.53"; transcript_id "STRG.53.2"; exon_number "3"; reference_id "FBtr0113009"; ref_gene_id "FBgn0031245"; cov "75.235336";
2L	StringTie	exon	291607	291795	1000	-	.	gene_id "STRG.53"; transcript_id "STRG.53.2"; exon_number "4"; reference_id "FBtr0113009"; ref_gene_id "FBgn0031245"; cov "25.278934";
2L	StringTie	transcript	283385	291795	1000	-	.	gene_id "STRG.53"; transcript_id "STRG.53.3"; reference_id "FBtr0343778"; ref_gene_id "FBgn0031245"; cov "35.476490"; FPKM "0.587647"; TPM "0.971823";
2L	StringTie	exon	283385	284210	1000	-	.	gene_id "STRG.53"; transcript_id "STRG.53.3"; exon_number "1"; reference_id "FBtr0343778"; ref_gene_id "FBgn0031245"; cov "48.904331";
2L	StringTie	exon	284748	284968	1000	-	.	gene_id "STRG.53"; transcript_id "STRG.53.3"; exon_number "2"; reference_id "FBtr0343778"; ref_gene_id "FBgn0031245"; cov "28.606220";
2L	StringTie	exon	290813	291031	1000	-	.	gene_id "STRG.53"; transcript_id "STRG.53.3"; exon_number "3"; reference_id "FBtr0343778"; ref_gene_id "FBgn0031245"; cov "11.595098";
2L	StringTie	exon	291661	291795	1000	-	.	gene_id "STRG.53"; transcript_id "STRG.53.3"; exon_number "4"; reference_id "FBtr0343778"; ref_gene_id "FBgn0031245"; cov "3.305789";
2L	StringTie	transcript	283662	286531	1000	-	.	gene_id "STRG.53"; transcript_id "STRG.53.4"; reference_id "FBtr0078135"; ref_gene_id "FBgn0031245"; cov "2081.754395"; FPKM "34.483028"; TPM "57.026386";
2L	StringTie	exon	283662	284210	1000	-	.	gene_id "STRG.53"; transcript_id "STRG.53.4"; exon_number "1"; reference_id "FBtr0078135"; ref_gene_id "FBgn0031245"; cov "2548.809814";
2L	StringTie	exon	284748	284968	1000	-	.	gene_id "STRG.53"; transcript_id "STRG.53.4"; exon_number "2"; reference_id "FBtr0078135"; ref_gene_id "FBgn0031245"; cov "1617.529419";
2L	StringTie	exon	286307	286531	1000	-	.	gene_id "STRG.53"; transcript_id "STRG.53.4"; exon_number "3"; reference_id "FBtr0078135"; ref_gene_id "FBgn0031245"; cov "1398.111084";
2L	StringTie	transcript	283807	284255	1000	+	.	gene_id "STRG.54"; transcript_id "STRG.54.1"; reference_id "FBtr0347594"; ref_gene_id "FBgn0267995"; cov "4.949759"; FPKM "0.081990"; TPM "0.135591";
2L	StringTie	exon	283807	284255	1000	+	.	gene_id "STRG.54"; transcript_id "STRG.54.1"; exon_number "1"; reference_id "FBtr0347594"; ref_gene_id "FBgn0267995"; cov "4.949759";
2L	StringTie	transcript	287252	289144	1000	-	.	gene_id "STRG.55"; transcript_id "STRG.55.1"; reference_id "FBtr0330647"; ref_gene_id "FBgn0025686"; cov "20.113615"; FPKM "0.333170"; TPM "0.550981";
2L	StringTie	exon	287252	289144	1000	-	.	gene_id "STRG.55"; transcript_id "STRG.55.1"; exon_number "1"; reference_id "FBtr0330647"; ref_gene_id "FBgn0025686"; cov "20.113615";
2L	StringTie	transcript	292419	293222	1000	+	.	gene_id "STRG.56"; transcript_id "STRG.56.1"; reference_id "FBtr0078130"; ref_gene_id "FBgn0031247"; cov "686.790710"; FPKM "11.376282"; TPM "18.813551";
2L	StringTie	exon	292419	292660	1000	+	.	gene_id "STRG.56"; transcript_id "STRG.56.1"; exon_number "1"; reference_id "FBtr0078130"; ref_gene_id "FBgn0031247"; cov "483.033081";
2L	StringTie	exon	292717	293222	1000	+	.	gene_id "STRG.56"; transcript_id "STRG.56.1"; exon_number "2"; reference_id "FBtr0078130"; ref_gene_id "FBgn0031247"; cov "784.240051";
2L	StringTie	transcript	292959	294681	1000	-	.	gene_id "STRG.57"; transcript_id "STRG.57.1"; reference_id "FBtr0333408"; ref_gene_id "FBgn0017457"; cov "24.238829"; FPKM "0.401502"; TPM "0.663985";
2L	StringTie	exon	292959	294372	1000	-	.	gene_id "STRG.57"; transcript_id "STRG.57.1"; exon_number "1"; reference_id "FBtr0333408"; ref_gene_id "FBgn0017457"; cov "27.299868";
2L	StringTie	exon	294441	294681	1000	-	.	gene_id "STRG.57"; transcript_id "STRG.57.1"; exon_number "2"; reference_id "FBtr0333408"; ref_gene_id "FBgn0017457"; cov "6.279051";
2L	StringTie	transcript	293353	294681	1000	-	.	gene_id "STRG.57"; transcript_id "STRG.57.2"; reference_id "FBtr0078133"; ref_gene_id "FBgn0017457"; cov "142.749619"; FPKM "2.364563"; TPM "3.910401";
2L	StringTie	exon	293353	294372	1000	-	.	gene_id "STRG.57"; transcript_id "STRG.57.2"; exon_number "1"; reference_id "FBtr0078133"; ref_gene_id "FBgn0017457"; cov "167.447571";
2L	StringTie	exon	294441	294681	1000	-	.	gene_id "STRG.57"; transcript_id "STRG.57.2"; exon_number "2"; reference_id "FBtr0078133"; ref_gene_id "FBgn0017457"; cov "38.218876";
2L	StringTie	transcript	295122	297449	1000	+	.	gene_id "STRG.58"; transcript_id "STRG.58.1"; reference_id "FBtr0078131"; ref_gene_id "FBgn0024352"; cov "656.605042"; FPKM "10.876274"; TPM "17.986662";
2L	StringTie	exon	295122	295280	1000	+	.	gene_id "STRG.58"; transcript_id "STRG.58.1"; exon_number "1"; reference_id "FBtr0078131"; ref_gene_id "FBgn0024352"; cov "112.698112";
2L	StringTie	exon	295346	295628	1000	+	.	gene_id "STRG.58"; transcript_id "STRG.58.1"; exon_number "2"; reference_id "FBtr0078131"; ref_gene_id "FBgn0024352"; cov "159.600708";
2L	StringTie	exon	295704	296811	1000	+	.	gene_id "STRG.58"; transcript_id "STRG.58.1"; exon_number "3"; reference_id "FBtr0078131"; ref_gene_id "FBgn0024352"; cov "218.859207";
2L	StringTie	exon	296977	297449	1000	+	.	gene_id "STRG.58"; transcript_id "STRG.58.1"; exon_number "4"; reference_id "FBtr0078131"; ref_gene_id "FBgn0024352"; cov "2162.219971";
2L	StringTie	transcript	297880	305233	1000	+	.	gene_id "STRG.59"; transcript_id "STRG.59.1"; reference_id "FBtr0331208"; ref_gene_id "FBgn0020622"; cov "53.209846"; FPKM "0.881390"; TPM "1.457600";
2L	StringTie	exon	297880	298403	1000	+	.	gene_id "STRG.59"; transcript_id "STRG.59.1"; exon_number "1"; reference_id "FBtr0331208"; ref_gene_id "FBgn0020622"; cov "5.440153";
2L	StringTie	exon	299033	299918	1000	+	.	gene_id "STRG.59"; transcript_id "STRG.59.1"; exon_number "2"; reference_id "FBtr0331208"; ref_gene_id "FBgn0020622"; cov "6.060183";
2L	StringTie	exon	302026	305233	1000	+	.	gene_id "STRG.59"; transcript_id "STRG.59.1"; exon_number "3"; reference_id "FBtr0331208"; ref_gene_id "FBgn0020622"; cov "74.034630";
2L	StringTie	transcript	301706	305233	1000	+	.	gene_id "STRG.59"; transcript_id "STRG.59.2"; reference_id "FBtr0331206"; ref_gene_id "FBgn0020622"; cov "34.827980"; FPKM "0.576905"; TPM "0.954058";
2L	StringTie	exon	301706	305233	1000	+	.	gene_id "STRG.59"; transcript_id "STRG.59.2"; exon_number "1"; reference_id "FBtr0331206"; ref_gene_id "FBgn0020622"; cov "34.827980";
2L	StringTie	transcript	305935	346255	1000	+	.	gene_id "STRG.60"; transcript_id "STRG.60.1"; reference_id "FBtr0078047"; ref_gene_id "FBgn0004611"; cov "54.961960"; FPKM "0.910412"; TPM "1.505596";
2L	StringTie	exon	305935	306389	1000	+	.	gene_id "STRG.60"; transcript_id "STRG.60.1"; exon_number "1"; reference_id "FBtr0078047"; ref_gene_id "FBgn0004611"; cov "3.481972";
2L	StringTie	exon	317743	318120	1000	+	.	gene_id "STRG.60"; transcript_id "STRG.60.1"; exon_number "2"; reference_id "FBtr0078047"; ref_gene_id "FBgn0004611"; cov "52.715633";
2L	StringTie	exon	325678	325824	1000	+	.	gene_id "STRG.60"; transcript_id "STRG.60.1"; exon_number "3"; reference_id "FBtr0078047"; ref_gene_id "FBgn0004611"; cov "99.926247";
2L	StringTie	exon	334120	334257	1000	+	.	gene_id "STRG.60"; transcript_id "STRG.60.1"; exon_number "4"; reference_id "FBtr0078047"; ref_gene_id "FBgn0004611"; cov "96.549744";
2L	StringTie	exon	335415	335548	1000	+	.	gene_id "STRG.60"; transcript_id "STRG.60.1"; exon_number "5"; reference_id "FBtr0078047"; ref_gene_id "FBgn0004611"; cov "4.734304";
2L	StringTie	exon	336018	336203	1000	+	.	gene_id "STRG.60"; transcript_id "STRG.60.1"; exon_number "6"; reference_id "FBtr0078047"; ref_gene_id "FBgn0004611"; cov "5.478596";
2L	StringTie	exon	336349	336546	1000	+	.	gene_id "STRG.60"; transcript_id "STRG.60.1"; exon_number "7"; reference_id "FBtr0078047"; ref_gene_id "FBgn0004611"; cov "8.876849";
2L	StringTie	exon	337016	337198	1000	+	.	gene_id "STRG.60"; transcript_id "STRG.60.1"; exon_number "8"; reference_id "FBtr0078047"; ref_gene_id "FBgn0004611"; cov "15.912532";
2L	StringTie	exon	337938	338118	1000	+	.	gene_id "STRG.60"; transcript_id "STRG.60.1"; exon_number "9"; reference_id "FBtr0078047"; ref_gene_id "FBgn0004611"; cov "7.253943";
2L	StringTie	exon	339207	339441	1000	+	.	gene_id "STRG.60"; transcript_id "STRG.60.1"; exon_number "10"; reference_id "FBtr0078047"; ref_gene_id "FBgn0004611"; cov "9.713926";
2L	StringTie	exon	340710	340855	1000	+	.	gene_id "STRG.60"; transcript_id "STRG.60.1"; exon_number "11"; reference_id "FBtr0078047"; ref_gene_id "FBgn0004611"; cov "7.339767";
2L	StringTie	exon	342579	342792	1000	+	.	gene_id "STRG.60"; transcript_id "STRG.60.1"; exon_number "12"; reference_id "FBtr0078047"; ref_gene_id "FBgn0004611"; cov "11.587849";
2L	StringTie	exon	342866	343729	1000	+	.	gene_id "STRG.60"; transcript_id "STRG.60.1"; exon_number "13"; reference_id "FBtr0078047"; ref_gene_id "FBgn0004611"; cov "18.945065";
2L	StringTie	exon	344042	344489	1000	+	.	gene_id "STRG.60"; transcript_id "STRG.60.1"; exon_number "14"; reference_id "FBtr0078047"; ref_gene_id "FBgn0004611"; cov "35.434990";
2L	StringTie	exon	344555	344947	1000	+	.	gene_id "STRG.60"; transcript_id "STRG.60.1"; exon_number "15"; reference_id "FBtr0078047"; ref_gene_id "FBgn0004611"; cov "45.058674";
2L	StringTie	exon	345009	345153	1000	+	.	gene_id "STRG.60"; transcript_id "STRG.60.1"; exon_number "16"; reference_id "FBtr0078047"; ref_gene_id "FBgn0004611"; cov "46.874985";
2L	StringTie	exon	345215	346255	1000	+	.	gene_id "STRG.60"; transcript_id "STRG.60.1"; exon_number "17"; reference_id "FBtr0078047"; ref_gene_id "FBgn0004611"; cov "174.619583";
2L	StringTie	transcript	305935	355566	1000	+	.	gene_id "STRG.60"; transcript_id "STRG.60.2"; reference_id "FBtr0078049"; ref_gene_id "FBgn0004611"; cov "20.687790"; FPKM "0.342681"; TPM "0.566709";
2L	StringTie	exon	305935	306389	1000	+	.	gene_id "STRG.60"; transcript_id "STRG.60.2"; exon_number "1"; reference_id "FBtr0078049"; ref_gene_id "FBgn0004611"; cov "1.282863";
2L	StringTie	exon	317743	318120	1000	+	.	gene_id "STRG.60"; transcript_id "STRG.60.2"; exon_number "2"; reference_id "FBtr0078049"; ref_gene_id "FBgn0004611"; cov "19.422014";
2L	StringTie	exon	325678	325824	1000	+	.	gene_id "STRG.60"; transcript_id "STRG.60.2"; exon_number "3"; reference_id "FBtr0078049"; ref_gene_id "FBgn0004611"; cov "36.815815";
2L	StringTie	exon	334120	334257	1000	+	.	gene_id "STRG.60"; transcript_id "STRG.60.2"; exon_number "4"; reference_id "FBtr0078049"; ref_gene_id "FBgn0004611"; cov "35.571808";
2L	StringTie	exon	335415	335548	1000	+	.	gene_id "STRG.60"; transcript_id "STRG.60.2"; exon_number "5"; reference_id "FBtr0078049"; ref_gene_id "FBgn0004611"; cov "1.744259";
2L	StringTie	exon	336018	336203	1000	+	.	gene_id "STRG.60"; transcript_id "STRG.60.2"; exon_number "6"; reference_id "FBtr0078049"; ref_gene_id "FBgn0004611"; cov "2.018479";
2L	StringTie	exon	336349	336546	1000	+	.	gene_id "STRG.60"; transcript_id "STRG.60.2"; exon_number "7"; reference_id "FBtr0078049"; ref_gene_id "FBgn0004611"; cov "3.270496";
2L	StringTie	exon	337016	337198	1000	+	.	gene_id "STRG.60"; transcript_id "STRG.60.2"; exon_number "8"; reference_id "FBtr0078049"; ref_gene_id "FBgn0004611"; cov "5.862652";
2L	StringTie	exon	337938	338118	1000	+	.	gene_id "STRG.60"; transcript_id "STRG.60.2"; exon_number "9"; reference_id "FBtr0078049"; ref_gene_id "FBgn0004611"; cov "2.672570";
2L	StringTie	exon	339207	339441	1000	+	.	gene_id "STRG.60"; transcript_id "STRG.60.2"; exon_number "10"; reference_id "FBtr0078049"; ref_gene_id "FBgn0004611"; cov "3.578901";
2L	StringTie	exon	340710	340855	1000	+	.	gene_id "STRG.60"; transcript_id "STRG.60.2"; exon_number "11"; reference_id "FBtr0078049"; ref_gene_id "FBgn0004611"; cov "2.704190";
2L	StringTie	exon	342579	342792	1000	+	.	gene_id "STRG.60"; transcript_id "STRG.60.2"; exon_number "12"; reference_id "FBtr0078049"; ref_gene_id "FBgn0004611"; cov "4.269309";
2L	StringTie	exon	342866	343729	1000	+	.	gene_id "STRG.60"; transcript_id "STRG.60.2"; exon_number "13"; reference_id "FBtr0078049"; ref_gene_id "FBgn0004611"; cov "6.979928";
2L	StringTie	exon	344024	344489	1000	+	.	gene_id "STRG.60"; transcript_id "STRG.60.2"; exon_number "14"; reference_id "FBtr0078049"; ref_gene_id "FBgn0004611"; cov "13.145423";
2L	StringTie	exon	344576	344947	1000	+	.	gene_id "STRG.60"; transcript_id "STRG.60.2"; exon_number "15"; reference_id "FBtr0078049"; ref_gene_id "FBgn0004611"; cov "17.200676";
2L	StringTie	exon	345009	345153	1000	+	.	gene_id "STRG.60"; transcript_id "STRG.60.2"; exon_number "16"; reference_id "FBtr0078049"; ref_gene_id "FBgn0004611"; cov "17.270144";
2L	StringTie	exon	345215	347936	1000	+	.	gene_id "STRG.60"; transcript_id "STRG.60.2"; exon_number "17"; reference_id "FBtr0078049"; ref_gene_id "FBgn0004611"; cov "36.469685";
2L	StringTie	exon	355384	355566	1000	+	.	gene_id "STRG.60"; transcript_id "STRG.60.2"; exon_number "18"; reference_id "FBtr0078049"; ref_gene_id "FBgn0004611"; cov "46.199848";
2L	StringTie	transcript	310200	347927	1000	+	.	gene_id "STRG.60"; transcript_id "STRG.60.3"; reference_id "FBtr0078050"; ref_gene_id "FBgn0004611"; cov "21.762501"; FPKM "0.360483"; TPM "0.596149";
2L	StringTie	exon	310200	310605	1000	+	.	gene_id "STRG.60"; transcript_id "STRG.60.3"; exon_number "1"; reference_id "FBtr0078050"; ref_gene_id "FBgn0004611"; cov "21.480478";
2L	StringTie	exon	317743	318120	1000	+	.	gene_id "STRG.60"; transcript_id "STRG.60.3"; exon_number "2"; reference_id "FBtr0078050"; ref_gene_id "FBgn0004611"; cov "19.984552";
2L	StringTie	exon	325678	325824	1000	+	.	gene_id "STRG.60"; transcript_id "STRG.60.3"; exon_number "3"; reference_id "FBtr0078050"; ref_gene_id "FBgn0004611"; cov "37.882149";
2L	StringTie	exon	334120	334257	1000	+	.	gene_id "STRG.60"; transcript_id "STRG.60.3"; exon_number "4"; reference_id "FBtr0078050"; ref_gene_id "FBgn0004611"; cov "36.602108";
2L	StringTie	exon	335415	335548	1000	+	.	gene_id "STRG.60"; transcript_id "STRG.60.3"; exon_number "5"; reference_id "FBtr0078050"; ref_gene_id "FBgn0004611"; cov "1.794780";
2L	StringTie	exon	336018	336203	1000	+	.	gene_id "STRG.60"; transcript_id "STRG.60.3"; exon_number "6"; reference_id "FBtr0078050"; ref_gene_id "FBgn0004611"; cov "2.076942";
2L	StringTie	exon	336349	336546	1000	+	.	gene_id "STRG.60"; transcript_id "STRG.60.3"; exon_number "7"; reference_id "FBtr0078050"; ref_gene_id "FBgn0004611"; cov "3.365223";
2L	StringTie	exon	337016	337198	1000	+	.	gene_id "STRG.60"; transcript_id "STRG.60.3"; exon_number "8"; reference_id "FBtr0078050"; ref_gene_id "FBgn0004611"; cov "6.032458";
2L	StringTie	exon	337938	338118	1000	+	.	gene_id "STRG.60"; transcript_id "STRG.60.3"; exon_number "9"; reference_id "FBtr0078050"; ref_gene_id "FBgn0004611"; cov "2.749978";
2L	StringTie	exon	339207	339441	1000	+	.	gene_id "STRG.60"; transcript_id "STRG.60.3"; exon_number "10"; reference_id "FBtr0078050"; ref_gene_id "FBgn0004611"; cov "3.682560";
2L	StringTie	exon	340710	340855	1000	+	.	gene_id "STRG.60"; transcript_id "STRG.60.3"; exon_number "11"; reference_id "FBtr0078050"; ref_gene_id "FBgn0004611"; cov "2.782514";
2L	StringTie	exon	342579	342792	1000	+	.	gene_id "STRG.60"; transcript_id "STRG.60.3"; exon_number "12"; reference_id "FBtr0078050"; ref_gene_id "FBgn0004611"; cov "4.392965";
2L	StringTie	exon	342866	343729	1000	+	.	gene_id "STRG.60"; transcript_id "STRG.60.3"; exon_number "13"; reference_id "FBtr0078050"; ref_gene_id "FBgn0004611"; cov "7.182095";
2L	StringTie	exon	344024	344489	1000	+	.	gene_id "STRG.60"; transcript_id "STRG.60.3"; exon_number "14"; reference_id "FBtr0078050"; ref_gene_id "FBgn0004611"; cov "13.526166";
2L	StringTie	exon	344555	344947	1000	+	.	gene_id "STRG.60"; transcript_id "STRG.60.3"; exon_number "15"; reference_id "FBtr0078050"; ref_gene_id "FBgn0004611"; cov "17.081791";
2L	StringTie	exon	345009	345153	1000	+	.	gene_id "STRG.60"; transcript_id "STRG.60.3"; exon_number "16"; reference_id "FBtr0078050"; ref_gene_id "FBgn0004611"; cov "17.770357";
2L	StringTie	exon	345215	347927	1000	+	.	gene_id "STRG.60"; transcript_id "STRG.60.3"; exon_number "17"; reference_id "FBtr0078050"; ref_gene_id "FBgn0004611"; cov "37.339264";
2L	StringTie	transcript	310200	346541	1000	+	.	gene_id "STRG.60"; transcript_id "STRG.60.4"; reference_id "FBtr0078048"; ref_gene_id "FBgn0004611"; cov "4.563567"; FPKM "0.075593"; TPM "0.125012";
2L	StringTie	exon	310200	310605	1000	+	.	gene_id "STRG.60"; transcript_id "STRG.60.4"; exon_number "1"; reference_id "FBtr0078048"; ref_gene_id "FBgn0004611"; cov "4.512132";
2L	StringTie	exon	317743	318120	1000	+	.	gene_id "STRG.60"; transcript_id "STRG.60.4"; exon_number "2"; reference_id "FBtr0078048"; ref_gene_id "FBgn0004611"; cov "4.197902";
2L	StringTie	exon	325678	325824	1000	+	.	gene_id "STRG.60"; transcript_id "STRG.60.4"; exon_number "3"; reference_id "FBtr0078048"; ref_gene_id "FBgn0004611"; cov "7.957423";
2L	StringTie	exon	334120	334257	1000	+	.	gene_id "STRG.60"; transcript_id "STRG.60.4"; exon_number "4"; reference_id "FBtr0078048"; ref_gene_id "FBgn0004611"; cov "7.688542";
2L	StringTie	exon	335415	335548	1000	+	.	gene_id "STRG.60"; transcript_id "STRG.60.4"; exon_number "5"; reference_id "FBtr0078048"; ref_gene_id "FBgn0004611"; cov "0.377007";
2L	StringTie	exon	336018	336203	1000	+	.	gene_id "STRG.60"; transcript_id "STRG.60.4"; exon_number "6"; reference_id "FBtr0078048"; ref_gene_id "FBgn0004611"; cov "0.436277";
2L	StringTie	exon	336349	336546	1000	+	.	gene_id "STRG.60"; transcript_id "STRG.60.4"; exon_number "7"; reference_id "FBtr0078048"; ref_gene_id "FBgn0004611"; cov "0.706890";
2L	StringTie	exon	337016	337198	1000	+	.	gene_id "STRG.60"; transcript_id "STRG.60.4"; exon_number "8"; reference_id "FBtr0078048"; ref_gene_id "FBgn0004611"; cov "1.267162";
2L	StringTie	exon	337938	338118	1000	+	.	gene_id "STRG.60"; transcript_id "STRG.60.4"; exon_number "9"; reference_id "FBtr0078048"; ref_gene_id "FBgn0004611"; cov "0.577653";
2L	StringTie	exon	339207	339441	1000	+	.	gene_id "STRG.60"; transcript_id "STRG.60.4"; exon_number "10"; reference_id "FBtr0078048"; ref_gene_id "FBgn0004611"; cov "0.773549";
2L	StringTie	exon	340710	340855	1000	+	.	gene_id "STRG.60"; transcript_id "STRG.60.4"; exon_number "11"; reference_id "FBtr0078048"; ref_gene_id "FBgn0004611"; cov "0.584487";
2L	StringTie	exon	342579	342792	1000	+	.	gene_id "STRG.60"; transcript_id "STRG.60.4"; exon_number "12"; reference_id "FBtr0078048"; ref_gene_id "FBgn0004611"; cov "0.922775";
2L	StringTie	exon	342866	343729	1000	+	.	gene_id "STRG.60"; transcript_id "STRG.60.4"; exon_number "13"; reference_id "FBtr0078048"; ref_gene_id "FBgn0004611"; cov "1.508652";
2L	StringTie	exon	344042	344489	1000	+	.	gene_id "STRG.60"; transcript_id "STRG.60.4"; exon_number "14"; reference_id "FBtr0078048"; ref_gene_id "FBgn0004611"; cov "2.821793";
2L	StringTie	exon	344555	344947	1000	+	.	gene_id "STRG.60"; transcript_id "STRG.60.4"; exon_number "15"; reference_id "FBtr0078048"; ref_gene_id "FBgn0004611"; cov "3.588156";
2L	StringTie	exon	345009	345153	1000	+	.	gene_id "STRG.60"; transcript_id "STRG.60.4"; exon_number "16"; reference_id "FBtr0078048"; ref_gene_id "FBgn0004611"; cov "3.732794";
2L	StringTie	exon	345215	346541	1000	+	.	gene_id "STRG.60"; transcript_id "STRG.60.4"; exon_number "17"; reference_id "FBtr0078048"; ref_gene_id "FBgn0004611"; cov "11.210318";
2L	StringTie	transcript	318362	319259	1000	-	.	gene_id "STRG.61"; transcript_id "STRG.61.1"; reference_id "FBtr0078099"; ref_gene_id "FBgn0031248"; cov "6.381960"; FPKM "0.105713"; TPM "0.174824";
2L	StringTie	exon	318362	319259	1000	-	.	gene_id "STRG.61"; transcript_id "STRG.61.1"; exon_number "1"; reference_id "FBtr0078099"; ref_gene_id "FBgn0031248"; cov "6.381960";
2L	StringTie	transcript	320279	321248	1000	-	.	gene_id "STRG.62"; transcript_id "STRG.62.1"; reference_id "FBtr0078098"; ref_gene_id "FBgn0031249"; cov "298.027832"; FPKM "4.936655"; TPM "8.164003";
2L	StringTie	exon	320279	321248	1000	-	.	gene_id "STRG.62"; transcript_id "STRG.62.1"; exon_number "1"; reference_id "FBtr0078098"; ref_gene_id "FBgn0031249"; cov "298.027832";
2L	StringTie	transcript	322101	323091	1000	+	.	gene_id "STRG.63"; transcript_id "STRG.63.1"; reference_id "FBtr0078052"; ref_gene_id "FBgn0053127"; cov "270.295654"; FPKM "4.477287"; TPM "7.404324";
2L	StringTie	exon	322101	323091	1000	+	.	gene_id "STRG.63"; transcript_id "STRG.63.1"; exon_number "1"; reference_id "FBtr0078052"; ref_gene_id "FBgn0053127"; cov "270.295654";
2L	StringTie	transcript	327429	329761	1000	-	.	gene_id "STRG.64"; transcript_id "STRG.64.1"; reference_id "FBtr0330696"; ref_gene_id "FBgn0264086"; cov "1.394342"; FPKM "0.023096"; TPM "0.038196";
2L	StringTie	exon	327429	329761	1000	-	.	gene_id "STRG.64"; transcript_id "STRG.64.1"; exon_number "1"; reference_id "FBtr0330696"; ref_gene_id "FBgn0264086"; cov "1.394342";
2L	StringTie	transcript	333735	337620	1000	+	.	gene_id "STRG.60"; transcript_id "STRG.60.5"; cov "6.642985"; FPKM "0.110037"; TPM "0.181974";
2L	StringTie	exon	333735	334257	1000	+	.	gene_id "STRG.60"; transcript_id "STRG.60.5"; exon_number "1"; cov "5.623549";
2L	StringTie	exon	335415	335548	1000	+	.	gene_id "STRG.60"; transcript_id "STRG.60.5"; exon_number "2"; cov "0.618307";
2L	StringTie	exon	336018	336203	1000	+	.	gene_id "STRG.60"; transcript_id "STRG.60.5"; exon_number "3"; cov "0.715513";
2L	StringTie	exon	336349	337620	1000	+	.	gene_id "STRG.60"; transcript_id "STRG.60.5"; exon_number "4"; cov "8.563568";
2L	StringTie	transcript	346542	355544	1000	+	.	gene_id "STRG.60"; transcript_id "STRG.60.6"; cov "471.146637"; FPKM "7.804265"; TPM "12.906321";
2L	StringTie	exon	346542	347936	1000	+	.	gene_id "STRG.60"; transcript_id "STRG.60.6"; exon_number "1"; cov "435.541901";
2L	StringTie	exon	355384	355544	1000	+	.	gene_id "STRG.60"; transcript_id "STRG.60.6"; exon_number "2"; cov "779.647583";
2L	StringTie	transcript	347941	355383	1000	-	.	gene_id "STRG.65"; transcript_id "STRG.65.1"; cov "205.424515"; FPKM "3.402735"; TPM "5.627281";
2L	StringTie	exon	347941	348151	1000	-	.	gene_id "STRG.65"; transcript_id "STRG.65.1"; exon_number "1"; cov "200.650330";
2L	StringTie	exon	355192	355383	1000	-	.	gene_id "STRG.65"; transcript_id "STRG.65.1"; exon_number "2"; cov "210.671143";
2L	StringTie	transcript	347941	348153	1000	-	.	gene_id "STRG.65"; transcript_id "STRG.65.2"; reference_id "BLOOD_LTR_dup8"; ref_gene_id "BLOOD_LTR"; cov "3.185000"; FPKM "0.052758"; TPM "0.087248";
2L	StringTie	exon	347941	348153	1000	-	.	gene_id "STRG.65"; transcript_id "STRG.65.2"; exon_number "1"; reference_id "BLOOD_LTR_dup8"; ref_gene_id "BLOOD_LTR"; cov "3.185000";
2L	StringTie	transcript	348188	348355	1000	-	.	gene_id "STRG.66"; transcript_id "STRG.66.1"; reference_id "BLOOD_LTR_dup9"; ref_gene_id "BLOOD_LTR"; cov "161.698654"; FPKM "2.678442"; TPM "4.429480";
2L	StringTie	exon	348188	348355	1000	-	.	gene_id "STRG.66"; transcript_id "STRG.66.1"; exon_number "1"; reference_id "BLOOD_LTR_dup9"; ref_gene_id "BLOOD_LTR"; cov "161.698654";
2L	StringTie	transcript	348356	354968	1000	-	.	gene_id "STRG.67"; transcript_id "STRG.67.1"; reference_id "BLOOD_I-int_dup4"; ref_gene_id "BLOOD_I-int"; cov "10.162861"; FPKM "0.168342"; TPM "0.278396";
2L	StringTie	exon	348356	354968	1000	-	.	gene_id "STRG.67"; transcript_id "STRG.67.1"; exon_number "1"; reference_id "BLOOD_I-int_dup4"; ref_gene_id "BLOOD_I-int"; cov "10.162861";
2L	StringTie	transcript	354969	355181	1000	-	.	gene_id "STRG.68"; transcript_id "STRG.68.1"; reference_id "BLOOD_LTR_dup10"; ref_gene_id "BLOOD_LTR"; cov "68.468056"; FPKM "1.134133"; TPM "1.875575";
2L	StringTie	exon	354969	355181	1000	-	.	gene_id "STRG.68"; transcript_id "STRG.68.1"; exon_number "1"; reference_id "BLOOD_LTR_dup10"; ref_gene_id "BLOOD_LTR"; cov "68.468056";
2L	StringTie	transcript	355565	357874	1000	-	.	gene_id "STRG.69"; transcript_id "STRG.69.1"; reference_id "FBtr0078094"; ref_gene_id "FBgn0031250"; cov "359.668884"; FPKM "5.957702"; TPM "9.852563";
2L	StringTie	exon	355565	356312	1000	-	.	gene_id "STRG.69"; transcript_id "STRG.69.1"; exon_number "1"; reference_id "FBtr0078094"; ref_gene_id "FBgn0031250"; cov "467.659790";
2L	StringTie	exon	356367	356837	1000	-	.	gene_id "STRG.69"; transcript_id "STRG.69.1"; exon_number "2"; reference_id "FBtr0078094"; ref_gene_id "FBgn0031250"; cov "320.995453";
2L	StringTie	exon	356891	357191	1000	-	.	gene_id "STRG.69"; transcript_id "STRG.69.1"; exon_number "3"; reference_id "FBtr0078094"; ref_gene_id "FBgn0031250"; cov "360.236481";
2L	StringTie	exon	357423	357874	1000	-	.	gene_id "STRG.69"; transcript_id "STRG.69.1"; exon_number "4"; reference_id "FBtr0078094"; ref_gene_id "FBgn0031250"; cov "220.879410";
2L	StringTie	transcript	355565	357874	1000	-	.	gene_id "STRG.69"; transcript_id "STRG.69.2"; reference_id "FBtr0078095"; ref_gene_id "FBgn0031250"; cov "35.210712"; FPKM "0.583245"; TPM "0.964542";
2L	StringTie	exon	355565	356312	1000	-	.	gene_id "STRG.69"; transcript_id "STRG.69.2"; exon_number "1"; reference_id "FBtr0078095"; ref_gene_id "FBgn0031250"; cov "45.266716";
2L	StringTie	exon	356367	356837	1000	-	.	gene_id "STRG.69"; transcript_id "STRG.69.2"; exon_number "2"; reference_id "FBtr0078095"; ref_gene_id "FBgn0031250"; cov "31.070475";
2L	StringTie	exon	356891	357191	1000	-	.	gene_id "STRG.69"; transcript_id "STRG.69.2"; exon_number "3"; reference_id "FBtr0078095"; ref_gene_id "FBgn0031250"; cov "34.868771";
2L	StringTie	exon	357423	357766	1000	-	.	gene_id "STRG.69"; transcript_id "STRG.69.2"; exon_number "4"; reference_id "FBtr0078095"; ref_gene_id "FBgn0031250"; cov "24.182304";
2L	StringTie	exon	357816	357874	1000	-	.	gene_id "STRG.69"; transcript_id "STRG.69.2"; exon_number "5"; reference_id "FBtr0078095"; ref_gene_id "FBgn0031250"; cov "6.818589";
2L	StringTie	transcript	355565	357874	1000	-	.	gene_id "STRG.69"; transcript_id "STRG.69.3"; reference_id "FBtr0330651"; ref_gene_id "FBgn0031250"; cov "26.769798"; FPKM "0.443426"; TPM "0.733316";
2L	StringTie	exon	355565	356312	1000	-	.	gene_id "STRG.69"; transcript_id "STRG.69.3"; exon_number "1"; reference_id "FBtr0330651"; ref_gene_id "FBgn0031250"; cov "34.298229";
2L	StringTie	exon	356367	356837	1000	-	.	gene_id "STRG.69"; transcript_id "STRG.69.3"; exon_number "2"; reference_id "FBtr0330651"; ref_gene_id "FBgn0031250"; cov "23.541851";
2L	StringTie	exon	356891	357191	1000	-	.	gene_id "STRG.69"; transcript_id "STRG.69.3"; exon_number "3"; reference_id "FBtr0330651"; ref_gene_id "FBgn0031250"; cov "26.419792";
2L	StringTie	exon	357423	357748	1000	-	.	gene_id "STRG.69"; transcript_id "STRG.69.3"; exon_number "4"; reference_id "FBtr0330651"; ref_gene_id "FBgn0031250"; cov "18.392639";
2L	StringTie	exon	357816	357874	1000	-	.	gene_id "STRG.69"; transcript_id "STRG.69.3"; exon_number "5"; reference_id "FBtr0330651"; ref_gene_id "FBgn0031250"; cov "5.166390";
2L	StringTie	transcript	355663	356891	1000	+	.	gene_id "STRG.70"; transcript_id "STRG.70.1"; reference_id "FBtr0345774"; ref_gene_id "FBgn0266907"; cov "18.269121"; FPKM "0.302617"; TPM "0.500454";
2L	StringTie	exon	355663	356891	1000	+	.	gene_id "STRG.70"; transcript_id "STRG.70.1"; exon_number "1"; reference_id "FBtr0345774"; ref_gene_id "FBgn0266907"; cov "18.269121";
2L	StringTie	transcript	357329	358174	1000	+	.	gene_id "STRG.71"; transcript_id "STRG.71.1"; reference_id "FBtr0345775"; ref_gene_id "FBgn0266906"; cov "13.824669"; FPKM "0.228997"; TPM "0.378705";
2L	StringTie	exon	357329	358174	1000	+	.	gene_id "STRG.71"; transcript_id "STRG.71.1"; exon_number "1"; reference_id "FBtr0345775"; ref_gene_id "FBgn0266906"; cov "13.824669";
2L	StringTie	transcript	378112	387439	1000	+	.	gene_id "STRG.72"; transcript_id "STRG.72.1"; reference_id "FBtr0078053"; ref_gene_id "FBgn0000061"; cov "9.431340"; FPKM "0.156225"; TPM "0.258357";
2L	StringTie	exon	378112	378481	1000	+	.	gene_id "STRG.72"; transcript_id "STRG.72.1"; exon_number "1"; reference_id "FBtr0078053"; ref_gene_id "FBgn0000061"; cov "5.345946";
2L	StringTie	exon	384511	384894	1000	+	.	gene_id "STRG.72"; transcript_id "STRG.72.1"; exon_number "2"; reference_id "FBtr0078053"; ref_gene_id "FBgn0000061"; cov "3.864583";
2L	StringTie	exon	385701	385746	1000	+	.	gene_id "STRG.72"; transcript_id "STRG.72.1"; exon_number "3"; reference_id "FBtr0078053"; ref_gene_id "FBgn0000061"; cov "2.565217";
2L	StringTie	exon	386308	386576	1000	+	.	gene_id "STRG.72"; transcript_id "STRG.72.1"; exon_number "4"; reference_id "FBtr0078053"; ref_gene_id "FBgn0000061"; cov "2.193309";
2L	StringTie	exon	386703	387439	1000	+	.	gene_id "STRG.72"; transcript_id "STRG.72.1"; exon_number "5"; reference_id "FBtr0078053"; ref_gene_id "FBgn0000061"; cov "17.453188";
2L	StringTie	transcript	404285	407969	1000	+	.	gene_id "STRG.73"; transcript_id "STRG.73.1"; reference_id "FBtr0078054"; ref_gene_id "FBgn0003278"; cov "81.734009"; FPKM "1.353876"; TPM "2.238975";
2L	StringTie	exon	404285	404473	1000	+	.	gene_id "STRG.73"; transcript_id "STRG.73.1"; exon_number "1"; reference_id "FBtr0078054"; ref_gene_id "FBgn0003278"; cov "8.941799";
2L	StringTie	exon	404536	406035	1000	+	.	gene_id "STRG.73"; transcript_id "STRG.73.1"; exon_number "2"; reference_id "FBtr0078054"; ref_gene_id "FBgn0003278"; cov "38.120003";
2L	StringTie	exon	406095	407969	1000	+	.	gene_id "STRG.73"; transcript_id "STRG.73.1"; exon_number "3"; reference_id "FBtr0078054"; ref_gene_id "FBgn0003278"; cov "123.962669";
2L	StringTie	transcript	408030	414777	1000	-	.	gene_id "STRG.74"; transcript_id "STRG.74.1"; reference_id "FBtr0089488"; ref_gene_id "FBgn0264855"; cov "228.615372"; FPKM "3.786878"; TPM "6.262558";
2L	StringTie	exon	408030	409465	1000	-	.	gene_id "STRG.74"; transcript_id "STRG.74.1"; exon_number "1"; reference_id "FBtr0089488"; ref_gene_id "FBgn0264855"; cov "672.798767";
2L	StringTie	exon	409532	409736	1000	-	.	gene_id "STRG.74"; transcript_id "STRG.74.1"; exon_number "2"; reference_id "FBtr0089488"; ref_gene_id "FBgn0264855"; cov "73.648781";
2L	StringTie	exon	409790	410073	1000	-	.	gene_id "STRG.74"; transcript_id "STRG.74.1"; exon_number "3"; reference_id "FBtr0089488"; ref_gene_id "FBgn0264855"; cov "69.397888";
2L	StringTie	exon	410127	411060	1000	-	.	gene_id "STRG.74"; transcript_id "STRG.74.1"; exon_number "4"; reference_id "FBtr0089488"; ref_gene_id "FBgn0264855"; cov "39.094219";
2L	StringTie	exon	411129	411718	1000	-	.	gene_id "STRG.74"; transcript_id "STRG.74.1"; exon_number "5"; reference_id "FBtr0089488"; ref_gene_id "FBgn0264855"; cov "30.628813";
2L	StringTie	exon	411782	412237	1000	-	.	gene_id "STRG.74"; transcript_id "STRG.74.1"; exon_number "6"; reference_id "FBtr0089488"; ref_gene_id "FBgn0264855"; cov "20.331141";
2L	StringTie	exon	412447	412658	1000	-	.	gene_id "STRG.74"; transcript_id "STRG.74.1"; exon_number "7"; reference_id "FBtr0089488"; ref_gene_id "FBgn0264855"; cov "19.051888";
2L	StringTie	exon	413396	413654	1000	-	.	gene_id "STRG.74"; transcript_id "STRG.74.1"; exon_number "8"; reference_id "FBtr0089488"; ref_gene_id "FBgn0264855"; cov "13.891891";
2L	StringTie	exon	414443	414777	1000	-	.	gene_id "STRG.74"; transcript_id "STRG.74.1"; exon_number "9"; reference_id "FBtr0089488"; ref_gene_id "FBgn0264855"; cov "13.635821";
2L	StringTie	transcript	415067	418536	1000	+	.	gene_id "STRG.75"; transcript_id "STRG.75.1"; reference_id "FBtr0078055"; ref_gene_id "FBgn0263933"; cov "113.465027"; FPKM "1.879481"; TPM "3.108196";
2L	StringTie	exon	415067	415446	1000	+	.	gene_id "STRG.75"; transcript_id "STRG.75.1"; exon_number "1"; reference_id "FBtr0078055"; ref_gene_id "FBgn0263933"; cov "32.578949";
2L	StringTie	exon	415512	416710	1000	+	.	gene_id "STRG.75"; transcript_id "STRG.75.1"; exon_number "2"; reference_id "FBtr0078055"; ref_gene_id "FBgn0263933"; cov "54.442032";
2L	StringTie	exon	416789	418536	1000	+	.	gene_id "STRG.75"; transcript_id "STRG.75.1"; exon_number "3"; reference_id "FBtr0078055"; ref_gene_id "FBgn0263933"; cov "171.534409";
2L	StringTie	transcript	418434	419652	1000	-	.	gene_id "STRG.76"; transcript_id "STRG.76.1"; reference_id "FBtr0078090"; ref_gene_id "FBgn0031252"; cov "2.331280"; FPKM "0.038616"; TPM "0.063862";
2L	StringTie	exon	418434	419652	1000	-	.	gene_id "STRG.76"; transcript_id "STRG.76.1"; exon_number "1"; reference_id "FBtr0078090"; ref_gene_id "FBgn0031252"; cov "2.331280";
2L	StringTie	transcript	419952	420697	1000	+	.	gene_id "STRG.77"; transcript_id "STRG.77.1"; reference_id "FBtr0078056"; ref_gene_id "FBgn0002593"; cov "85225.007812"; FPKM "1411.701904"; TPM "2334.604980";
2L	StringTie	exon	419952	420146	1000	+	.	gene_id "STRG.77"; transcript_id "STRG.77.1"; exon_number "1"; reference_id "FBtr0078056"; ref_gene_id "FBgn0002593"; cov "48527.832031";
2L	StringTie	exon	420292	420697	1000	+	.	gene_id "STRG.77"; transcript_id "STRG.77.1"; exon_number "2"; reference_id "FBtr0078056"; ref_gene_id "FBgn0002593"; cov "102850.492188";
2L	StringTie	transcript	419952	420864	1000	+	.	gene_id "STRG.77"; transcript_id "STRG.77.2"; reference_id "FBtr0331932"; ref_gene_id "FBgn0002593"; cov "322.281738"; FPKM "5.338406"; TPM "8.828401";
2L	StringTie	exon	419952	420146	1000	+	.	gene_id "STRG.77"; transcript_id "STRG.77.2"; exon_number "1"; reference_id "FBtr0331932"; ref_gene_id "FBgn0002593"; cov "218.175674";
2L	StringTie	exon	420292	420864	1000	+	.	gene_id "STRG.77"; transcript_id "STRG.77.2"; exon_number "2"; reference_id "FBtr0331932"; ref_gene_id "FBgn0002593"; cov "357.710480";
2L	StringTie	transcript	420895	421450	1000	-	.	gene_id "STRG.78"; transcript_id "STRG.78.1"; reference_id "FBtr0078089"; ref_gene_id "FBgn0031253"; cov "269.992798"; FPKM "4.472271"; TPM "7.396028";
2L	StringTie	exon	420895	421450	1000	-	.	gene_id "STRG.78"; transcript_id "STRG.78.1"; exon_number "1"; reference_id "FBtr0078089"; ref_gene_id "FBgn0031253"; cov "269.992798";
2L	StringTie	transcript	421771	422489	1000	+	.	gene_id "STRG.79"; transcript_id "STRG.79.1"; reference_id "FBtr0078057"; ref_gene_id "FBgn0031254"; cov "29.443609"; FPKM "0.487716"; TPM "0.806561";
2L	StringTie	exon	421771	422188	1000	+	.	gene_id "STRG.79"; transcript_id "STRG.79.1"; exon_number "1"; reference_id "FBtr0078057"; ref_gene_id "FBgn0031254"; cov "33.617226";
2L	StringTie	exon	422243	422489	1000	+	.	gene_id "STRG.79"; transcript_id "STRG.79.1"; exon_number "2"; reference_id "FBtr0078057"; ref_gene_id "FBgn0031254"; cov "22.380569";
2L	StringTie	transcript	422884	425352	1000	+	.	gene_id "STRG.80"; transcript_id "STRG.80.1"; cov "13.082163"; FPKM "0.216698"; TPM "0.358365";
2L	StringTie	exon	422884	424763	1000	+	.	gene_id "STRG.80"; transcript_id "STRG.80.1"; exon_number "1"; cov "7.568085";
2L	StringTie	exon	424824	425012	1000	+	.	gene_id "STRG.80"; transcript_id "STRG.80.1"; exon_number "2"; cov "29.888889";
2L	StringTie	exon	425073	425352	1000	+	.	gene_id "STRG.80"; transcript_id "STRG.80.1"; exon_number "3"; cov "38.760715";
2L	StringTie	transcript	431249	438685	1000	+	.	gene_id "STRG.81"; transcript_id "STRG.81.1"; cov "2.146847"; FPKM "0.035561"; TPM "0.058809";
2L	StringTie	exon	431249	432117	1000	+	.	gene_id "STRG.81"; transcript_id "STRG.81.1"; exon_number "1"; cov "1.929804";
2L	StringTie	exon	438380	438516	1000	+	.	gene_id "STRG.81"; transcript_id "STRG.81.1"; exon_number "2"; cov "3.284672";
2L	StringTie	exon	438582	438685	1000	+	.	gene_id "STRG.81"; transcript_id "STRG.81.1"; exon_number "3"; cov "2.461539";
2L	StringTie	transcript	448254	453024	1000	-	.	gene_id "STRG.82"; transcript_id "STRG.82.1"; reference_id "FBtr0078087"; ref_gene_id "FBgn0015924"; cov "1699.672974"; FPKM "28.154078"; TPM "46.559864";
2L	StringTie	exon	448254	449170	1000	-	.	gene_id "STRG.82"; transcript_id "STRG.82.1"; exon_number "1"; reference_id "FBtr0078087"; ref_gene_id "FBgn0015924"; cov "1744.130493";
2L	StringTie	exon	449230	449320	1000	-	.	gene_id "STRG.82"; transcript_id "STRG.82.1"; exon_number "2"; reference_id "FBtr0078087"; ref_gene_id "FBgn0015924"; cov "2051.472412";
2L	StringTie	exon	449435	450540	1000	-	.	gene_id "STRG.82"; transcript_id "STRG.82.1"; exon_number "3"; reference_id "FBtr0078087"; ref_gene_id "FBgn0015924"; cov "1883.998413";
2L	StringTie	exon	450666	450878	1000	-	.	gene_id "STRG.82"; transcript_id "STRG.82.1"; exon_number "4"; reference_id "FBtr0078087"; ref_gene_id "FBgn0015924"; cov "1739.732666";
2L	StringTie	exon	452577	453024	1000	-	.	gene_id "STRG.82"; transcript_id "STRG.82.1"; exon_number "5"; reference_id "FBtr0078087"; ref_gene_id "FBgn0015924"; cov "1063.114502";
2L	StringTie	transcript	448254	453024	1000	-	.	gene_id "STRG.82"; transcript_id "STRG.82.2"; reference_id "FBtr0331233"; ref_gene_id "FBgn0015924"; cov "30.872614"; FPKM "0.511387"; TPM "0.845707";
2L	StringTie	exon	448254	449170	1000	-	.	gene_id "STRG.82"; transcript_id "STRG.82.2"; exon_number "1"; reference_id "FBtr0331233"; ref_gene_id "FBgn0015924"; cov "31.513725";
2L	StringTie	exon	449230	449320	1000	-	.	gene_id "STRG.82"; transcript_id "STRG.82.2"; exon_number "2"; reference_id "FBtr0331233"; ref_gene_id "FBgn0015924"; cov "37.066917";
2L	StringTie	exon	449435	450540	1000	-	.	gene_id "STRG.82"; transcript_id "STRG.82.2"; exon_number "3"; reference_id "FBtr0331233"; ref_gene_id "FBgn0015924"; cov "34.040924";
2L	StringTie	exon	450666	450878	1000	-	.	gene_id "STRG.82"; transcript_id "STRG.82.2"; exon_number "4"; reference_id "FBtr0331233"; ref_gene_id "FBgn0015924"; cov "31.434267";
2L	StringTie	exon	452577	452736	1000	-	.	gene_id "STRG.82"; transcript_id "STRG.82.2"; exon_number "5"; reference_id "FBtr0331233"; ref_gene_id "FBgn0015924"; cov "28.123880";
2L	StringTie	exon	452798	453024	1000	-	.	gene_id "STRG.82"; transcript_id "STRG.82.2"; exon_number "6"; reference_id "FBtr0331233"; ref_gene_id "FBgn0015924"; cov "11.773184";
2L	StringTie	transcript	448716	451302	1000	-	.	gene_id "STRG.82"; transcript_id "STRG.82.3"; reference_id "FBtr0304741"; ref_gene_id "FBgn0015924"; cov "1.923424"; FPKM "0.031860"; TPM "0.052689";
2L	StringTie	exon	448716	449170	1000	-	.	gene_id "STRG.82"; transcript_id "STRG.82.3"; exon_number "1"; reference_id "FBtr0304741"; ref_gene_id "FBgn0015924"; cov "1.932214";
2L	StringTie	exon	449230	449320	1000	-	.	gene_id "STRG.82"; transcript_id "STRG.82.3"; exon_number "2"; reference_id "FBtr0304741"; ref_gene_id "FBgn0015924"; cov "2.058066";
2L	StringTie	exon	449435	450540	1000	-	.	gene_id "STRG.82"; transcript_id "STRG.82.3"; exon_number "3"; reference_id "FBtr0304741"; ref_gene_id "FBgn0015924"; cov "1.890054";
2L	StringTie	exon	450666	450878	1000	-	.	gene_id "STRG.82"; transcript_id "STRG.82.3"; exon_number "4"; reference_id "FBtr0304741"; ref_gene_id "FBgn0015924"; cov "1.745325";
2L	StringTie	exon	451230	451302	1000	-	.	gene_id "STRG.82"; transcript_id "STRG.82.3"; exon_number "5"; reference_id "FBtr0304741"; ref_gene_id "FBgn0015924"; cov "2.726027";
2L	StringTie	transcript	451600	451692	1000	-	.	gene_id "STRG.83"; transcript_id "STRG.83.1"; reference_id "DNAREP1_DM_dup1452"; ref_gene_id "DNAREP1_DM"; cov "3.043011"; FPKM "0.050406"; TPM "0.083358";
2L	StringTie	exon	451600	451692	1000	-	.	gene_id "STRG.83"; transcript_id "STRG.83.1"; exon_number "1"; reference_id "DNAREP1_DM_dup1452"; ref_gene_id "DNAREP1_DM"; cov "3.043011";
2L	StringTie	transcript	453108	454654	1000	+	.	gene_id "STRG.84"; transcript_id "STRG.84.1"; reference_id "FBtr0078060"; ref_gene_id "FBgn0031256"; cov "2066.167969"; FPKM "34.224850"; TPM "56.599419";
2L	StringTie	exon	453108	454270	1000	+	.	gene_id "STRG.84"; transcript_id "STRG.84.1"; exon_number "1"; reference_id "FBtr0078060"; ref_gene_id "FBgn0031256"; cov "1954.353882";
2L	StringTie	exon	454330	454654	1000	+	.	gene_id "STRG.84"; transcript_id "STRG.84.1"; exon_number "2"; reference_id "FBtr0078060"; ref_gene_id "FBgn0031256"; cov "2466.291016";
2L	StringTie	transcript	453108	455313	1000	+	.	gene_id "STRG.84"; transcript_id "STRG.84.2"; cov "1574.457886"; FPKM "26.079962"; TPM "43.129795";
2L	StringTie	exon	453108	454270	1000	+	.	gene_id "STRG.84"; transcript_id "STRG.84.2"; exon_number "1"; cov "1568.114502";
2L	StringTie	exon	454989	455313	1000	+	.	gene_id "STRG.84"; transcript_id "STRG.84.2"; exon_number "2"; cov "1597.157471";
2L	StringTie	transcript	453108	455313	1000	+	.	gene_id "STRG.84"; transcript_id "STRG.84.3"; cov "655.547791"; FPKM "10.858761"; TPM "17.957699";
2L	StringTie	exon	453108	454197	1000	+	.	gene_id "STRG.84"; transcript_id "STRG.84.3"; exon_number "1"; cov "624.410583";
2L	StringTie	exon	454857	454929	1000	+	.	gene_id "STRG.84"; transcript_id "STRG.84.3"; exon_number "2"; cov "1121.454956";
2L	StringTie	exon	454989	455313	1000	+	.	gene_id "STRG.84"; transcript_id "STRG.84.3"; exon_number "3"; cov "655.327209";
2L	StringTie	transcript	453108	455313	1000	+	.	gene_id "STRG.84"; transcript_id "STRG.84.4"; cov "511.878784"; FPKM "8.478970"; TPM "14.022114";
2L	StringTie	exon	453108	454220	1000	+	.	gene_id "STRG.84"; transcript_id "STRG.84.4"; exon_number "1"; cov "495.776520";
2L	StringTie	exon	454880	454929	1000	+	.	gene_id "STRG.84"; transcript_id "STRG.84.4"; exon_number "2"; cov "840.120728";
2L	StringTie	exon	454989	455313	1000	+	.	gene_id "STRG.84"; transcript_id "STRG.84.4"; exon_number "3"; cov "516.523987";
2L	StringTie	transcript	454754	455313	1000	+	.	gene_id "STRG.84"; transcript_id "STRG.84.5"; reference_id "FBtr0305350"; ref_gene_id "FBgn0262510"; cov "142.392014"; FPKM "2.358639"; TPM "3.900605";
2L	StringTie	exon	454754	454929	1000	+	.	gene_id "STRG.84"; transcript_id "STRG.84.5"; exon_number "1"; reference_id "FBtr0305350"; ref_gene_id "FBgn0262510"; cov "196.617920";
2L	StringTie	exon	454989	455313	1000	+	.	gene_id "STRG.84"; transcript_id "STRG.84.5"; exon_number "2"; reference_id "FBtr0305350"; ref_gene_id "FBgn0262510"; cov "113.026596";
2L	StringTie	transcript	455531	458745	1000	+	.	gene_id "STRG.85"; transcript_id "STRG.85.1"; reference_id "FBtr0078061"; ref_gene_id "FBgn0031257"; cov "58.977093"; FPKM "0.976921"; TPM "1.615585";
2L	StringTie	exon	455531	455827	1000	+	.	gene_id "STRG.85"; transcript_id "STRG.85.1"; exon_number "1"; reference_id "FBtr0078061"; ref_gene_id "FBgn0031257"; cov "3.217627";
2L	StringTie	exon	456086	456223	1000	+	.	gene_id "STRG.85"; transcript_id "STRG.85.1"; exon_number "2"; reference_id "FBtr0078061"; ref_gene_id "FBgn0031257"; cov "9.156177";
2L	StringTie	exon	456289	456468	1000	+	.	gene_id "STRG.85"; transcript_id "STRG.85.1"; exon_number "3"; reference_id "FBtr0078061"; ref_gene_id "FBgn0031257"; cov "10.868093";
2L	StringTie	exon	456539	456729	1000	+	.	gene_id "STRG.85"; transcript_id "STRG.85.1"; exon_number "4"; reference_id "FBtr0078061"; ref_gene_id "FBgn0031257"; cov "12.595208";
2L	StringTie	exon	456797	457338	1000	+	.	gene_id "STRG.85"; transcript_id "STRG.85.1"; exon_number "5"; reference_id "FBtr0078061"; ref_gene_id "FBgn0031257"; cov "20.944183";
2L	StringTie	exon	457400	457562	1000	+	.	gene_id "STRG.85"; transcript_id "STRG.85.1"; exon_number "6"; reference_id "FBtr0078061"; ref_gene_id "FBgn0031257"; cov "25.002613";
2L	StringTie	exon	457628	458745	1000	+	.	gene_id "STRG.85"; transcript_id "STRG.85.1"; exon_number "7"; reference_id "FBtr0078061"; ref_gene_id "FBgn0031257"; cov "119.000435";
2L	StringTie	transcript	455531	458745	1000	+	.	gene_id "STRG.85"; transcript_id "STRG.85.2"; reference_id "FBtr0331231"; ref_gene_id "FBgn0031257"; cov "38.586472"; FPKM "0.639162"; TPM "1.057016";
2L	StringTie	exon	455531	455827	1000	+	.	gene_id "STRG.85"; transcript_id "STRG.85.2"; exon_number "1"; reference_id "FBtr0331231"; ref_gene_id "FBgn0031257"; cov "2.113401";
2L	StringTie	exon	456086	456223	1000	+	.	gene_id "STRG.85"; transcript_id "STRG.85.2"; exon_number "2"; reference_id "FBtr0331231"; ref_gene_id "FBgn0031257"; cov "6.013959";
2L	StringTie	exon	456289	456468	1000	+	.	gene_id "STRG.85"; transcript_id "STRG.85.2"; exon_number "3"; reference_id "FBtr0331231"; ref_gene_id "FBgn0031257"; cov "7.138380";
2L	StringTie	exon	456539	456729	1000	+	.	gene_id "STRG.85"; transcript_id "STRG.85.2"; exon_number "4"; reference_id "FBtr0331231"; ref_gene_id "FBgn0031257"; cov "8.272784";
2L	StringTie	exon	456797	457338	1000	+	.	gene_id "STRG.85"; transcript_id "STRG.85.2"; exon_number "5"; reference_id "FBtr0331231"; ref_gene_id "FBgn0031257"; cov "13.756557";
2L	StringTie	exon	457400	457562	1000	+	.	gene_id "STRG.85"; transcript_id "STRG.85.2"; exon_number "6"; reference_id "FBtr0331231"; ref_gene_id "FBgn0031257"; cov "16.422215";
2L	StringTie	exon	457615	458745	1000	+	.	gene_id "STRG.85"; transcript_id "STRG.85.2"; exon_number "7"; reference_id "FBtr0331231"; ref_gene_id "FBgn0031257"; cov "77.356293";
2L	StringTie	transcript	455531	458745	1000	+	.	gene_id "STRG.85"; transcript_id "STRG.85.3"; reference_id "FBtr0331230"; ref_gene_id "FBgn0031257"; cov "38.052765"; FPKM "0.630322"; TPM "1.042396";
2L	StringTie	exon	455531	455827	1000	+	.	gene_id "STRG.85"; transcript_id "STRG.85.3"; exon_number "1"; reference_id "FBtr0331230"; ref_gene_id "FBgn0031257"; cov "2.035975";
2L	StringTie	exon	456086	456223	1000	+	.	gene_id "STRG.85"; transcript_id "STRG.85.3"; exon_number "2"; reference_id "FBtr0331230"; ref_gene_id "FBgn0031257"; cov "5.793633";
2L	StringTie	exon	456289	456468	1000	+	.	gene_id "STRG.85"; transcript_id "STRG.85.3"; exon_number "3"; reference_id "FBtr0331230"; ref_gene_id "FBgn0031257"; cov "6.876860";
2L	StringTie	exon	456539	456729	1000	+	.	gene_id "STRG.85"; transcript_id "STRG.85.3"; exon_number "4"; reference_id "FBtr0331230"; ref_gene_id "FBgn0031257"; cov "7.969704";
2L	StringTie	exon	456797	456897	1000	+	.	gene_id "STRG.85"; transcript_id "STRG.85.3"; exon_number "5"; reference_id "FBtr0331230"; ref_gene_id "FBgn0031257"; cov "10.852081";
2L	StringTie	exon	456973	457338	1000	+	.	gene_id "STRG.85"; transcript_id "STRG.85.3"; exon_number "6"; reference_id "FBtr0331230"; ref_gene_id "FBgn0031257"; cov "14.109673";
2L	StringTie	exon	457400	457562	1000	+	.	gene_id "STRG.85"; transcript_id "STRG.85.3"; exon_number "7"; reference_id "FBtr0331230"; ref_gene_id "FBgn0031257"; cov "15.820575";
2L	StringTie	exon	457628	458745	1000	+	.	gene_id "STRG.85"; transcript_id "STRG.85.3"; exon_number "8"; reference_id "FBtr0331230"; ref_gene_id "FBgn0031257"; cov "75.298347";
2L	StringTie	transcript	458876	472200	1000	-	.	gene_id "STRG.86"; transcript_id "STRG.86.1"; reference_id "FBtr0310034"; ref_gene_id "FBgn0031258"; cov "28.540226"; FPKM "0.472752"; TPM "0.781815";
2L	StringTie	exon	458876	464941	1000	-	.	gene_id "STRG.86"; transcript_id "STRG.86.1"; exon_number "1"; reference_id "FBtr0310034"; ref_gene_id "FBgn0031258"; cov "31.594906";
2L	StringTie	exon	471398	472200	1000	-	.	gene_id "STRG.86"; transcript_id "STRG.86.1"; exon_number "2"; reference_id "FBtr0310034"; ref_gene_id "FBgn0031258"; cov "5.464649";
2L	StringTie	transcript	458876	471555	1000	-	.	gene_id "STRG.86"; transcript_id "STRG.86.2"; reference_id "FBtr0310035"; ref_gene_id "FBgn0031258"; cov "19.879044"; FPKM "0.329285"; TPM "0.544555";
2L	StringTie	exon	458876	464941	1000	-	.	gene_id "STRG.86"; transcript_id "STRG.86.2"; exon_number "1"; reference_id "FBtr0310035"; ref_gene_id "FBgn0031258"; cov "20.221775";
2L	StringTie	exon	471398	471555	1000	-	.	gene_id "STRG.86"; transcript_id "STRG.86.2"; exon_number "2"; reference_id "FBtr0310035"; ref_gene_id "FBgn0031258"; cov "6.720802";
2L	StringTie	transcript	469681	470263	1000	-	.	gene_id "STRG.87"; transcript_id "STRG.87.1"; cov "50.339622"; FPKM "0.833846"; TPM "1.378975";
2L	StringTie	exon	469681	470263	1000	-	.	gene_id "STRG.87"; transcript_id "STRG.87.1"; exon_number "1"; cov "50.339622";
2L	StringTie	transcript	472399	472642	1000	+	.	gene_id "STRG.88"; transcript_id "STRG.88.1"; cov "5.360656"; FPKM "0.088796"; TPM "0.146847";
2L	StringTie	exon	472399	472642	1000	+	.	gene_id "STRG.88"; transcript_id "STRG.88.1"; exon_number "1"; cov "5.360656";
2L	StringTie	transcript	583549	584274	1000	-	.	gene_id "STRG.89"; transcript_id "STRG.89.1"; cov "13.716253"; FPKM "0.227202"; TPM "0.375735";
2L	StringTie	exon	583549	584274	1000	-	.	gene_id "STRG.89"; transcript_id "STRG.89.1"; exon_number "1"; cov "13.716253";
2L	StringTie	transcript	620298	621201	1000	-	.	gene_id "STRG.90"; transcript_id "STRG.90.1"; reference_id "FBtr0308305"; ref_gene_id "FBgn0040106"; cov "12.941372"; FPKM "0.214366"; TPM "0.354509";
2L	StringTie	exon	620298	621201	1000	-	.	gene_id "STRG.90"; transcript_id "STRG.90.1"; exon_number "1"; reference_id "FBtr0308305"; ref_gene_id "FBgn0040106"; cov "12.941372";
2L	StringTie	transcript	602813	603562	1000	+	.	gene_id "STRG.91"; transcript_id "STRG.91.1"; reference_id "FBtr0078071"; ref_gene_id "FBgn0031270"; cov "88.374817"; FPKM "1.463877"; TPM "2.420889";
2L	StringTie	exon	602813	603006	1000	+	.	gene_id "STRG.91"; transcript_id "STRG.91.1"; exon_number "1"; reference_id "FBtr0078071"; ref_gene_id "FBgn0031270"; cov "26.494844";
2L	StringTie	exon	603074	603562	1000	+	.	gene_id "STRG.91"; transcript_id "STRG.91.1"; exon_number "2"; reference_id "FBtr0078071"; ref_gene_id "FBgn0031270"; cov "112.924332";
2L	StringTie	transcript	728362	730564	1000	+	.	gene_id "STRG.92"; transcript_id "STRG.92.1"; reference_id "FBtr0078000"; ref_gene_id "FBgn0011244"; cov "2.222424"; FPKM "0.036813"; TPM "0.060880";
2L	StringTie	exon	728362	730564	1000	+	.	gene_id "STRG.92"; transcript_id "STRG.92.1"; exon_number "1"; reference_id "FBtr0078000"; ref_gene_id "FBgn0011244"; cov "2.222424";
2L	StringTie	transcript	640012	644316	1000	-	.	gene_id "STRG.93"; transcript_id "STRG.93.1"; cov "23.947039"; FPKM "0.396669"; TPM "0.655991";
2L	StringTie	exon	640012	644316	1000	-	.	gene_id "STRG.93"; transcript_id "STRG.93.1"; exon_number "1"; cov "23.947039";
2L	StringTie	transcript	686974	687401	1000	-	.	gene_id "STRG.94"; transcript_id "STRG.94.1"; reference_id "ROO_LTR_dup59"; ref_gene_id "ROO_LTR"; cov "17.173586"; FPKM "0.284470"; TPM "0.470443";
2L	StringTie	exon	686974	687401	1000	-	.	gene_id "STRG.94"; transcript_id "STRG.94.1"; exon_number "1"; reference_id "ROO_LTR_dup59"; ref_gene_id "ROO_LTR"; cov "17.173586";
2L	StringTie	transcript	687402	694931	1000	-	.	gene_id "STRG.95"; transcript_id "STRG.95.1"; reference_id "ROO_I-int_dup214"; ref_gene_id "ROO_I-int"; cov "1.011727"; FPKM "0.016759"; TPM "0.027715";
2L	StringTie	exon	687402	694931	1000	-	.	gene_id "STRG.95"; transcript_id "STRG.95.1"; exon_number "1"; reference_id "ROO_I-int_dup214"; ref_gene_id "ROO_I-int"; cov "1.011727";
2L	StringTie	transcript	694997	695527	1000	-	.	gene_id "STRG.96"; transcript_id "STRG.96.1"; reference_id "ROO_I-int_dup215"; ref_gene_id "ROO_I-int"; cov "5.667875"; FPKM "0.093885"; TPM "0.155263";
2L	StringTie	exon	694997	695527	1000	-	.	gene_id "STRG.96"; transcript_id "STRG.96.1"; exon_number "1"; reference_id "ROO_I-int_dup215"; ref_gene_id "ROO_I-int"; cov "5.667875";
2L	StringTie	transcript	695528	695955	1000	-	.	gene_id "STRG.97"; transcript_id "STRG.97.1"; reference_id "ROO_LTR_dup60"; ref_gene_id "ROO_LTR"; cov "14.182216"; FPKM "0.234920"; TPM "0.388499";
2L	StringTie	exon	695528	695955	1000	-	.	gene_id "STRG.97"; transcript_id "STRG.97.1"; exon_number "1"; reference_id "ROO_LTR_dup60"; ref_gene_id "ROO_LTR"; cov "14.182216";
2L	StringTie	transcript	564163	566472	1000	+	.	gene_id "STRG.98"; transcript_id "STRG.98.1"; reference_id "FBtr0078067"; ref_gene_id "FBgn0031265"; cov "266.225311"; FPKM "4.409864"; TPM "7.292823";
2L	StringTie	exon	564163	566472	1000	+	.	gene_id "STRG.98"; transcript_id "STRG.98.1"; exon_number "1"; reference_id "FBtr0078067"; ref_gene_id "FBgn0031265"; cov "266.225311";
2L	StringTie	transcript	566366	568121	1000	-	.	gene_id "STRG.99"; transcript_id "STRG.99.1"; reference_id "FBtr0078075"; ref_gene_id "FBgn0021874"; cov "178.695435"; FPKM "2.959984"; TPM "4.895081";
2L	StringTie	exon	566366	566438	1000	-	.	gene_id "STRG.99"; transcript_id "STRG.99.1"; exon_number "1"; reference_id "FBtr0078075"; ref_gene_id "FBgn0021874"; cov "152.357162";
2L	StringTie	exon	566498	566624	1000	-	.	gene_id "STRG.99"; transcript_id "STRG.99.1"; exon_number "2"; reference_id "FBtr0078075"; ref_gene_id "FBgn0021874"; cov "539.574829";
2L	StringTie	exon	566680	567030	1000	-	.	gene_id "STRG.99"; transcript_id "STRG.99.1"; exon_number "3"; reference_id "FBtr0078075"; ref_gene_id "FBgn0021874"; cov "308.972961";
2L	StringTie	exon	567089	568121	1000	-	.	gene_id "STRG.99"; transcript_id "STRG.99.1"; exon_number "4"; reference_id "FBtr0078075"; ref_gene_id "FBgn0021874"; cov "91.922554";
2L	StringTie	transcript	568340	572716	1000	+	.	gene_id "STRG.100"; transcript_id "STRG.100.1"; reference_id "FBtr0078068"; ref_gene_id "FBgn0031266"; cov "342.155823"; FPKM "5.667609"; TPM "9.372820";
2L	StringTie	exon	568340	568433	1000	+	.	gene_id "STRG.100"; transcript_id "STRG.100.1"; exon_number "1"; reference_id "FBtr0078068"; ref_gene_id "FBgn0031266"; cov "52.734516";
2L	StringTie	exon	568599	569290	1000	+	.	gene_id "STRG.100"; transcript_id "STRG.100.1"; exon_number "2"; reference_id "FBtr0078068"; ref_gene_id "FBgn0031266"; cov "135.435074";
2L	StringTie	exon	569348	572716	1000	+	.	gene_id "STRG.100"; transcript_id "STRG.100.1"; exon_number "3"; reference_id "FBtr0078068"; ref_gene_id "FBgn0031266"; cov "392.692017";
2L	StringTie	transcript	568340	572907	1000	+	.	gene_id "STRG.100"; transcript_id "STRG.100.2"; reference_id "FBtr0332340"; ref_gene_id "FBgn0031266"; cov "17.630339"; FPKM "0.292036"; TPM "0.482955";
2L	StringTie	exon	568340	568433	1000	+	.	gene_id "STRG.100"; transcript_id "STRG.100.2"; exon_number "1"; reference_id "FBtr0332340"; ref_gene_id "FBgn0031266"; cov "2.531438";
2L	StringTie	exon	568599	569290	1000	+	.	gene_id "STRG.100"; transcript_id "STRG.100.2"; exon_number "2"; reference_id "FBtr0332340"; ref_gene_id "FBgn0031266"; cov "6.501349";
2L	StringTie	exon	569348	572907	1000	+	.	gene_id "STRG.100"; transcript_id "STRG.100.2"; exon_number "3"; reference_id "FBtr0332340"; ref_gene_id "FBgn0031266"; cov "20.192293";
2L	StringTie	transcript	573033	574264	1000	-	.	gene_id "STRG.101"; transcript_id "STRG.101.1"; reference_id "FBtr0078074"; ref_gene_id "FBgn0031267"; cov "602.832764"; FPKM "9.985568"; TPM "16.513655";
2L	StringTie	exon	573033	574264	1000	-	.	gene_id "STRG.101"; transcript_id "STRG.101.1"; exon_number "1"; reference_id "FBtr0078074"; ref_gene_id "FBgn0031267"; cov "602.832764";
2L	StringTie	transcript	574508	575734	1000	+	.	gene_id "STRG.102"; transcript_id "STRG.102.1"; reference_id "FBtr0078069"; ref_gene_id "FBgn0031268"; cov "328.969452"; FPKM "5.449184"; TPM "9.011600";
2L	StringTie	exon	574508	574698	1000	+	.	gene_id "STRG.102"; transcript_id "STRG.102.1"; exon_number "1"; reference_id "FBtr0078069"; ref_gene_id "FBgn0031268"; cov "36.617802";
2L	StringTie	exon	574780	575090	1000	+	.	gene_id "STRG.102"; transcript_id "STRG.102.1"; exon_number "2"; reference_id "FBtr0078069"; ref_gene_id "FBgn0031268"; cov "97.205788";
2L	StringTie	exon	575144	575734	1000	+	.	gene_id "STRG.102"; transcript_id "STRG.102.1"; exon_number "3"; reference_id "FBtr0078069"; ref_gene_id "FBgn0031268"; cov "545.412231";
2L	StringTie	transcript	575711	576896	1000	-	.	gene_id "STRG.103"; transcript_id "STRG.103.1"; reference_id "FBtr0346650"; ref_gene_id "FBgn0013323"; cov "424.396698"; FPKM "7.029880"; TPM "11.625680";
2L	StringTie	exon	575711	576022	1000	-	.	gene_id "STRG.103"; transcript_id "STRG.103.1"; exon_number "1"; reference_id "FBtr0346650"; ref_gene_id "FBgn0013323"; cov "517.723022";
2L	StringTie	exon	576081	576404	1000	-	.	gene_id "STRG.103"; transcript_id "STRG.103.1"; exon_number "2"; reference_id "FBtr0346650"; ref_gene_id "FBgn0013323"; cov "441.544861";
2L	StringTie	exon	576514	576896	1000	-	.	gene_id "STRG.103"; transcript_id "STRG.103.1"; exon_number "3"; reference_id "FBtr0346650"; ref_gene_id "FBgn0013323"; cov "333.864563";
2L	StringTie	transcript	575711	576550	1000	-	.	gene_id "STRG.103"; transcript_id "STRG.103.2"; reference_id "FBtr0346726"; ref_gene_id "FBgn0013323"; cov "75.329773"; FPKM "1.247793"; TPM "2.063541";
2L	StringTie	exon	575711	576022	1000	-	.	gene_id "STRG.103"; transcript_id "STRG.103.2"; exon_number "1"; reference_id "FBtr0346726"; ref_gene_id "FBgn0013323"; cov "84.586998";
2L	StringTie	exon	576081	576550	1000	-	.	gene_id "STRG.103"; transcript_id "STRG.103.2"; exon_number "2"; reference_id "FBtr0346726"; ref_gene_id "FBgn0013323"; cov "69.184555";
2L	StringTie	transcript	575711	576550	1000	-	.	gene_id "STRG.103"; transcript_id "STRG.103.3"; reference_id "FBtr0333746"; ref_gene_id "FBgn0013323"; cov "39.868130"; FPKM "0.660392"; TPM "1.092125";
2L	StringTie	exon	575711	576022	1000	-	.	gene_id "STRG.103"; transcript_id "STRG.103.3"; exon_number "1"; reference_id "FBtr0333746"; ref_gene_id "FBgn0013323"; cov "43.976440";
2L	StringTie	exon	576081	576404	1000	-	.	gene_id "STRG.103"; transcript_id "STRG.103.3"; exon_number "2"; reference_id "FBtr0333746"; ref_gene_id "FBgn0013323"; cov "37.505711";
2L	StringTie	exon	576514	576550	1000	-	.	gene_id "STRG.103"; transcript_id "STRG.103.3"; exon_number "3"; reference_id "FBtr0333746"; ref_gene_id "FBgn0013323"; cov "25.912201";
2L	StringTie	transcript	577486	579549	1000	+	.	gene_id "STRG.104"; transcript_id "STRG.104.1"; reference_id "FBtr0078070"; ref_gene_id "FBgn0023489"; cov "560.131897"; FPKM "9.278253"; TPM "15.343932";
2L	StringTie	exon	577486	578033	1000	+	.	gene_id "STRG.104"; transcript_id "STRG.104.1"; exon_number "1"; reference_id "FBtr0078070"; ref_gene_id "FBgn0023489"; cov "88.888687";
2L	StringTie	exon	578155	578420	1000	+	.	gene_id "STRG.104"; transcript_id "STRG.104.1"; exon_number "2"; reference_id "FBtr0078070"; ref_gene_id "FBgn0023489"; cov "160.661652";
2L	StringTie	exon	578484	579549	1000	+	.	gene_id "STRG.104"; transcript_id "STRG.104.1"; exon_number "3"; reference_id "FBtr0078070"; ref_gene_id "FBgn0023489"; cov "902.064758";
2L	StringTie	transcript	473013	476170	1000	+	.	gene_id "STRG.105"; transcript_id "STRG.105.1"; reference_id "FBtr0078062"; ref_gene_id "FBgn0027592"; cov "69.165512"; FPKM "1.145686"; TPM "1.894680";
2L	StringTie	exon	473013	473165	1000	+	.	gene_id "STRG.105"; transcript_id "STRG.105.1"; exon_number "1"; reference_id "FBtr0078062"; ref_gene_id "FBgn0027592"; cov "24.986927";
2L	StringTie	exon	473223	473994	1000	+	.	gene_id "STRG.105"; transcript_id "STRG.105.1"; exon_number "2"; reference_id "FBtr0078062"; ref_gene_id "FBgn0027592"; cov "29.176167";
2L	StringTie	exon	474054	474765	1000	+	.	gene_id "STRG.105"; transcript_id "STRG.105.1"; exon_number "3"; reference_id "FBtr0078062"; ref_gene_id "FBgn0027592"; cov "48.731743";
2L	StringTie	exon	475036	475178	1000	+	.	gene_id "STRG.105"; transcript_id "STRG.105.1"; exon_number "4"; reference_id "FBtr0078062"; ref_gene_id "FBgn0027592"; cov "76.664337";
2L	StringTie	exon	475233	475851	1000	+	.	gene_id "STRG.105"; transcript_id "STRG.105.1"; exon_number "5"; reference_id "FBtr0078062"; ref_gene_id "FBgn0027592"; cov "123.702744";
2L	StringTie	exon	475916	476015	1000	+	.	gene_id "STRG.105"; transcript_id "STRG.105.1"; exon_number "6"; reference_id "FBtr0078062"; ref_gene_id "FBgn0027592"; cov "196.500000";
2L	StringTie	exon	476078	476170	1000	+	.	gene_id "STRG.105"; transcript_id "STRG.105.1"; exon_number "7"; reference_id "FBtr0078062"; ref_gene_id "FBgn0027592"; cov "118.795700";
2L	StringTie	transcript	476446	479688	1000	-	.	gene_id "STRG.106"; transcript_id "STRG.106.1"; reference_id "FBtr0078083"; ref_gene_id "FBgn0043364"; cov "1135.741455"; FPKM "18.812885"; TPM "31.111849";
2L	StringTie	exon	476446	478204	1000	-	.	gene_id "STRG.106"; transcript_id "STRG.106.1"; exon_number "1"; reference_id "FBtr0078083"; ref_gene_id "FBgn0043364"; cov "1261.022217";
2L	StringTie	exon	479407	479688	1000	-	.	gene_id "STRG.106"; transcript_id "STRG.106.1"; exon_number "2"; reference_id "FBtr0078083"; ref_gene_id "FBgn0043364"; cov "354.291931";
2L	StringTie	transcript	476446	479688	1000	-	.	gene_id "STRG.106"; transcript_id "STRG.106.2"; reference_id "FBtr0078084"; ref_gene_id "FBgn0043364"; cov "76.025742"; FPKM "1.259321"; TPM "2.082606";
2L	StringTie	exon	476446	479688	1000	-	.	gene_id "STRG.106"; transcript_id "STRG.106.2"; exon_number "1"; reference_id "FBtr0078084"; ref_gene_id "FBgn0043364"; cov "76.025742";
2L	StringTie	transcript	476446	479688	1000	-	.	gene_id "STRG.106"; transcript_id "STRG.106.3"; reference_id "FBtr0310030"; ref_gene_id "FBgn0043364"; cov "22.646782"; FPKM "0.375131"; TPM "0.620373";
2L	StringTie	exon	476446	478204	1000	-	.	gene_id "STRG.106"; transcript_id "STRG.106.3"; exon_number "1"; reference_id "FBtr0310030"; ref_gene_id "FBgn0043364"; cov "28.890619";
2L	StringTie	exon	479087	479688	1000	-	.	gene_id "STRG.106"; transcript_id "STRG.106.3"; exon_number "2"; reference_id "FBtr0310030"; ref_gene_id "FBgn0043364"; cov "4.402743";
2L	StringTie	transcript	490835	540532	1000	+	.	gene_id "STRG.107"; transcript_id "STRG.107.1"; reference_id "FBtr0310027"; ref_gene_id "FBgn0003963"; cov "39.614620"; FPKM "0.656193"; TPM "1.085180";
2L	StringTie	exon	490835	491358	1000	+	.	gene_id "STRG.107"; transcript_id "STRG.107.1"; exon_number "1"; reference_id "FBtr0310027"; ref_gene_id "FBgn0003963"; cov "11.115767";
2L	StringTie	exon	525392	525436	1000	+	.	gene_id "STRG.107"; transcript_id "STRG.107.1"; exon_number "2"; reference_id "FBtr0310027"; ref_gene_id "FBgn0003963"; cov "20.416283";
2L	StringTie	exon	536023	536966	1000	+	.	gene_id "STRG.107"; transcript_id "STRG.107.1"; exon_number "3"; reference_id "FBtr0310027"; ref_gene_id "FBgn0003963"; cov "16.635839";
2L	StringTie	exon	537037	537431	1000	+	.	gene_id "STRG.107"; transcript_id "STRG.107.1"; exon_number "4"; reference_id "FBtr0310027"; ref_gene_id "FBgn0003963"; cov "3.357607";
2L	StringTie	exon	537549	537749	1000	+	.	gene_id "STRG.107"; transcript_id "STRG.107.1"; exon_number "5"; reference_id "FBtr0310027"; ref_gene_id "FBgn0003963"; cov "15.184616";
2L	StringTie	exon	537863	539249	1000	+	.	gene_id "STRG.107"; transcript_id "STRG.107.1"; exon_number "6"; reference_id "FBtr0310027"; ref_gene_id "FBgn0003963"; cov "27.412497";
2L	StringTie	exon	539310	539452	1000	+	.	gene_id "STRG.107"; transcript_id "STRG.107.1"; exon_number "7"; reference_id "FBtr0310027"; ref_gene_id "FBgn0003963"; cov "49.217525";
2L	StringTie	exon	539518	540532	1000	+	.	gene_id "STRG.107"; transcript_id "STRG.107.1"; exon_number "8"; reference_id "FBtr0310027"; ref_gene_id "FBgn0003963"; cov "110.818916";
2L	StringTie	transcript	523466	540560	1000	+	.	gene_id "STRG.107"; transcript_id "STRG.107.2"; reference_id "FBtr0078063"; ref_gene_id "FBgn0003963"; cov "16.392954"; FPKM "0.271540"; TPM "0.449059";
2L	StringTie	exon	523466	524059	1000	+	.	gene_id "STRG.107"; transcript_id "STRG.107.2"; exon_number "1"; reference_id "FBtr0078063"; ref_gene_id "FBgn0003963"; cov "2.552364";
2L	StringTie	exon	525392	525436	1000	+	.	gene_id "STRG.107"; transcript_id "STRG.107.2"; exon_number "2"; reference_id "FBtr0078063"; ref_gene_id "FBgn0003963"; cov "8.722855";
2L	StringTie	exon	536023	536966	1000	+	.	gene_id "STRG.107"; transcript_id "STRG.107.2"; exon_number "3"; reference_id "FBtr0078063"; ref_gene_id "FBgn0003963"; cov "7.107660";
2L	StringTie	exon	537037	537431	1000	+	.	gene_id "STRG.107"; transcript_id "STRG.107.2"; exon_number "4"; reference_id "FBtr0078063"; ref_gene_id "FBgn0003963"; cov "1.434537";
2L	StringTie	exon	537549	537749	1000	+	.	gene_id "STRG.107"; transcript_id "STRG.107.2"; exon_number "5"; reference_id "FBtr0078063"; ref_gene_id "FBgn0003963"; cov "6.487626";
2L	StringTie	exon	537863	539249	1000	+	.	gene_id "STRG.107"; transcript_id "STRG.107.2"; exon_number "6"; reference_id "FBtr0078063"; ref_gene_id "FBgn0003963"; cov "11.711987";
2L	StringTie	exon	539310	539452	1000	+	.	gene_id "STRG.107"; transcript_id "STRG.107.2"; exon_number "7"; reference_id "FBtr0078063"; ref_gene_id "FBgn0003963"; cov "21.028181";
2L	StringTie	exon	539518	540560	1000	+	.	gene_id "STRG.107"; transcript_id "STRG.107.2"; exon_number "8"; reference_id "FBtr0078063"; ref_gene_id "FBgn0003963"; cov "46.173389";
2L	StringTie	transcript	540599	542580	1000	-	.	gene_id "STRG.108"; transcript_id "STRG.108.1"; reference_id "FBtr0310028"; ref_gene_id "FBgn0010602"; cov "3.758719"; FPKM "0.062261"; TPM "0.102964";
2L	StringTie	exon	540599	541168	1000	-	.	gene_id "STRG.108"; transcript_id "STRG.108.1"; exon_number "1"; reference_id "FBtr0310028"; ref_gene_id "FBgn0010602"; cov "7.743860";
2L	StringTie	exon	541709	542350	1000	-	.	gene_id "STRG.108"; transcript_id "STRG.108.1"; exon_number "2"; reference_id "FBtr0310028"; ref_gene_id "FBgn0010602"; cov "1.009561";
2L	StringTie	exon	542430	542580	1000	-	.	gene_id "STRG.108"; transcript_id "STRG.108.1"; exon_number "3"; reference_id "FBtr0310028"; ref_gene_id "FBgn0010602"; cov "0.403948";
2L	StringTie	transcript	541237	542580	1000	-	.	gene_id "STRG.108"; transcript_id "STRG.108.2"; reference_id "FBtr0078082"; ref_gene_id "FBgn0010602"; cov "20.010118"; FPKM "0.331456"; TPM "0.548146";
2L	StringTie	exon	541237	542379	1000	-	.	gene_id "STRG.108"; transcript_id "STRG.108.2"; exon_number "1"; reference_id "FBtr0078082"; ref_gene_id "FBgn0010602"; cov "22.296885";
2L	StringTie	exon	542430	542580	1000	-	.	gene_id "STRG.108"; transcript_id "STRG.108.2"; exon_number "2"; reference_id "FBtr0078082"; ref_gene_id "FBgn0010602"; cov "2.700356";
2L	StringTie	transcript	541393	542580	1000	-	.	gene_id "STRG.108"; transcript_id "STRG.108.3"; reference_id "FBtr0078081"; ref_gene_id "FBgn0010602"; cov "896.309204"; FPKM "14.846831"; TPM "24.552980";
2L	StringTie	exon	541393	542350	1000	-	.	gene_id "STRG.108"; transcript_id "STRG.108.3"; exon_number "1"; reference_id "FBtr0078081"; ref_gene_id "FBgn0010602"; cov "1020.209229";
2L	StringTie	exon	542430	542580	1000	-	.	gene_id "STRG.108"; transcript_id "STRG.108.3"; exon_number "2"; reference_id "FBtr0078081"; ref_gene_id "FBgn0010602"; cov "110.241577";
2L	StringTie	transcript	541393	542580	1000	-	.	gene_id "STRG.108"; transcript_id "STRG.108.4"; reference_id "FBtr0310029"; ref_gene_id "FBgn0010602"; cov "32.602592"; FPKM "0.540043"; TPM "0.893097";
2L	StringTie	exon	541393	542346	1000	-	.	gene_id "STRG.108"; transcript_id "STRG.108.4"; exon_number "1"; reference_id "FBtr0310029"; ref_gene_id "FBgn0010602"; cov "37.130077";
2L	StringTie	exon	542430	542580	1000	-	.	gene_id "STRG.108"; transcript_id "STRG.108.4"; exon_number "2"; reference_id "FBtr0310029"; ref_gene_id "FBgn0010602"; cov "3.998483";
2L	StringTie	transcript	542786	544653	1000	-	.	gene_id "STRG.109"; transcript_id "STRG.109.1"; reference_id "FBtr0078080"; ref_gene_id "FBgn0031260"; cov "2979.509766"; FPKM "49.353817"; TPM "81.618980";
2L	StringTie	exon	542786	543349	1000	-	.	gene_id "STRG.109"; transcript_id "STRG.109.1"; exon_number "1"; reference_id "FBtr0078080"; ref_gene_id "FBgn0031260"; cov "3507.193359";
2L	StringTie	exon	543416	544266	1000	-	.	gene_id "STRG.109"; transcript_id "STRG.109.1"; exon_number "2"; reference_id "FBtr0078080"; ref_gene_id "FBgn0031260"; cov "3160.018799";
2L	StringTie	exon	544333	544653	1000	-	.	gene_id "STRG.109"; transcript_id "STRG.109.1"; exon_number "3"; reference_id "FBtr0078080"; ref_gene_id "FBgn0031260"; cov "1573.819336";
2L	StringTie	transcript	544925	552454	1000	-	.	gene_id "STRG.110"; transcript_id "STRG.110.1"; reference_id "FBtr0344014"; ref_gene_id "FBgn0005660"; cov "10.087900"; FPKM "0.167100"; TPM "0.276342";
2L	StringTie	exon	544925	546479	1000	-	.	gene_id "STRG.110"; transcript_id "STRG.110.1"; exon_number "1"; reference_id "FBtr0344014"; ref_gene_id "FBgn0005660"; cov "11.392090";
2L	StringTie	exon	546533	547900	1000	-	.	gene_id "STRG.110"; transcript_id "STRG.110.1"; exon_number "2"; reference_id "FBtr0344014"; ref_gene_id "FBgn0005660"; cov "12.167412";
2L	StringTie	exon	547978	548218	1000	-	.	gene_id "STRG.110"; transcript_id "STRG.110.1"; exon_number "3"; reference_id "FBtr0344014"; ref_gene_id "FBgn0005660"; cov "5.816747";
2L	StringTie	exon	551158	552454	1000	-	.	gene_id "STRG.110"; transcript_id "STRG.110.1"; exon_number "4"; reference_id "FBtr0344014"; ref_gene_id "FBgn0005660"; cov "7.124568";
2L	StringTie	transcript	545129	547096	1000	+	.	gene_id "STRG.111"; transcript_id "STRG.111.1"; reference_id "FBtr0078064"; ref_gene_id "FBgn0031261"; cov "20625.976562"; FPKM "341.657104"; TPM "565.016174";
2L	StringTie	exon	545129	545306	1000	+	.	gene_id "STRG.111"; transcript_id "STRG.111.1"; exon_number "1"; reference_id "FBtr0078064"; ref_gene_id "FBgn0031261"; cov "13228.291992";
2L	StringTie	exon	545371	545564	1000	+	.	gene_id "STRG.111"; transcript_id "STRG.111.1"; exon_number "2"; reference_id "FBtr0078064"; ref_gene_id "FBgn0031261"; cov "23683.111328";
2L	StringTie	exon	545816	546443	1000	+	.	gene_id "STRG.111"; transcript_id "STRG.111.1"; exon_number "3"; reference_id "FBtr0078064"; ref_gene_id "FBgn0031261"; cov "23770.908203";
2L	StringTie	exon	546565	547096	1000	+	.	gene_id "STRG.111"; transcript_id "STRG.111.1"; exon_number "4"; reference_id "FBtr0078064"; ref_gene_id "FBgn0031261"; cov "18273.884766";
2L	StringTie	transcript	547016	552454	1000	-	.	gene_id "STRG.110"; transcript_id "STRG.110.2"; reference_id "FBtr0078079"; ref_gene_id "FBgn0005660"; cov "24.990288"; FPKM "0.413949"; TPM "0.684570";
2L	StringTie	exon	547016	547900	1000	-	.	gene_id "STRG.110"; transcript_id "STRG.110.2"; exon_number "1"; reference_id "FBtr0078079"; ref_gene_id "FBgn0005660"; cov "32.941391";
2L	StringTie	exon	547978	548218	1000	-	.	gene_id "STRG.110"; transcript_id "STRG.110.2"; exon_number "2"; reference_id "FBtr0078079"; ref_gene_id "FBgn0005660"; cov "17.161184";
2L	StringTie	exon	551158	552454	1000	-	.	gene_id "STRG.110"; transcript_id "STRG.110.2"; exon_number "3"; reference_id "FBtr0078079"; ref_gene_id "FBgn0005660"; cov "21.019655";
2L	StringTie	transcript	547016	552923	1000	-	.	gene_id "STRG.110"; transcript_id "STRG.110.3"; reference_id "FBtr0345429"; ref_gene_id "FBgn0005660"; cov "20.246586"; FPKM "0.335373"; TPM "0.554623";
2L	StringTie	exon	547016	547900	1000	-	.	gene_id "STRG.110"; transcript_id "STRG.110.3"; exon_number "1"; reference_id "FBtr0345429"; ref_gene_id "FBgn0005660"; cov "30.890236";
2L	StringTie	exon	547978	548218	1000	-	.	gene_id "STRG.110"; transcript_id "STRG.110.3"; exon_number "2"; reference_id "FBtr0345429"; ref_gene_id "FBgn0005660"; cov "16.092611";
2L	StringTie	exon	551158	552923	1000	-	.	gene_id "STRG.110"; transcript_id "STRG.110.3"; exon_number "3"; reference_id "FBtr0345429"; ref_gene_id "FBgn0005660"; cov "15.479583";
2L	StringTie	transcript	553123	558588	1000	-	.	gene_id "STRG.112"; transcript_id "STRG.112.1"; cov "13.873504"; FPKM "0.229806"; TPM "0.380043";
2L	StringTie	exon	553123	554274	1000	-	.	gene_id "STRG.112"; transcript_id "STRG.112.1"; exon_number "1"; cov "35.291607";
2L	StringTie	exon	554336	555446	1000	-	.	gene_id "STRG.112"; transcript_id "STRG.112.1"; exon_number "2"; cov "15.786678";
2L	StringTie	exon	555510	557665	1000	-	.	gene_id "STRG.112"; transcript_id "STRG.112.1"; exon_number "3"; cov "5.898423";
2L	StringTie	exon	557722	557882	1000	-	.	gene_id "STRG.112"; transcript_id "STRG.112.1"; exon_number "4"; cov "1.776397";
2L	StringTie	exon	557943	558588	1000	-	.	gene_id "STRG.112"; transcript_id "STRG.112.1"; exon_number "5"; cov "2.020124";
2L	StringTie	transcript	559612	560523	1000	+	.	gene_id "STRG.113"; transcript_id "STRG.113.1"; reference_id "FBtr0078066"; ref_gene_id "FBgn0031263"; cov "1870.420898"; FPKM "30.982414"; TPM "51.237236";
2L	StringTie	exon	559612	560037	1000	+	.	gene_id "STRG.113"; transcript_id "STRG.113.1"; exon_number "1"; reference_id "FBtr0078066"; ref_gene_id "FBgn0031263"; cov "1015.356812";
2L	StringTie	exon	560097	560523	1000	+	.	gene_id "STRG.113"; transcript_id "STRG.113.1"; exon_number "2"; reference_id "FBtr0078066"; ref_gene_id "FBgn0031263"; cov "2723.482422";
2L	StringTie	transcript	560568	563347	1000	-	.	gene_id "STRG.114"; transcript_id "STRG.114.1"; reference_id "FBtr0332342"; ref_gene_id "FBgn0031264"; cov "28.593481"; FPKM "0.473634"; TPM "0.783273";
2L	StringTie	exon	560568	563347	1000	-	.	gene_id "STRG.114"; transcript_id "STRG.114.1"; exon_number "1"; reference_id "FBtr0332342"; ref_gene_id "FBgn0031264"; cov "28.593481";
2L	StringTie	transcript	737200	744380	1000	-	.	gene_id "STRG.115"; transcript_id "STRG.115.1"; cov "576.041931"; FPKM "9.541793"; TPM "15.779762";
2L	StringTie	exon	737200	738268	1000	-	.	gene_id "STRG.115"; transcript_id "STRG.115.1"; exon_number "1"; cov "1806.441895";
2L	StringTie	exon	738321	738435	1000	-	.	gene_id "STRG.115"; transcript_id "STRG.115.1"; exon_number "2"; cov "193.755310";
2L	StringTie	exon	738508	740014	1000	-	.	gene_id "STRG.115"; transcript_id "STRG.115.1"; exon_number "3"; cov "91.302536";
2L	StringTie	exon	740357	740690	1000	-	.	gene_id "STRG.115"; transcript_id "STRG.115.1"; exon_number "4"; cov "31.931576";
2L	StringTie	exon	740800	740964	1000	-	.	gene_id "STRG.115"; transcript_id "STRG.115.1"; exon_number "5"; cov "15.391646";
2L	StringTie	exon	743338	743623	1000	-	.	gene_id "STRG.115"; transcript_id "STRG.115.1"; exon_number "6"; cov "11.307388";
2L	StringTie	exon	744196	744380	1000	-	.	gene_id "STRG.115"; transcript_id "STRG.115.1"; exon_number "7"; cov "8.052339";
2L	StringTie	transcript	737200	744380	1000	-	.	gene_id "STRG.115"; transcript_id "STRG.115.2"; cov "100.095650"; FPKM "1.658025"; TPM "2.741963";
2L	StringTie	exon	737200	738268	1000	-	.	gene_id "STRG.115"; transcript_id "STRG.115.2"; exon_number "1"; cov "360.990265";
2L	StringTie	exon	738321	738435	1000	-	.	gene_id "STRG.115"; transcript_id "STRG.115.2"; exon_number "2"; cov "38.719086";
2L	StringTie	exon	738508	740014	1000	-	.	gene_id "STRG.115"; transcript_id "STRG.115.2"; exon_number "3"; cov "18.245438";
2L	StringTie	exon	740357	740690	1000	-	.	gene_id "STRG.115"; transcript_id "STRG.115.2"; exon_number "4"; cov "6.381045";
2L	StringTie	exon	740800	740964	1000	-	.	gene_id "STRG.115"; transcript_id "STRG.115.2"; exon_number "5"; cov "3.075789";
2L	StringTie	exon	743338	744380	1000	-	.	gene_id "STRG.115"; transcript_id "STRG.115.2"; exon_number "6"; cov "3.086231";
2L	StringTie	transcript	737212	744395	1000	-	.	gene_id "STRG.115"; transcript_id "STRG.115.3"; reference_id "FBtr0078043"; ref_gene_id "FBgn0026438"; cov "122.923065"; FPKM "2.036148"; TPM "3.367284";
2L	StringTie	exon	737212	738268	1000	-	.	gene_id "STRG.115"; transcript_id "STRG.115.3"; exon_number "1"; reference_id "FBtr0078043"; ref_gene_id "FBgn0026438"; cov "334.126434";
2L	StringTie	exon	738321	738435	1000	-	.	gene_id "STRG.115"; transcript_id "STRG.115.3"; exon_number "2"; reference_id "FBtr0078043"; ref_gene_id "FBgn0026438"; cov "35.459141";
2L	StringTie	exon	738508	738837	1000	-	.	gene_id "STRG.115"; transcript_id "STRG.115.3"; exon_number "3"; reference_id "FBtr0078043"; ref_gene_id "FBgn0026438"; cov "30.902163";
2L	StringTie	exon	739445	740014	1000	-	.	gene_id "STRG.115"; transcript_id "STRG.115.3"; exon_number "4"; reference_id "FBtr0078043"; ref_gene_id "FBgn0026438"; cov "8.855352";
2L	StringTie	exon	740357	740690	1000	-	.	gene_id "STRG.115"; transcript_id "STRG.115.3"; exon_number "5"; reference_id "FBtr0078043"; ref_gene_id "FBgn0026438"; cov "5.843794";
2L	StringTie	exon	740800	740964	1000	-	.	gene_id "STRG.115"; transcript_id "STRG.115.3"; exon_number "6"; reference_id "FBtr0078043"; ref_gene_id "FBgn0026438"; cov "2.816823";
2L	StringTie	exon	743338	743623	1000	-	.	gene_id "STRG.115"; transcript_id "STRG.115.3"; exon_number "7"; reference_id "FBtr0078043"; ref_gene_id "FBgn0026438"; cov "2.069364";
2L	StringTie	exon	744196	744395	1000	-	.	gene_id "STRG.115"; transcript_id "STRG.115.3"; exon_number "8"; reference_id "FBtr0078043"; ref_gene_id "FBgn0026438"; cov "1.363133";
2L	StringTie	transcript	737212	741791	1000	-	.	gene_id "STRG.115"; transcript_id "STRG.115.4"; reference_id "FBtr0301316"; ref_gene_id "FBgn0026438"; cov "26.181946"; FPKM "0.433688"; TPM "0.717213";
2L	StringTie	exon	737212	738268	1000	-	.	gene_id "STRG.115"; transcript_id "STRG.115.4"; exon_number "1"; reference_id "FBtr0301316"; ref_gene_id "FBgn0026438"; cov "76.992249";
2L	StringTie	exon	738321	738435	1000	-	.	gene_id "STRG.115"; transcript_id "STRG.115.4"; exon_number "2"; reference_id "FBtr0301316"; ref_gene_id "FBgn0026438"; cov "8.170796";
2L	StringTie	exon	738508	738837	1000	-	.	gene_id "STRG.115"; transcript_id "STRG.115.4"; exon_number "3"; reference_id "FBtr0301316"; ref_gene_id "FBgn0026438"; cov "7.120739";
2L	StringTie	exon	739445	740014	1000	-	.	gene_id "STRG.115"; transcript_id "STRG.115.4"; exon_number "4"; reference_id "FBtr0301316"; ref_gene_id "FBgn0026438"; cov "2.040525";
2L	StringTie	exon	740357	740690	1000	-	.	gene_id "STRG.115"; transcript_id "STRG.115.4"; exon_number "5"; reference_id "FBtr0301316"; ref_gene_id "FBgn0026438"; cov "1.346577";
2L	StringTie	exon	740800	741791	1000	-	.	gene_id "STRG.115"; transcript_id "STRG.115.4"; exon_number "6"; reference_id "FBtr0301316"; ref_gene_id "FBgn0026438"; cov "2.704736";
2L	StringTie	transcript	770516	772243	1000	-	.	gene_id "STRG.116"; transcript_id "STRG.116.1"; reference_id "BARI_DM_dup1"; ref_gene_id "BARI_DM"; cov "1.150252"; FPKM "0.019053"; TPM "0.031509";
2L	StringTie	exon	770516	772243	1000	-	.	gene_id "STRG.116"; transcript_id "STRG.116.1"; exon_number "1"; reference_id "BARI_DM_dup1"; ref_gene_id "BARI_DM"; cov "1.150252";
2L	StringTie	transcript	779190	779559	1000	+	.	gene_id "STRG.117"; transcript_id "STRG.117.1"; cov "4.169827"; FPKM "0.069071"; TPM "0.114226";
2L	StringTie	exon	779190	779291	1000	+	.	gene_id "STRG.117"; transcript_id "STRG.117.1"; exon_number "1"; cov "7.225053";
2L	StringTie	exon	779340	779559	1000	+	.	gene_id "STRG.117"; transcript_id "STRG.117.1"; exon_number "2"; cov "2.753312";
2L	StringTie	transcript	752800	757520	1000	+	.	gene_id "STRG.118"; transcript_id "STRG.118.1"; reference_id "FBtr0301439"; ref_gene_id "FBgn0031275"; cov "4.969479"; FPKM "0.082316"; TPM "0.136131";
2L	StringTie	exon	752800	753730	1000	+	.	gene_id "STRG.118"; transcript_id "STRG.118.1"; exon_number "1"; reference_id "FBtr0301439"; ref_gene_id "FBgn0031275"; cov "1.697100";
2L	StringTie	exon	754487	754630	1000	+	.	gene_id "STRG.118"; transcript_id "STRG.118.1"; exon_number "2"; reference_id "FBtr0301439"; ref_gene_id "FBgn0031275"; cov "4.361111";
2L	StringTie	exon	755021	755296	1000	+	.	gene_id "STRG.118"; transcript_id "STRG.118.1"; exon_number "3"; reference_id "FBtr0301439"; ref_gene_id "FBgn0031275"; cov "6.840580";
2L	StringTie	exon	755829	756080	1000	+	.	gene_id "STRG.118"; transcript_id "STRG.118.1"; exon_number "4"; reference_id "FBtr0301439"; ref_gene_id "FBgn0031275"; cov "5.142857";
2L	StringTie	exon	756668	757030	1000	+	.	gene_id "STRG.118"; transcript_id "STRG.118.1"; exon_number "5"; reference_id "FBtr0301439"; ref_gene_id "FBgn0031275"; cov "7.512397";
2L	StringTie	exon	757128	757520	1000	+	.	gene_id "STRG.118"; transcript_id "STRG.118.1"; exon_number "6"; reference_id "FBtr0301439"; ref_gene_id "FBgn0031275"; cov "9.170484";
2L	StringTie	transcript	759679	762662	1000	+	.	gene_id "STRG.119"; transcript_id "STRG.119.1"; cov "154.387070"; FPKM "2.557330"; TPM "4.229191";
2L	StringTie	exon	759679	762662	1000	+	.	gene_id "STRG.119"; transcript_id "STRG.119.1"; exon_number "1"; cov "154.387070";
2L	StringTie	transcript	799856	800323	1000	+	.	gene_id "STRG.120"; transcript_id "STRG.120.1"; reference_id "FBtr0345453"; ref_gene_id "FBgn0266797"; cov "1.963675"; FPKM "0.032527"; TPM "0.053792";
2L	StringTie	exon	799856	800323	1000	+	.	gene_id "STRG.120"; transcript_id "STRG.120.1"; exon_number "1"; reference_id "FBtr0345453"; ref_gene_id "FBgn0266797"; cov "1.963675";
2L	StringTie	transcript	782117	783766	1000	+	.	gene_id "STRG.121"; transcript_id "STRG.121.1"; cov "2.801942"; FPKM "0.046413"; TPM "0.076755";
2L	StringTie	exon	782117	782441	1000	+	.	gene_id "STRG.121"; transcript_id "STRG.121.1"; exon_number "1"; cov "2.990769";
2L	StringTie	exon	782495	783766	1000	+	.	gene_id "STRG.121"; transcript_id "STRG.121.1"; exon_number "2"; cov "2.753696";
2L	StringTie	transcript	786153	790798	1000	-	.	gene_id "STRG.122"; transcript_id "STRG.122.1"; reference_id "FBtr0078042"; ref_gene_id "FBgn0000442"; cov "58.233711"; FPKM "0.964607"; TPM "1.595221";
2L	StringTie	exon	786153	786422	1000	-	.	gene_id "STRG.122"; transcript_id "STRG.122.1"; exon_number "1"; reference_id "FBtr0078042"; ref_gene_id "FBgn0000442"; cov "204.391357";
2L	StringTie	exon	786479	786664	1000	-	.	gene_id "STRG.122"; transcript_id "STRG.122.1"; exon_number "2"; reference_id "FBtr0078042"; ref_gene_id "FBgn0000442"; cov "129.553772";
2L	StringTie	exon	786733	788178	1000	-	.	gene_id "STRG.122"; transcript_id "STRG.122.1"; exon_number "3"; reference_id "FBtr0078042"; ref_gene_id "FBgn0000442"; cov "45.651451";
2L	StringTie	exon	788242	788612	1000	-	.	gene_id "STRG.122"; transcript_id "STRG.122.1"; exon_number "4"; reference_id "FBtr0078042"; ref_gene_id "FBgn0000442"; cov "7.450135";
2L	StringTie	exon	790489	790798	1000	-	.	gene_id "STRG.122"; transcript_id "STRG.122.1"; exon_number "5"; reference_id "FBtr0078042"; ref_gene_id "FBgn0000442"; cov "7.609677";
2L	StringTie	transcript	819964	821209	1000	+	.	gene_id "STRG.123"; transcript_id "STRG.123.1"; reference_id "FBtr0078011"; ref_gene_id "FBgn0015621"; cov "100.162117"; FPKM "1.659126"; TPM "2.743784";
2L	StringTie	exon	819964	821209	1000	+	.	gene_id "STRG.123"; transcript_id "STRG.123.1"; exon_number "1"; reference_id "FBtr0078011"; ref_gene_id "FBgn0015621"; cov "100.162117";
2L	StringTie	transcript	810577	811531	1000	+	.	gene_id "STRG.124"; transcript_id "STRG.124.1"; reference_id "FBtr0078008"; ref_gene_id "FBgn0051658"; cov "6.591315"; FPKM "0.109181"; TPM "0.180559";
2L	StringTie	exon	810577	810758	1000	+	.	gene_id "STRG.124"; transcript_id "STRG.124.1"; exon_number "1"; reference_id "FBtr0078008"; ref_gene_id "FBgn0051658"; cov "2.390110";
2L	StringTie	exon	810809	811021	1000	+	.	gene_id "STRG.124"; transcript_id "STRG.124.1"; exon_number "2"; reference_id "FBtr0078008"; ref_gene_id "FBgn0051658"; cov "6.178404";
2L	StringTie	exon	811089	811203	1000	+	.	gene_id "STRG.124"; transcript_id "STRG.124.1"; exon_number "3"; reference_id "FBtr0078008"; ref_gene_id "FBgn0051658"; cov "14.426087";
2L	StringTie	exon	811259	811531	1000	+	.	gene_id "STRG.124"; transcript_id "STRG.124.1"; exon_number "4"; reference_id "FBtr0078008"; ref_gene_id "FBgn0051658"; cov "6.413919";
2L	StringTie	transcript	811584	813380	1000	+	.	gene_id "STRG.125"; transcript_id "STRG.125.1"; reference_id "FBtr0078009"; ref_gene_id "FBgn0086130"; cov "187.558929"; FPKM "3.106803"; TPM "5.137882";
2L	StringTie	exon	811584	812496	1000	+	.	gene_id "STRG.125"; transcript_id "STRG.125.1"; exon_number "1"; reference_id "FBtr0078009"; ref_gene_id "FBgn0086130"; cov "126.475357";
2L	StringTie	exon	812562	813380	1000	+	.	gene_id "STRG.125"; transcript_id "STRG.125.1"; exon_number "2"; reference_id "FBtr0078009"; ref_gene_id "FBgn0086130"; cov "255.653305";
2L	StringTie	transcript	813314	815950	1000	-	.	gene_id "STRG.126"; transcript_id "STRG.126.1"; reference_id "FBtr0078041"; ref_gene_id "FBgn0031281"; cov "75.062477"; FPKM "1.243366"; TPM "2.056219";
2L	StringTie	exon	813314	813893	1000	-	.	gene_id "STRG.126"; transcript_id "STRG.126.1"; exon_number "1"; reference_id "FBtr0078041"; ref_gene_id "FBgn0031281"; cov "187.625748";
2L	StringTie	exon	813951	814184	1000	-	.	gene_id "STRG.126"; transcript_id "STRG.126.1"; exon_number "2"; reference_id "FBtr0078041"; ref_gene_id "FBgn0031281"; cov "89.683762";
2L	StringTie	exon	814243	815221	1000	-	.	gene_id "STRG.126"; transcript_id "STRG.126.1"; exon_number "3"; reference_id "FBtr0078041"; ref_gene_id "FBgn0031281"; cov "41.980591";
2L	StringTie	exon	815275	815421	1000	-	.	gene_id "STRG.126"; transcript_id "STRG.126.1"; exon_number "4"; reference_id "FBtr0078041"; ref_gene_id "FBgn0031281"; cov "23.503401";
2L	StringTie	exon	815475	815950	1000	-	.	gene_id "STRG.126"; transcript_id "STRG.126.1"; exon_number "5"; reference_id "FBtr0078041"; ref_gene_id "FBgn0031281"; cov "14.680673";
2L	StringTie	transcript	815993	818096	1000	+	.	gene_id "STRG.127"; transcript_id "STRG.127.1"; reference_id "FBtr0332972"; ref_gene_id "FBgn0031282"; cov "62.288219"; FPKM "1.031767"; TPM "1.706288";
2L	StringTie	exon	815993	818096	1000	+	.	gene_id "STRG.127"; transcript_id "STRG.127.1"; exon_number "1"; reference_id "FBtr0332972"; ref_gene_id "FBgn0031282"; cov "62.288219";
2L	StringTie	transcript	815993	817032	1000	+	.	gene_id "STRG.127"; transcript_id "STRG.127.2"; reference_id "FBtr0078010"; ref_gene_id "FBgn0031282"; cov "1.726199"; FPKM "0.028593"; TPM "0.047287";
2L	StringTie	exon	815993	817032	1000	+	.	gene_id "STRG.127"; transcript_id "STRG.127.2"; exon_number "1"; reference_id "FBtr0078010"; ref_gene_id "FBgn0031282"; cov "1.726199";
2L	StringTie	transcript	818079	819508	1000	-	.	gene_id "STRG.128"; transcript_id "STRG.128.1"; reference_id "FBtr0078039"; ref_gene_id "FBgn0031284"; cov "92.813385"; FPKM "1.537399"; TPM "2.542477";
2L	StringTie	exon	818079	818643	1000	-	.	gene_id "STRG.128"; transcript_id "STRG.128.1"; exon_number "1"; reference_id "FBtr0078039"; ref_gene_id "FBgn0031284"; cov "141.811218";
2L	StringTie	exon	818704	819508	1000	-	.	gene_id "STRG.128"; transcript_id "STRG.128.1"; exon_number "2"; reference_id "FBtr0078039"; ref_gene_id "FBgn0031284"; cov "58.423603";
2L	StringTie	transcript	855471	856639	1000	+	.	gene_id "STRG.129"; transcript_id "STRG.129.1"; reference_id "FBtr0334796"; ref_gene_id "FBgn0031288"; cov "3.451897"; FPKM "0.057179"; TPM "0.094559";
2L	StringTie	exon	855471	855623	1000	+	.	gene_id "STRG.129"; transcript_id "STRG.129.1"; exon_number "1"; reference_id "FBtr0334796"; ref_gene_id "FBgn0031288"; cov "0.698587";
2L	StringTie	exon	855687	855810	1000	+	.	gene_id "STRG.129"; transcript_id "STRG.129.1"; exon_number "2"; reference_id "FBtr0334796"; ref_gene_id "FBgn0031288"; cov "3.786675";
2L	StringTie	exon	855868	856639	1000	+	.	gene_id "STRG.129"; transcript_id "STRG.129.1"; exon_number "3"; reference_id "FBtr0334796"; ref_gene_id "FBgn0031288"; cov "3.943793";
2L	StringTie	transcript	855471	856236	1000	+	.	gene_id "STRG.129"; transcript_id "STRG.129.2"; reference_id "FBtr0334795"; ref_gene_id "FBgn0031288"; cov "2.494235"; FPKM "0.041316"; TPM "0.068326";
2L	StringTie	exon	855471	855623	1000	+	.	gene_id "STRG.129"; transcript_id "STRG.129.2"; exon_number "1"; reference_id "FBtr0334795"; ref_gene_id "FBgn0031288"; cov "0.313364";
2L	StringTie	exon	855687	855810	1000	+	.	gene_id "STRG.129"; transcript_id "STRG.129.2"; exon_number "2"; reference_id "FBtr0334795"; ref_gene_id "FBgn0031288"; cov "1.698583";
2L	StringTie	exon	855868	856236	1000	+	.	gene_id "STRG.129"; transcript_id "STRG.129.2"; exon_number "3"; reference_id "FBtr0334795"; ref_gene_id "FBgn0031288"; cov "3.665871";
2L	StringTie	transcript	860197	861806	1000	+	.	gene_id "STRG.130"; transcript_id "STRG.130.1"; reference_id "FBtr0445832"; ref_gene_id "FBgn0031289"; cov "65.338394"; FPKM "1.082292"; TPM "1.789842";
2L	StringTie	exon	860197	860409	1000	+	.	gene_id "STRG.130"; transcript_id "STRG.130.1"; exon_number "1"; reference_id "FBtr0445832"; ref_gene_id "FBgn0031289"; cov "10.077777";
2L	StringTie	exon	860764	861357	1000	+	.	gene_id "STRG.130"; transcript_id "STRG.130.1"; exon_number "2"; reference_id "FBtr0445832"; ref_gene_id "FBgn0031289"; cov "39.275551";
2L	StringTie	exon	861429	861806	1000	+	.	gene_id "STRG.130"; transcript_id "STRG.130.1"; exon_number "3"; reference_id "FBtr0445832"; ref_gene_id "FBgn0031289"; cov "137.433212";
2L	StringTie	transcript	860309	861806	1000	+	.	gene_id "STRG.130"; transcript_id "STRG.130.2"; reference_id "FBtr0078018"; ref_gene_id "FBgn0031289"; cov "113.749298"; FPKM "1.884190"; TPM "3.115983";
2L	StringTie	exon	860309	860409	1000	+	.	gene_id "STRG.130"; transcript_id "STRG.130.2"; exon_number "1"; reference_id "FBtr0078018"; ref_gene_id "FBgn0031289"; cov "22.103302";
2L	StringTie	exon	860764	861357	1000	+	.	gene_id "STRG.130"; transcript_id "STRG.130.2"; exon_number "2"; reference_id "FBtr0078018"; ref_gene_id "FBgn0031289"; cov "62.514008";
2L	StringTie	exon	861429	861806	1000	+	.	gene_id "STRG.130"; transcript_id "STRG.130.2"; exon_number "3"; reference_id "FBtr0078018"; ref_gene_id "FBgn0031289"; cov "218.749344";
2L	StringTie	transcript	861849	868354	1000	-	.	gene_id "STRG.131"; transcript_id "STRG.131.1"; reference_id "FBtr0078031"; ref_gene_id "FBgn0029095"; cov "312.753448"; FPKM "5.180576"; TPM "8.567389";
2L	StringTie	exon	861849	862258	1000	-	.	gene_id "STRG.131"; transcript_id "STRG.131.1"; exon_number "1"; reference_id "FBtr0078031"; ref_gene_id "FBgn0029095"; cov "1772.135254";
2L	StringTie	exon	862319	862498	1000	-	.	gene_id "STRG.131"; transcript_id "STRG.131.1"; exon_number "2"; reference_id "FBtr0078031"; ref_gene_id "FBgn0029095"; cov "355.243713";
2L	StringTie	exon	862563	864134	1000	-	.	gene_id "STRG.131"; transcript_id "STRG.131.1"; exon_number "3"; reference_id "FBtr0078031"; ref_gene_id "FBgn0029095"; cov "90.882759";
2L	StringTie	exon	864195	864338	1000	-	.	gene_id "STRG.131"; transcript_id "STRG.131.1"; exon_number "4"; reference_id "FBtr0078031"; ref_gene_id "FBgn0029095"; cov "17.922211";
2L	StringTie	exon	864398	864794	1000	-	.	gene_id "STRG.131"; transcript_id "STRG.131.1"; exon_number "5"; reference_id "FBtr0078031"; ref_gene_id "FBgn0029095"; cov "19.337896";
2L	StringTie	exon	868032	868354	1000	-	.	gene_id "STRG.131"; transcript_id "STRG.131.1"; exon_number "6"; reference_id "FBtr0078031"; ref_gene_id "FBgn0029095"; cov "8.504644";
2L	StringTie	transcript	861849	864914	1000	-	.	gene_id "STRG.131"; transcript_id "STRG.131.2"; cov "56.748295"; FPKM "0.940002"; TPM "1.554530";
2L	StringTie	exon	861849	862258	1000	-	.	gene_id "STRG.131"; transcript_id "STRG.131.2"; exon_number "1"; cov "291.969727";
2L	StringTie	exon	862319	862498	1000	-	.	gene_id "STRG.131"; transcript_id "STRG.131.2"; exon_number "2"; cov "58.528500";
2L	StringTie	exon	862563	864134	1000	-	.	gene_id "STRG.131"; transcript_id "STRG.131.2"; exon_number "3"; cov "14.973472";
2L	StringTie	exon	864195	864338	1000	-	.	gene_id "STRG.131"; transcript_id "STRG.131.2"; exon_number "4"; cov "2.952790";
2L	StringTie	exon	864398	864794	1000	-	.	gene_id "STRG.131"; transcript_id "STRG.131.2"; exon_number "5"; cov "3.186033";
2L	StringTie	exon	864877	864914	1000	-	.	gene_id "STRG.131"; transcript_id "STRG.131.2"; exon_number "6"; cov "2.000000";
2L	StringTie	transcript	868673	869857	1000	-	.	gene_id "STRG.132"; transcript_id "STRG.132.1"; reference_id "FBtr0078030"; ref_gene_id "FBgn0020305"; cov "136.275955"; FPKM "2.257330"; TPM "3.733065";
2L	StringTie	exon	868673	869857	1000	-	.	gene_id "STRG.132"; transcript_id "STRG.132.1"; exon_number "1"; reference_id "FBtr0078030"; ref_gene_id "FBgn0020305"; cov "136.275955";
2L	StringTie	transcript	821289	824337	1000	+	.	gene_id "STRG.133"; transcript_id "STRG.133.1"; reference_id "FBtr0305507"; ref_gene_id "FBgn0031285"; cov "464.817627"; FPKM "7.699429"; TPM "12.732947";
2L	StringTie	exon	821289	821659	1000	+	.	gene_id "STRG.133"; transcript_id "STRG.133.1"; exon_number "1"; reference_id "FBtr0305507"; ref_gene_id "FBgn0031285"; cov "164.013641";
2L	StringTie	exon	822858	823569	1000	+	.	gene_id "STRG.133"; transcript_id "STRG.133.1"; exon_number "2"; reference_id "FBtr0305507"; ref_gene_id "FBgn0031285"; cov "357.532593";
2L	StringTie	exon	823637	824137	1000	+	.	gene_id "STRG.133"; transcript_id "STRG.133.1"; exon_number "3"; reference_id "FBtr0305507"; ref_gene_id "FBgn0031285"; cov "778.465332";
2L	StringTie	exon	824191	824337	1000	+	.	gene_id "STRG.133"; transcript_id "STRG.133.1"; exon_number "4"; reference_id "FBtr0305507"; ref_gene_id "FBgn0031285"; cov "674.666199";
2L	StringTie	transcript	821422	824337	1000	+	.	gene_id "STRG.133"; transcript_id "STRG.133.2"; reference_id "FBtr0078012"; ref_gene_id "FBgn0031285"; cov "11429.547852"; FPKM "189.323685"; TPM "313.094482";
2L	StringTie	exon	821422	821659	1000	+	.	gene_id "STRG.133"; transcript_id "STRG.133.2"; exon_number "1"; reference_id "FBtr0078012"; ref_gene_id "FBgn0031285"; cov "5639.463867";
2L	StringTie	exon	822858	823569	1000	+	.	gene_id "STRG.133"; transcript_id "STRG.133.2"; exon_number "2"; reference_id "FBtr0078012"; ref_gene_id "FBgn0031285"; cov "7886.877930";
2L	StringTie	exon	823637	824337	1000	+	.	gene_id "STRG.133"; transcript_id "STRG.133.2"; exon_number "3"; reference_id "FBtr0078012"; ref_gene_id "FBgn0031285"; cov "16993.630859";
2L	StringTie	transcript	821422	824337	1000	+	.	gene_id "STRG.133"; transcript_id "STRG.133.3"; reference_id "FBtr0301908"; ref_gene_id "FBgn0031285"; cov "1013.667725"; FPKM "16.790806"; TPM "27.767832";
2L	StringTie	exon	821422	821659	1000	+	.	gene_id "STRG.133"; transcript_id "STRG.133.3"; exon_number "1"; reference_id "FBtr0301908"; ref_gene_id "FBgn0031285"; cov "525.693298";
2L	StringTie	exon	822858	823569	1000	+	.	gene_id "STRG.133"; transcript_id "STRG.133.3"; exon_number "2"; reference_id "FBtr0301908"; ref_gene_id "FBgn0031285"; cov "735.190247";
2L	StringTie	exon	823637	824137	1000	+	.	gene_id "STRG.133"; transcript_id "STRG.133.3"; exon_number "3"; reference_id "FBtr0301908"; ref_gene_id "FBgn0031285"; cov "1600.749390";
2L	StringTie	exon	824219	824337	1000	+	.	gene_id "STRG.133"; transcript_id "STRG.133.3"; exon_number "4"; reference_id "FBtr0301908"; ref_gene_id "FBgn0031285"; cov "1184.138672";
2L	StringTie	transcript	821422	824337	1000	+	.	gene_id "STRG.133"; transcript_id "STRG.133.4"; reference_id "FBtr0100469"; ref_gene_id "FBgn0031285"; cov "103.040672"; FPKM "1.706808"; TPM "2.822637";
2L	StringTie	exon	821422	823569	1000	+	.	gene_id "STRG.133"; transcript_id "STRG.133.4"; exon_number "1"; reference_id "FBtr0100469"; ref_gene_id "FBgn0031285"; cov "54.767582";
2L	StringTie	exon	823637	824337	1000	+	.	gene_id "STRG.133"; transcript_id "STRG.133.4"; exon_number "2"; reference_id "FBtr0100469"; ref_gene_id "FBgn0031285"; cov "250.958771";
2L	StringTie	transcript	824329	825861	1000	-	.	gene_id "STRG.134"; transcript_id "STRG.134.1"; reference_id "FBtr0078038"; ref_gene_id "FBgn0031286"; cov "113.163193"; FPKM "1.874481"; TPM "3.099928";
2L	StringTie	exon	824329	825861	1000	-	.	gene_id "STRG.134"; transcript_id "STRG.134.1"; exon_number "1"; reference_id "FBtr0078038"; ref_gene_id "FBgn0031286"; cov "113.163193";
2L	StringTie	transcript	825969	833241	1000	+	.	gene_id "STRG.135"; transcript_id "STRG.135.1"; reference_id "FBtr0078013"; ref_gene_id "FBgn0010583"; cov "70.526093"; FPKM "1.168223"; TPM "1.931951";
2L	StringTie	exon	825969	826507	1000	+	.	gene_id "STRG.135"; transcript_id "STRG.135.1"; exon_number "1"; reference_id "FBtr0078013"; ref_gene_id "FBgn0010583"; cov "7.977179";
2L	StringTie	exon	829305	829971	1000	+	.	gene_id "STRG.135"; transcript_id "STRG.135.1"; exon_number "2"; reference_id "FBtr0078013"; ref_gene_id "FBgn0010583"; cov "9.605330";
2L	StringTie	exon	830145	830349	1000	+	.	gene_id "STRG.135"; transcript_id "STRG.135.1"; exon_number "3"; reference_id "FBtr0078013"; ref_gene_id "FBgn0010583"; cov "12.672669";
2L	StringTie	exon	830738	831083	1000	+	.	gene_id "STRG.135"; transcript_id "STRG.135.1"; exon_number "4"; reference_id "FBtr0078013"; ref_gene_id "FBgn0010583"; cov "14.841085";
2L	StringTie	exon	831177	831626	1000	+	.	gene_id "STRG.135"; transcript_id "STRG.135.1"; exon_number "5"; reference_id "FBtr0078013"; ref_gene_id "FBgn0010583"; cov "15.147907";
2L	StringTie	exon	831714	833241	1000	+	.	gene_id "STRG.135"; transcript_id "STRG.135.1"; exon_number "6"; reference_id "FBtr0078013"; ref_gene_id "FBgn0010583"; cov "155.863251";
2L	StringTie	transcript	825969	833241	1000	+	.	gene_id "STRG.135"; transcript_id "STRG.135.2"; reference_id "FBtr0078015"; ref_gene_id "FBgn0010583"; cov "20.449718"; FPKM "0.338737"; TPM "0.560188";
2L	StringTie	exon	825969	826507	1000	+	.	gene_id "STRG.135"; transcript_id "STRG.135.2"; exon_number "1"; reference_id "FBtr0078015"; ref_gene_id "FBgn0010583"; cov "2.237887";
2L	StringTie	exon	829457	829971	1000	+	.	gene_id "STRG.135"; transcript_id "STRG.135.2"; exon_number "2"; reference_id "FBtr0078015"; ref_gene_id "FBgn0010583"; cov "2.274263";
2L	StringTie	exon	830145	830349	1000	+	.	gene_id "STRG.135"; transcript_id "STRG.135.2"; exon_number "3"; reference_id "FBtr0078015"; ref_gene_id "FBgn0010583"; cov "3.555142";
2L	StringTie	exon	830738	831083	1000	+	.	gene_id "STRG.135"; transcript_id "STRG.135.2"; exon_number "4"; reference_id "FBtr0078015"; ref_gene_id "FBgn0010583"; cov "4.163461";
2L	StringTie	exon	831177	831626	1000	+	.	gene_id "STRG.135"; transcript_id "STRG.135.2"; exon_number "5"; reference_id "FBtr0078015"; ref_gene_id "FBgn0010583"; cov "4.249536";
2L	StringTie	exon	831714	833241	1000	+	.	gene_id "STRG.135"; transcript_id "STRG.135.2"; exon_number "6"; reference_id "FBtr0078015"; ref_gene_id "FBgn0010583"; cov "43.725281";
2L	StringTie	transcript	833578	843366	1000	-	.	gene_id "STRG.136"; transcript_id "STRG.136.1"; cov "32.408825"; FPKM "0.536833"; TPM "0.887789";
2L	StringTie	exon	833578	835290	1000	-	.	gene_id "STRG.136"; transcript_id "STRG.136.1"; exon_number "1"; cov "43.926964";
2L	StringTie	exon	835353	835547	1000	-	.	gene_id "STRG.136"; transcript_id "STRG.136.1"; exon_number "2"; cov "28.002180";
2L	StringTie	exon	836546	837378	1000	-	.	gene_id "STRG.136"; transcript_id "STRG.136.1"; exon_number "3"; cov "28.221643";
2L	StringTie	exon	842614	843366	1000	-	.	gene_id "STRG.136"; transcript_id "STRG.136.1"; exon_number "4"; cov "11.979418";
2L	StringTie	transcript	833584	851071	1000	-	.	gene_id "STRG.136"; transcript_id "STRG.136.2"; reference_id "FBtr0302612"; ref_gene_id "FBgn0020304"; cov "203.088272"; FPKM "3.364037"; TPM "5.563283";
2L	StringTie	exon	833584	834583	1000	-	.	gene_id "STRG.136"; transcript_id "STRG.136.2"; exon_number "1"; reference_id "FBtr0302612"; ref_gene_id "FBgn0020304"; cov "346.516205";
2L	StringTie	exon	834974	835290	1000	-	.	gene_id "STRG.136"; transcript_id "STRG.136.2"; exon_number "2"; reference_id "FBtr0302612"; ref_gene_id "FBgn0020304"; cov "229.607254";
2L	StringTie	exon	835353	835547	1000	-	.	gene_id "STRG.136"; transcript_id "STRG.136.2"; exon_number "3"; reference_id "FBtr0302612"; ref_gene_id "FBgn0020304"; cov "183.914337";
2L	StringTie	exon	836546	837378	1000	-	.	gene_id "STRG.136"; transcript_id "STRG.136.2"; exon_number "4"; reference_id "FBtr0302612"; ref_gene_id "FBgn0020304"; cov "185.355713";
2L	StringTie	exon	849899	851071	1000	-	.	gene_id "STRG.136"; transcript_id "STRG.136.2"; exon_number "5"; reference_id "FBtr0302612"; ref_gene_id "FBgn0020304"; cov "89.427338";
2L	StringTie	transcript	833584	851071	1000	-	.	gene_id "STRG.136"; transcript_id "STRG.136.3"; reference_id "FBtr0302120"; ref_gene_id "FBgn0020304"; cov "19.900930"; FPKM "0.329647"; TPM "0.545155";
2L	StringTie	exon	833584	834583	1000	-	.	gene_id "STRG.136"; transcript_id "STRG.136.3"; exon_number "1"; reference_id "FBtr0302120"; ref_gene_id "FBgn0020304"; cov "38.034058";
2L	StringTie	exon	834974	835290	1000	-	.	gene_id "STRG.136"; transcript_id "STRG.136.3"; exon_number "2"; reference_id "FBtr0302120"; ref_gene_id "FBgn0020304"; cov "25.201984";
2L	StringTie	exon	835353	835547	1000	-	.	gene_id "STRG.136"; transcript_id "STRG.136.3"; exon_number "3"; reference_id "FBtr0302120"; ref_gene_id "FBgn0020304"; cov "20.186672";
2L	StringTie	exon	835704	836171	1000	-	.	gene_id "STRG.136"; transcript_id "STRG.136.3"; exon_number "4"; reference_id "FBtr0302120"; ref_gene_id "FBgn0020304"; cov "1.932852";
2L	StringTie	exon	836546	837378	1000	-	.	gene_id "STRG.136"; transcript_id "STRG.136.3"; exon_number "5"; reference_id "FBtr0302120"; ref_gene_id "FBgn0020304"; cov "20.344881";
2L	StringTie	exon	849899	851071	1000	-	.	gene_id "STRG.136"; transcript_id "STRG.136.3"; exon_number "6"; reference_id "FBtr0302120"; ref_gene_id "FBgn0020304"; cov "9.815658";
2L	StringTie	transcript	833584	842943	1000	-	.	gene_id "STRG.136"; transcript_id "STRG.136.4"; reference_id "FBtr0302121"; ref_gene_id "FBgn0020304"; cov "17.229279"; FPKM "0.285393"; TPM "0.471969";
2L	StringTie	exon	833584	834583	1000	-	.	gene_id "STRG.136"; transcript_id "STRG.136.4"; exon_number "1"; reference_id "FBtr0302121"; ref_gene_id "FBgn0020304"; cov "29.366240";
2L	StringTie	exon	834974	835290	1000	-	.	gene_id "STRG.136"; transcript_id "STRG.136.4"; exon_number "2"; reference_id "FBtr0302121"; ref_gene_id "FBgn0020304"; cov "19.458548";
2L	StringTie	exon	835353	835547	1000	-	.	gene_id "STRG.136"; transcript_id "STRG.136.4"; exon_number "3"; reference_id "FBtr0302121"; ref_gene_id "FBgn0020304"; cov "15.586205";
2L	StringTie	exon	835704	836171	1000	-	.	gene_id "STRG.136"; transcript_id "STRG.136.4"; exon_number "4"; reference_id "FBtr0302121"; ref_gene_id "FBgn0020304"; cov "1.492362";
2L	StringTie	exon	836546	837378	1000	-	.	gene_id "STRG.136"; transcript_id "STRG.136.4"; exon_number "5"; reference_id "FBtr0302121"; ref_gene_id "FBgn0020304"; cov "15.708359";
2L	StringTie	exon	842614	842943	1000	-	.	gene_id "STRG.136"; transcript_id "STRG.136.4"; exon_number "6"; reference_id "FBtr0302121"; ref_gene_id "FBgn0020304"; cov "5.437039";
2L	StringTie	transcript	833587	842943	1000	-	.	gene_id "STRG.136"; transcript_id "STRG.136.5"; reference_id "FBtr0078037"; ref_gene_id "FBgn0020304"; cov "118.591187"; FPKM "1.964393"; TPM "3.248619";
2L	StringTie	exon	833587	834583	1000	-	.	gene_id "STRG.136"; transcript_id "STRG.136.5"; exon_number "1"; reference_id "FBtr0078037"; ref_gene_id "FBgn0020304"; cov "174.596893";
2L	StringTie	exon	834974	835290	1000	-	.	gene_id "STRG.136"; transcript_id "STRG.136.5"; exon_number "2"; reference_id "FBtr0078037"; ref_gene_id "FBgn0020304"; cov "115.362457";
2L	StringTie	exon	835353	835547	1000	-	.	gene_id "STRG.136"; transcript_id "STRG.136.5"; exon_number "3"; reference_id "FBtr0078037"; ref_gene_id "FBgn0020304"; cov "92.404778";
2L	StringTie	exon	836546	837378	1000	-	.	gene_id "STRG.136"; transcript_id "STRG.136.5"; exon_number "4"; reference_id "FBtr0078037"; ref_gene_id "FBgn0020304"; cov "93.128983";
2L	StringTie	exon	842614	842943	1000	-	.	gene_id "STRG.136"; transcript_id "STRG.136.5"; exon_number "5"; reference_id "FBtr0078037"; ref_gene_id "FBgn0020304"; cov "32.234169";
2L	StringTie	transcript	834867	851071	1000	-	.	gene_id "STRG.136"; transcript_id "STRG.136.6"; reference_id "FBtr0334763"; ref_gene_id "FBgn0020304"; cov "68.313370"; FPKM "1.131571"; TPM "1.871337";
2L	StringTie	exon	834867	835290	1000	-	.	gene_id "STRG.136"; transcript_id "STRG.136.6"; exon_number "1"; reference_id "FBtr0334763"; ref_gene_id "FBgn0020304"; cov "104.831894";
2L	StringTie	exon	835353	835547	1000	-	.	gene_id "STRG.136"; transcript_id "STRG.136.6"; exon_number "2"; reference_id "FBtr0334763"; ref_gene_id "FBgn0020304"; cov "84.039154";
2L	StringTie	exon	836546	837378	1000	-	.	gene_id "STRG.136"; transcript_id "STRG.136.6"; exon_number "3"; reference_id "FBtr0334763"; ref_gene_id "FBgn0020304"; cov "84.697800";
2L	StringTie	exon	849899	851071	1000	-	.	gene_id "STRG.136"; transcript_id "STRG.136.6"; exon_number "4"; reference_id "FBtr0334763"; ref_gene_id "FBgn0020304"; cov "40.863571";
2L	StringTie	transcript	851251	852730	1000	-	.	gene_id "STRG.137"; transcript_id "STRG.137.1"; reference_id "FBtr0334797"; ref_gene_id "FBgn0031287"; cov "7.675535"; FPKM "0.127141"; TPM "0.210259";
2L	StringTie	exon	851251	851659	1000	-	.	gene_id "STRG.137"; transcript_id "STRG.137.1"; exon_number "1"; reference_id "FBtr0334797"; ref_gene_id "FBgn0031287"; cov "12.998857";
2L	StringTie	exon	851718	852442	1000	-	.	gene_id "STRG.137"; transcript_id "STRG.137.1"; exon_number "2"; reference_id "FBtr0334797"; ref_gene_id "FBgn0031287"; cov "6.146956";
2L	StringTie	exon	852499	852571	1000	-	.	gene_id "STRG.137"; transcript_id "STRG.137.1"; exon_number "3"; reference_id "FBtr0334797"; ref_gene_id "FBgn0031287"; cov "2.868118";
2L	StringTie	exon	852628	852730	1000	-	.	gene_id "STRG.137"; transcript_id "STRG.137.1"; exon_number "4"; reference_id "FBtr0334797"; ref_gene_id "FBgn0031287"; cov "0.703907";
2L	StringTie	transcript	851316	852730	1000	-	.	gene_id "STRG.137"; transcript_id "STRG.137.2"; reference_id "FBtr0078034"; ref_gene_id "FBgn0031287"; cov "116.459473"; FPKM "1.929082"; TPM "3.190224";
2L	StringTie	exon	851316	851659	1000	-	.	gene_id "STRG.137"; transcript_id "STRG.137.2"; exon_number "1"; reference_id "FBtr0078034"; ref_gene_id "FBgn0031287"; cov "221.908340";
2L	StringTie	exon	851718	852442	1000	-	.	gene_id "STRG.137"; transcript_id "STRG.137.2"; exon_number "2"; reference_id "FBtr0078034"; ref_gene_id "FBgn0031287"; cov "89.064079";
2L	StringTie	exon	852499	852571	1000	-	.	gene_id "STRG.137"; transcript_id "STRG.137.2"; exon_number "3"; reference_id "FBtr0078034"; ref_gene_id "FBgn0031287"; cov "41.556545";
2L	StringTie	exon	852628	852730	1000	-	.	gene_id "STRG.137"; transcript_id "STRG.137.2"; exon_number "4"; reference_id "FBtr0078034"; ref_gene_id "FBgn0031287"; cov "10.199007";
2L	StringTie	transcript	852768	854539	1000	+	.	gene_id "STRG.138"; transcript_id "STRG.138.1"; reference_id "FBtr0078016"; ref_gene_id "FBgn0020545"; cov "153.636200"; FPKM "2.544893"; TPM "4.208622";
2L	StringTie	exon	852768	853005	1000	+	.	gene_id "STRG.138"; transcript_id "STRG.138.1"; exon_number "1"; reference_id "FBtr0078016"; ref_gene_id "FBgn0020545"; cov "58.309872";
2L	StringTie	exon	853192	853278	1000	+	.	gene_id "STRG.138"; transcript_id "STRG.138.1"; exon_number "2"; reference_id "FBtr0078016"; ref_gene_id "FBgn0020545"; cov "97.680351";
2L	StringTie	exon	853545	854539	1000	+	.	gene_id "STRG.138"; transcript_id "STRG.138.1"; exon_number "3"; reference_id "FBtr0078016"; ref_gene_id "FBgn0020545"; cov "181.330490";
2L	StringTie	transcript	852848	854539	1000	+	.	gene_id "STRG.138"; transcript_id "STRG.138.2"; reference_id "FBtr0334794"; ref_gene_id "FBgn0020545"; cov "2379.939697"; FPKM "39.422291"; TPM "65.194702";
2L	StringTie	exon	852848	853005	1000	+	.	gene_id "STRG.138"; transcript_id "STRG.138.2"; exon_number "1"; reference_id "FBtr0334794"; ref_gene_id "FBgn0020545"; cov "1200.501587";
2L	StringTie	exon	853192	853278	1000	+	.	gene_id "STRG.138"; transcript_id "STRG.138.2"; exon_number "2"; reference_id "FBtr0334794"; ref_gene_id "FBgn0020545"; cov "1427.779419";
2L	StringTie	exon	853545	854539	1000	+	.	gene_id "STRG.138"; transcript_id "STRG.138.2"; exon_number "3"; reference_id "FBtr0334794"; ref_gene_id "FBgn0020545"; cov "2650.481689";
2L	StringTie	transcript	1143201	1147395	1000	+	.	gene_id "STRG.139"; transcript_id "STRG.139.1"; reference_id "FBtr0077958"; ref_gene_id "FBgn0031307"; cov "48.812714"; FPKM "0.808554"; TPM "1.337147";
2L	StringTie	exon	1143201	1143410	1000	+	.	gene_id "STRG.139"; transcript_id "STRG.139.1"; exon_number "1"; reference_id "FBtr0077958"; ref_gene_id "FBgn0031307"; cov "15.161880";
2L	StringTie	exon	1145444	1146472	1000	+	.	gene_id "STRG.139"; transcript_id "STRG.139.1"; exon_number "2"; reference_id "FBtr0077958"; ref_gene_id "FBgn0031307"; cov "18.997084";
2L	StringTie	exon	1146539	1146825	1000	+	.	gene_id "STRG.139"; transcript_id "STRG.139.1"; exon_number "3"; reference_id "FBtr0077958"; ref_gene_id "FBgn0031307"; cov "38.188152";
2L	StringTie	exon	1146893	1147395	1000	+	.	gene_id "STRG.139"; transcript_id "STRG.139.1"; exon_number "4"; reference_id "FBtr0077958"; ref_gene_id "FBgn0031307"; cov "129.918488";
2L	StringTie	transcript	870465	874149	1000	+	.	gene_id "STRG.140"; transcript_id "STRG.140.1"; reference_id "FBtr0091487"; ref_gene_id "FBgn0053526"; cov "288.240326"; FPKM "4.774530"; TPM "7.895890";
2L	StringTie	exon	870465	870552	1000	+	.	gene_id "STRG.140"; transcript_id "STRG.140.1"; exon_number "1"; reference_id "FBtr0091487"; ref_gene_id "FBgn0053526"; cov "34.576138";
2L	StringTie	exon	871341	871576	1000	+	.	gene_id "STRG.140"; transcript_id "STRG.140.1"; exon_number "2"; reference_id "FBtr0091487"; ref_gene_id "FBgn0053526"; cov "42.157513";
2L	StringTie	exon	871641	871738	1000	+	.	gene_id "STRG.140"; transcript_id "STRG.140.1"; exon_number "3"; reference_id "FBtr0091487"; ref_gene_id "FBgn0053526"; cov "59.572823";
2L	StringTie	exon	871806	872080	1000	+	.	gene_id "STRG.140"; transcript_id "STRG.140.1"; exon_number "4"; reference_id "FBtr0091487"; ref_gene_id "FBgn0053526"; cov "72.975250";
2L	StringTie	exon	872208	874149	1000	+	.	gene_id "STRG.140"; transcript_id "STRG.140.1"; exon_number "5"; reference_id "FBtr0091487"; ref_gene_id "FBgn0053526"; cov "371.662201";
2L	StringTie	transcript	870465	877038	1000	+	.	gene_id "STRG.140"; transcript_id "STRG.140.2"; reference_id "FBtr0332000"; ref_gene_id "FBgn0053526"; cov "93.463150"; FPKM "1.548162"; TPM "2.560276";
2L	StringTie	exon	870465	870552	1000	+	.	gene_id "STRG.140"; transcript_id "STRG.140.2"; exon_number "1"; reference_id "FBtr0332000"; ref_gene_id "FBgn0053526"; cov "14.816184";
2L	StringTie	exon	871341	871576	1000	+	.	gene_id "STRG.140"; transcript_id "STRG.140.2"; exon_number "2"; reference_id "FBtr0332000"; ref_gene_id "FBgn0053526"; cov "18.064869";
2L	StringTie	exon	871641	871738	1000	+	.	gene_id "STRG.140"; transcript_id "STRG.140.2"; exon_number "3"; reference_id "FBtr0332000"; ref_gene_id "FBgn0053526"; cov "25.527483";
2L	StringTie	exon	871806	872080	1000	+	.	gene_id "STRG.140"; transcript_id "STRG.140.2"; exon_number "4"; reference_id "FBtr0332000"; ref_gene_id "FBgn0053526"; cov "31.270546";
2L	StringTie	exon	872208	873539	1000	+	.	gene_id "STRG.140"; transcript_id "STRG.140.2"; exon_number "5"; reference_id "FBtr0332000"; ref_gene_id "FBgn0053526"; cov "58.136520";
2L	StringTie	exon	875038	877038	1000	+	.	gene_id "STRG.140"; transcript_id "STRG.140.2"; exon_number "6"; reference_id "FBtr0332000"; ref_gene_id "FBgn0053526"; cov "141.204620";
2L	StringTie	transcript	870465	877038	1000	+	.	gene_id "STRG.140"; transcript_id "STRG.140.3"; reference_id "FBtr0091489"; ref_gene_id "FBgn0053526"; cov "67.196007"; FPKM "1.113062"; TPM "1.840729";
2L	StringTie	exon	870465	871576	1000	+	.	gene_id "STRG.140"; transcript_id "STRG.140.3"; exon_number "1"; reference_id "FBtr0091489"; ref_gene_id "FBgn0053526"; cov "46.076767";
2L	StringTie	exon	871641	871738	1000	+	.	gene_id "STRG.140"; transcript_id "STRG.140.3"; exon_number "2"; reference_id "FBtr0091489"; ref_gene_id "FBgn0053526"; cov "18.746351";
2L	StringTie	exon	871806	872080	1000	+	.	gene_id "STRG.140"; transcript_id "STRG.140.3"; exon_number "3"; reference_id "FBtr0091489"; ref_gene_id "FBgn0053526"; cov "22.963823";
2L	StringTie	exon	872208	873539	1000	+	.	gene_id "STRG.140"; transcript_id "STRG.140.3"; exon_number "4"; reference_id "FBtr0091489"; ref_gene_id "FBgn0053526"; cov "42.693108";
2L	StringTie	exon	875038	877038	1000	+	.	gene_id "STRG.140"; transcript_id "STRG.140.3"; exon_number "5"; reference_id "FBtr0091489"; ref_gene_id "FBgn0053526"; cov "103.694946";
2L	StringTie	transcript	871095	874149	1000	+	.	gene_id "STRG.140"; transcript_id "STRG.140.4"; reference_id "FBtr0091486"; ref_gene_id "FBgn0053526"; cov "304.135254"; FPKM "5.037820"; TPM "8.331306";
2L	StringTie	exon	871095	871274	1000	+	.	gene_id "STRG.140"; transcript_id "STRG.140.4"; exon_number "1"; reference_id "FBtr0091486"; ref_gene_id "FBgn0053526"; cov "106.271759";
2L	StringTie	exon	871341	871576	1000	+	.	gene_id "STRG.140"; transcript_id "STRG.140.4"; exon_number "2"; reference_id "FBtr0091486"; ref_gene_id "FBgn0053526"; cov "45.153458";
2L	StringTie	exon	871641	871738	1000	+	.	gene_id "STRG.140"; transcript_id "STRG.140.4"; exon_number "3"; reference_id "FBtr0091486"; ref_gene_id "FBgn0053526"; cov "63.806400";
2L	StringTie	exon	871806	872080	1000	+	.	gene_id "STRG.140"; transcript_id "STRG.140.4"; exon_number "4"; reference_id "FBtr0091486"; ref_gene_id "FBgn0053526"; cov "78.161278";
2L	StringTie	exon	872208	874149	1000	+	.	gene_id "STRG.140"; transcript_id "STRG.140.4"; exon_number "5"; reference_id "FBtr0091486"; ref_gene_id "FBgn0053526"; cov "398.074615";
2L	StringTie	transcript	877302	878270	1000	+	.	gene_id "STRG.141"; transcript_id "STRG.141.1"; reference_id "FBtr0078023"; ref_gene_id "FBgn0002936"; cov "2646.717529"; FPKM "43.841309"; TPM "72.502663";
2L	StringTie	exon	877302	877871	1000	+	.	gene_id "STRG.141"; transcript_id "STRG.141.1"; exon_number "1"; reference_id "FBtr0078023"; ref_gene_id "FBgn0002936"; cov "2271.529785";
2L	StringTie	exon	877970	878270	1000	+	.	gene_id "STRG.141"; transcript_id "STRG.141.1"; exon_number "2"; reference_id "FBtr0078023"; ref_gene_id "FBgn0002936"; cov "3357.206055";
2L	StringTie	transcript	878489	879384	1000	-	.	gene_id "STRG.142"; transcript_id "STRG.142.1"; cov "18.368990"; FPKM "0.304271"; TPM "0.503190";
2L	StringTie	exon	878489	878773	1000	-	.	gene_id "STRG.142"; transcript_id "STRG.142.1"; exon_number "1"; cov "45.592983";
2L	StringTie	exon	878838	879384	1000	-	.	gene_id "STRG.142"; transcript_id "STRG.142.1"; exon_number "2"; cov "4.184644";
2L	StringTie	transcript	898500	901316	1000	+	.	gene_id "STRG.143"; transcript_id "STRG.143.1"; reference_id "FBtr0345738"; ref_gene_id "FBgn0002563"; cov "66.905640"; FPKM "1.108252"; TPM "1.832775";
2L	StringTie	exon	898500	898941	1000	+	.	gene_id "STRG.143"; transcript_id "STRG.143.1"; exon_number "1"; reference_id "FBtr0345738"; ref_gene_id "FBgn0002563"; cov "13.599797";
2L	StringTie	exon	899010	901316	1000	+	.	gene_id "STRG.143"; transcript_id "STRG.143.1"; exon_number "2"; reference_id "FBtr0345738"; ref_gene_id "FBgn0002563"; cov "77.118553";
2L	StringTie	transcript	898644	901316	1000	+	.	gene_id "STRG.143"; transcript_id "STRG.143.2"; reference_id "FBtr0078025"; ref_gene_id "FBgn0002563"; cov "1435.939209"; FPKM "23.785484"; TPM "39.335293";
2L	StringTie	exon	898644	898941	1000	+	.	gene_id "STRG.143"; transcript_id "STRG.143.2"; exon_number "1"; reference_id "FBtr0078025"; ref_gene_id "FBgn0002563"; cov "407.274780";
2L	StringTie	exon	899010	901316	1000	+	.	gene_id "STRG.143"; transcript_id "STRG.143.2"; exon_number "2"; reference_id "FBtr0078025"; ref_gene_id "FBgn0002563"; cov "1568.813843";
2L	StringTie	transcript	901491	901654	1000	-	.	gene_id "STRG.144"; transcript_id "STRG.144.1"; reference_id "FBtr0078028"; ref_gene_id "FBgn0003916"; cov "295.742371"; FPKM "4.898798"; TPM "8.101397";
2L	StringTie	exon	901491	901654	1000	-	.	gene_id "STRG.144"; transcript_id "STRG.144.1"; exon_number "1"; reference_id "FBtr0078028"; ref_gene_id "FBgn0003916"; cov "295.742371";
2L	StringTie	transcript	914553	917799	1000	+	.	gene_id "STRG.145"; transcript_id "STRG.145.1"; cov "37.344410"; FPKM "0.618588"; TPM "1.022991";
2L	StringTie	exon	914553	914615	1000	+	.	gene_id "STRG.145"; transcript_id "STRG.145.1"; exon_number "1"; cov "1.555555";
2L	StringTie	exon	914800	915003	1000	+	.	gene_id "STRG.145"; transcript_id "STRG.145.1"; exon_number "2"; cov "7.460784";
2L	StringTie	exon	915058	915269	1000	+	.	gene_id "STRG.145"; transcript_id "STRG.145.1"; exon_number "3"; cov "4.033019";
2L	StringTie	exon	915325	915447	1000	+	.	gene_id "STRG.145"; transcript_id "STRG.145.1"; exon_number "4"; cov "10.146341";
2L	StringTie	exon	915508	915750	1000	+	.	gene_id "STRG.145"; transcript_id "STRG.145.1"; exon_number "5"; cov "6.094650";
2L	StringTie	exon	915815	916231	1000	+	.	gene_id "STRG.145"; transcript_id "STRG.145.1"; exon_number "6"; cov "12.899282";
2L	StringTie	exon	916282	916653	1000	+	.	gene_id "STRG.145"; transcript_id "STRG.145.1"; exon_number "7"; cov "19.263441";
2L	StringTie	exon	916707	917387	1000	+	.	gene_id "STRG.145"; transcript_id "STRG.145.1"; exon_number "8"; cov "59.271660";
2L	StringTie	exon	917467	917799	1000	+	.	gene_id "STRG.145"; transcript_id "STRG.145.1"; exon_number "9"; cov "122.447449";
2L	StringTie	transcript	922793	958098	1000	+	.	gene_id "STRG.146"; transcript_id "STRG.146.1"; reference_id "FBtr0077949"; ref_gene_id "FBgn0028481"; cov "147.885330"; FPKM "2.449633"; TPM "4.051086";
2L	StringTie	exon	922793	923219	1000	+	.	gene_id "STRG.146"; transcript_id "STRG.146.1"; exon_number "1"; reference_id "FBtr0077949"; ref_gene_id "FBgn0028481"; cov "4.044497";
2L	StringTie	exon	930065	930423	1000	+	.	gene_id "STRG.146"; transcript_id "STRG.146.1"; exon_number "2"; reference_id "FBtr0077949"; ref_gene_id "FBgn0028481"; cov "13.846797";
2L	StringTie	exon	950492	950578	1000	+	.	gene_id "STRG.146"; transcript_id "STRG.146.1"; exon_number "3"; reference_id "FBtr0077949"; ref_gene_id "FBgn0028481"; cov "11.747126";
2L	StringTie	exon	951587	952142	1000	+	.	gene_id "STRG.146"; transcript_id "STRG.146.1"; exon_number "4"; reference_id "FBtr0077949"; ref_gene_id "FBgn0028481"; cov "7.839928";
2L	StringTie	exon	952256	953333	1000	+	.	gene_id "STRG.146"; transcript_id "STRG.146.1"; exon_number "5"; reference_id "FBtr0077949"; ref_gene_id "FBgn0028481"; cov "28.154453";
2L	StringTie	exon	953396	953510	1000	+	.	gene_id "STRG.146"; transcript_id "STRG.146.1"; exon_number "6"; reference_id "FBtr0077949"; ref_gene_id "FBgn0028481"; cov "53.165218";
2L	StringTie	exon	956249	956334	1000	+	.	gene_id "STRG.146"; transcript_id "STRG.146.1"; exon_number "7"; reference_id "FBtr0077949"; ref_gene_id "FBgn0028481"; cov "57.936047";
2L	StringTie	exon	956404	956792	1000	+	.	gene_id "STRG.146"; transcript_id "STRG.146.1"; exon_number "8"; reference_id "FBtr0077949"; ref_gene_id "FBgn0028481"; cov "44.262211";
2L	StringTie	exon	956860	956944	1000	+	.	gene_id "STRG.146"; transcript_id "STRG.146.1"; exon_number "9"; reference_id "FBtr0077949"; ref_gene_id "FBgn0028481"; cov "65.741173";
2L	StringTie	exon	957052	957209	1000	+	.	gene_id "STRG.146"; transcript_id "STRG.146.1"; exon_number "10"; reference_id "FBtr0077949"; ref_gene_id "FBgn0028481"; cov "93.183548";
2L	StringTie	exon	957279	958098	1000	+	.	gene_id "STRG.146"; transcript_id "STRG.146.1"; exon_number "11"; reference_id "FBtr0077949"; ref_gene_id "FBgn0028481"; cov "639.204895";
2L	StringTie	transcript	960894	961897	1000	+	.	gene_id "STRG.147"; transcript_id "STRG.147.1"; cov "8.896415"; FPKM "0.147364"; TPM "0.243703";
2L	StringTie	exon	960894	961897	1000	+	.	gene_id "STRG.147"; transcript_id "STRG.147.1"; exon_number "1"; cov "8.896415";
2L	StringTie	transcript	976933	984482	1000	+	.	gene_id "STRG.148"; transcript_id "STRG.148.1"; cov "13.888149"; FPKM "0.230049"; TPM "0.380444";
2L	StringTie	exon	976933	977278	1000	+	.	gene_id "STRG.148"; transcript_id "STRG.148.1"; exon_number "1"; cov "15.370156";
2L	StringTie	exon	984429	984482	1000	+	.	gene_id "STRG.148"; transcript_id "STRG.148.1"; exon_number "2"; cov "4.392330";
2L	StringTie	transcript	976933	984482	1000	+	.	gene_id "STRG.148"; transcript_id "STRG.148.2"; cov "15.513118"; FPKM "0.256966"; TPM "0.424957";
2L	StringTie	exon	976933	977162	1000	+	.	gene_id "STRG.148"; transcript_id "STRG.148.2"; exon_number "1"; cov "11.009412";
2L	StringTie	exon	984313	984482	1000	+	.	gene_id "STRG.148"; transcript_id "STRG.148.2"; exon_number "2"; cov "21.606367";
2L	StringTie	transcript	976933	984482	1000	+	.	gene_id "STRG.148"; transcript_id "STRG.148.3"; cov "10.444536"; FPKM "0.173008"; TPM "0.286112";
2L	StringTie	exon	976933	977205	1000	+	.	gene_id "STRG.148"; transcript_id "STRG.148.3"; exon_number "1"; cov "9.560959";
2L	StringTie	exon	984356	984482	1000	+	.	gene_id "STRG.148"; transcript_id "STRG.148.3"; exon_number "2"; cov "12.343877";
2L	StringTie	transcript	976935	977362	1000	+	.	gene_id "STRG.148"; transcript_id "STRG.148.4"; reference_id "ROO_LTR_dup61"; ref_gene_id "ROO_LTR"; cov "22.082937"; FPKM "0.365791"; TPM "0.604927";
2L	StringTie	exon	976935	977362	1000	+	.	gene_id "STRG.148"; transcript_id "STRG.148.4"; exon_number "1"; reference_id "ROO_LTR_dup61"; ref_gene_id "ROO_LTR"; cov "22.082937";
2L	StringTie	transcript	983448	984084	1000	+	.	gene_id "STRG.149"; transcript_id "STRG.149.1"; reference_id "ROO_I-int_dup217"; ref_gene_id "ROO_I-int"; cov "2.968881"; FPKM "0.049178"; TPM "0.081328";
2L	StringTie	exon	983448	984084	1000	+	.	gene_id "STRG.149"; transcript_id "STRG.149.1"; exon_number "1"; reference_id "ROO_I-int_dup217"; ref_gene_id "ROO_I-int"; cov "2.968881";
2L	StringTie	transcript	984085	984512	1000	+	.	gene_id "STRG.148"; transcript_id "STRG.148.5"; reference_id "ROO_LTR_dup62"; ref_gene_id "ROO_LTR"; cov "24.201641"; FPKM "0.400886"; TPM "0.662966";
2L	StringTie	exon	984085	984512	1000	+	.	gene_id "STRG.148"; transcript_id "STRG.148.5"; exon_number "1"; reference_id "ROO_LTR_dup62"; ref_gene_id "ROO_LTR"; cov "24.201641";
2L	StringTie	transcript	996780	997207	1000	-	.	gene_id "STRG.150"; transcript_id "STRG.150.1"; reference_id "ROO_LTR_dup63"; ref_gene_id "ROO_LTR"; cov "35.082691"; FPKM "0.581124"; TPM "0.961035";
2L	StringTie	exon	996780	997207	1000	-	.	gene_id "STRG.150"; transcript_id "STRG.150.1"; exon_number "1"; reference_id "ROO_LTR_dup63"; ref_gene_id "ROO_LTR"; cov "35.082691";
2L	StringTie	transcript	997208	1000000	1000	-	.	gene_id "STRG.151"; transcript_id "STRG.151.1"; reference_id "ROO_I-int_dup218"; ref_gene_id "ROO_I-int"; cov "2.352015"; FPKM "0.038960"; TPM "0.064430";
2L	StringTie	exon	997208	1000000	1000	-	.	gene_id "STRG.151"; transcript_id "STRG.151.1"; exon_number "1"; reference_id "ROO_I-int_dup218"; ref_gene_id "ROO_I-int"; cov "2.352015";
2L	StringTie	transcript	1005389	1005816	1000	-	.	gene_id "STRG.152"; transcript_id "STRG.152.1"; reference_id "ROO_LTR_dup64"; ref_gene_id "ROO_LTR"; cov "36.092033"; FPKM "0.597843"; TPM "0.988684";
2L	StringTie	exon	1005389	1005816	1000	-	.	gene_id "STRG.152"; transcript_id "STRG.152.1"; exon_number "1"; reference_id "ROO_LTR_dup64"; ref_gene_id "ROO_LTR"; cov "36.092033";
2L	StringTie	transcript	1011421	1043218	1000	-	.	gene_id "STRG.153"; transcript_id "STRG.153.1"; reference_id "FBtr0301416"; ref_gene_id "FBgn0031294"; cov "377.054016"; FPKM "6.245677"; TPM "10.328801";
2L	StringTie	exon	1011421	1014484	1000	-	.	gene_id "STRG.153"; transcript_id "STRG.153.1"; exon_number "1"; reference_id "FBtr0301416"; ref_gene_id "FBgn0031294"; cov "699.257202";
2L	StringTie	exon	1014550	1014716	1000	-	.	gene_id "STRG.153"; transcript_id "STRG.153.1"; exon_number "2"; reference_id "FBtr0301416"; ref_gene_id "FBgn0031294"; cov "146.898209";
2L	StringTie	exon	1014777	1014974	1000	-	.	gene_id "STRG.153"; transcript_id "STRG.153.1"; exon_number "3"; reference_id "FBtr0301416"; ref_gene_id "FBgn0031294"; cov "239.323227";
2L	StringTie	exon	1015035	1015256	1000	-	.	gene_id "STRG.153"; transcript_id "STRG.153.1"; exon_number "4"; reference_id "FBtr0301416"; ref_gene_id "FBgn0031294"; cov "232.081085";
2L	StringTie	exon	1015315	1015927	1000	-	.	gene_id "STRG.153"; transcript_id "STRG.153.1"; exon_number "5"; reference_id "FBtr0301416"; ref_gene_id "FBgn0031294"; cov "109.011421";
2L	StringTie	exon	1015993	1016076	1000	-	.	gene_id "STRG.153"; transcript_id "STRG.153.1"; exon_number "6"; reference_id "FBtr0301416"; ref_gene_id "FBgn0031294"; cov "232.476196";
2L	StringTie	exon	1016139	1017641	1000	-	.	gene_id "STRG.153"; transcript_id "STRG.153.1"; exon_number "7"; reference_id "FBtr0301416"; ref_gene_id "FBgn0031294"; cov "98.181633";
2L	StringTie	exon	1017711	1017768	1000	-	.	gene_id "STRG.153"; transcript_id "STRG.153.1"; exon_number "8"; reference_id "FBtr0301416"; ref_gene_id "FBgn0031294"; cov "24.879311";
2L	StringTie	exon	1019268	1019321	1000	-	.	gene_id "STRG.153"; transcript_id "STRG.153.1"; exon_number "9"; reference_id "FBtr0301416"; ref_gene_id "FBgn0031294"; cov "30.259260";
2L	StringTie	exon	1033687	1034190	1000	-	.	gene_id "STRG.153"; transcript_id "STRG.153.1"; exon_number "10"; reference_id "FBtr0301416"; ref_gene_id "FBgn0031294"; cov "32.970238";
2L	StringTie	exon	1042964	1043218	1000	-	.	gene_id "STRG.153"; transcript_id "STRG.153.1"; exon_number "11"; reference_id "FBtr0301416"; ref_gene_id "FBgn0031294"; cov "58.745098";
2L	StringTie	transcript	1026105	1026897	1000	-	.	gene_id "STRG.154"; transcript_id "STRG.154.1"; reference_id "FBtr0077997"; ref_gene_id "FBgn0031295"; cov "3.870114"; FPKM "0.064106"; TPM "0.106016";
2L	StringTie	exon	1026105	1026897	1000	-	.	gene_id "STRG.154"; transcript_id "STRG.154.1"; exon_number "1"; reference_id "FBtr0077997"; ref_gene_id "FBgn0031295"; cov "3.870114";
2L	StringTie	transcript	1046679	1047111	1000	-	.	gene_id "STRG.155"; transcript_id "STRG.155.1"; cov "3.321127"; FPKM "0.055013"; TPM "0.090977";
2L	StringTie	exon	1046679	1046731	1000	-	.	gene_id "STRG.155"; transcript_id "STRG.155.1"; exon_number "1"; cov "1.000000";
2L	StringTie	exon	1046810	1047111	1000	-	.	gene_id "STRG.155"; transcript_id "STRG.155.1"; exon_number "2"; cov "3.728477";
2L	StringTie	transcript	1049674	1077815	1000	-	.	gene_id "STRG.156"; transcript_id "STRG.156.1"; reference_id "FBtr0077993"; ref_gene_id "FBgn0003310"; cov "62.510563"; FPKM "1.035450"; TPM "1.712379";
2L	StringTie	exon	1049674	1052265	1000	-	.	gene_id "STRG.156"; transcript_id "STRG.156.1"; exon_number "1"; reference_id "FBtr0077993"; ref_gene_id "FBgn0003310"; cov "119.140045";
2L	StringTie	exon	1052331	1052495	1000	-	.	gene_id "STRG.156"; transcript_id "STRG.156.1"; exon_number "2"; reference_id "FBtr0077993"; ref_gene_id "FBgn0003310"; cov "8.830303";
2L	StringTie	exon	1052566	1053053	1000	-	.	gene_id "STRG.156"; transcript_id "STRG.156.1"; exon_number "3"; reference_id "FBtr0077993"; ref_gene_id "FBgn0003310"; cov "1.885246";
2L	StringTie	exon	1061234	1062213	1000	-	.	gene_id "STRG.156"; transcript_id "STRG.156.1"; exon_number "4"; reference_id "FBtr0077993"; ref_gene_id "FBgn0003310"; cov "9.854082";
2L	StringTie	exon	1076835	1077815	1000	-	.	gene_id "STRG.156"; transcript_id "STRG.156.1"; exon_number "5"; reference_id "FBtr0077993"; ref_gene_id "FBgn0003310"; cov "4.673802";
2L	StringTie	transcript	1077948	1080803	1000	+	.	gene_id "STRG.157"; transcript_id "STRG.157.1"; reference_id "FBtr0077952"; ref_gene_id "FBgn0015905"; cov "80.237885"; FPKM "1.329093"; TPM "2.197991";
2L	StringTie	exon	1077948	1078568	1000	+	.	gene_id "STRG.157"; transcript_id "STRG.157.1"; exon_number "1"; reference_id "FBtr0077952"; ref_gene_id "FBgn0015905"; cov "22.363930";
2L	StringTie	exon	1078625	1079065	1000	+	.	gene_id "STRG.157"; transcript_id "STRG.157.1"; exon_number "2"; reference_id "FBtr0077952"; ref_gene_id "FBgn0015905"; cov "46.650795";
2L	StringTie	exon	1079121	1080803	1000	+	.	gene_id "STRG.157"; transcript_id "STRG.157.1"; exon_number "3"; reference_id "FBtr0077952"; ref_gene_id "FBgn0015905"; cov "110.393349";
2L	StringTie	transcript	1080911	1083378	1000	+	.	gene_id "STRG.158"; transcript_id "STRG.158.1"; reference_id "FBtr0077953"; ref_gene_id "FBgn0031298"; cov "799.316833"; FPKM "13.240211"; TPM "21.896027";
2L	StringTie	exon	1080911	1081427	1000	+	.	gene_id "STRG.158"; transcript_id "STRG.158.1"; exon_number "1"; reference_id "FBtr0077953"; ref_gene_id "FBgn0031298"; cov "274.596161";
2L	StringTie	exon	1081578	1081920	1000	+	.	gene_id "STRG.158"; transcript_id "STRG.158.1"; exon_number "2"; reference_id "FBtr0077953"; ref_gene_id "FBgn0031298"; cov "538.622742";
2L	StringTie	exon	1081977	1082056	1000	+	.	gene_id "STRG.158"; transcript_id "STRG.158.1"; exon_number "3"; reference_id "FBtr0077953"; ref_gene_id "FBgn0031298"; cov "719.431580";
2L	StringTie	exon	1082120	1082665	1000	+	.	gene_id "STRG.158"; transcript_id "STRG.158.1"; exon_number "4"; reference_id "FBtr0077953"; ref_gene_id "FBgn0031298"; cov "957.761230";
2L	StringTie	exon	1082789	1083378	1000	+	.	gene_id "STRG.158"; transcript_id "STRG.158.1"; exon_number "5"; reference_id "FBtr0077953"; ref_gene_id "FBgn0031298"; cov "1274.874146";
2L	StringTie	transcript	1080911	1085380	1000	+	.	gene_id "STRG.158"; transcript_id "STRG.158.2"; reference_id "FBtr0332569"; ref_gene_id "FBgn0031298"; cov "35.912117"; FPKM "0.594863"; TPM "0.983756";
2L	StringTie	exon	1080911	1081427	1000	+	.	gene_id "STRG.158"; transcript_id "STRG.158.2"; exon_number "1"; reference_id "FBtr0332569"; ref_gene_id "FBgn0031298"; cov "9.997627";
2L	StringTie	exon	1081578	1081920	1000	+	.	gene_id "STRG.158"; transcript_id "STRG.158.2"; exon_number "2"; reference_id "FBtr0332569"; ref_gene_id "FBgn0031298"; cov "19.610434";
2L	StringTie	exon	1081977	1082056	1000	+	.	gene_id "STRG.158"; transcript_id "STRG.158.2"; exon_number "3"; reference_id "FBtr0332569"; ref_gene_id "FBgn0031298"; cov "26.193405";
2L	StringTie	exon	1082120	1082665	1000	+	.	gene_id "STRG.158"; transcript_id "STRG.158.2"; exon_number "4"; reference_id "FBtr0332569"; ref_gene_id "FBgn0031298"; cov "34.870621";
2L	StringTie	exon	1082792	1085380	1000	+	.	gene_id "STRG.158"; transcript_id "STRG.158.2"; exon_number "5"; reference_id "FBtr0332569"; ref_gene_id "FBgn0031298"; cov "43.766666";
2L	StringTie	transcript	1083091	1102504	1000	-	.	gene_id "STRG.159"; transcript_id "STRG.159.1"; reference_id "FBtr0332570"; ref_gene_id "FBgn0031299"; cov "384.972382"; FPKM "6.376840"; TPM "10.545712";
2L	StringTie	exon	1083091	1084836	1000	-	.	gene_id "STRG.159"; transcript_id "STRG.159.1"; exon_number "1"; reference_id "FBtr0332570"; ref_gene_id "FBgn0031299"; cov "569.141724";
2L	StringTie	exon	1084894	1085136	1000	-	.	gene_id "STRG.159"; transcript_id "STRG.159.1"; exon_number "2"; reference_id "FBtr0332570"; ref_gene_id "FBgn0031299"; cov "290.235779";
2L	StringTie	exon	1085201	1085309	1000	-	.	gene_id "STRG.159"; transcript_id "STRG.159.1"; exon_number "3"; reference_id "FBtr0332570"; ref_gene_id "FBgn0031299"; cov "297.314026";
2L	StringTie	exon	1085524	1085680	1000	-	.	gene_id "STRG.159"; transcript_id "STRG.159.1"; exon_number "4"; reference_id "FBtr0332570"; ref_gene_id "FBgn0031299"; cov "153.542801";
2L	StringTie	exon	1085744	1085861	1000	-	.	gene_id "STRG.159"; transcript_id "STRG.159.1"; exon_number "5"; reference_id "FBtr0332570"; ref_gene_id "FBgn0031299"; cov "157.849380";
2L	StringTie	exon	1085927	1086026	1000	-	.	gene_id "STRG.159"; transcript_id "STRG.159.1"; exon_number "6"; reference_id "FBtr0332570"; ref_gene_id "FBgn0031299"; cov "113.944054";
2L	StringTie	exon	1087695	1088106	1000	-	.	gene_id "STRG.159"; transcript_id "STRG.159.1"; exon_number "7"; reference_id "FBtr0332570"; ref_gene_id "FBgn0031299"; cov "64.337982";
2L	StringTie	exon	1101921	1101968	1000	-	.	gene_id "STRG.159"; transcript_id "STRG.159.1"; exon_number "8"; reference_id "FBtr0332570"; ref_gene_id "FBgn0031299"; cov "94.099998";
2L	StringTie	exon	1102323	1102504	1000	-	.	gene_id "STRG.159"; transcript_id "STRG.159.1"; exon_number "9"; reference_id "FBtr0332570"; ref_gene_id "FBgn0031299"; cov "95.506485";
2L	StringTie	transcript	1083248	1102504	1000	-	.	gene_id "STRG.159"; transcript_id "STRG.159.2"; reference_id "FBtr0332571"; ref_gene_id "FBgn0031299"; cov "47.745564"; FPKM "0.790877"; TPM "1.307915";
2L	StringTie	exon	1083248	1084836	1000	-	.	gene_id "STRG.159"; transcript_id "STRG.159.2"; exon_number "1"; reference_id "FBtr0332571"; ref_gene_id "FBgn0031299"; cov "70.822517";
2L	StringTie	exon	1084894	1085136	1000	-	.	gene_id "STRG.159"; transcript_id "STRG.159.2"; exon_number "2"; reference_id "FBtr0332571"; ref_gene_id "FBgn0031299"; cov "38.133656";
2L	StringTie	exon	1085201	1085309	1000	-	.	gene_id "STRG.159"; transcript_id "STRG.159.2"; exon_number "3"; reference_id "FBtr0332571"; ref_gene_id "FBgn0031299"; cov "39.063656";
2L	StringTie	exon	1085524	1085680	1000	-	.	gene_id "STRG.159"; transcript_id "STRG.159.2"; exon_number "4"; reference_id "FBtr0332571"; ref_gene_id "FBgn0031299"; cov "20.173763";
2L	StringTie	exon	1085744	1085861	1000	-	.	gene_id "STRG.159"; transcript_id "STRG.159.2"; exon_number "5"; reference_id "FBtr0332571"; ref_gene_id "FBgn0031299"; cov "20.739601";
2L	StringTie	exon	1085927	1086026	1000	-	.	gene_id "STRG.159"; transcript_id "STRG.159.2"; exon_number "6"; reference_id "FBtr0332571"; ref_gene_id "FBgn0031299"; cov "14.970943";
2L	StringTie	exon	1087695	1088106	1000	-	.	gene_id "STRG.159"; transcript_id "STRG.159.2"; exon_number "7"; reference_id "FBtr0332571"; ref_gene_id "FBgn0031299"; cov "8.453275";
2L	StringTie	exon	1102323	1102504	1000	-	.	gene_id "STRG.159"; transcript_id "STRG.159.2"; exon_number "8"; reference_id "FBtr0332571"; ref_gene_id "FBgn0031299"; cov "12.548459";
2L	StringTie	transcript	1103254	1108373	1000	-	.	gene_id "STRG.160"; transcript_id "STRG.160.1"; reference_id "FBtr0332273"; ref_gene_id "FBgn0261938"; cov "23.234331"; FPKM "0.384863"; TPM "0.636468";
2L	StringTie	exon	1103254	1103820	1000	-	.	gene_id "STRG.160"; transcript_id "STRG.160.1"; exon_number "1"; reference_id "FBtr0332273"; ref_gene_id "FBgn0261938"; cov "61.959339";
2L	StringTie	exon	1103879	1105101	1000	-	.	gene_id "STRG.160"; transcript_id "STRG.160.1"; exon_number "2"; reference_id "FBtr0332273"; ref_gene_id "FBgn0261938"; cov "36.719662";
2L	StringTie	exon	1105159	1106298	1000	-	.	gene_id "STRG.160"; transcript_id "STRG.160.1"; exon_number "3"; reference_id "FBtr0332273"; ref_gene_id "FBgn0261938"; cov "12.832289";
2L	StringTie	exon	1106356	1107106	1000	-	.	gene_id "STRG.160"; transcript_id "STRG.160.1"; exon_number "4"; reference_id "FBtr0332273"; ref_gene_id "FBgn0261938"; cov "11.296836";
2L	StringTie	exon	1107161	1107316	1000	-	.	gene_id "STRG.160"; transcript_id "STRG.160.1"; exon_number "5"; reference_id "FBtr0332273"; ref_gene_id "FBgn0261938"; cov "6.751971";
2L	StringTie	exon	1107373	1107757	1000	-	.	gene_id "STRG.160"; transcript_id "STRG.160.1"; exon_number "6"; reference_id "FBtr0332273"; ref_gene_id "FBgn0261938"; cov "8.757943";
2L	StringTie	exon	1107812	1107949	1000	-	.	gene_id "STRG.160"; transcript_id "STRG.160.1"; exon_number "7"; reference_id "FBtr0332273"; ref_gene_id "FBgn0261938"; cov "5.221519";
2L	StringTie	exon	1108016	1108373	1000	-	.	gene_id "STRG.160"; transcript_id "STRG.160.1"; exon_number "8"; reference_id "FBtr0332273"; ref_gene_id "FBgn0261938"; cov "3.692919";
2L	StringTie	transcript	1103483	1108373	1000	-	.	gene_id "STRG.160"; transcript_id "STRG.160.2"; reference_id "FBtr0077989"; ref_gene_id "FBgn0261938"; cov "93.576843"; FPKM "1.550045"; TPM "2.563390";
2L	StringTie	exon	1103483	1103820	1000	-	.	gene_id "STRG.160"; transcript_id "STRG.160.2"; exon_number "1"; reference_id "FBtr0077989"; ref_gene_id "FBgn0261938"; cov "347.162872";
2L	StringTie	exon	1103879	1105101	1000	-	.	gene_id "STRG.160"; transcript_id "STRG.160.2"; exon_number "2"; reference_id "FBtr0077989"; ref_gene_id "FBgn0261938"; cov "149.230484";
2L	StringTie	exon	1105159	1106298	1000	-	.	gene_id "STRG.160"; transcript_id "STRG.160.2"; exon_number "3"; reference_id "FBtr0077989"; ref_gene_id "FBgn0261938"; cov "52.151047";
2L	StringTie	exon	1106356	1107106	1000	-	.	gene_id "STRG.160"; transcript_id "STRG.160.2"; exon_number "4"; reference_id "FBtr0077989"; ref_gene_id "FBgn0261938"; cov "45.910889";
2L	StringTie	exon	1107161	1107316	1000	-	.	gene_id "STRG.160"; transcript_id "STRG.160.2"; exon_number "5"; reference_id "FBtr0077989"; ref_gene_id "FBgn0261938"; cov "27.440336";
2L	StringTie	exon	1107373	1107757	1000	-	.	gene_id "STRG.160"; transcript_id "STRG.160.2"; exon_number "6"; reference_id "FBtr0077989"; ref_gene_id "FBgn0261938"; cov "35.592705";
2L	StringTie	exon	1107812	1107949	1000	-	.	gene_id "STRG.160"; transcript_id "STRG.160.2"; exon_number "7"; reference_id "FBtr0077989"; ref_gene_id "FBgn0261938"; cov "21.220509";
2L	StringTie	exon	1108016	1108373	1000	-	.	gene_id "STRG.160"; transcript_id "STRG.160.2"; exon_number "8"; reference_id "FBtr0077989"; ref_gene_id "FBgn0261938"; cov "15.008199";
2L	StringTie	transcript	1112941	1114138	1000	+	.	gene_id "STRG.161"; transcript_id "STRG.161.1"; reference_id "FBtr0077955"; ref_gene_id "FBgn0031302"; cov "85.848221"; FPKM "1.422025"; TPM "2.351677";
2L	StringTie	exon	1112941	1113152	1000	+	.	gene_id "STRG.161"; transcript_id "STRG.161.1"; exon_number "1"; reference_id "FBtr0077955"; ref_gene_id "FBgn0031302"; cov "12.314072";
2L	StringTie	exon	1113204	1113501	1000	+	.	gene_id "STRG.161"; transcript_id "STRG.161.1"; exon_number "2"; reference_id "FBtr0077955"; ref_gene_id "FBgn0031302"; cov "39.366734";
2L	StringTie	exon	1113559	1113765	1000	+	.	gene_id "STRG.161"; transcript_id "STRG.161.1"; exon_number "3"; reference_id "FBtr0077955"; ref_gene_id "FBgn0031302"; cov "98.944160";
2L	StringTie	exon	1113826	1114138	1000	+	.	gene_id "STRG.161"; transcript_id "STRG.161.1"; exon_number "4"; reference_id "FBtr0077955"; ref_gene_id "FBgn0031302"; cov "171.247131";
2L	StringTie	transcript	1112983	1114138	1000	+	.	gene_id "STRG.161"; transcript_id "STRG.161.2"; cov "24.064175"; FPKM "0.398609"; TPM "0.659200";
2L	StringTie	exon	1112983	1113765	1000	+	.	gene_id "STRG.161"; transcript_id "STRG.161.2"; exon_number "1"; cov "14.283129";
2L	StringTie	exon	1113826	1114138	1000	+	.	gene_id "STRG.161"; transcript_id "STRG.161.2"; exon_number "2"; cov "48.532421";
2L	StringTie	transcript	1114654	1119031	1000	-	.	gene_id "STRG.162"; transcript_id "STRG.162.1"; reference_id "FBtr0077988"; ref_gene_id "FBgn0016926"; cov "4697.505371"; FPKM "77.811394"; TPM "128.680771";
2L	StringTie	exon	1114654	1115943	1000	-	.	gene_id "STRG.162"; transcript_id "STRG.162.1"; exon_number "1"; reference_id "FBtr0077988"; ref_gene_id "FBgn0016926"; cov "7325.125000";
2L	StringTie	exon	1116441	1116690	1000	-	.	gene_id "STRG.162"; transcript_id "STRG.162.1"; exon_number "2"; reference_id "FBtr0077988"; ref_gene_id "FBgn0016926"; cov "550.662598";
2L	StringTie	exon	1117444	1117516	1000	-	.	gene_id "STRG.162"; transcript_id "STRG.162.1"; exon_number "3"; reference_id "FBtr0077988"; ref_gene_id "FBgn0016926"; cov "569.536133";
2L	StringTie	exon	1118566	1119031	1000	-	.	gene_id "STRG.162"; transcript_id "STRG.162.1"; exon_number "4"; reference_id "FBtr0077988"; ref_gene_id "FBgn0016926"; cov "294.980682";
2L	StringTie	transcript	1114654	1128953	1000	-	.	gene_id "STRG.162"; transcript_id "STRG.162.2"; reference_id "FBtr0077987"; ref_gene_id "FBgn0016926"; cov "200.596649"; FPKM "3.322765"; TPM "5.495030";
2L	StringTie	exon	1114654	1115943	1000	-	.	gene_id "STRG.162"; transcript_id "STRG.162.2"; exon_number "1"; reference_id "FBtr0077987"; ref_gene_id "FBgn0016926"; cov "285.221405";
2L	StringTie	exon	1116441	1116690	1000	-	.	gene_id "STRG.162"; transcript_id "STRG.162.2"; exon_number "2"; reference_id "FBtr0077987"; ref_gene_id "FBgn0016926"; cov "21.441378";
2L	StringTie	exon	1117444	1117516	1000	-	.	gene_id "STRG.162"; transcript_id "STRG.162.2"; exon_number "3"; reference_id "FBtr0077987"; ref_gene_id "FBgn0016926"; cov "22.176260";
2L	StringTie	exon	1128129	1128345	1000	-	.	gene_id "STRG.162"; transcript_id "STRG.162.2"; exon_number "4"; reference_id "FBtr0077987"; ref_gene_id "FBgn0016926"; cov "97.011871";
2L	StringTie	exon	1128804	1128953	1000	-	.	gene_id "STRG.162"; transcript_id "STRG.162.2"; exon_number "5"; reference_id "FBtr0077987"; ref_gene_id "FBgn0016926"; cov "8.100000";
2L	StringTie	transcript	1129316	1132411	1000	+	.	gene_id "STRG.163"; transcript_id "STRG.163.1"; reference_id "FBtr0077956"; ref_gene_id "FBgn0031304"; cov "490.420227"; FPKM "8.123521"; TPM "13.434290";
2L	StringTie	exon	1129316	1129505	1000	+	.	gene_id "STRG.163"; transcript_id "STRG.163.1"; exon_number "1"; reference_id "FBtr0077956"; ref_gene_id "FBgn0031304"; cov "165.668427";
2L	StringTie	exon	1129819	1131181	1000	+	.	gene_id "STRG.163"; transcript_id "STRG.163.1"; exon_number "2"; reference_id "FBtr0077956"; ref_gene_id "FBgn0031304"; cov "279.588379";
2L	StringTie	exon	1131264	1132411	1000	+	.	gene_id "STRG.163"; transcript_id "STRG.163.1"; exon_number "3"; reference_id "FBtr0077956"; ref_gene_id "FBgn0031304"; cov "794.485229";
2L	StringTie	transcript	1132332	1134098	1000	-	.	gene_id "STRG.164"; transcript_id "STRG.164.1"; reference_id "FBtr0077986"; ref_gene_id "FBgn0031305"; cov "31760.037109"; FPKM "526.086243"; TPM "870.016235";
2L	StringTie	exon	1132332	1134098	1000	-	.	gene_id "STRG.164"; transcript_id "STRG.164.1"; exon_number "1"; reference_id "FBtr0077986"; ref_gene_id "FBgn0031305"; cov "31760.037109";
2L	StringTie	transcript	1134693	1140988	1000	+	.	gene_id "STRG.165"; transcript_id "STRG.165.1"; reference_id "FBtr0077957"; ref_gene_id "FBgn0031306"; cov "1890.823120"; FPKM "31.320366"; TPM "51.796124";
2L	StringTie	exon	1134693	1135081	1000	+	.	gene_id "STRG.165"; transcript_id "STRG.165.1"; exon_number "1"; reference_id "FBtr0077957"; ref_gene_id "FBgn0031306"; cov "943.563843";
2L	StringTie	exon	1138621	1139067	1000	+	.	gene_id "STRG.165"; transcript_id "STRG.165.1"; exon_number "2"; reference_id "FBtr0077957"; ref_gene_id "FBgn0031306"; cov "641.999023";
2L	StringTie	exon	1139124	1139385	1000	+	.	gene_id "STRG.165"; transcript_id "STRG.165.1"; exon_number "3"; reference_id "FBtr0077957"; ref_gene_id "FBgn0031306"; cov "1479.467651";
2L	StringTie	exon	1139483	1139763	1000	+	.	gene_id "STRG.165"; transcript_id "STRG.165.1"; exon_number "4"; reference_id "FBtr0077957"; ref_gene_id "FBgn0031306"; cov "1017.403381";
2L	StringTie	exon	1139832	1140988	1000	+	.	gene_id "STRG.165"; transcript_id "STRG.165.1"; exon_number "5"; reference_id "FBtr0077957"; ref_gene_id "FBgn0031306"; cov "2997.058594";
2L	StringTie	transcript	1134693	1141156	1000	+	.	gene_id "STRG.165"; transcript_id "STRG.165.2"; reference_id "FBtr0332271"; ref_gene_id "FBgn0031306"; cov "432.958527"; FPKM "7.171702"; TPM "11.860217";
2L	StringTie	exon	1134693	1135081	1000	+	.	gene_id "STRG.165"; transcript_id "STRG.165.2"; exon_number "1"; reference_id "FBtr0332271"; ref_gene_id "FBgn0031306"; cov "105.197144";
2L	StringTie	exon	1138621	1139067	1000	+	.	gene_id "STRG.165"; transcript_id "STRG.165.2"; exon_number "2"; reference_id "FBtr0332271"; ref_gene_id "FBgn0031306"; cov "71.575935";
2L	StringTie	exon	1139124	1139385	1000	+	.	gene_id "STRG.165"; transcript_id "STRG.165.2"; exon_number "3"; reference_id "FBtr0332271"; ref_gene_id "FBgn0031306"; cov "164.944595";
2L	StringTie	exon	1139483	1139763	1000	+	.	gene_id "STRG.165"; transcript_id "STRG.165.2"; exon_number "4"; reference_id "FBtr0332271"; ref_gene_id "FBgn0031306"; cov "113.429436";
2L	StringTie	exon	1139829	1141156	1000	+	.	gene_id "STRG.165"; transcript_id "STRG.165.2"; exon_number "5"; reference_id "FBtr0332271"; ref_gene_id "FBgn0031306"; cov "771.094482";
2L	StringTie	transcript	1147822	1149449	1000	+	.	gene_id "STRG.166"; transcript_id "STRG.166.1"; reference_id "FBtr0077959"; ref_gene_id "FBgn0283525"; cov "91.393013"; FPKM "1.513871"; TPM "2.503568";
2L	StringTie	exon	1147822	1149449	1000	+	.	gene_id "STRG.166"; transcript_id "STRG.166.1"; exon_number "1"; reference_id "FBtr0077959"; ref_gene_id "FBgn0283525"; cov "91.393013";
2L	StringTie	transcript	1149445	1150677	1000	-	.	gene_id "STRG.167"; transcript_id "STRG.167.1"; reference_id "FBtr0077985"; ref_gene_id "FBgn0031309"; cov "91.616783"; FPKM "1.517578"; TPM "2.509698";
2L	StringTie	exon	1149445	1149586	1000	-	.	gene_id "STRG.167"; transcript_id "STRG.167.1"; exon_number "1"; reference_id "FBtr0077985"; ref_gene_id "FBgn0031309"; cov "93.775826";
2L	StringTie	exon	1149651	1150069	1000	-	.	gene_id "STRG.167"; transcript_id "STRG.167.1"; exon_number "2"; reference_id "FBtr0077985"; ref_gene_id "FBgn0031309"; cov "125.544151";
2L	StringTie	exon	1150131	1150326	1000	-	.	gene_id "STRG.167"; transcript_id "STRG.167.1"; exon_number "3"; reference_id "FBtr0077985"; ref_gene_id "FBgn0031309"; cov "74.704079";
2L	StringTie	exon	1150379	1150559	1000	-	.	gene_id "STRG.167"; transcript_id "STRG.167.1"; exon_number "4"; reference_id "FBtr0077985"; ref_gene_id "FBgn0031309"; cov "58.005524";
2L	StringTie	exon	1150617	1150677	1000	-	.	gene_id "STRG.167"; transcript_id "STRG.167.1"; exon_number "5"; reference_id "FBtr0077985"; ref_gene_id "FBgn0031309"; cov "7.622951";
2L	StringTie	transcript	1150766	1151764	1000	+	.	gene_id "STRG.168"; transcript_id "STRG.168.1"; reference_id "FBtr0077960"; ref_gene_id "FBgn0031310"; cov "365.876556"; FPKM "6.060528"; TPM "10.022613";
2L	StringTie	exon	1150766	1151764	1000	+	.	gene_id "STRG.168"; transcript_id "STRG.168.1"; exon_number "1"; reference_id "FBtr0077960"; ref_gene_id "FBgn0031310"; cov "365.876556";
2L	StringTie	transcript	1151678	1158262	1000	-	.	gene_id "STRG.169"; transcript_id "STRG.169.1"; reference_id "FBtr0100022"; ref_gene_id "FBgn0261458"; cov "309.338470"; FPKM "5.124009"; TPM "8.473841";
2L	StringTie	exon	1151678	1152115	1000	-	.	gene_id "STRG.169"; transcript_id "STRG.169.1"; exon_number "1"; reference_id "FBtr0100022"; ref_gene_id "FBgn0261458"; cov "808.988586";
2L	StringTie	exon	1152177	1152700	1000	-	.	gene_id "STRG.169"; transcript_id "STRG.169.1"; exon_number "2"; reference_id "FBtr0100022"; ref_gene_id "FBgn0261458"; cov "350.572571";
2L	StringTie	exon	1152771	1153318	1000	-	.	gene_id "STRG.169"; transcript_id "STRG.169.1"; exon_number "3"; reference_id "FBtr0100022"; ref_gene_id "FBgn0261458"; cov "87.359001";
2L	StringTie	exon	1153386	1153731	1000	-	.	gene_id "STRG.169"; transcript_id "STRG.169.1"; exon_number "4"; reference_id "FBtr0100022"; ref_gene_id "FBgn0261458"; cov "103.129326";
2L	StringTie	exon	1158079	1158262	1000	-	.	gene_id "STRG.169"; transcript_id "STRG.169.1"; exon_number "5"; reference_id "FBtr0100022"; ref_gene_id "FBgn0261458"; cov "51.402172";
2L	StringTie	transcript	1151678	1156311	1000	-	.	gene_id "STRG.169"; transcript_id "STRG.169.2"; reference_id "FBtr0100023"; ref_gene_id "FBgn0261458"; cov "44.647327"; FPKM "0.739557"; TPM "1.223043";
2L	StringTie	exon	1151678	1152115	1000	-	.	gene_id "STRG.169"; transcript_id "STRG.169.2"; exon_number "1"; reference_id "FBtr0100023"; ref_gene_id "FBgn0261458"; cov "150.902069";
2L	StringTie	exon	1152177	1152700	1000	-	.	gene_id "STRG.169"; transcript_id "STRG.169.2"; exon_number "2"; reference_id "FBtr0100023"; ref_gene_id "FBgn0261458"; cov "65.392914";
2L	StringTie	exon	1152771	1153318	1000	-	.	gene_id "STRG.169"; transcript_id "STRG.169.2"; exon_number "3"; reference_id "FBtr0100023"; ref_gene_id "FBgn0261458"; cov "16.295227";
2L	StringTie	exon	1153386	1153731	1000	-	.	gene_id "STRG.169"; transcript_id "STRG.169.2"; exon_number "4"; reference_id "FBtr0100023"; ref_gene_id "FBgn0261458"; cov "19.236895";
2L	StringTie	exon	1154282	1154406	1000	-	.	gene_id "STRG.169"; transcript_id "STRG.169.2"; exon_number "5"; reference_id "FBtr0100023"; ref_gene_id "FBgn0261458"; cov "9.960000";
2L	StringTie	exon	1154552	1155053	1000	-	.	gene_id "STRG.169"; transcript_id "STRG.169.2"; exon_number "6"; reference_id "FBtr0100023"; ref_gene_id "FBgn0261458"; cov "25.292830";
2L	StringTie	exon	1155746	1156311	1000	-	.	gene_id "STRG.169"; transcript_id "STRG.169.2"; exon_number "7"; reference_id "FBtr0100023"; ref_gene_id "FBgn0261458"; cov "11.026408";
2L	StringTie	transcript	1151678	1156311	1000	-	.	gene_id "STRG.169"; transcript_id "STRG.169.3"; reference_id "FBtr0332274"; ref_gene_id "FBgn0261458"; cov "19.295887"; FPKM "0.319625"; TPM "0.528580";
2L	StringTie	exon	1151678	1152115	1000	-	.	gene_id "STRG.169"; transcript_id "STRG.169.3"; exon_number "1"; reference_id "FBtr0332274"; ref_gene_id "FBgn0261458"; cov "57.717384";
2L	StringTie	exon	1152177	1152700	1000	-	.	gene_id "STRG.169"; transcript_id "STRG.169.3"; exon_number "2"; reference_id "FBtr0332274"; ref_gene_id "FBgn0261458"; cov "25.011639";
2L	StringTie	exon	1152771	1153318	1000	-	.	gene_id "STRG.169"; transcript_id "STRG.169.3"; exon_number "3"; reference_id "FBtr0332274"; ref_gene_id "FBgn0261458"; cov "6.232638";
2L	StringTie	exon	1153386	1153731	1000	-	.	gene_id "STRG.169"; transcript_id "STRG.169.3"; exon_number "4"; reference_id "FBtr0332274"; ref_gene_id "FBgn0261458"; cov "7.357774";
2L	StringTie	exon	1155746	1156311	1000	-	.	gene_id "STRG.169"; transcript_id "STRG.169.3"; exon_number "5"; reference_id "FBtr0332274"; ref_gene_id "FBgn0261458"; cov "4.217407";
2L	StringTie	transcript	1158576	1159355	1000	-	.	gene_id "STRG.170"; transcript_id "STRG.170.1"; reference_id "FBtr0331290"; ref_gene_id "FBgn0264267"; cov "83.294815"; FPKM "1.379729"; TPM "2.281730";
2L	StringTie	exon	1158576	1159355	1000	-	.	gene_id "STRG.170"; transcript_id "STRG.170.1"; exon_number "1"; reference_id "FBtr0331290"; ref_gene_id "FBgn0264267"; cov "83.294815";
2L	StringTie	transcript	1158661	1160220	1000	+	.	gene_id "STRG.171"; transcript_id "STRG.171.1"; reference_id "FBtr0077961"; ref_gene_id "FBgn0031312"; cov "3168.704834"; FPKM "52.487720"; TPM "86.801682";
2L	StringTie	exon	1158661	1159467	1000	+	.	gene_id "STRG.171"; transcript_id "STRG.171.1"; exon_number "1"; reference_id "FBtr0077961"; ref_gene_id "FBgn0031312"; cov "3845.646729";
2L	StringTie	exon	1159756	1160220	1000	+	.	gene_id "STRG.171"; transcript_id "STRG.171.1"; exon_number "2"; reference_id "FBtr0077961"; ref_gene_id "FBgn0031312"; cov "1993.883057";
2L	StringTie	transcript	1158661	1160220	1000	+	.	gene_id "STRG.171"; transcript_id "STRG.171.2"; reference_id "FBtr0331287"; ref_gene_id "FBgn0031312"; cov "122.267792"; FPKM "2.025294"; TPM "3.349334";
2L	StringTie	exon	1158661	1158782	1000	+	.	gene_id "STRG.171"; transcript_id "STRG.171.2"; exon_number "1"; reference_id "FBtr0331287"; ref_gene_id "FBgn0031312"; cov "97.908875";
2L	StringTie	exon	1158857	1159467	1000	+	.	gene_id "STRG.171"; transcript_id "STRG.171.2"; exon_number "2"; reference_id "FBtr0331287"; ref_gene_id "FBgn0031312"; cov "159.105606";
2L	StringTie	exon	1159756	1160220	1000	+	.	gene_id "STRG.171"; transcript_id "STRG.171.2"; exon_number "3"; reference_id "FBtr0331287"; ref_gene_id "FBgn0031312"; cov "80.254631";
2L	StringTie	transcript	1160290	1163886	1000	-	.	gene_id "STRG.172"; transcript_id "STRG.172.1"; reference_id "FBtr0077981"; ref_gene_id "FBgn0031313"; cov "9088.819336"; FPKM "150.550919"; TPM "248.973892";
2L	StringTie	exon	1160290	1161219	1000	-	.	gene_id "STRG.172"; transcript_id "STRG.172.1"; exon_number "1"; reference_id "FBtr0077981"; ref_gene_id "FBgn0031313"; cov "11599.248047";
2L	StringTie	exon	1161290	1161869	1000	-	.	gene_id "STRG.172"; transcript_id "STRG.172.1"; exon_number "2"; reference_id "FBtr0077981"; ref_gene_id "FBgn0031313"; cov "6809.643066";
2L	StringTie	exon	1161927	1162146	1000	-	.	gene_id "STRG.172"; transcript_id "STRG.172.1"; exon_number "3"; reference_id "FBtr0077981"; ref_gene_id "FBgn0031313"; cov "7195.527344";
2L	StringTie	exon	1163000	1163149	1000	-	.	gene_id "STRG.172"; transcript_id "STRG.172.1"; exon_number "4"; reference_id "FBtr0077981"; ref_gene_id "FBgn0031313"; cov "8099.958984";
2L	StringTie	exon	1163760	1163886	1000	-	.	gene_id "STRG.172"; transcript_id "STRG.172.1"; exon_number "5"; reference_id "FBtr0077981"; ref_gene_id "FBgn0031313"; cov "5561.858398";
2L	StringTie	transcript	1160290	1163886	1000	-	.	gene_id "STRG.172"; transcript_id "STRG.172.2"; reference_id "FBtr0077982"; ref_gene_id "FBgn0031313"; cov "141.230972"; FPKM "2.339407"; TPM "3.868800";
2L	StringTie	exon	1160290	1161219	1000	-	.	gene_id "STRG.172"; transcript_id "STRG.172.2"; exon_number "1"; reference_id "FBtr0077982"; ref_gene_id "FBgn0031313"; cov "219.265915";
2L	StringTie	exon	1161290	1161869	1000	-	.	gene_id "STRG.172"; transcript_id "STRG.172.2"; exon_number "2"; reference_id "FBtr0077982"; ref_gene_id "FBgn0031313"; cov "128.725815";
2L	StringTie	exon	1161927	1162146	1000	-	.	gene_id "STRG.172"; transcript_id "STRG.172.2"; exon_number "3"; reference_id "FBtr0077982"; ref_gene_id "FBgn0031313"; cov "136.020370";
2L	StringTie	exon	1163000	1163886	1000	-	.	gene_id "STRG.172"; transcript_id "STRG.172.2"; exon_number "4"; reference_id "FBtr0077982"; ref_gene_id "FBgn0031313"; cov "68.882401";
2L	StringTie	transcript	1160290	1163886	1000	-	.	gene_id "STRG.172"; transcript_id "STRG.172.3"; reference_id "FBtr0331289"; ref_gene_id "FBgn0031313"; cov "30.317427"; FPKM "0.502190"; TPM "0.830498";
2L	StringTie	exon	1160290	1161219	1000	-	.	gene_id "STRG.172"; transcript_id "STRG.172.3"; exon_number "1"; reference_id "FBtr0331289"; ref_gene_id "FBgn0031313"; cov "44.723000";
2L	StringTie	exon	1161290	1161869	1000	-	.	gene_id "STRG.172"; transcript_id "STRG.172.3"; exon_number "2"; reference_id "FBtr0331289"; ref_gene_id "FBgn0031313"; cov "26.255812";
2L	StringTie	exon	1161927	1162146	1000	-	.	gene_id "STRG.172"; transcript_id "STRG.172.3"; exon_number "3"; reference_id "FBtr0331289"; ref_gene_id "FBgn0031313"; cov "27.743658";
2L	StringTie	exon	1163000	1163149	1000	-	.	gene_id "STRG.172"; transcript_id "STRG.172.3"; exon_number "4"; reference_id "FBtr0331289"; ref_gene_id "FBgn0031313"; cov "31.230860";
2L	StringTie	exon	1163417	1163886	1000	-	.	gene_id "STRG.172"; transcript_id "STRG.172.3"; exon_number "5"; reference_id "FBtr0331289"; ref_gene_id "FBgn0031313"; cov "7.738202";
2L	StringTie	transcript	1164443	1166425	1000	+	.	gene_id "STRG.173"; transcript_id "STRG.173.1"; reference_id "FBtr0077962"; ref_gene_id "FBgn0031314"; cov "39.492989"; FPKM "0.654178"; TPM "1.081848";
2L	StringTie	exon	1164443	1165080	1000	+	.	gene_id "STRG.173"; transcript_id "STRG.173.1"; exon_number "1"; reference_id "FBtr0077962"; ref_gene_id "FBgn0031314"; cov "14.532915";
2L	StringTie	exon	1165139	1166425	1000	+	.	gene_id "STRG.173"; transcript_id "STRG.173.1"; exon_number "2"; reference_id "FBtr0077962"; ref_gene_id "FBgn0031314"; cov "51.866356";
2L	StringTie	transcript	1166506	1167211	1000	+	.	gene_id "STRG.174"; transcript_id "STRG.174.1"; reference_id "FBtr0077964"; ref_gene_id "FBgn0031315"; cov "387.775604"; FPKM "6.423273"; TPM "10.622502";
2L	StringTie	exon	1166506	1166922	1000	+	.	gene_id "STRG.174"; transcript_id "STRG.174.1"; exon_number "1"; reference_id "FBtr0077964"; ref_gene_id "FBgn0031315"; cov "309.208618";
2L	StringTie	exon	1166983	1167211	1000	+	.	gene_id "STRG.174"; transcript_id "STRG.174.1"; exon_number "2"; reference_id "FBtr0077964"; ref_gene_id "FBgn0031315"; cov "530.842896";
2L	StringTie	transcript	1167172	1170079	1000	-	.	gene_id "STRG.175"; transcript_id "STRG.175.1"; reference_id "FBtr0077980"; ref_gene_id "FBgn0024314"; cov "221.297318"; FPKM "3.665659"; TPM "6.062091";
2L	StringTie	exon	1167172	1167954	1000	-	.	gene_id "STRG.175"; transcript_id "STRG.175.1"; exon_number "1"; reference_id "FBtr0077980"; ref_gene_id "FBgn0024314"; cov "414.258698";
2L	StringTie	exon	1168012	1168638	1000	-	.	gene_id "STRG.175"; transcript_id "STRG.175.1"; exon_number "2"; reference_id "FBtr0077980"; ref_gene_id "FBgn0024314"; cov "190.237198";
2L	StringTie	exon	1168695	1169561	1000	-	.	gene_id "STRG.175"; transcript_id "STRG.175.1"; exon_number "3"; reference_id "FBtr0077980"; ref_gene_id "FBgn0024314"; cov "148.772385";
2L	StringTie	exon	1169628	1170079	1000	-	.	gene_id "STRG.175"; transcript_id "STRG.175.1"; exon_number "4"; reference_id "FBtr0077980"; ref_gene_id "FBgn0024314"; cov "69.228905";
2L	StringTie	transcript	1167172	1169942	1000	-	.	gene_id "STRG.175"; transcript_id "STRG.175.2"; reference_id "FBtr0304710"; ref_gene_id "FBgn0024314"; cov "62.289177"; FPKM "1.031783"; TPM "1.706314";
2L	StringTie	exon	1167172	1167954	1000	-	.	gene_id "STRG.175"; transcript_id "STRG.175.2"; exon_number "1"; reference_id "FBtr0304710"; ref_gene_id "FBgn0024314"; cov "110.748924";
2L	StringTie	exon	1168012	1168638	1000	-	.	gene_id "STRG.175"; transcript_id "STRG.175.2"; exon_number "2"; reference_id "FBtr0304710"; ref_gene_id "FBgn0024314"; cov "50.858482";
2L	StringTie	exon	1168695	1169561	1000	-	.	gene_id "STRG.175"; transcript_id "STRG.175.2"; exon_number "3"; reference_id "FBtr0304710"; ref_gene_id "FBgn0024314"; cov "39.773170";
2L	StringTie	exon	1169628	1169942	1000	-	.	gene_id "STRG.175"; transcript_id "STRG.175.2"; exon_number "4"; reference_id "FBtr0304710"; ref_gene_id "FBgn0024314"; cov "26.557257";
2L	StringTie	transcript	1170181	1170789	1000	+	.	gene_id "STRG.176"; transcript_id "STRG.176.1"; reference_id "FBtr0077965"; ref_gene_id "FBgn0051922"; cov "106.274361"; FPKM "1.760372"; TPM "2.911219";
2L	StringTie	exon	1170181	1170363	1000	+	.	gene_id "STRG.176"; transcript_id "STRG.176.1"; exon_number "1"; reference_id "FBtr0077965"; ref_gene_id "FBgn0051922"; cov "51.038250";
2L	StringTie	exon	1170419	1170553	1000	+	.	gene_id "STRG.176"; transcript_id "STRG.176.1"; exon_number "2"; reference_id "FBtr0077965"; ref_gene_id "FBgn0051922"; cov "132.911118";
2L	StringTie	exon	1170611	1170789	1000	+	.	gene_id "STRG.176"; transcript_id "STRG.176.1"; exon_number "3"; reference_id "FBtr0077965"; ref_gene_id "FBgn0051922"; cov "142.655624";
2L	StringTie	transcript	1170753	1172805	1000	-	.	gene_id "STRG.177"; transcript_id "STRG.177.1"; reference_id "FBtr0077979"; ref_gene_id "FBgn0031317"; cov "601.497314"; FPKM "9.963448"; TPM "16.477074";
2L	StringTie	exon	1170753	1170956	1000	-	.	gene_id "STRG.177"; transcript_id "STRG.177.1"; exon_number "1"; reference_id "FBtr0077979"; ref_gene_id "FBgn0031317"; cov "952.659973";
2L	StringTie	exon	1171030	1171643	1000	-	.	gene_id "STRG.177"; transcript_id "STRG.177.1"; exon_number "2"; reference_id "FBtr0077979"; ref_gene_id "FBgn0031317"; cov "879.099365";
2L	StringTie	exon	1171714	1171913	1000	-	.	gene_id "STRG.177"; transcript_id "STRG.177.1"; exon_number "3"; reference_id "FBtr0077979"; ref_gene_id "FBgn0031317"; cov "562.834961";
2L	StringTie	exon	1172023	1172805	1000	-	.	gene_id "STRG.177"; transcript_id "STRG.177.1"; exon_number "4"; reference_id "FBtr0077979"; ref_gene_id "FBgn0031317"; cov "302.196686";
2L	StringTie	transcript	1173009	1177589	1000	+	.	gene_id "STRG.178"; transcript_id "STRG.178.1"; cov "199.519516"; FPKM "3.304923"; TPM "5.465523";
2L	StringTie	exon	1173009	1173319	1000	+	.	gene_id "STRG.178"; transcript_id "STRG.178.1"; exon_number "1"; cov "17.140541";
2L	StringTie	exon	1173380	1173829	1000	+	.	gene_id "STRG.178"; transcript_id "STRG.178.1"; exon_number "2"; cov "22.873566";
2L	StringTie	exon	1173884	1174130	1000	+	.	gene_id "STRG.178"; transcript_id "STRG.178.1"; exon_number "3"; cov "31.708227";
2L	StringTie	exon	1174197	1174987	1000	+	.	gene_id "STRG.178"; transcript_id "STRG.178.1"; exon_number "4"; cov "39.849453";
2L	StringTie	exon	1175047	1175173	1000	+	.	gene_id "STRG.178"; transcript_id "STRG.178.1"; exon_number "5"; cov "125.127663";
2L	StringTie	exon	1175287	1175523	1000	+	.	gene_id "STRG.178"; transcript_id "STRG.178.1"; exon_number "6"; cov "156.839050";
2L	StringTie	exon	1175579	1176043	1000	+	.	gene_id "STRG.178"; transcript_id "STRG.178.1"; exon_number "7"; cov "124.739052";
2L	StringTie	exon	1176101	1176881	1000	+	.	gene_id "STRG.178"; transcript_id "STRG.178.1"; exon_number "8"; cov "326.821564";
2L	StringTie	exon	1176942	1177191	1000	+	.	gene_id "STRG.178"; transcript_id "STRG.178.1"; exon_number "9"; cov "727.405945";
2L	StringTie	exon	1177256	1177589	1000	+	.	gene_id "STRG.178"; transcript_id "STRG.178.1"; exon_number "10"; cov "579.460876";
2L	StringTie	transcript	1173009	1177496	1000	+	.	gene_id "STRG.178"; transcript_id "STRG.178.2"; cov "35.320160"; FPKM "0.585058"; TPM "0.967540";
2L	StringTie	exon	1173009	1173319	1000	+	.	gene_id "STRG.178"; transcript_id "STRG.178.2"; exon_number "1"; cov "2.937752";
2L	StringTie	exon	1173380	1173829	1000	+	.	gene_id "STRG.178"; transcript_id "STRG.178.2"; exon_number "2"; cov "3.920346";
2L	StringTie	exon	1173884	1174130	1000	+	.	gene_id "STRG.178"; transcript_id "STRG.178.2"; exon_number "3"; cov "5.434536";
2L	StringTie	exon	1174197	1174266	1000	+	.	gene_id "STRG.178"; transcript_id "STRG.178.2"; exon_number "4"; cov "3.772546";
2L	StringTie	exon	1174497	1174987	1000	+	.	gene_id "STRG.178"; transcript_id "STRG.178.2"; exon_number "5"; cov "9.542497";
2L	StringTie	exon	1175047	1175173	1000	+	.	gene_id "STRG.178"; transcript_id "STRG.178.2"; exon_number "6"; cov "21.445879";
2L	StringTie	exon	1175287	1175523	1000	+	.	gene_id "STRG.178"; transcript_id "STRG.178.2"; exon_number "7"; cov "26.880959";
2L	StringTie	exon	1175579	1176043	1000	+	.	gene_id "STRG.178"; transcript_id "STRG.178.2"; exon_number "8"; cov "21.379276";
2L	StringTie	exon	1176101	1176881	1000	+	.	gene_id "STRG.178"; transcript_id "STRG.178.2"; exon_number "9"; cov "56.014599";
2L	StringTie	exon	1176942	1177191	1000	+	.	gene_id "STRG.178"; transcript_id "STRG.178.2"; exon_number "10"; cov "124.671555";
2L	StringTie	exon	1177256	1177496	1000	+	.	gene_id "STRG.178"; transcript_id "STRG.178.2"; exon_number "11"; cov "110.806389";
2L	StringTie	transcript	1173009	1177496	1000	+	.	gene_id "STRG.178"; transcript_id "STRG.178.3"; reference_id "FBtr0077966"; ref_gene_id "FBgn0031318"; cov "11.815383"; FPKM "0.195715"; TPM "0.323664";
2L	StringTie	exon	1173009	1173319	1000	+	.	gene_id "STRG.178"; transcript_id "STRG.178.3"; exon_number "1"; reference_id "FBtr0077966"; ref_gene_id "FBgn0031318"; cov "0.914641";
2L	StringTie	exon	1173380	1173829	1000	+	.	gene_id "STRG.178"; transcript_id "STRG.178.3"; exon_number "2"; reference_id "FBtr0077966"; ref_gene_id "FBgn0031318"; cov "1.220563";
2L	StringTie	exon	1173884	1174130	1000	+	.	gene_id "STRG.178"; transcript_id "STRG.178.3"; exon_number "3"; reference_id "FBtr0077966"; ref_gene_id "FBgn0031318"; cov "1.691992";
2L	StringTie	exon	1174197	1174266	1000	+	.	gene_id "STRG.178"; transcript_id "STRG.178.3"; exon_number "4"; reference_id "FBtr0077966"; ref_gene_id "FBgn0031318"; cov "1.174547";
2L	StringTie	exon	1174497	1174570	1000	+	.	gene_id "STRG.178"; transcript_id "STRG.178.3"; exon_number "5"; reference_id "FBtr0077966"; ref_gene_id "FBgn0031318"; cov "1.817597";
2L	StringTie	exon	1174910	1174987	1000	+	.	gene_id "STRG.178"; transcript_id "STRG.178.3"; exon_number "6"; reference_id "FBtr0077966"; ref_gene_id "FBgn0031318"; cov "4.150778";
2L	StringTie	exon	1175047	1175173	1000	+	.	gene_id "STRG.178"; transcript_id "STRG.178.3"; exon_number "7"; reference_id "FBtr0077966"; ref_gene_id "FBgn0031318"; cov "6.676973";
2L	StringTie	exon	1175287	1175523	1000	+	.	gene_id "STRG.178"; transcript_id "STRG.178.3"; exon_number "8"; reference_id "FBtr0077966"; ref_gene_id "FBgn0031318"; cov "8.369134";
2L	StringTie	exon	1175579	1176043	1000	+	.	gene_id "STRG.178"; transcript_id "STRG.178.3"; exon_number "9"; reference_id "FBtr0077966"; ref_gene_id "FBgn0031318"; cov "6.656236";
2L	StringTie	exon	1176101	1176881	1000	+	.	gene_id "STRG.178"; transcript_id "STRG.178.3"; exon_number "10"; reference_id "FBtr0077966"; ref_gene_id "FBgn0031318"; cov "17.439621";
2L	StringTie	exon	1176942	1177191	1000	+	.	gene_id "STRG.178"; transcript_id "STRG.178.3"; exon_number "11"; reference_id "FBtr0077966"; ref_gene_id "FBgn0031318"; cov "38.815315";
2L	StringTie	exon	1177256	1177496	1000	+	.	gene_id "STRG.178"; transcript_id "STRG.178.3"; exon_number "12"; reference_id "FBtr0077966"; ref_gene_id "FBgn0031318"; cov "34.498528";
2L	StringTie	transcript	1173009	1177589	1000	+	.	gene_id "STRG.178"; transcript_id "STRG.178.4"; reference_id "FBtr0331288"; ref_gene_id "FBgn0031318"; cov "11.009701"; FPKM "0.182369"; TPM "0.301593";
2L	StringTie	exon	1173009	1173319	1000	+	.	gene_id "STRG.178"; transcript_id "STRG.178.4"; exon_number "1"; reference_id "FBtr0331288"; ref_gene_id "FBgn0031318"; cov "0.833432";
2L	StringTie	exon	1173380	1173829	1000	+	.	gene_id "STRG.178"; transcript_id "STRG.178.4"; exon_number "2"; reference_id "FBtr0331288"; ref_gene_id "FBgn0031318"; cov "1.112191";
2L	StringTie	exon	1173884	1174130	1000	+	.	gene_id "STRG.178"; transcript_id "STRG.178.4"; exon_number "3"; reference_id "FBtr0331288"; ref_gene_id "FBgn0031318"; cov "1.541762";
2L	StringTie	exon	1174197	1174266	1000	+	.	gene_id "STRG.178"; transcript_id "STRG.178.4"; exon_number "4"; reference_id "FBtr0331288"; ref_gene_id "FBgn0031318"; cov "1.070261";
2L	StringTie	exon	1174497	1174570	1000	+	.	gene_id "STRG.178"; transcript_id "STRG.178.4"; exon_number "5"; reference_id "FBtr0331288"; ref_gene_id "FBgn0031318"; cov "1.656216";
2L	StringTie	exon	1174910	1174987	1000	+	.	gene_id "STRG.178"; transcript_id "STRG.178.4"; exon_number "6"; reference_id "FBtr0331288"; ref_gene_id "FBgn0031318"; cov "3.782237";
2L	StringTie	exon	1175047	1175173	1000	+	.	gene_id "STRG.178"; transcript_id "STRG.178.4"; exon_number "7"; reference_id "FBtr0331288"; ref_gene_id "FBgn0031318"; cov "6.084134";
2L	StringTie	exon	1175287	1175523	1000	+	.	gene_id "STRG.178"; transcript_id "STRG.178.4"; exon_number "8"; reference_id "FBtr0331288"; ref_gene_id "FBgn0031318"; cov "7.626051";
2L	StringTie	exon	1175579	1176043	1000	+	.	gene_id "STRG.178"; transcript_id "STRG.178.4"; exon_number "9"; reference_id "FBtr0331288"; ref_gene_id "FBgn0031318"; cov "6.065239";
2L	StringTie	exon	1176101	1176881	1000	+	.	gene_id "STRG.178"; transcript_id "STRG.178.4"; exon_number "10"; reference_id "FBtr0331288"; ref_gene_id "FBgn0031318"; cov "15.891183";
2L	StringTie	exon	1176942	1177191	1000	+	.	gene_id "STRG.178"; transcript_id "STRG.178.4"; exon_number "11"; reference_id "FBtr0331288"; ref_gene_id "FBgn0031318"; cov "35.368961";
2L	StringTie	exon	1177256	1177589	1000	+	.	gene_id "STRG.178"; transcript_id "STRG.178.4"; exon_number "12"; reference_id "FBtr0331288"; ref_gene_id "FBgn0031318"; cov "28.175369";
2L	StringTie	transcript	1177690	1182454	1000	+	.	gene_id "STRG.179"; transcript_id "STRG.179.1"; reference_id "FBtr0077968"; ref_gene_id "FBgn0031319"; cov "61.290836"; FPKM "1.015246"; TPM "1.678966";
2L	StringTie	exon	1177690	1177861	1000	+	.	gene_id "STRG.179"; transcript_id "STRG.179.1"; exon_number "1"; reference_id "FBtr0077968"; ref_gene_id "FBgn0031319"; cov "2.147959";
2L	StringTie	exon	1177948	1178044	1000	+	.	gene_id "STRG.179"; transcript_id "STRG.179.1"; exon_number "2"; reference_id "FBtr0077968"; ref_gene_id "FBgn0031319"; cov "6.116687";
2L	StringTie	exon	1178108	1178467	1000	+	.	gene_id "STRG.179"; transcript_id "STRG.179.1"; exon_number "3"; reference_id "FBtr0077968"; ref_gene_id "FBgn0031319"; cov "4.727560";
2L	StringTie	exon	1178841	1179069	1000	+	.	gene_id "STRG.179"; transcript_id "STRG.179.1"; exon_number "4"; reference_id "FBtr0077968"; ref_gene_id "FBgn0031319"; cov "4.855584";
2L	StringTie	exon	1179127	1179196	1000	+	.	gene_id "STRG.179"; transcript_id "STRG.179.1"; exon_number "5"; reference_id "FBtr0077968"; ref_gene_id "FBgn0031319"; cov "10.058603";
2L	StringTie	exon	1179452	1179525	1000	+	.	gene_id "STRG.179"; transcript_id "STRG.179.1"; exon_number "6"; reference_id "FBtr0077968"; ref_gene_id "FBgn0031319"; cov "12.975583";
2L	StringTie	exon	1179860	1179937	1000	+	.	gene_id "STRG.179"; transcript_id "STRG.179.1"; exon_number "7"; reference_id "FBtr0077968"; ref_gene_id "FBgn0031319"; cov "14.700366";
2L	StringTie	exon	1179997	1180123	1000	+	.	gene_id "STRG.179"; transcript_id "STRG.179.1"; exon_number "8"; reference_id "FBtr0077968"; ref_gene_id "FBgn0031319"; cov "17.456297";
2L	StringTie	exon	1180213	1180449	1000	+	.	gene_id "STRG.179"; transcript_id "STRG.179.1"; exon_number "9"; reference_id "FBtr0077968"; ref_gene_id "FBgn0031319"; cov "21.752741";
2L	StringTie	exon	1180513	1180926	1000	+	.	gene_id "STRG.179"; transcript_id "STRG.179.1"; exon_number "10"; reference_id "FBtr0077968"; ref_gene_id "FBgn0031319"; cov "41.216743";
2L	StringTie	exon	1180995	1181793	1000	+	.	gene_id "STRG.179"; transcript_id "STRG.179.1"; exon_number "11"; reference_id "FBtr0077968"; ref_gene_id "FBgn0031319"; cov "83.646645";
2L	StringTie	exon	1181855	1182104	1000	+	.	gene_id "STRG.179"; transcript_id "STRG.179.1"; exon_number "12"; reference_id "FBtr0077968"; ref_gene_id "FBgn0031319"; cov "202.730515";
2L	StringTie	exon	1182170	1182454	1000	+	.	gene_id "STRG.179"; transcript_id "STRG.179.1"; exon_number "13"; reference_id "FBtr0077968"; ref_gene_id "FBgn0031319"; cov "165.264633";
2L	StringTie	transcript	1177690	1182454	1000	+	.	gene_id "STRG.179"; transcript_id "STRG.179.2"; reference_id "FBtr0335394"; ref_gene_id "FBgn0031319"; cov "51.183590"; FPKM "0.847826"; TPM "1.402094";
2L	StringTie	exon	1177690	1177861	1000	+	.	gene_id "STRG.179"; transcript_id "STRG.179.2"; exon_number "1"; reference_id "FBtr0335394"; ref_gene_id "FBgn0031319"; cov "1.760805";
2L	StringTie	exon	1177948	1178044	1000	+	.	gene_id "STRG.179"; transcript_id "STRG.179.2"; exon_number "2"; reference_id "FBtr0335394"; ref_gene_id "FBgn0031319"; cov "5.014198";
2L	StringTie	exon	1178108	1178467	1000	+	.	gene_id "STRG.179"; transcript_id "STRG.179.2"; exon_number "3"; reference_id "FBtr0335394"; ref_gene_id "FBgn0031319"; cov "3.875450";
2L	StringTie	exon	1178841	1179069	1000	+	.	gene_id "STRG.179"; transcript_id "STRG.179.2"; exon_number "4"; reference_id "FBtr0335394"; ref_gene_id "FBgn0031319"; cov "3.980400";
2L	StringTie	exon	1179127	1179196	1000	+	.	gene_id "STRG.179"; transcript_id "STRG.179.2"; exon_number "5"; reference_id "FBtr0335394"; ref_gene_id "FBgn0031319"; cov "8.245610";
2L	StringTie	exon	1179860	1179937	1000	+	.	gene_id "STRG.179"; transcript_id "STRG.179.2"; exon_number "6"; reference_id "FBtr0335394"; ref_gene_id "FBgn0031319"; cov "12.050730";
2L	StringTie	exon	1179997	1180123	1000	+	.	gene_id "STRG.179"; transcript_id "STRG.179.2"; exon_number "7"; reference_id "FBtr0335394"; ref_gene_id "FBgn0031319"; cov "14.309922";
2L	StringTie	exon	1180213	1180449	1000	+	.	gene_id "STRG.179"; transcript_id "STRG.179.2"; exon_number "8"; reference_id "FBtr0335394"; ref_gene_id "FBgn0031319"; cov "17.831961";
2L	StringTie	exon	1180513	1180926	1000	+	.	gene_id "STRG.179"; transcript_id "STRG.179.2"; exon_number "9"; reference_id "FBtr0335394"; ref_gene_id "FBgn0031319"; cov "33.787716";
2L	StringTie	exon	1180995	1181793	1000	+	.	gene_id "STRG.179"; transcript_id "STRG.179.2"; exon_number "10"; reference_id "FBtr0335394"; ref_gene_id "FBgn0031319"; cov "68.569939";
2L	StringTie	exon	1181855	1182104	1000	+	.	gene_id "STRG.179"; transcript_id "STRG.179.2"; exon_number "11"; reference_id "FBtr0335394"; ref_gene_id "FBgn0031319"; cov "166.189758";
2L	StringTie	exon	1182170	1182454	1000	+	.	gene_id "STRG.179"; transcript_id "STRG.179.2"; exon_number "12"; reference_id "FBtr0335394"; ref_gene_id "FBgn0031319"; cov "135.476837";
2L	StringTie	transcript	1177690	1182454	1000	+	.	gene_id "STRG.179"; transcript_id "STRG.179.3"; reference_id "FBtr0308698"; ref_gene_id "FBgn0031319"; cov "15.919879"; FPKM "0.263703"; TPM "0.436100";
2L	StringTie	exon	1177690	1177861	1000	+	.	gene_id "STRG.179"; transcript_id "STRG.179.3"; exon_number "1"; reference_id "FBtr0308698"; ref_gene_id "FBgn0031319"; cov "0.641392";
2L	StringTie	exon	1177948	1178044	1000	+	.	gene_id "STRG.179"; transcript_id "STRG.179.3"; exon_number "2"; reference_id "FBtr0308698"; ref_gene_id "FBgn0031319"; cov "1.826477";
2L	StringTie	exon	1178108	1178467	1000	+	.	gene_id "STRG.179"; transcript_id "STRG.179.3"; exon_number "3"; reference_id "FBtr0308698"; ref_gene_id "FBgn0031319"; cov "1.411675";
2L	StringTie	exon	1178841	1179069	1000	+	.	gene_id "STRG.179"; transcript_id "STRG.179.3"; exon_number "4"; reference_id "FBtr0308698"; ref_gene_id "FBgn0031319"; cov "1.449904";
2L	StringTie	exon	1179127	1179937	1000	+	.	gene_id "STRG.179"; transcript_id "STRG.179.3"; exon_number "5"; reference_id "FBtr0308698"; ref_gene_id "FBgn0031319"; cov "3.222110";
2L	StringTie	exon	1179997	1180123	1000	+	.	gene_id "STRG.179"; transcript_id "STRG.179.3"; exon_number "6"; reference_id "FBtr0308698"; ref_gene_id "FBgn0031319"; cov "5.212547";
2L	StringTie	exon	1180213	1180449	1000	+	.	gene_id "STRG.179"; transcript_id "STRG.179.3"; exon_number "7"; reference_id "FBtr0308698"; ref_gene_id "FBgn0031319"; cov "6.495489";
2L	StringTie	exon	1180513	1180926	1000	+	.	gene_id "STRG.179"; transcript_id "STRG.179.3"; exon_number "8"; reference_id "FBtr0308698"; ref_gene_id "FBgn0031319"; cov "12.307549";
2L	StringTie	exon	1180995	1181793	1000	+	.	gene_id "STRG.179"; transcript_id "STRG.179.3"; exon_number "9"; reference_id "FBtr0308698"; ref_gene_id "FBgn0031319"; cov "24.977354";
2L	StringTie	exon	1181855	1182104	1000	+	.	gene_id "STRG.179"; transcript_id "STRG.179.3"; exon_number "10"; reference_id "FBtr0308698"; ref_gene_id "FBgn0031319"; cov "60.536453";
2L	StringTie	exon	1182170	1182454	1000	+	.	gene_id "STRG.179"; transcript_id "STRG.179.3"; exon_number "11"; reference_id "FBtr0308698"; ref_gene_id "FBgn0031319"; cov "49.348934";
2L	StringTie	transcript	1177690	1182454	1000	+	.	gene_id "STRG.179"; transcript_id "STRG.179.4"; reference_id "FBtr0335395"; ref_gene_id "FBgn0031319"; cov "13.916565"; FPKM "0.230520"; TPM "0.381222";
2L	StringTie	exon	1177690	1178044	1000	+	.	gene_id "STRG.179"; transcript_id "STRG.179.4"; exon_number "1"; reference_id "FBtr0335395"; ref_gene_id "FBgn0031319"; cov "1.635625";
2L	StringTie	exon	1178108	1178467	1000	+	.	gene_id "STRG.179"; transcript_id "STRG.179.4"; exon_number "2"; reference_id "FBtr0335395"; ref_gene_id "FBgn0031319"; cov "1.270055";
2L	StringTie	exon	1178841	1179069	1000	+	.	gene_id "STRG.179"; transcript_id "STRG.179.4"; exon_number "3"; reference_id "FBtr0335395"; ref_gene_id "FBgn0031319"; cov "1.304449";
2L	StringTie	exon	1179127	1179937	1000	+	.	gene_id "STRG.179"; transcript_id "STRG.179.4"; exon_number "4"; reference_id "FBtr0335395"; ref_gene_id "FBgn0031319"; cov "2.898865";
2L	StringTie	exon	1179997	1180449	1000	+	.	gene_id "STRG.179"; transcript_id "STRG.179.4"; exon_number "5"; reference_id "FBtr0335395"; ref_gene_id "FBgn0031319"; cov "5.646898";
2L	StringTie	exon	1180513	1180926	1000	+	.	gene_id "STRG.179"; transcript_id "STRG.179.4"; exon_number "6"; reference_id "FBtr0335395"; ref_gene_id "FBgn0031319"; cov "11.072847";
2L	StringTie	exon	1180995	1181793	1000	+	.	gene_id "STRG.179"; transcript_id "STRG.179.4"; exon_number "7"; reference_id "FBtr0335395"; ref_gene_id "FBgn0031319"; cov "22.471613";
2L	StringTie	exon	1181855	1182104	1000	+	.	gene_id "STRG.179"; transcript_id "STRG.179.4"; exon_number "8"; reference_id "FBtr0335395"; ref_gene_id "FBgn0031319"; cov "54.463402";
2L	StringTie	exon	1182170	1182454	1000	+	.	gene_id "STRG.179"; transcript_id "STRG.179.4"; exon_number "9"; reference_id "FBtr0335395"; ref_gene_id "FBgn0031319"; cov "44.398220";
2L	StringTie	transcript	1177736	1182454	1000	+	.	gene_id "STRG.179"; transcript_id "STRG.179.5"; cov "57.942688"; FPKM "0.959786"; TPM "1.587249";
2L	StringTie	exon	1177736	1177861	1000	+	.	gene_id "STRG.179"; transcript_id "STRG.179.5"; exon_number "1"; cov "2.994109";
2L	StringTie	exon	1177948	1178044	1000	+	.	gene_id "STRG.179"; transcript_id "STRG.179.5"; exon_number "2"; cov "6.245972";
2L	StringTie	exon	1178108	1178467	1000	+	.	gene_id "STRG.179"; transcript_id "STRG.179.5"; exon_number "3"; cov "4.827483";
2L	StringTie	exon	1178841	1179069	1000	+	.	gene_id "STRG.179"; transcript_id "STRG.179.5"; exon_number "4"; cov "4.958214";
2L	StringTie	exon	1179127	1179196	1000	+	.	gene_id "STRG.179"; transcript_id "STRG.179.5"; exon_number "5"; cov "10.271205";
2L	StringTie	exon	1179452	1179937	1000	+	.	gene_id "STRG.179"; transcript_id "STRG.179.5"; exon_number "6"; cov "14.358799";
2L	StringTie	exon	1179997	1180449	1000	+	.	gene_id "STRG.179"; transcript_id "STRG.179.5"; exon_number "7"; cov "21.463869";
2L	StringTie	exon	1180513	1180926	1000	+	.	gene_id "STRG.179"; transcript_id "STRG.179.5"; exon_number "8"; cov "42.087917";
2L	StringTie	exon	1180995	1181793	1000	+	.	gene_id "STRG.179"; transcript_id "STRG.179.5"; exon_number "9"; cov "85.414642";
2L	StringTie	exon	1181855	1182104	1000	+	.	gene_id "STRG.179"; transcript_id "STRG.179.5"; exon_number "10"; cov "207.015503";
2L	StringTie	exon	1182170	1182454	1000	+	.	gene_id "STRG.179"; transcript_id "STRG.179.5"; exon_number "11"; cov "168.757736";
2L	StringTie	transcript	1177736	1182454	1000	+	.	gene_id "STRG.179"; transcript_id "STRG.179.6"; cov "30.593266"; FPKM "0.506759"; TPM "0.838054";
2L	StringTie	exon	1177736	1177861	1000	+	.	gene_id "STRG.179"; transcript_id "STRG.179.6"; exon_number "1"; cov "1.467169";
2L	StringTie	exon	1177948	1178044	1000	+	.	gene_id "STRG.179"; transcript_id "STRG.179.6"; exon_number "2"; cov "3.060641";
2L	StringTie	exon	1178108	1178467	1000	+	.	gene_id "STRG.179"; transcript_id "STRG.179.6"; exon_number "3"; cov "2.365555";
2L	StringTie	exon	1178841	1179069	1000	+	.	gene_id "STRG.179"; transcript_id "STRG.179.6"; exon_number "4"; cov "2.429616";
2L	StringTie	exon	1179127	1179196	1000	+	.	gene_id "STRG.179"; transcript_id "STRG.179.6"; exon_number "5"; cov "5.033079";
2L	StringTie	exon	1179452	1179525	1000	+	.	gene_id "STRG.179"; transcript_id "STRG.179.6"; exon_number "6"; cov "6.492665";
2L	StringTie	exon	1179860	1179937	1000	+	.	gene_id "STRG.179"; transcript_id "STRG.179.6"; exon_number "7"; cov "7.355704";
2L	StringTie	exon	1179997	1180449	1000	+	.	gene_id "STRG.179"; transcript_id "STRG.179.6"; exon_number "8"; cov "10.517692";
2L	StringTie	exon	1180513	1180926	1000	+	.	gene_id "STRG.179"; transcript_id "STRG.179.6"; exon_number "9"; cov "20.623852";
2L	StringTie	exon	1180995	1181793	1000	+	.	gene_id "STRG.179"; transcript_id "STRG.179.6"; exon_number "10"; cov "41.854740";
2L	StringTie	exon	1181855	1182104	1000	+	.	gene_id "STRG.179"; transcript_id "STRG.179.6"; exon_number "11"; cov "101.441391";
2L	StringTie	exon	1182170	1182454	1000	+	.	gene_id "STRG.179"; transcript_id "STRG.179.6"; exon_number "12"; cov "82.694382";
2L	StringTie	transcript	1182297	1184020	1000	-	.	gene_id "STRG.180"; transcript_id "STRG.180.1"; reference_id "FBtr0077978"; ref_gene_id "FBgn0031320"; cov "147.676590"; FPKM "2.446175"; TPM "4.045368";
2L	StringTie	exon	1182297	1183471	1000	-	.	gene_id "STRG.180"; transcript_id "STRG.180.1"; exon_number "1"; reference_id "FBtr0077978"; ref_gene_id "FBgn0031320"; cov "179.519897";
2L	StringTie	exon	1183529	1184020	1000	-	.	gene_id "STRG.180"; transcript_id "STRG.180.1"; exon_number "2"; reference_id "FBtr0077978"; ref_gene_id "FBgn0031320"; cov "71.628052";
2L	StringTie	transcript	1184065	1185698	1000	+	.	gene_id "STRG.181"; transcript_id "STRG.181.1"; reference_id "FBtr0077971"; ref_gene_id "FBgn0031321"; cov "63.757343"; FPKM "1.056103"; TPM "1.746532";
2L	StringTie	exon	1184065	1184254	1000	+	.	gene_id "STRG.181"; transcript_id "STRG.181.1"; exon_number "1"; reference_id "FBtr0077971"; ref_gene_id "FBgn0031321"; cov "37.126316";
2L	StringTie	exon	1184323	1185698	1000	+	.	gene_id "STRG.181"; transcript_id "STRG.181.1"; exon_number "2"; reference_id "FBtr0077971"; ref_gene_id "FBgn0031321"; cov "67.434593";
2L	StringTie	transcript	1185757	1196807	1000	+	.	gene_id "STRG.182"; transcript_id "STRG.182.1"; reference_id "FBtr0307056"; ref_gene_id "FBgn0031322"; cov "20.004431"; FPKM "0.331362"; TPM "0.547990";
2L	StringTie	exon	1185757	1186015	1000	+	.	gene_id "STRG.182"; transcript_id "STRG.182.1"; exon_number "1"; reference_id "FBtr0307056"; ref_gene_id "FBgn0031322"; cov "2.324306";
2L	StringTie	exon	1191403	1191534	1000	+	.	gene_id "STRG.182"; transcript_id "STRG.182.1"; exon_number "2"; reference_id "FBtr0307056"; ref_gene_id "FBgn0031322"; cov "4.952429";
2L	StringTie	exon	1191599	1191909	1000	+	.	gene_id "STRG.182"; transcript_id "STRG.182.1"; exon_number "3"; reference_id "FBtr0307056"; ref_gene_id "FBgn0031322"; cov "7.138315";
2L	StringTie	exon	1191970	1192198	1000	+	.	gene_id "STRG.182"; transcript_id "STRG.182.1"; exon_number "4"; reference_id "FBtr0307056"; ref_gene_id "FBgn0031322"; cov "11.488680";
2L	StringTie	exon	1192256	1192625	1000	+	.	gene_id "STRG.182"; transcript_id "STRG.182.1"; exon_number "5"; reference_id "FBtr0307056"; ref_gene_id "FBgn0031322"; cov "16.719063";
2L	StringTie	exon	1196216	1196807	1000	+	.	gene_id "STRG.182"; transcript_id "STRG.182.1"; exon_number "6"; reference_id "FBtr0307056"; ref_gene_id "FBgn0031322"; cov "43.202187";
2L	StringTie	transcript	1185895	1196807	1000	+	.	gene_id "STRG.182"; transcript_id "STRG.182.2"; reference_id "FBtr0335379"; ref_gene_id "FBgn0031322"; cov "20.420803"; FPKM "0.338259"; TPM "0.559396";
2L	StringTie	exon	1185895	1186015	1000	+	.	gene_id "STRG.182"; transcript_id "STRG.182.2"; exon_number "1"; reference_id "FBtr0335379"; ref_gene_id "FBgn0031322"; cov "1.871689";
2L	StringTie	exon	1191403	1191534	1000	+	.	gene_id "STRG.182"; transcript_id "STRG.182.2"; exon_number "2"; reference_id "FBtr0335379"; ref_gene_id "FBgn0031322"; cov "4.732576";
2L	StringTie	exon	1191599	1191909	1000	+	.	gene_id "STRG.182"; transcript_id "STRG.182.2"; exon_number "3"; reference_id "FBtr0335379"; ref_gene_id "FBgn0031322"; cov "6.821425";
2L	StringTie	exon	1191970	1192198	1000	+	.	gene_id "STRG.182"; transcript_id "STRG.182.2"; exon_number "4"; reference_id "FBtr0335379"; ref_gene_id "FBgn0031322"; cov "10.978666";
2L	StringTie	exon	1192256	1192625	1000	+	.	gene_id "STRG.182"; transcript_id "STRG.182.2"; exon_number "5"; reference_id "FBtr0335379"; ref_gene_id "FBgn0031322"; cov "15.976858";
2L	StringTie	exon	1196216	1196807	1000	+	.	gene_id "STRG.182"; transcript_id "STRG.182.2"; exon_number "6"; reference_id "FBtr0335379"; ref_gene_id "FBgn0031322"; cov "41.284325";
2L	StringTie	transcript	1185924	1196807	1000	+	.	gene_id "STRG.182"; transcript_id "STRG.182.3"; cov "163.062149"; FPKM "2.701028"; TPM "4.466831";
2L	StringTie	exon	1185924	1186452	1000	+	.	gene_id "STRG.182"; transcript_id "STRG.182.3"; exon_number "1"; cov "16.522659";
2L	StringTie	exon	1191403	1191534	1000	+	.	gene_id "STRG.182"; transcript_id "STRG.182.3"; exon_number "2"; cov "45.628014";
2L	StringTie	exon	1191599	1191909	1000	+	.	gene_id "STRG.182"; transcript_id "STRG.182.3"; exon_number "3"; cov "65.767166";
2L	StringTie	exon	1191970	1192198	1000	+	.	gene_id "STRG.182"; transcript_id "STRG.182.3"; exon_number "4"; cov "105.848213";
2L	StringTie	exon	1192268	1192625	1000	+	.	gene_id "STRG.182"; transcript_id "STRG.182.3"; exon_number "5"; cov "155.460617";
2L	StringTie	exon	1196216	1196807	1000	+	.	gene_id "STRG.182"; transcript_id "STRG.182.3"; exon_number "6"; cov "398.033051";
2L	StringTie	transcript	1186254	1196807	1000	+	.	gene_id "STRG.182"; transcript_id "STRG.182.4"; reference_id "FBtr0077972"; ref_gene_id "FBgn0031322"; cov "102.718201"; FPKM "1.701466"; TPM "2.813803";
2L	StringTie	exon	1186254	1186452	1000	+	.	gene_id "STRG.182"; transcript_id "STRG.182.4"; exon_number "1"; reference_id "FBtr0077972"; ref_gene_id "FBgn0031322"; cov "12.065395";
2L	StringTie	exon	1191403	1191534	1000	+	.	gene_id "STRG.182"; transcript_id "STRG.182.4"; exon_number "2"; reference_id "FBtr0077972"; ref_gene_id "FBgn0031322"; cov "24.702274";
2L	StringTie	exon	1191599	1191909	1000	+	.	gene_id "STRG.182"; transcript_id "STRG.182.4"; exon_number "3"; reference_id "FBtr0077972"; ref_gene_id "FBgn0031322"; cov "35.605278";
2L	StringTie	exon	1191970	1192198	1000	+	.	gene_id "STRG.182"; transcript_id "STRG.182.4"; exon_number "4"; reference_id "FBtr0077972"; ref_gene_id "FBgn0031322"; cov "57.304512";
2L	StringTie	exon	1192256	1192625	1000	+	.	gene_id "STRG.182"; transcript_id "STRG.182.4"; exon_number "5"; reference_id "FBtr0077972"; ref_gene_id "FBgn0031322"; cov "83.393204";
2L	StringTie	exon	1196216	1196807	1000	+	.	gene_id "STRG.182"; transcript_id "STRG.182.4"; exon_number "6"; reference_id "FBtr0077972"; ref_gene_id "FBgn0031322"; cov "215.488663";
2L	StringTie	transcript	1186254	1196807	1000	+	.	gene_id "STRG.182"; transcript_id "STRG.182.5"; reference_id "FBtr0307057"; ref_gene_id "FBgn0031322"; cov "20.686253"; FPKM "0.342656"; TPM "0.566667";
2L	StringTie	exon	1186254	1186452	1000	+	.	gene_id "STRG.182"; transcript_id "STRG.182.5"; exon_number "1"; reference_id "FBtr0307057"; ref_gene_id "FBgn0031322"; cov "2.427288";
2L	StringTie	exon	1191403	1191538	1000	+	.	gene_id "STRG.182"; transcript_id "STRG.182.5"; exon_number "2"; reference_id "FBtr0307057"; ref_gene_id "FBgn0031322"; cov "4.970441";
2L	StringTie	exon	1191599	1191909	1000	+	.	gene_id "STRG.182"; transcript_id "STRG.182.5"; exon_number "3"; reference_id "FBtr0307057"; ref_gene_id "FBgn0031322"; cov "7.162987";
2L	StringTie	exon	1191970	1192198	1000	+	.	gene_id "STRG.182"; transcript_id "STRG.182.5"; exon_number "4"; reference_id "FBtr0307057"; ref_gene_id "FBgn0031322"; cov "11.528389";
2L	StringTie	exon	1192268	1192625	1000	+	.	gene_id "STRG.182"; transcript_id "STRG.182.5"; exon_number "5"; reference_id "FBtr0307057"; ref_gene_id "FBgn0031322"; cov "16.931892";
2L	StringTie	exon	1196216	1196807	1000	+	.	gene_id "STRG.182"; transcript_id "STRG.182.5"; exon_number "6"; reference_id "FBtr0307057"; ref_gene_id "FBgn0031322"; cov "43.351509";
2L	StringTie	transcript	1198465	1199266	1000	-	.	gene_id "STRG.183"; transcript_id "STRG.183.1"; reference_id "FBtr0077977"; ref_gene_id "FBgn0031323"; cov "2.966334"; FPKM "0.049136"; TPM "0.081258";
2L	StringTie	exon	1198465	1199266	1000	-	.	gene_id "STRG.183"; transcript_id "STRG.183.1"; exon_number "1"; reference_id "FBtr0077977"; ref_gene_id "FBgn0031323"; cov "2.966334";
2L	StringTie	transcript	1200778	1201220	1000	+	.	gene_id "STRG.184"; transcript_id "STRG.184.1"; reference_id "FBtr0077973"; ref_gene_id "FBgn0040723"; cov "2.604966"; FPKM "0.043150"; TPM "0.071359";
2L	StringTie	exon	1200778	1201220	1000	+	.	gene_id "STRG.184"; transcript_id "STRG.184.1"; exon_number "1"; reference_id "FBtr0077973"; ref_gene_id "FBgn0040723"; cov "2.604966";
2L	StringTie	transcript	1204215	1205250	1000	+	.	gene_id "STRG.185"; transcript_id "STRG.185.1"; reference_id "FBtr0114498"; ref_gene_id "FBgn0031324"; cov "14.169576"; FPKM "0.234711"; TPM "0.388153";
2L	StringTie	exon	1204215	1204464	1000	+	.	gene_id "STRG.185"; transcript_id "STRG.185.1"; exon_number "1"; reference_id "FBtr0114498"; ref_gene_id "FBgn0031324"; cov "4.824000";
2L	StringTie	exon	1204565	1204687	1000	+	.	gene_id "STRG.185"; transcript_id "STRG.185.1"; exon_number "2"; reference_id "FBtr0114498"; ref_gene_id "FBgn0031324"; cov "16.430895";
2L	StringTie	exon	1204763	1204841	1000	+	.	gene_id "STRG.185"; transcript_id "STRG.185.1"; exon_number "3"; reference_id "FBtr0114498"; ref_gene_id "FBgn0031324"; cov "17.810127";
2L	StringTie	exon	1204901	1205250	1000	+	.	gene_id "STRG.185"; transcript_id "STRG.185.1"; exon_number "4"; reference_id "FBtr0114498"; ref_gene_id "FBgn0031324"; cov "19.228571";
2L	StringTie	transcript	1219293	1229802	1000	+	.	gene_id "STRG.186"; transcript_id "STRG.186.1"; reference_id "FBtr0299796"; ref_gene_id "FBgn0259229"; cov "231.551544"; FPKM "3.835514"; TPM "6.342990";
2L	StringTie	exon	1219293	1219591	1000	+	.	gene_id "STRG.186"; transcript_id "STRG.186.1"; exon_number "1"; reference_id "FBtr0299796"; ref_gene_id "FBgn0259229"; cov "163.408020";
2L	StringTie	exon	1219657	1220035	1000	+	.	gene_id "STRG.186"; transcript_id "STRG.186.1"; exon_number "2"; reference_id "FBtr0299796"; ref_gene_id "FBgn0259229"; cov "197.525070";
2L	StringTie	exon	1227702	1227763	1000	+	.	gene_id "STRG.186"; transcript_id "STRG.186.1"; exon_number "3"; reference_id "FBtr0299796"; ref_gene_id "FBgn0259229"; cov "226.870712";
2L	StringTie	exon	1227828	1228137	1000	+	.	gene_id "STRG.186"; transcript_id "STRG.186.1"; exon_number "4"; reference_id "FBtr0299796"; ref_gene_id "FBgn0259229"; cov "249.794250";
2L	StringTie	exon	1228192	1228408	1000	+	.	gene_id "STRG.186"; transcript_id "STRG.186.1"; exon_number "5"; reference_id "FBtr0299796"; ref_gene_id "FBgn0259229"; cov "230.437790";
2L	StringTie	exon	1228465	1228652	1000	+	.	gene_id "STRG.186"; transcript_id "STRG.186.1"; exon_number "6"; reference_id "FBtr0299796"; ref_gene_id "FBgn0259229"; cov "217.622345";
2L	StringTie	exon	1228714	1229185	1000	+	.	gene_id "STRG.186"; transcript_id "STRG.186.1"; exon_number "7"; reference_id "FBtr0299796"; ref_gene_id "FBgn0259229"; cov "288.542358";
2L	StringTie	exon	1229253	1229802	1000	+	.	gene_id "STRG.186"; transcript_id "STRG.186.1"; exon_number "8"; reference_id "FBtr0299796"; ref_gene_id "FBgn0259229"; cov "238.581848";
2L	StringTie	transcript	1220184	1220582	1000	+	.	gene_id "STRG.187"; transcript_id "STRG.187.1"; reference_id "BLOOD_LTR_dup12"; ref_gene_id "BLOOD_LTR"; cov "21.473743"; FPKM "0.355700"; TPM "0.588239";
2L	StringTie	exon	1220184	1220582	1000	+	.	gene_id "STRG.187"; transcript_id "STRG.187.1"; exon_number "1"; reference_id "BLOOD_LTR_dup12"; ref_gene_id "BLOOD_LTR"; cov "21.473743";
2L	StringTie	transcript	1220583	1227193	1000	+	.	gene_id "STRG.188"; transcript_id "STRG.188.1"; reference_id "BLOOD_I-int_dup5"; ref_gene_id "BLOOD_I-int"; cov "6.581663"; FPKM "0.109021"; TPM "0.180294";
2L	StringTie	exon	1220583	1227193	1000	+	.	gene_id "STRG.188"; transcript_id "STRG.188.1"; exon_number "1"; reference_id "BLOOD_I-int_dup5"; ref_gene_id "BLOOD_I-int"; cov "6.581663";
2L	StringTie	transcript	1227194	1227592	1000	+	.	gene_id "STRG.189"; transcript_id "STRG.189.1"; reference_id "BLOOD_LTR_dup13"; ref_gene_id "BLOOD_LTR"; cov "38.620888"; FPKM "0.639732"; TPM "1.057958";
2L	StringTie	exon	1227194	1227592	1000	+	.	gene_id "STRG.189"; transcript_id "STRG.189.1"; exon_number "1"; reference_id "BLOOD_LTR_dup13"; ref_gene_id "BLOOD_LTR"; cov "38.620888";
2L	StringTie	transcript	1284605	1285427	1000	+	.	gene_id "STRG.190"; transcript_id "STRG.190.1"; cov "2.734146"; FPKM "0.045290"; TPM "0.074898";
2L	StringTie	exon	1284605	1284890	1000	+	.	gene_id "STRG.190"; transcript_id "STRG.190.1"; exon_number "1"; cov "2.716783";
2L	StringTie	exon	1285304	1285427	1000	+	.	gene_id "STRG.190"; transcript_id "STRG.190.1"; exon_number "2"; cov "2.774194";
2L	StringTie	transcript	1285550	1287215	1000	+	.	gene_id "STRG.191"; transcript_id "STRG.191.1"; cov "2.860497"; FPKM "0.047382"; TPM "0.078359";
2L	StringTie	exon	1285550	1285637	1000	+	.	gene_id "STRG.191"; transcript_id "STRG.191.1"; exon_number "1"; cov "1.000000";
2L	StringTie	exon	1285745	1287049	1000	+	.	gene_id "STRG.191"; transcript_id "STRG.191.1"; exon_number "2"; cov "3.022222";
2L	StringTie	exon	1287161	1287215	1000	+	.	gene_id "STRG.191"; transcript_id "STRG.191.1"; exon_number "3"; cov "2.000000";
2L	StringTie	transcript	1287631	1294721	1000	+	.	gene_id "STRG.192"; transcript_id "STRG.192.1"; cov "104.282822"; FPKM "1.727383"; TPM "2.856664";
2L	StringTie	exon	1287631	1287741	1000	+	.	gene_id "STRG.192"; transcript_id "STRG.192.1"; exon_number "1"; cov "8.207207";
2L	StringTie	exon	1288133	1288293	1000	+	.	gene_id "STRG.192"; transcript_id "STRG.192.1"; exon_number "2"; cov "4.745342";
2L	StringTie	exon	1289455	1289728	1000	+	.	gene_id "STRG.192"; transcript_id "STRG.192.1"; exon_number "3"; cov "7.135036";
2L	StringTie	exon	1292648	1294721	1000	+	.	gene_id "STRG.192"; transcript_id "STRG.192.1"; exon_number "4"; cov "129.986023";
2L	StringTie	transcript	1301807	1302288	1000	-	.	gene_id "STRG.193"; transcript_id "STRG.193.1"; reference_id "Gypsy_LTR_dup44"; ref_gene_id "Gypsy_LTR"; cov "145.350250"; FPKM "2.407641"; TPM "3.981642";
2L	StringTie	exon	1301807	1302288	1000	-	.	gene_id "STRG.193"; transcript_id "STRG.193.1"; exon_number "1"; reference_id "Gypsy_LTR_dup44"; ref_gene_id "Gypsy_LTR"; cov "145.350250";
2L	StringTie	transcript	1344461	1345135	1000	+	.	gene_id "STRG.194"; transcript_id "STRG.194.1"; reference_id "FBtr0077925"; ref_gene_id "FBgn0026141"; cov "3.070068"; FPKM "0.050854"; TPM "0.084100";
2L	StringTie	exon	1344461	1344515	1000	+	.	gene_id "STRG.194"; transcript_id "STRG.194.1"; exon_number "1"; reference_id "FBtr0077925"; ref_gene_id "FBgn0026141"; cov "1.843487";
2L	StringTie	exon	1344570	1345135	1000	+	.	gene_id "STRG.194"; transcript_id "STRG.194.1"; exon_number "2"; reference_id "FBtr0077925"; ref_gene_id "FBgn0026141"; cov "3.189258";
2L	StringTie	transcript	1354101	1354919	1000	-	.	gene_id "STRG.195"; transcript_id "STRG.195.1"; reference_id "FBtr0077946"; ref_gene_id "FBgn0051924"; cov "2.144078"; FPKM "0.035515"; TPM "0.058734";
2L	StringTie	exon	1354101	1354919	1000	-	.	gene_id "STRG.195"; transcript_id "STRG.195.1"; exon_number "1"; reference_id "FBtr0077946"; ref_gene_id "FBgn0051924"; cov "2.144078";
2L	StringTie	transcript	1357557	1357790	1000	-	.	gene_id "STRG.196"; transcript_id "STRG.196.1"; cov "4.944445"; FPKM "0.081902"; TPM "0.135445";
2L	StringTie	exon	1357557	1357790	1000	-	.	gene_id "STRG.196"; transcript_id "STRG.196.1"; exon_number "1"; cov "4.944445";
2L	StringTie	transcript	1329161	1329993	1000	+	.	gene_id "STRG.197"; transcript_id "STRG.197.1"; reference_id "FBtr0077922"; ref_gene_id "FBgn0011294"; cov "543.038635"; FPKM "8.995113"; TPM "14.875690";
2L	StringTie	exon	1329161	1329324	1000	+	.	gene_id "STRG.197"; transcript_id "STRG.197.1"; exon_number "1"; reference_id "FBtr0077922"; ref_gene_id "FBgn0011294"; cov "101.506096";
2L	StringTie	exon	1329382	1329993	1000	+	.	gene_id "STRG.197"; transcript_id "STRG.197.1"; exon_number "2"; reference_id "FBtr0077922"; ref_gene_id "FBgn0011294"; cov "661.357849";
2L	StringTie	transcript	1240036	1242205	1000	+	.	gene_id "STRG.198"; transcript_id "STRG.198.1"; reference_id "FBtr0077920"; ref_gene_id "FBgn0031327"; cov "4733.665527"; FPKM "78.410362"; TPM "129.671310";
2L	StringTie	exon	1240036	1240970	1000	+	.	gene_id "STRG.198"; transcript_id "STRG.198.1"; exon_number "1"; reference_id "FBtr0077920"; ref_gene_id "FBgn0031327"; cov "3407.188965";
2L	StringTie	exon	1241051	1242205	1000	+	.	gene_id "STRG.198"; transcript_id "STRG.198.1"; exon_number "2"; reference_id "FBtr0077920"; ref_gene_id "FBgn0031327"; cov "5807.479492";
2L	StringTie	transcript	1240036	1243018	1000	+	.	gene_id "STRG.198"; transcript_id "STRG.198.2"; reference_id "FBtr0335383"; ref_gene_id "FBgn0031327"; cov "187.418365"; FPKM "3.104474"; TPM "5.134031";
2L	StringTie	exon	1240036	1240970	1000	+	.	gene_id "STRG.198"; transcript_id "STRG.198.2"; exon_number "1"; reference_id "FBtr0335383"; ref_gene_id "FBgn0031327"; cov "183.394836";
2L	StringTie	exon	1241051	1243018	1000	+	.	gene_id "STRG.198"; transcript_id "STRG.198.2"; exon_number "2"; reference_id "FBtr0335383"; ref_gene_id "FBgn0031327"; cov "189.329956";
2L	StringTie	transcript	1380083	1381326	1000	-	.	gene_id "STRG.199"; transcript_id "STRG.199.1"; reference_id "FBtr0343843"; ref_gene_id "FBgn0266203"; cov "1.484320"; FPKM "0.024587"; TPM "0.040661";
2L	StringTie	exon	1380083	1381326	1000	-	.	gene_id "STRG.199"; transcript_id "STRG.199.1"; exon_number "1"; reference_id "FBtr0343843"; ref_gene_id "FBgn0266203"; cov "1.484320";
2L	StringTie	transcript	1380086	1420453	1000	-	.	gene_id "STRG.199"; transcript_id "STRG.199.2"; reference_id "FBtr0329985"; ref_gene_id "FBgn0002543"; cov "39.574368"; FPKM "0.655526"; TPM "1.084077";
2L	StringTie	exon	1380086	1382632	1000	-	.	gene_id "STRG.199"; transcript_id "STRG.199.2"; exon_number "1"; reference_id "FBtr0329985"; ref_gene_id "FBgn0002543"; cov "74.025139";
2L	StringTie	exon	1384927	1385212	1000	-	.	gene_id "STRG.199"; transcript_id "STRG.199.2"; exon_number "2"; reference_id "FBtr0329985"; ref_gene_id "FBgn0002543"; cov "11.759511";
2L	StringTie	exon	1386848	1387011	1000	-	.	gene_id "STRG.199"; transcript_id "STRG.199.2"; exon_number "3"; reference_id "FBtr0329985"; ref_gene_id "FBgn0002543"; cov "29.150320";
2L	StringTie	exon	1387107	1387353	1000	-	.	gene_id "STRG.199"; transcript_id "STRG.199.2"; exon_number "4"; reference_id "FBtr0329985"; ref_gene_id "FBgn0002543"; cov "22.721064";
2L	StringTie	exon	1387431	1387526	1000	-	.	gene_id "STRG.199"; transcript_id "STRG.199.2"; exon_number "5"; reference_id "FBtr0329985"; ref_gene_id "FBgn0002543"; cov "21.149534";
2L	StringTie	exon	1390893	1391298	1000	-	.	gene_id "STRG.199"; transcript_id "STRG.199.2"; exon_number "6"; reference_id "FBtr0329985"; ref_gene_id "FBgn0002543"; cov "22.512234";
2L	StringTie	exon	1391389	1391508	1000	-	.	gene_id "STRG.199"; transcript_id "STRG.199.2"; exon_number "7"; reference_id "FBtr0329985"; ref_gene_id "FBgn0002543"; cov "25.501051";
2L	StringTie	exon	1391587	1392524	1000	-	.	gene_id "STRG.199"; transcript_id "STRG.199.2"; exon_number "8"; reference_id "FBtr0329985"; ref_gene_id "FBgn0002543"; cov "17.883730";
2L	StringTie	exon	1392690	1392821	1000	-	.	gene_id "STRG.199"; transcript_id "STRG.199.2"; exon_number "9"; reference_id "FBtr0329985"; ref_gene_id "FBgn0002543"; cov "7.704914";
2L	StringTie	exon	1394192	1394332	1000	-	.	gene_id "STRG.199"; transcript_id "STRG.199.2"; exon_number "10"; reference_id "FBtr0329985"; ref_gene_id "FBgn0002543"; cov "8.545333";
2L	StringTie	exon	1394474	1394758	1000	-	.	gene_id "STRG.199"; transcript_id "STRG.199.2"; exon_number "11"; reference_id "FBtr0329985"; ref_gene_id "FBgn0002543"; cov "7.538945";
2L	StringTie	exon	1395903	1396005	1000	-	.	gene_id "STRG.199"; transcript_id "STRG.199.2"; exon_number "12"; reference_id "FBtr0329985"; ref_gene_id "FBgn0002543"; cov "9.394713";
2L	StringTie	exon	1397062	1397252	1000	-	.	gene_id "STRG.199"; transcript_id "STRG.199.2"; exon_number "13"; reference_id "FBtr0329985"; ref_gene_id "FBgn0002543"; cov "10.469485";
2L	StringTie	exon	1419904	1420453	1000	-	.	gene_id "STRG.199"; transcript_id "STRG.199.2"; exon_number "14"; reference_id "FBtr0329985"; ref_gene_id "FBgn0002543"; cov "9.013218";
2L	StringTie	transcript	1380086	1420453	1000	-	.	gene_id "STRG.199"; transcript_id "STRG.199.3"; reference_id "FBtr0077941"; ref_gene_id "FBgn0002543"; cov "13.305670"; FPKM "0.220401"; TPM "0.364488";
2L	StringTie	exon	1380086	1382632	1000	-	.	gene_id "STRG.199"; transcript_id "STRG.199.3"; exon_number "1"; reference_id "FBtr0077941"; ref_gene_id "FBgn0002543"; cov "24.888683";
2L	StringTie	exon	1384927	1385212	1000	-	.	gene_id "STRG.199"; transcript_id "STRG.199.3"; exon_number "2"; reference_id "FBtr0077941"; ref_gene_id "FBgn0002543"; cov "3.953775";
2L	StringTie	exon	1386848	1387011	1000	-	.	gene_id "STRG.199"; transcript_id "STRG.199.3"; exon_number "3"; reference_id "FBtr0077941"; ref_gene_id "FBgn0002543"; cov "9.800900";
2L	StringTie	exon	1387107	1387353	1000	-	.	gene_id "STRG.199"; transcript_id "STRG.199.3"; exon_number "4"; reference_id "FBtr0077941"; ref_gene_id "FBgn0002543"; cov "7.639261";
2L	StringTie	exon	1387431	1387526	1000	-	.	gene_id "STRG.199"; transcript_id "STRG.199.3"; exon_number "5"; reference_id "FBtr0077941"; ref_gene_id "FBgn0002543"; cov "7.110882";
2L	StringTie	exon	1390893	1391298	1000	-	.	gene_id "STRG.199"; transcript_id "STRG.199.3"; exon_number "6"; reference_id "FBtr0077941"; ref_gene_id "FBgn0002543"; cov "7.569048";
2L	StringTie	exon	1391389	1391508	1000	-	.	gene_id "STRG.199"; transcript_id "STRG.199.3"; exon_number "7"; reference_id "FBtr0077941"; ref_gene_id "FBgn0002543"; cov "8.573947";
2L	StringTie	exon	1391587	1392524	1000	-	.	gene_id "STRG.199"; transcript_id "STRG.199.3"; exon_number "8"; reference_id "FBtr0077941"; ref_gene_id "FBgn0002543"; cov "6.012856";
2L	StringTie	exon	1392690	1392821	1000	-	.	gene_id "STRG.199"; transcript_id "STRG.199.3"; exon_number "9"; reference_id "FBtr0077941"; ref_gene_id "FBgn0002543"; cov "2.590541";
2L	StringTie	exon	1394192	1394332	1000	-	.	gene_id "STRG.199"; transcript_id "STRG.199.3"; exon_number "10"; reference_id "FBtr0077941"; ref_gene_id "FBgn0002543"; cov "2.873106";
2L	StringTie	exon	1394474	1394758	1000	-	.	gene_id "STRG.199"; transcript_id "STRG.199.3"; exon_number "11"; reference_id "FBtr0077941"; ref_gene_id "FBgn0002543"; cov "2.534739";
2L	StringTie	exon	1395903	1396005	1000	-	.	gene_id "STRG.199"; transcript_id "STRG.199.3"; exon_number "12"; reference_id "FBtr0077941"; ref_gene_id "FBgn0002543"; cov "3.158684";
2L	StringTie	exon	1397062	1397252	1000	-	.	gene_id "STRG.199"; transcript_id "STRG.199.3"; exon_number "13"; reference_id "FBtr0077941"; ref_gene_id "FBgn0002543"; cov "3.520043";
2L	StringTie	exon	1419904	1420453	1000	-	.	gene_id "STRG.199"; transcript_id "STRG.199.3"; exon_number "14"; reference_id "FBtr0077941"; ref_gene_id "FBgn0002543"; cov "3.030418";
2L	StringTie	transcript	1358925	1359790	1000	-	.	gene_id "STRG.200"; transcript_id "STRG.200.1"; reference_id "FBtr0301010"; ref_gene_id "FBgn0051659"; cov "9.979051"; FPKM "0.165297"; TPM "0.273360";
2L	StringTie	exon	1358925	1359110	1000	-	.	gene_id "STRG.200"; transcript_id "STRG.200.1"; exon_number "1"; reference_id "FBtr0301010"; ref_gene_id "FBgn0051659"; cov "13.712646";
2L	StringTie	exon	1359172	1359270	1000	-	.	gene_id "STRG.200"; transcript_id "STRG.200.1"; exon_number "2"; reference_id "FBtr0301010"; ref_gene_id "FBgn0051659"; cov "10.277657";
2L	StringTie	exon	1359332	1359417	1000	-	.	gene_id "STRG.200"; transcript_id "STRG.200.1"; exon_number "3"; reference_id "FBtr0301010"; ref_gene_id "FBgn0051659"; cov "9.380670";
2L	StringTie	exon	1359467	1359790	1000	-	.	gene_id "STRG.200"; transcript_id "STRG.200.1"; exon_number "4"; reference_id "FBtr0301010"; ref_gene_id "FBgn0051659"; cov "7.903280";
2L	StringTie	transcript	1358925	1359790	1000	-	.	gene_id "STRG.200"; transcript_id "STRG.200.2"; reference_id "FBtr0077943"; ref_gene_id "FBgn0051659"; cov "9.204998"; FPKM "0.152475"; TPM "0.252156";
2L	StringTie	exon	1358925	1359110	1000	-	.	gene_id "STRG.200"; transcript_id "STRG.200.2"; exon_number "1"; reference_id "FBtr0077943"; ref_gene_id "FBgn0051659"; cov "12.378752";
2L	StringTie	exon	1359172	1359270	1000	-	.	gene_id "STRG.200"; transcript_id "STRG.200.2"; exon_number "2"; reference_id "FBtr0077943"; ref_gene_id "FBgn0051659"; cov "9.277899";
2L	StringTie	exon	1359332	1359417	1000	-	.	gene_id "STRG.200"; transcript_id "STRG.200.2"; exon_number "3"; reference_id "FBtr0077943"; ref_gene_id "FBgn0051659"; cov "8.468166";
2L	StringTie	exon	1359467	1359697	1000	-	.	gene_id "STRG.200"; transcript_id "STRG.200.2"; exon_number "4"; reference_id "FBtr0077943"; ref_gene_id "FBgn0051659"; cov "7.599224";
2L	StringTie	exon	1359761	1359790	1000	-	.	gene_id "STRG.200"; transcript_id "STRG.200.2"; exon_number "5"; reference_id "FBtr0077943"; ref_gene_id "FBgn0051659"; cov "3.763875";
2L	StringTie	transcript	1359837	1361821	1000	-	.	gene_id "STRG.201"; transcript_id "STRG.201.1"; reference_id "FBtr0343844"; ref_gene_id "FBgn0053126"; cov "87.074448"; FPKM "1.442337"; TPM "2.385267";
2L	StringTie	exon	1359837	1360373	1000	-	.	gene_id "STRG.201"; transcript_id "STRG.201.1"; exon_number "1"; reference_id "FBtr0343844"; ref_gene_id "FBgn0053126"; cov "100.550941";
2L	StringTie	exon	1360492	1360590	1000	-	.	gene_id "STRG.201"; transcript_id "STRG.201.1"; exon_number "2"; reference_id "FBtr0343844"; ref_gene_id "FBgn0053126"; cov "103.837257";
2L	StringTie	exon	1360657	1360736	1000	-	.	gene_id "STRG.201"; transcript_id "STRG.201.1"; exon_number "3"; reference_id "FBtr0343844"; ref_gene_id "FBgn0053126"; cov "96.182739";
2L	StringTie	exon	1360796	1360926	1000	-	.	gene_id "STRG.201"; transcript_id "STRG.201.1"; exon_number "4"; reference_id "FBtr0343844"; ref_gene_id "FBgn0053126"; cov "86.913765";
2L	StringTie	exon	1361458	1361578	1000	-	.	gene_id "STRG.201"; transcript_id "STRG.201.1"; exon_number "5"; reference_id "FBtr0343844"; ref_gene_id "FBgn0053126"; cov "94.380806";
2L	StringTie	exon	1361641	1361821	1000	-	.	gene_id "STRG.201"; transcript_id "STRG.201.1"; exon_number "6"; reference_id "FBtr0343844"; ref_gene_id "FBgn0053126"; cov "29.129292";
2L	StringTie	transcript	1359983	1361735	1000	-	.	gene_id "STRG.201"; transcript_id "STRG.201.2"; reference_id "FBtr0077942"; ref_gene_id "FBgn0053126"; cov "2371.458740"; FPKM "39.281811"; TPM "64.962379";
2L	StringTie	exon	1359983	1360373	1000	-	.	gene_id "STRG.201"; transcript_id "STRG.201.2"; exon_number "1"; reference_id "FBtr0077942"; ref_gene_id "FBgn0053126"; cov "2533.041016";
2L	StringTie	exon	1360492	1360590	1000	-	.	gene_id "STRG.201"; transcript_id "STRG.201.2"; exon_number "2"; reference_id "FBtr0077942"; ref_gene_id "FBgn0053126"; cov "2690.247559";
2L	StringTie	exon	1360657	1360736	1000	-	.	gene_id "STRG.201"; transcript_id "STRG.201.2"; exon_number "3"; reference_id "FBtr0077942"; ref_gene_id "FBgn0053126"; cov "2491.931885";
2L	StringTie	exon	1360796	1360926	1000	-	.	gene_id "STRG.201"; transcript_id "STRG.201.2"; exon_number "4"; reference_id "FBtr0077942"; ref_gene_id "FBgn0053126"; cov "2251.788330";
2L	StringTie	exon	1361458	1361578	1000	-	.	gene_id "STRG.201"; transcript_id "STRG.201.2"; exon_number "5"; reference_id "FBtr0077942"; ref_gene_id "FBgn0053126"; cov "2445.246582";
2L	StringTie	exon	1361641	1361735	1000	-	.	gene_id "STRG.201"; transcript_id "STRG.201.2"; exon_number "6"; reference_id "FBtr0077942"; ref_gene_id "FBgn0053126"; cov "1343.796021";
2L	StringTie	transcript	1359983	1361735	1000	-	.	gene_id "STRG.201"; transcript_id "STRG.201.3"; reference_id "FBtr0329947"; ref_gene_id "FBgn0053126"; cov "515.426208"; FPKM "8.537730"; TPM "14.119289";
2L	StringTie	exon	1359983	1360373	1000	-	.	gene_id "STRG.201"; transcript_id "STRG.201.3"; exon_number "1"; reference_id "FBtr0329947"; ref_gene_id "FBgn0053126"; cov "550.545349";
2L	StringTie	exon	1360492	1360590	1000	-	.	gene_id "STRG.201"; transcript_id "STRG.201.3"; exon_number "2"; reference_id "FBtr0329947"; ref_gene_id "FBgn0053126"; cov "584.713440";
2L	StringTie	exon	1360657	1360736	1000	-	.	gene_id "STRG.201"; transcript_id "STRG.201.3"; exon_number "3"; reference_id "FBtr0329947"; ref_gene_id "FBgn0053126"; cov "541.610474";
2L	StringTie	exon	1360796	1360926	1000	-	.	gene_id "STRG.201"; transcript_id "STRG.201.3"; exon_number "4"; reference_id "FBtr0329947"; ref_gene_id "FBgn0053126"; cov "489.416321";
2L	StringTie	exon	1361458	1361578	1000	-	.	gene_id "STRG.201"; transcript_id "STRG.201.3"; exon_number "5"; reference_id "FBtr0329947"; ref_gene_id "FBgn0053126"; cov "531.463623";
2L	StringTie	exon	1361641	1361735	1000	-	.	gene_id "STRG.201"; transcript_id "STRG.201.3"; exon_number "6"; reference_id "FBtr0329947"; ref_gene_id "FBgn0053126"; cov "292.068207";
2L	StringTie	transcript	1442627	1443832	1000	+	.	gene_id "STRG.202"; transcript_id "STRG.202.1"; reference_id "FBtr0343842"; ref_gene_id "FBgn0263321"; cov "107.274849"; FPKM "1.776944"; TPM "2.938626";
2L	StringTie	exon	1442627	1443832	1000	+	.	gene_id "STRG.202"; transcript_id "STRG.202.1"; exon_number "1"; reference_id "FBtr0343842"; ref_gene_id "FBgn0263321"; cov "107.274849";
2L	StringTie	transcript	1442726	1443316	1000	+	.	gene_id "STRG.202"; transcript_id "STRG.202.2"; reference_id "FBtr0308745"; ref_gene_id "FBgn0263321"; cov "1032.770752"; FPKM "17.107237"; TPM "28.291130";
2L	StringTie	exon	1442726	1443316	1000	+	.	gene_id "STRG.202"; transcript_id "STRG.202.2"; exon_number "1"; reference_id "FBtr0308745"; ref_gene_id "FBgn0263321"; cov "1032.770752";
2L	StringTie	transcript	1517533	1518148	1000	-	.	gene_id "STRG.203"; transcript_id "STRG.203.1"; reference_id "FBtr0114554"; ref_gene_id "FBgn0001174"; cov "2.946429"; FPKM "0.048806"; TPM "0.080713";
2L	StringTie	exon	1517533	1518148	1000	-	.	gene_id "STRG.203"; transcript_id "STRG.203.1"; exon_number "1"; reference_id "FBtr0114554"; ref_gene_id "FBgn0001174"; cov "2.946429";
2L	StringTie	transcript	1519976	1521146	1000	-	.	gene_id "STRG.204"; transcript_id "STRG.204.1"; cov "3.496648"; FPKM "0.057920"; TPM "0.095785";
2L	StringTie	exon	1519976	1520426	1000	-	.	gene_id "STRG.204"; transcript_id "STRG.204.1"; exon_number "1"; cov "3.324798";
2L	StringTie	exon	1520483	1520727	1000	-	.	gene_id "STRG.204"; transcript_id "STRG.204.1"; exon_number "2"; cov "3.728493";
2L	StringTie	exon	1520784	1521146	1000	-	.	gene_id "STRG.204"; transcript_id "STRG.204.1"; exon_number "3"; cov "3.553679";
2L	StringTie	transcript	1519976	1521146	1000	-	.	gene_id "STRG.204"; transcript_id "STRG.204.2"; cov "2.687089"; FPKM "0.044510"; TPM "0.073609";
2L	StringTie	exon	1519976	1520727	1000	-	.	gene_id "STRG.204"; transcript_id "STRG.204.2"; exon_number "1"; cov "2.696286";
2L	StringTie	exon	1520784	1521146	1000	-	.	gene_id "STRG.204"; transcript_id "STRG.204.2"; exon_number "2"; cov "2.668034";
2L	StringTie	transcript	1519976	1521146	1000	-	.	gene_id "STRG.204"; transcript_id "STRG.204.3"; cov "2.302718"; FPKM "0.038143"; TPM "0.063079";
2L	StringTie	exon	1519976	1520414	1000	-	.	gene_id "STRG.204"; transcript_id "STRG.204.3"; exon_number "1"; cov "2.174789";
2L	StringTie	exon	1520483	1520727	1000	-	.	gene_id "STRG.204"; transcript_id "STRG.204.3"; exon_number "2"; cov "2.464064";
2L	StringTie	exon	1520784	1521146	1000	-	.	gene_id "STRG.204"; transcript_id "STRG.204.3"; exon_number "3"; cov "2.348535";
2L	StringTie	transcript	1521331	1522305	1000	-	.	gene_id "STRG.205"; transcript_id "STRG.205.1"; cov "6.107049"; FPKM "0.101160"; TPM "0.167293";
2L	StringTie	exon	1521331	1521914	1000	-	.	gene_id "STRG.205"; transcript_id "STRG.205.1"; exon_number "1"; cov "7.152679";
2L	StringTie	exon	1521970	1522305	1000	-	.	gene_id "STRG.205"; transcript_id "STRG.205.1"; exon_number "2"; cov "4.289644";
2L	StringTie	transcript	1521481	1522163	1000	+	.	gene_id "STRG.206"; transcript_id "STRG.206.1"; cov "3.171013"; FPKM "0.052526"; TPM "0.086865";
2L	StringTie	exon	1521481	1521916	1000	+	.	gene_id "STRG.206"; transcript_id "STRG.206.1"; exon_number "1"; cov "3.345953";
2L	StringTie	exon	1521983	1522163	1000	+	.	gene_id "STRG.206"; transcript_id "STRG.206.1"; exon_number "2"; cov "2.749611";
2L	StringTie	transcript	1497243	1498583	1000	+	.	gene_id "STRG.207"; transcript_id "STRG.207.1"; reference_id "FBtr0077932"; ref_gene_id "FBgn0051661"; cov "2.328113"; FPKM "0.038564"; TPM "0.063775";
2L	StringTie	exon	1497243	1498583	1000	+	.	gene_id "STRG.207"; transcript_id "STRG.207.1"; exon_number "1"; reference_id "FBtr0077932"; ref_gene_id "FBgn0051661"; cov "2.328113";
2L	StringTie	transcript	1500784	1502904	1000	-	.	gene_id "STRG.208"; transcript_id "STRG.208.1"; reference_id "FBtr0334820"; ref_gene_id "FBgn0031344"; cov "1.446933"; FPKM "0.023968"; TPM "0.039636";
2L	StringTie	exon	1500784	1501036	1000	-	.	gene_id "STRG.208"; transcript_id "STRG.208.1"; exon_number "1"; reference_id "FBtr0334820"; ref_gene_id "FBgn0031344"; cov "3.090791";
2L	StringTie	exon	1501099	1501872	1000	-	.	gene_id "STRG.208"; transcript_id "STRG.208.1"; exon_number "2"; reference_id "FBtr0334820"; ref_gene_id "FBgn0031344"; cov "1.621508";
2L	StringTie	exon	1501933	1502184	1000	-	.	gene_id "STRG.208"; transcript_id "STRG.208.1"; exon_number "3"; reference_id "FBtr0334820"; ref_gene_id "FBgn0031344"; cov "0.608692";
2L	StringTie	exon	1502611	1502904	1000	-	.	gene_id "STRG.208"; transcript_id "STRG.208.1"; exon_number "4"; reference_id "FBtr0334820"; ref_gene_id "FBgn0031344"; cov "0.291217";
2L	StringTie	transcript	1500835	1502904	1000	-	.	gene_id "STRG.208"; transcript_id "STRG.208.2"; reference_id "FBtr0077933"; ref_gene_id "FBgn0031344"; cov "159.038696"; FPKM "2.634382"; TPM "4.356615";
2L	StringTie	exon	1500835	1501036	1000	-	.	gene_id "STRG.208"; transcript_id "STRG.208.2"; exon_number "1"; reference_id "FBtr0077933"; ref_gene_id "FBgn0031344"; cov "266.321930";
2L	StringTie	exon	1501097	1501872	1000	-	.	gene_id "STRG.208"; transcript_id "STRG.208.2"; exon_number "2"; reference_id "FBtr0077933"; ref_gene_id "FBgn0031344"; cov "204.296326";
2L	StringTie	exon	1501933	1502184	1000	-	.	gene_id "STRG.208"; transcript_id "STRG.208.2"; exon_number "3"; reference_id "FBtr0077933"; ref_gene_id "FBgn0031344"; cov "76.514320";
2L	StringTie	exon	1502611	1502904	1000	-	.	gene_id "STRG.208"; transcript_id "STRG.208.2"; exon_number "4"; reference_id "FBtr0077933"; ref_gene_id "FBgn0031344"; cov "36.606739";
2L	StringTie	transcript	1618309	1618557	1000	-	.	gene_id "STRG.209"; transcript_id "STRG.209.1"; reference_id "LINEJ1_DM_dup38"; ref_gene_id "LINEJ1_DM"; cov "10.836813"; FPKM "0.179505"; TPM "0.296857";
2L	StringTie	exon	1618309	1618557	1000	-	.	gene_id "STRG.209"; transcript_id "STRG.209.1"; exon_number "1"; reference_id "LINEJ1_DM_dup38"; ref_gene_id "LINEJ1_DM"; cov "10.836813";
2L	StringTie	transcript	1522710	1523749	1000	-	.	gene_id "STRG.210"; transcript_id "STRG.210.1"; cov "2.133045"; FPKM "0.035333"; TPM "0.058431";
2L	StringTie	exon	1522710	1522817	1000	-	.	gene_id "STRG.210"; transcript_id "STRG.210.1"; exon_number "1"; cov "3.388889";
2L	StringTie	exon	1523657	1523749	1000	-	.	gene_id "STRG.210"; transcript_id "STRG.210.1"; exon_number "2"; cov "0.674646";
2L	StringTie	transcript	1523366	1523799	1000	-	.	gene_id "STRG.210"; transcript_id "STRG.210.2"; cov "2.847559"; FPKM "0.047168"; TPM "0.078004";
2L	StringTie	exon	1523366	1523534	1000	-	.	gene_id "STRG.210"; transcript_id "STRG.210.2"; exon_number "1"; cov "3.798817";
2L	StringTie	exon	1523662	1523799	1000	-	.	gene_id "STRG.210"; transcript_id "STRG.210.2"; exon_number "2"; cov "1.682613";
2L	StringTie	transcript	1523670	1524703	1000	+	.	gene_id "STRG.211"; transcript_id "STRG.211.1"; cov "8.524359"; FPKM "0.141201"; TPM "0.233511";
2L	StringTie	exon	1523670	1523743	1000	+	.	gene_id "STRG.211"; transcript_id "STRG.211.1"; exon_number "1"; cov "2.730504";
2L	StringTie	exon	1523830	1524027	1000	+	.	gene_id "STRG.211"; transcript_id "STRG.211.1"; exon_number "2"; cov "9.631313";
2L	StringTie	exon	1524091	1524703	1000	+	.	gene_id "STRG.211"; transcript_id "STRG.211.1"; exon_number "3"; cov "8.866232";
2L	StringTie	transcript	1570745	1573553	1000	+	.	gene_id "STRG.212"; transcript_id "STRG.212.1"; reference_id "FW_DM_dup46"; ref_gene_id "FW_DM"; cov "1.202435"; FPKM "0.019918"; TPM "0.032939";
2L	StringTie	exon	1570745	1573553	1000	+	.	gene_id "STRG.212"; transcript_id "STRG.212.1"; exon_number "1"; reference_id "FW_DM_dup46"; ref_gene_id "FW_DM"; cov "1.202435";
2L	StringTie	transcript	1580340	1580572	1000	-	.	gene_id "STRG.213"; transcript_id "STRG.213.1"; cov "5.227468"; FPKM "0.086590"; TPM "0.143198";
2L	StringTie	exon	1580340	1580572	1000	-	.	gene_id "STRG.213"; transcript_id "STRG.213.1"; exon_number "1"; cov "5.227468";
2L	StringTie	transcript	1584866	1587155	1000	-	.	gene_id "STRG.214"; transcript_id "STRG.214.1"; reference_id "FBtr0077917"; ref_gene_id "FBgn0031347"; cov "15.398293"; FPKM "0.255064"; TPM "0.421812";
2L	StringTie	exon	1584866	1586788	1000	-	.	gene_id "STRG.214"; transcript_id "STRG.214.1"; exon_number "1"; reference_id "FBtr0077917"; ref_gene_id "FBgn0031347"; cov "16.769112";
2L	StringTie	exon	1586852	1587155	1000	-	.	gene_id "STRG.214"; transcript_id "STRG.214.1"; exon_number "2"; reference_id "FBtr0077917"; ref_gene_id "FBgn0031347"; cov "6.726974";
2L	StringTie	transcript	1594822	1611157	1000	-	.	gene_id "STRG.215"; transcript_id "STRG.215.1"; reference_id "FBtr0077916"; ref_gene_id "FBgn0051935"; cov "164.254089"; FPKM "2.720772"; TPM "4.499483";
2L	StringTie	exon	1594822	1595543	1000	-	.	gene_id "STRG.215"; transcript_id "STRG.215.1"; exon_number "1"; reference_id "FBtr0077916"; ref_gene_id "FBgn0051935"; cov "312.829651";
2L	StringTie	exon	1595598	1595827	1000	-	.	gene_id "STRG.215"; transcript_id "STRG.215.1"; exon_number "2"; reference_id "FBtr0077916"; ref_gene_id "FBgn0051935"; cov "220.747833";
2L	StringTie	exon	1595892	1596421	1000	-	.	gene_id "STRG.215"; transcript_id "STRG.215.1"; exon_number "3"; reference_id "FBtr0077916"; ref_gene_id "FBgn0051935"; cov "120.098114";
2L	StringTie	exon	1609486	1609658	1000	-	.	gene_id "STRG.215"; transcript_id "STRG.215.1"; exon_number "4"; reference_id "FBtr0077916"; ref_gene_id "FBgn0051935"; cov "60.277458";
2L	StringTie	exon	1609755	1611157	1000	-	.	gene_id "STRG.215"; transcript_id "STRG.215.1"; exon_number "5"; reference_id "FBtr0077916"; ref_gene_id "FBgn0051935"; cov "108.035637";
2L	StringTie	transcript	1611410	1612576	1000	+	.	gene_id "STRG.216"; transcript_id "STRG.216.1"; reference_id "FBtr0077876"; ref_gene_id "FBgn0031351"; cov "64.330063"; FPKM "1.065589"; TPM "1.762221";
2L	StringTie	exon	1611410	1611868	1000	+	.	gene_id "STRG.216"; transcript_id "STRG.216.1"; exon_number "1"; reference_id "FBtr0077876"; ref_gene_id "FBgn0031351"; cov "26.309368";
2L	StringTie	exon	1612006	1612576	1000	+	.	gene_id "STRG.216"; transcript_id "STRG.216.1"; exon_number "2"; reference_id "FBtr0077876"; ref_gene_id "FBgn0031351"; cov "94.893105";
2L	StringTie	transcript	1612429	1614160	1000	-	.	gene_id "STRG.217"; transcript_id "STRG.217.1"; reference_id "FBtr0334842"; ref_gene_id "FBgn0021906"; cov "333.943146"; FPKM "5.531570"; TPM "9.147846";
2L	StringTie	exon	1612429	1612988	1000	-	.	gene_id "STRG.217"; transcript_id "STRG.217.1"; exon_number "1"; reference_id "FBtr0334842"; ref_gene_id "FBgn0021906"; cov "359.382141";
2L	StringTie	exon	1613044	1613423	1000	-	.	gene_id "STRG.217"; transcript_id "STRG.217.1"; exon_number "2"; reference_id "FBtr0334842"; ref_gene_id "FBgn0021906"; cov "374.991516";
2L	StringTie	exon	1613983	1614160	1000	-	.	gene_id "STRG.217"; transcript_id "STRG.217.1"; exon_number "3"; reference_id "FBtr0334842"; ref_gene_id "FBgn0021906"; cov "166.278992";
2L	StringTie	transcript	1612547	1614160	1000	-	.	gene_id "STRG.217"; transcript_id "STRG.217.2"; reference_id "FBtr0334843"; ref_gene_id "FBgn0021906"; cov "2158.803955"; FPKM "35.759308"; TPM "59.137035";
2L	StringTie	exon	1612547	1612988	1000	-	.	gene_id "STRG.217"; transcript_id "STRG.217.2"; exon_number "1"; reference_id "FBtr0334843"; ref_gene_id "FBgn0021906"; cov "2346.350830";
2L	StringTie	exon	1613044	1613423	1000	-	.	gene_id "STRG.217"; transcript_id "STRG.217.2"; exon_number "2"; reference_id "FBtr0334843"; ref_gene_id "FBgn0021906"; cov "2444.206299";
2L	StringTie	exon	1613983	1614160	1000	-	.	gene_id "STRG.217"; transcript_id "STRG.217.2"; exon_number "3"; reference_id "FBtr0334843"; ref_gene_id "FBgn0021906"; cov "1083.811646";
2L	StringTie	transcript	1612696	1614160	1000	-	.	gene_id "STRG.217"; transcript_id "STRG.217.3"; reference_id "FBtr0077915"; ref_gene_id "FBgn0021906"; cov "6378.638672"; FPKM "105.658379"; TPM "174.732773";
2L	StringTie	exon	1612696	1612988	1000	-	.	gene_id "STRG.217"; transcript_id "STRG.217.3"; exon_number "1"; reference_id "FBtr0077915"; ref_gene_id "FBgn0021906"; cov "7880.889160";
2L	StringTie	exon	1613044	1613423	1000	-	.	gene_id "STRG.217"; transcript_id "STRG.217.3"; exon_number "2"; reference_id "FBtr0077915"; ref_gene_id "FBgn0021906"; cov "6796.523926";
2L	StringTie	exon	1613983	1614160	1000	-	.	gene_id "STRG.217"; transcript_id "STRG.217.3"; exon_number "3"; reference_id "FBtr0077915"; ref_gene_id "FBgn0021906"; cov "3013.718750";
2L	StringTie	transcript	1651657	1653837	1000	+	.	gene_id "STRG.218"; transcript_id "STRG.218.1"; cov "3.152815"; FPKM "0.052225"; TPM "0.086366";
2L	StringTie	exon	1651657	1651712	1000	+	.	gene_id "STRG.218"; transcript_id "STRG.218.1"; exon_number "1"; cov "4.000000";
2L	StringTie	exon	1652775	1653837	1000	+	.	gene_id "STRG.218"; transcript_id "STRG.218.1"; exon_number "2"; cov "3.108184";
2L	StringTie	transcript	1679030	1686438	1000	+	.	gene_id "STRG.219"; transcript_id "STRG.219.1"; cov "12.123200"; FPKM "0.200814"; TPM "0.332096";
2L	StringTie	exon	1679030	1679280	1000	+	.	gene_id "STRG.219"; transcript_id "STRG.219.1"; exon_number "1"; cov "10.709806";
2L	StringTie	exon	1686290	1686438	1000	+	.	gene_id "STRG.219"; transcript_id "STRG.219.1"; exon_number "2"; cov "14.504152";
2L	StringTie	transcript	1679030	1686438	1000	+	.	gene_id "STRG.219"; transcript_id "STRG.219.2"; cov "31.323797"; FPKM "0.518860"; TPM "0.858066";
2L	StringTie	exon	1679030	1679065	1000	+	.	gene_id "STRG.219"; transcript_id "STRG.219.2"; exon_number "1"; cov "2.582221";
2L	StringTie	exon	1686075	1686438	1000	+	.	gene_id "STRG.219"; transcript_id "STRG.219.2"; exon_number "2"; cov "34.166370";
2L	StringTie	transcript	1679032	1679430	1000	+	.	gene_id "STRG.219"; transcript_id "STRG.219.3"; reference_id "BLOOD_LTR_dup14"; ref_gene_id "BLOOD_LTR"; cov "32.273369"; FPKM "0.534589"; TPM "0.884078";
2L	StringTie	exon	1679032	1679430	1000	+	.	gene_id "STRG.219"; transcript_id "STRG.219.3"; exon_number "1"; reference_id "BLOOD_LTR_dup14"; ref_gene_id "BLOOD_LTR"; cov "32.273369";
2L	StringTie	transcript	1679431	1686040	1000	+	.	gene_id "STRG.220"; transcript_id "STRG.220.1"; reference_id "BLOOD_I-int_dup6"; ref_gene_id "BLOOD_I-int"; cov "4.949928"; FPKM "0.081993"; TPM "0.135595";
2L	StringTie	exon	1679431	1686040	1000	+	.	gene_id "STRG.220"; transcript_id "STRG.220.1"; exon_number "1"; reference_id "BLOOD_I-int_dup6"; ref_gene_id "BLOOD_I-int"; cov "4.949928";
2L	StringTie	transcript	1686041	1686439	1000	+	.	gene_id "STRG.219"; transcript_id "STRG.219.4"; reference_id "BLOOD_LTR_dup15"; ref_gene_id "BLOOD_LTR"; cov "13.780583"; FPKM "0.228267"; TPM "0.377497";
2L	StringTie	exon	1686041	1686439	1000	+	.	gene_id "STRG.219"; transcript_id "STRG.219.4"; exon_number "1"; reference_id "BLOOD_LTR_dup15"; ref_gene_id "BLOOD_LTR"; cov "13.780583";
2L	StringTie	transcript	1695649	1704701	1000	+	.	gene_id "STRG.221"; transcript_id "STRG.221.1"; cov "39.586876"; FPKM "0.655733"; TPM "1.084420";
2L	StringTie	exon	1695649	1704701	1000	+	.	gene_id "STRG.221"; transcript_id "STRG.221.1"; exon_number "1"; cov "39.586876";
2L	StringTie	transcript	1704902	1706777	1000	+	.	gene_id "STRG.222"; transcript_id "STRG.222.1"; reference_id "FBtr0077881"; ref_gene_id "FBgn0011570"; cov "132.335632"; FPKM "2.192061"; TPM "3.625126";
2L	StringTie	exon	1704902	1705114	1000	+	.	gene_id "STRG.222"; transcript_id "STRG.222.1"; exon_number "1"; reference_id "FBtr0077881"; ref_gene_id "FBgn0011570"; cov "41.201878";
2L	StringTie	exon	1705400	1706777	1000	+	.	gene_id "STRG.222"; transcript_id "STRG.222.1"; exon_number "2"; reference_id "FBtr0077881"; ref_gene_id "FBgn0011570"; cov "146.422348";
2L	StringTie	transcript	1707132	1710421	1000	-	.	gene_id "STRG.223"; transcript_id "STRG.223.1"; reference_id "FBtr0077912"; ref_gene_id "FBgn0031356"; cov "1305.135376"; FPKM "21.618795"; TPM "35.752129";
2L	StringTie	exon	1707132	1707998	1000	-	.	gene_id "STRG.223"; transcript_id "STRG.223.1"; exon_number "1"; reference_id "FBtr0077912"; ref_gene_id "FBgn0031356"; cov "1578.318359";
2L	StringTie	exon	1708061	1708214	1000	-	.	gene_id "STRG.223"; transcript_id "STRG.223.1"; exon_number "2"; reference_id "FBtr0077912"; ref_gene_id "FBgn0031356"; cov "1506.816528";
2L	StringTie	exon	1708282	1708402	1000	-	.	gene_id "STRG.223"; transcript_id "STRG.223.1"; exon_number "3"; reference_id "FBtr0077912"; ref_gene_id "FBgn0031356"; cov "2003.330566";
2L	StringTie	exon	1708462	1708677	1000	-	.	gene_id "STRG.223"; transcript_id "STRG.223.1"; exon_number "4"; reference_id "FBtr0077912"; ref_gene_id "FBgn0031356"; cov "1476.610107";
2L	StringTie	exon	1708821	1709104	1000	-	.	gene_id "STRG.223"; transcript_id "STRG.223.1"; exon_number "5"; reference_id "FBtr0077912"; ref_gene_id "FBgn0031356"; cov "1292.710938";
2L	StringTie	exon	1709174	1709332	1000	-	.	gene_id "STRG.223"; transcript_id "STRG.223.1"; exon_number "6"; reference_id "FBtr0077912"; ref_gene_id "FBgn0031356"; cov "979.770142";
2L	StringTie	exon	1709617	1709811	1000	-	.	gene_id "STRG.223"; transcript_id "STRG.223.1"; exon_number "7"; reference_id "FBtr0077912"; ref_gene_id "FBgn0031356"; cov "879.861633";
2L	StringTie	exon	1709878	1709963	1000	-	.	gene_id "STRG.223"; transcript_id "STRG.223.1"; exon_number "8"; reference_id "FBtr0077912"; ref_gene_id "FBgn0031356"; cov "876.674438";
2L	StringTie	exon	1710043	1710103	1000	-	.	gene_id "STRG.223"; transcript_id "STRG.223.1"; exon_number "9"; reference_id "FBtr0077912"; ref_gene_id "FBgn0031356"; cov "647.463135";
2L	StringTie	exon	1710208	1710421	1000	-	.	gene_id "STRG.223"; transcript_id "STRG.223.1"; exon_number "10"; reference_id "FBtr0077912"; ref_gene_id "FBgn0031356"; cov "490.774536";
2L	StringTie	transcript	1708452	1709244	1000	+	.	gene_id "STRG.224"; transcript_id "STRG.224.1"; reference_id "FBtr0344040"; ref_gene_id "FBgn0266311"; cov "9.659930"; FPKM "0.160011"; TPM "0.264619";
2L	StringTie	exon	1708452	1708739	1000	+	.	gene_id "STRG.224"; transcript_id "STRG.224.1"; exon_number "1"; reference_id "FBtr0344040"; ref_gene_id "FBgn0266311"; cov "11.934767";
2L	StringTie	exon	1708810	1709244	1000	+	.	gene_id "STRG.224"; transcript_id "STRG.224.1"; exon_number "2"; reference_id "FBtr0344040"; ref_gene_id "FBgn0266311"; cov "8.153831";
2L	StringTie	transcript	1710462	1711365	1000	+	.	gene_id "STRG.225"; transcript_id "STRG.225.1"; reference_id "FBtr0333542"; ref_gene_id "FBgn0031357"; cov "744.752502"; FPKM "12.336384"; TPM "20.401323";
2L	StringTie	exon	1710462	1710537	1000	+	.	gene_id "STRG.225"; transcript_id "STRG.225.1"; exon_number "1"; reference_id "FBtr0333542"; ref_gene_id "FBgn0031357"; cov "193.820953";
2L	StringTie	exon	1710599	1710697	1000	+	.	gene_id "STRG.225"; transcript_id "STRG.225.1"; exon_number "2"; reference_id "FBtr0333542"; ref_gene_id "FBgn0031357"; cov "644.458374";
2L	StringTie	exon	1710851	1711365	1000	+	.	gene_id "STRG.225"; transcript_id "STRG.225.1"; exon_number "3"; reference_id "FBtr0333542"; ref_gene_id "FBgn0031357"; cov "845.334839";
2L	StringTie	transcript	1710462	1711465	1000	+	.	gene_id "STRG.225"; transcript_id "STRG.225.2"; reference_id "FBtr0077882"; ref_gene_id "FBgn0031357"; cov "53.906418"; FPKM "0.892928"; TPM "1.476681";
2L	StringTie	exon	1710462	1710537	1000	+	.	gene_id "STRG.225"; transcript_id "STRG.225.2"; exon_number "1"; reference_id "FBtr0077882"; ref_gene_id "FBgn0031357"; cov "14.961926";
2L	StringTie	exon	1710599	1710697	1000	+	.	gene_id "STRG.225"; transcript_id "STRG.225.2"; exon_number "2"; reference_id "FBtr0077882"; ref_gene_id "FBgn0031357"; cov "49.748684";
2L	StringTie	exon	1710851	1711465	1000	+	.	gene_id "STRG.225"; transcript_id "STRG.225.2"; exon_number "3"; reference_id "FBtr0077882"; ref_gene_id "FBgn0031357"; cov "59.388363";
2L	StringTie	transcript	1711302	1715839	1000	-	.	gene_id "STRG.226"; transcript_id "STRG.226.1"; cov "123.424515"; FPKM "2.044454"; TPM "3.381020";
2L	StringTie	exon	1711302	1711404	1000	-	.	gene_id "STRG.226"; transcript_id "STRG.226.1"; exon_number "1"; cov "328.053711";
2L	StringTie	exon	1711676	1711867	1000	-	.	gene_id "STRG.226"; transcript_id "STRG.226.1"; exon_number "2"; cov "441.632904";
2L	StringTie	exon	1711928	1712087	1000	-	.	gene_id "STRG.226"; transcript_id "STRG.226.1"; exon_number "3"; cov "371.910065";
2L	StringTie	exon	1712145	1712542	1000	-	.	gene_id "STRG.226"; transcript_id "STRG.226.1"; exon_number "4"; cov "175.082169";
2L	StringTie	exon	1712597	1713108	1000	-	.	gene_id "STRG.226"; transcript_id "STRG.226.1"; exon_number "5"; cov "85.920349";
2L	StringTie	exon	1713167	1714117	1000	-	.	gene_id "STRG.226"; transcript_id "STRG.226.1"; exon_number "6"; cov "75.645515";
2L	StringTie	exon	1714173	1714473	1000	-	.	gene_id "STRG.226"; transcript_id "STRG.226.1"; exon_number "7"; cov "67.730240";
2L	StringTie	exon	1715139	1715839	1000	-	.	gene_id "STRG.226"; transcript_id "STRG.226.1"; exon_number "8"; cov "36.282875";
2L	StringTie	transcript	1711302	1715851	1000	-	.	gene_id "STRG.226"; transcript_id "STRG.226.2"; reference_id "FBtr0077911"; ref_gene_id "FBgn0086698"; cov "1.743621"; FPKM "0.028882"; TPM "0.047764";
2L	StringTie	exon	1711302	1711867	1000	-	.	gene_id "STRG.226"; transcript_id "STRG.226.2"; exon_number "1"; reference_id "FBtr0077911"; ref_gene_id "FBgn0086698"; cov "5.440427";
2L	StringTie	exon	1711928	1712087	1000	-	.	gene_id "STRG.226"; transcript_id "STRG.226.2"; exon_number "2"; reference_id "FBtr0077911"; ref_gene_id "FBgn0086698"; cov "4.089941";
2L	StringTie	exon	1712145	1712542	1000	-	.	gene_id "STRG.226"; transcript_id "STRG.226.2"; exon_number "3"; reference_id "FBtr0077911"; ref_gene_id "FBgn0086698"; cov "1.925400";
2L	StringTie	exon	1712597	1713108	1000	-	.	gene_id "STRG.226"; transcript_id "STRG.226.2"; exon_number "4"; reference_id "FBtr0077911"; ref_gene_id "FBgn0086698"; cov "0.944877";
2L	StringTie	exon	1713167	1714117	1000	-	.	gene_id "STRG.226"; transcript_id "STRG.226.2"; exon_number "5"; reference_id "FBtr0077911"; ref_gene_id "FBgn0086698"; cov "0.831883";
2L	StringTie	exon	1714173	1714473	1000	-	.	gene_id "STRG.226"; transcript_id "STRG.226.2"; exon_number "6"; reference_id "FBtr0077911"; ref_gene_id "FBgn0086698"; cov "0.744838";
2L	StringTie	exon	1715139	1715851	1000	-	.	gene_id "STRG.226"; transcript_id "STRG.226.2"; exon_number "7"; reference_id "FBtr0077911"; ref_gene_id "FBgn0086698"; cov "0.392292";
2L	StringTie	transcript	1752308	1752848	1000	+	.	gene_id "STRG.227"; transcript_id "STRG.227.1"; reference_id "FBtr0077887"; ref_gene_id "FBgn0031364"; cov "1.205176"; FPKM "0.019963"; TPM "0.033014";
2L	StringTie	exon	1752308	1752848	1000	+	.	gene_id "STRG.227"; transcript_id "STRG.227.1"; exon_number "1"; reference_id "FBtr0077887"; ref_gene_id "FBgn0031364"; cov "1.205176";
2L	StringTie	transcript	1755253	1756451	1000	-	.	gene_id "STRG.228"; transcript_id "STRG.228.1"; reference_id "FBtr0077902"; ref_gene_id "FBgn0041249"; cov "2.566403"; FPKM "0.042511"; TPM "0.070303";
2L	StringTie	exon	1755253	1755405	1000	-	.	gene_id "STRG.228"; transcript_id "STRG.228.1"; exon_number "1"; reference_id "FBtr0077902"; ref_gene_id "FBgn0041249"; cov "10.758170";
2L	StringTie	exon	1755468	1756451	1000	-	.	gene_id "STRG.228"; transcript_id "STRG.228.1"; exon_number "2"; reference_id "FBtr0077902"; ref_gene_id "FBgn0041249"; cov "1.292683";
2L	StringTie	transcript	1758286	1759093	1000	-	.	gene_id "STRG.229"; transcript_id "STRG.229.1"; reference_id "FBtr0077901"; ref_gene_id "FBgn0031365"; cov "8.739700"; FPKM "0.144768"; TPM "0.239410";
2L	StringTie	exon	1758286	1758658	1000	-	.	gene_id "STRG.229"; transcript_id "STRG.229.1"; exon_number "1"; reference_id "FBtr0077901"; ref_gene_id "FBgn0031365"; cov "10.324397";
2L	StringTie	exon	1758933	1759093	1000	-	.	gene_id "STRG.229"; transcript_id "STRG.229.1"; exon_number "2"; reference_id "FBtr0077901"; ref_gene_id "FBgn0031365"; cov "5.068323";
2L	StringTie	transcript	1785737	1786009	1000	+	.	gene_id "STRG.230"; transcript_id "STRG.230.1"; cov "4.963370"; FPKM "0.082215"; TPM "0.135964";
2L	StringTie	exon	1785737	1786009	1000	+	.	gene_id "STRG.230"; transcript_id "STRG.230.1"; exon_number "1"; cov "4.963370";
2L	StringTie	transcript	1792057	1793268	1000	-	.	gene_id "STRG.231"; transcript_id "STRG.231.1"; reference_id "FBtr0100188"; ref_gene_id "FBgn0045500"; cov "1.834625"; FPKM "0.030389"; TPM "0.050257";
2L	StringTie	exon	1792057	1792209	1000	-	.	gene_id "STRG.231"; transcript_id "STRG.231.1"; exon_number "1"; reference_id "FBtr0100188"; ref_gene_id "FBgn0045500"; cov "3.745098";
2L	StringTie	exon	1792261	1793268	1000	-	.	gene_id "STRG.231"; transcript_id "STRG.231.1"; exon_number "2"; reference_id "FBtr0100188"; ref_gene_id "FBgn0045500"; cov "1.544643";
2L	StringTie	transcript	1801273	1801539	1000	-	.	gene_id "STRG.232"; transcript_id "STRG.232.1"; reference_id "MDG3_LTR_dup11"; ref_gene_id "MDG3_LTR"; cov "7.866411"; FPKM "0.130302"; TPM "0.215488";
2L	StringTie	exon	1801273	1801539	1000	-	.	gene_id "STRG.232"; transcript_id "STRG.232.1"; exon_number "1"; reference_id "MDG3_LTR_dup11"; ref_gene_id "MDG3_LTR"; cov "7.866411";
2L	StringTie	transcript	1801540	1806526	1000	-	.	gene_id "STRG.233"; transcript_id "STRG.233.1"; reference_id "MDG3_I-int_dup35"; ref_gene_id "MDG3_I-int"; cov "2.875384"; FPKM "0.047629"; TPM "0.078767";
2L	StringTie	exon	1801540	1806526	1000	-	.	gene_id "STRG.233"; transcript_id "STRG.233.1"; exon_number "1"; reference_id "MDG3_I-int_dup35"; ref_gene_id "MDG3_I-int"; cov "2.875384";
2L	StringTie	transcript	1806526	1806792	1000	-	.	gene_id "STRG.234"; transcript_id "STRG.234.1"; reference_id "MDG3_LTR_dup12"; ref_gene_id "MDG3_LTR"; cov "8.109782"; FPKM "0.134334"; TPM "0.222155";
2L	StringTie	exon	1806526	1806792	1000	-	.	gene_id "STRG.234"; transcript_id "STRG.234.1"; exon_number "1"; reference_id "MDG3_LTR_dup12"; ref_gene_id "MDG3_LTR"; cov "8.109782";
2L	StringTie	transcript	1831685	1831799	1000	-	.	gene_id "STRG.235"; transcript_id "STRG.235.1"; reference_id "FBtr0304391"; ref_gene_id "FBgn0262275"; cov "1.576015"; FPKM "0.026106"; TPM "0.043172";
2L	StringTie	exon	1831685	1831799	1000	-	.	gene_id "STRG.235"; transcript_id "STRG.235.1"; exon_number "1"; reference_id "FBtr0304391"; ref_gene_id "FBgn0262275"; cov "1.576015";
2L	StringTie	transcript	1824172	1826500	1000	-	.	gene_id "STRG.236"; transcript_id "STRG.236.1"; reference_id "FBtr0473603"; ref_gene_id "FBgn0051664"; cov "57.099583"; FPKM "0.945821"; TPM "1.564153";
2L	StringTie	exon	1824172	1824695	1000	-	.	gene_id "STRG.236"; transcript_id "STRG.236.1"; exon_number "1"; reference_id "FBtr0473603"; ref_gene_id "FBgn0051664"; cov "58.047050";
2L	StringTie	exon	1824762	1825133	1000	-	.	gene_id "STRG.236"; transcript_id "STRG.236.1"; exon_number "2"; reference_id "FBtr0473603"; ref_gene_id "FBgn0051664"; cov "67.599785";
2L	StringTie	exon	1825186	1825904	1000	-	.	gene_id "STRG.236"; transcript_id "STRG.236.1"; exon_number "3"; reference_id "FBtr0473603"; ref_gene_id "FBgn0051664"; cov "58.304573";
2L	StringTie	exon	1825987	1826274	1000	-	.	gene_id "STRG.236"; transcript_id "STRG.236.1"; exon_number "4"; reference_id "FBtr0473603"; ref_gene_id "FBgn0051664"; cov "45.716263";
2L	StringTie	exon	1826329	1826500	1000	-	.	gene_id "STRG.236"; transcript_id "STRG.236.1"; exon_number "5"; reference_id "FBtr0473603"; ref_gene_id "FBgn0051664"; cov "45.526665";
2L	StringTie	transcript	1824273	1826500	1000	-	.	gene_id "STRG.236"; transcript_id "STRG.236.2"; reference_id "FBtr0473602"; ref_gene_id "FBgn0051664"; cov "445.267609"; FPKM "7.375594"; TPM "12.197406";
2L	StringTie	exon	1824273	1824695	1000	-	.	gene_id "STRG.236"; transcript_id "STRG.236.2"; exon_number "1"; reference_id "FBtr0473602"; ref_gene_id "FBgn0051664"; cov "440.785706";
2L	StringTie	exon	1824762	1825133	1000	-	.	gene_id "STRG.236"; transcript_id "STRG.236.2"; exon_number "2"; reference_id "FBtr0473602"; ref_gene_id "FBgn0051664"; cov "531.558777";
2L	StringTie	exon	1825186	1825901	1000	-	.	gene_id "STRG.236"; transcript_id "STRG.236.2"; exon_number "3"; reference_id "FBtr0473602"; ref_gene_id "FBgn0051664"; cov "458.554504";
2L	StringTie	exon	1825987	1826274	1000	-	.	gene_id "STRG.236"; transcript_id "STRG.236.2"; exon_number "4"; reference_id "FBtr0473602"; ref_gene_id "FBgn0051664"; cov "359.481659";
2L	StringTie	exon	1826329	1826500	1000	-	.	gene_id "STRG.236"; transcript_id "STRG.236.2"; exon_number "5"; reference_id "FBtr0473602"; ref_gene_id "FBgn0051664"; cov "357.990784";
2L	StringTie	transcript	1858609	1880672	1000	-	.	gene_id "STRG.237"; transcript_id "STRG.237.1"; reference_id "FBtr0077893"; ref_gene_id "FBgn0051663"; cov "186.984802"; FPKM "3.097293"; TPM "5.122154";
2L	StringTie	exon	1858609	1859001	1000	-	.	gene_id "STRG.237"; transcript_id "STRG.237.1"; exon_number "1"; reference_id "FBtr0077893"; ref_gene_id "FBgn0051663"; cov "1045.286499";
2L	StringTie	exon	1862720	1862827	1000	-	.	gene_id "STRG.237"; transcript_id "STRG.237.1"; exon_number "2"; reference_id "FBtr0077893"; ref_gene_id "FBgn0051663"; cov "491.493042";
2L	StringTie	exon	1864932	1865216	1000	-	.	gene_id "STRG.237"; transcript_id "STRG.237.1"; exon_number "3"; reference_id "FBtr0077893"; ref_gene_id "FBgn0051663"; cov "300.716705";
2L	StringTie	exon	1865459	1865775	1000	-	.	gene_id "STRG.237"; transcript_id "STRG.237.1"; exon_number "4"; reference_id "FBtr0077893"; ref_gene_id "FBgn0051663"; cov "155.128036";
2L	StringTie	exon	1865987	1866138	1000	-	.	gene_id "STRG.237"; transcript_id "STRG.237.1"; exon_number "5"; reference_id "FBtr0077893"; ref_gene_id "FBgn0051663"; cov "82.857903";
2L	StringTie	exon	1866221	1866365	1000	-	.	gene_id "STRG.237"; transcript_id "STRG.237.1"; exon_number "6"; reference_id "FBtr0077893"; ref_gene_id "FBgn0051663"; cov "82.901161";
2L	StringTie	exon	1866467	1866897	1000	-	.	gene_id "STRG.237"; transcript_id "STRG.237.1"; exon_number "7"; reference_id "FBtr0077893"; ref_gene_id "FBgn0051663"; cov "68.584679";
2L	StringTie	exon	1866966	1867365	1000	-	.	gene_id "STRG.237"; transcript_id "STRG.237.1"; exon_number "8"; reference_id "FBtr0077893"; ref_gene_id "FBgn0051663"; cov "33.201466";
2L	StringTie	exon	1869074	1869527	1000	-	.	gene_id "STRG.237"; transcript_id "STRG.237.1"; exon_number "9"; reference_id "FBtr0077893"; ref_gene_id "FBgn0051663"; cov "16.438002";
2L	StringTie	exon	1875012	1875175	1000	-	.	gene_id "STRG.237"; transcript_id "STRG.237.1"; exon_number "10"; reference_id "FBtr0077893"; ref_gene_id "FBgn0051663"; cov "19.181276";
2L	StringTie	exon	1876469	1876591	1000	-	.	gene_id "STRG.237"; transcript_id "STRG.237.1"; exon_number "11"; reference_id "FBtr0077893"; ref_gene_id "FBgn0051663"; cov "19.980740";
2L	StringTie	exon	1879967	1880672	1000	-	.	gene_id "STRG.237"; transcript_id "STRG.237.1"; exon_number "12"; reference_id "FBtr0077893"; ref_gene_id "FBgn0051663"; cov "11.968190";
2L	StringTie	transcript	1858609	1880672	1000	-	.	gene_id "STRG.237"; transcript_id "STRG.237.2"; reference_id "FBtr0304597"; ref_gene_id "FBgn0051663"; cov "7.983548"; FPKM "0.132243"; TPM "0.218697";
2L	StringTie	exon	1858609	1859001	1000	-	.	gene_id "STRG.237"; transcript_id "STRG.237.2"; exon_number "1"; reference_id "FBtr0304597"; ref_gene_id "FBgn0051663"; cov "46.942478";
2L	StringTie	exon	1864932	1865216	1000	-	.	gene_id "STRG.237"; transcript_id "STRG.237.2"; exon_number "2"; reference_id "FBtr0304597"; ref_gene_id "FBgn0051663"; cov "13.504802";
2L	StringTie	exon	1865459	1865775	1000	-	.	gene_id "STRG.237"; transcript_id "STRG.237.2"; exon_number "3"; reference_id "FBtr0304597"; ref_gene_id "FBgn0051663"; cov "6.966601";
2L	StringTie	exon	1865987	1866138	1000	-	.	gene_id "STRG.237"; transcript_id "STRG.237.2"; exon_number "4"; reference_id "FBtr0304597"; ref_gene_id "FBgn0051663"; cov "3.721042";
2L	StringTie	exon	1866221	1866365	1000	-	.	gene_id "STRG.237"; transcript_id "STRG.237.2"; exon_number "5"; reference_id "FBtr0304597"; ref_gene_id "FBgn0051663"; cov "3.722985";
2L	StringTie	exon	1866467	1866897	1000	-	.	gene_id "STRG.237"; transcript_id "STRG.237.2"; exon_number "6"; reference_id "FBtr0304597"; ref_gene_id "FBgn0051663"; cov "3.080050";
2L	StringTie	exon	1866966	1867365	1000	-	.	gene_id "STRG.237"; transcript_id "STRG.237.2"; exon_number "7"; reference_id "FBtr0304597"; ref_gene_id "FBgn0051663"; cov "1.491035";
2L	StringTie	exon	1869074	1869527	1000	-	.	gene_id "STRG.237"; transcript_id "STRG.237.2"; exon_number "8"; reference_id "FBtr0304597"; ref_gene_id "FBgn0051663"; cov "0.738210";
2L	StringTie	exon	1875012	1875175	1000	-	.	gene_id "STRG.237"; transcript_id "STRG.237.2"; exon_number "9"; reference_id "FBtr0304597"; ref_gene_id "FBgn0051663"; cov "0.861407";
2L	StringTie	exon	1876469	1876591	1000	-	.	gene_id "STRG.237"; transcript_id "STRG.237.2"; exon_number "10"; reference_id "FBtr0304597"; ref_gene_id "FBgn0051663"; cov "0.897309";
2L	StringTie	exon	1879967	1880672	1000	-	.	gene_id "STRG.237"; transcript_id "STRG.237.2"; exon_number "11"; reference_id "FBtr0304597"; ref_gene_id "FBgn0051663"; cov "0.537476";
2L	StringTie	transcript	1869803	1871032	1000	+	.	gene_id "STRG.238"; transcript_id "STRG.238.1"; reference_id "FBtr0334824"; ref_gene_id "FBgn0031372"; cov "1.025203"; FPKM "0.016982"; TPM "0.028084";
2L	StringTie	exon	1869803	1871032	1000	+	.	gene_id "STRG.238"; transcript_id "STRG.238.1"; exon_number "1"; reference_id "FBtr0334824"; ref_gene_id "FBgn0031372"; cov "1.025203";
2L	StringTie	transcript	1882008	1883214	1000	-	.	gene_id "STRG.239"; transcript_id "STRG.239.1"; reference_id "FBtr0473590"; ref_gene_id "FBgn0031373"; cov "100.296165"; FPKM "1.661347"; TPM "2.747456";
2L	StringTie	exon	1882008	1883214	1000	-	.	gene_id "STRG.239"; transcript_id "STRG.239.1"; exon_number "1"; reference_id "FBtr0473590"; ref_gene_id "FBgn0031373"; cov "100.296165";
2L	StringTie	transcript	1882257	1883214	1000	-	.	gene_id "STRG.239"; transcript_id "STRG.239.2"; reference_id "FBtr0473589"; ref_gene_id "FBgn0031373"; cov "1775.843018"; FPKM "29.415789"; TPM "48.646427";
2L	StringTie	exon	1882257	1883214	1000	-	.	gene_id "STRG.239"; transcript_id "STRG.239.2"; exon_number "1"; reference_id "FBtr0473589"; ref_gene_id "FBgn0031373"; cov "1775.843018";
2L	StringTie	transcript	1950233	1952879	1000	-	.	gene_id "STRG.240"; transcript_id "STRG.240.1"; cov "41.206173"; FPKM "0.682556"; TPM "1.128778";
2L	StringTie	exon	1950233	1952879	1000	-	.	gene_id "STRG.240"; transcript_id "STRG.240.1"; exon_number "1"; cov "41.206173";
2L	StringTie	transcript	1950239	1970362	1000	-	.	gene_id "STRG.240"; transcript_id "STRG.240.2"; reference_id "FBtr0330200"; ref_gene_id "FBgn0031375"; cov "2.592346"; FPKM "0.042941"; TPM "0.071013";
2L	StringTie	exon	1950239	1952879	1000	-	.	gene_id "STRG.240"; transcript_id "STRG.240.2"; exon_number "1"; reference_id "FBtr0330200"; ref_gene_id "FBgn0031375"; cov "2.738451";
2L	StringTie	exon	1969953	1970362	1000	-	.	gene_id "STRG.240"; transcript_id "STRG.240.2"; exon_number "2"; reference_id "FBtr0330200"; ref_gene_id "FBgn0031375"; cov "1.651219";
2L	StringTie	transcript	1884694	1885274	1000	+	.	gene_id "STRG.241"; transcript_id "STRG.241.1"; cov "6.380379"; FPKM "0.105687"; TPM "0.174780";
2L	StringTie	exon	1884694	1885274	1000	+	.	gene_id "STRG.241"; transcript_id "STRG.241.1"; exon_number "1"; cov "6.380379";
2L	StringTie	transcript	1902737	1902991	1000	-	.	gene_id "STRG.242"; transcript_id "STRG.242.1"; cov "6.419608"; FPKM "0.106337"; TPM "0.175855";
2L	StringTie	exon	1902737	1902991	1000	-	.	gene_id "STRG.242"; transcript_id "STRG.242.1"; exon_number "1"; cov "6.419608";
2L	StringTie	transcript	1913283	1913805	1000	+	.	gene_id "STRG.243"; transcript_id "STRG.243.1"; cov "5.906310"; FPKM "0.097835"; TPM "0.161794";
2L	StringTie	exon	1913283	1913805	1000	+	.	gene_id "STRG.243"; transcript_id "STRG.243.1"; exon_number "1"; cov "5.906310";
2L	StringTie	transcript	1927753	1943939	1000	+	.	gene_id "STRG.244"; transcript_id "STRG.244.1"; reference_id "FBtr0110882"; ref_gene_id "FBgn0031374"; cov "61.575844"; FPKM "1.019967"; TPM "1.686773";
2L	StringTie	exon	1927753	1928575	1000	+	.	gene_id "STRG.244"; transcript_id "STRG.244.1"; exon_number "1"; reference_id "FBtr0110882"; ref_gene_id "FBgn0031374"; cov "3.221142";
2L	StringTie	exon	1932056	1932147	1000	+	.	gene_id "STRG.244"; transcript_id "STRG.244.1"; exon_number "2"; reference_id "FBtr0110882"; ref_gene_id "FBgn0031374"; cov "2.641304";
2L	StringTie	exon	1933806	1934049	1000	+	.	gene_id "STRG.244"; transcript_id "STRG.244.1"; exon_number "3"; reference_id "FBtr0110882"; ref_gene_id "FBgn0031374"; cov "5.172131";
2L	StringTie	exon	1934119	1934328	1000	+	.	gene_id "STRG.244"; transcript_id "STRG.244.1"; exon_number "4"; reference_id "FBtr0110882"; ref_gene_id "FBgn0031374"; cov "2.252381";
2L	StringTie	exon	1934479	1934898	1000	+	.	gene_id "STRG.244"; transcript_id "STRG.244.1"; exon_number "5"; reference_id "FBtr0110882"; ref_gene_id "FBgn0031374"; cov "3.104762";
2L	StringTie	exon	1934961	1935683	1000	+	.	gene_id "STRG.244"; transcript_id "STRG.244.1"; exon_number "6"; reference_id "FBtr0110882"; ref_gene_id "FBgn0031374"; cov "6.204703";
2L	StringTie	exon	1935739	1936991	1000	+	.	gene_id "STRG.244"; transcript_id "STRG.244.1"; exon_number "7"; reference_id "FBtr0110882"; ref_gene_id "FBgn0031374"; cov "14.122107";
2L	StringTie	exon	1937054	1937373	1000	+	.	gene_id "STRG.244"; transcript_id "STRG.244.1"; exon_number "8"; reference_id "FBtr0110882"; ref_gene_id "FBgn0031374"; cov "23.565624";
2L	StringTie	exon	1937441	1937583	1000	+	.	gene_id "STRG.244"; transcript_id "STRG.244.1"; exon_number "9"; reference_id "FBtr0110882"; ref_gene_id "FBgn0031374"; cov "13.356644";
2L	StringTie	exon	1938508	1938619	1000	+	.	gene_id "STRG.244"; transcript_id "STRG.244.1"; exon_number "10"; reference_id "FBtr0110882"; ref_gene_id "FBgn0031374"; cov "24.474680";
2L	StringTie	exon	1941582	1941677	1000	+	.	gene_id "STRG.244"; transcript_id "STRG.244.1"; exon_number "11"; reference_id "FBtr0110882"; ref_gene_id "FBgn0031374"; cov "27.853363";
2L	StringTie	exon	1941755	1941903	1000	+	.	gene_id "STRG.244"; transcript_id "STRG.244.1"; exon_number "12"; reference_id "FBtr0110882"; ref_gene_id "FBgn0031374"; cov "35.484142";
[truncated: 139,409 more rows]

## Sheet: Nanopore
# stringtie -p 14 -L control_pooled_sort.bam -G /Volumes/LaCie/DRS_basic/data/referance/dm6_flybase_bdgp.gtf -o control_pooled_Nanopore_stg.GTF -A control_pooled_Nanopore.counts.txt
# StringTie version 2.2.1
2L	StringTie	transcript	9836	18570	1000	-	.	gene_id "STRG.1"; transcript_id "STRG.1.1"; reference_id "FBtr0078170"; ref_gene_id "FBgn0002121"; cov "19.435928"; FPKM "6.192221"; TPM "8.630104";
2L	StringTie	exon	9836	11344	1000	-	.	gene_id "STRG.1"; transcript_id "STRG.1.1"; exon_number "1"; reference_id "FBtr0078170"; ref_gene_id "FBgn0002121"; cov "24.538561";
2L	StringTie	exon	11410	11518	1000	-	.	gene_id "STRG.1"; transcript_id "STRG.1.1"; exon_number "2"; reference_id "FBtr0078170"; ref_gene_id "FBgn0002121"; cov "26.876925";
2L	StringTie	exon	11779	12221	1000	-	.	gene_id "STRG.1"; transcript_id "STRG.1.1"; exon_number "3"; reference_id "FBtr0078170"; ref_gene_id "FBgn0002121"; cov "23.829874";
2L	StringTie	exon	12286	12928	1000	-	.	gene_id "STRG.1"; transcript_id "STRG.1.1"; exon_number "4"; reference_id "FBtr0078170"; ref_gene_id "FBgn0002121"; cov "20.998066";
2L	StringTie	exon	13520	13625	1000	-	.	gene_id "STRG.1"; transcript_id "STRG.1.1"; exon_number "5"; reference_id "FBtr0078170"; ref_gene_id "FBgn0002121"; cov "16.716351";
2L	StringTie	exon	13683	14874	1000	-	.	gene_id "STRG.1"; transcript_id "STRG.1.1"; exon_number "6"; reference_id "FBtr0078170"; ref_gene_id "FBgn0002121"; cov "17.535860";
2L	StringTie	exon	14933	15711	1000	-	.	gene_id "STRG.1"; transcript_id "STRG.1.1"; exon_number "7"; reference_id "FBtr0078170"; ref_gene_id "FBgn0002121"; cov "13.202129";
2L	StringTie	exon	17053	17212	1000	-	.	gene_id "STRG.1"; transcript_id "STRG.1.1"; exon_number "8"; reference_id "FBtr0078170"; ref_gene_id "FBgn0002121"; cov "12.047620";
2L	StringTie	exon	18261	18570	1000	-	.	gene_id "STRG.1"; transcript_id "STRG.1.1"; exon_number "9"; reference_id "FBtr0078170"; ref_gene_id "FBgn0002121"; cov "10.176167";
2L	StringTie	transcript	9836	21376	1000	-	.	gene_id "STRG.1"; transcript_id "STRG.1.2"; reference_id "FBtr0306591"; ref_gene_id "FBgn0002121"; cov "11.036606"; FPKM "3.516225"; TPM "4.900567";
2L	StringTie	exon	9836	11344	1000	-	.	gene_id "STRG.1"; transcript_id "STRG.1.2"; exon_number "1"; reference_id "FBtr0306591"; ref_gene_id "FBgn0002121"; cov "15.880931";
2L	StringTie	exon	11410	11518	1000	-	.	gene_id "STRG.1"; transcript_id "STRG.1.2"; exon_number "2"; reference_id "FBtr0306591"; ref_gene_id "FBgn0002121"; cov "18.163239";
2L	StringTie	exon	11779	12221	1000	-	.	gene_id "STRG.1"; transcript_id "STRG.1.2"; exon_number "3"; reference_id "FBtr0306591"; ref_gene_id "FBgn0002121"; cov "16.347486";
2L	StringTie	exon	12286	12928	1000	-	.	gene_id "STRG.1"; transcript_id "STRG.1.2"; exon_number "4"; reference_id "FBtr0306591"; ref_gene_id "FBgn0002121"; cov "14.053341";
2L	StringTie	exon	13520	13625	1000	-	.	gene_id "STRG.1"; transcript_id "STRG.1.2"; exon_number "5"; reference_id "FBtr0306591"; ref_gene_id "FBgn0002121"; cov "12.505193";
2L	StringTie	exon	13683	14874	1000	-	.	gene_id "STRG.1"; transcript_id "STRG.1.2"; exon_number "6"; reference_id "FBtr0306591"; ref_gene_id "FBgn0002121"; cov "6.517560";
2L	StringTie	exon	14933	15711	1000	-	.	gene_id "STRG.1"; transcript_id "STRG.1.2"; exon_number "7"; reference_id "FBtr0306591"; ref_gene_id "FBgn0002121"; cov "6.110453";
2L	StringTie	exon	17053	17212	1000	-	.	gene_id "STRG.1"; transcript_id "STRG.1.2"; exon_number "8"; reference_id "FBtr0306591"; ref_gene_id "FBgn0002121"; cov "5.476191";
2L	StringTie	exon	19880	20020	1000	-	.	gene_id "STRG.1"; transcript_id "STRG.1.2"; exon_number "9"; reference_id "FBtr0306591"; ref_gene_id "FBgn0002121"; cov "5.144799";
2L	StringTie	exon	21066	21376	1000	-	.	gene_id "STRG.1"; transcript_id "STRG.1.2"; exon_number "10"; reference_id "FBtr0306591"; ref_gene_id "FBgn0002121"; cov "4.621934";
2L	StringTie	transcript	9836	21376	1000	-	.	gene_id "STRG.1"; transcript_id "STRG.1.3"; reference_id "FBtr0078166"; ref_gene_id "FBgn0002121"; cov "1.501877"; FPKM "0.478493"; TPM "0.666876";
2L	StringTie	exon	9836	11344	1000	-	.	gene_id "STRG.1"; transcript_id "STRG.1.3"; exon_number "1"; reference_id "FBtr0078166"; ref_gene_id "FBgn0002121"; cov "1.851128";
2L	StringTie	exon	11410	11518	1000	-	.	gene_id "STRG.1"; transcript_id "STRG.1.3"; exon_number "2"; reference_id "FBtr0078166"; ref_gene_id "FBgn0002121"; cov "1.977084";
2L	StringTie	exon	11779	12221	1000	-	.	gene_id "STRG.1"; transcript_id "STRG.1.3"; exon_number "3"; reference_id "FBtr0078166"; ref_gene_id "FBgn0002121"; cov "1.744876";
2L	StringTie	exon	12286	12928	1000	-	.	gene_id "STRG.1"; transcript_id "STRG.1.3"; exon_number "4"; reference_id "FBtr0078166"; ref_gene_id "FBgn0002121"; cov "1.556468";
2L	StringTie	exon	13520	13625	1000	-	.	gene_id "STRG.1"; transcript_id "STRG.1.3"; exon_number "5"; reference_id "FBtr0078166"; ref_gene_id "FBgn0002121"; cov "1.163920";
2L	StringTie	exon	13683	14874	1000	-	.	gene_id "STRG.1"; transcript_id "STRG.1.3"; exon_number "6"; reference_id "FBtr0078166"; ref_gene_id "FBgn0002121"; cov "1.371005";
2L	StringTie	exon	14933	15711	1000	-	.	gene_id "STRG.1"; transcript_id "STRG.1.3"; exon_number "7"; reference_id "FBtr0078166"; ref_gene_id "FBgn0002121"; cov "1.100240";
2L	StringTie	exon	19885	20020	1000	-	.	gene_id "STRG.1"; transcript_id "STRG.1.3"; exon_number "8"; reference_id "FBtr0078166"; ref_gene_id "FBgn0002121"; cov "1.030025";
2L	StringTie	exon	21136	21376	1000	-	.	gene_id "STRG.1"; transcript_id "STRG.1.3"; exon_number "9"; reference_id "FBtr0078166"; ref_gene_id "FBgn0002121"; cov "0.868269";
2L	StringTie	transcript	19314	21376	1000	-	.	gene_id "STRG.1"; transcript_id "STRG.1.4"; cov "1.400044"; FPKM "0.446049"; TPM "0.621659";
2L	StringTie	exon	19314	20020	1000	-	.	gene_id "STRG.1"; transcript_id "STRG.1.4"; exon_number "1"; cov "1.276049";
2L	StringTie	exon	21066	21376	1000	-	.	gene_id "STRG.1"; transcript_id "STRG.1.4"; exon_number "2"; cov "1.681922";
2L	StringTie	transcript	82451	87387	1000	-	.	gene_id "STRG.2"; transcript_id "STRG.2.1"; reference_id "FBtr0290323"; ref_gene_id "FBgn0002931"; cov "6.355505"; FPKM "2.024843"; TPM "2.822025";
2L	StringTie	exon	82451	84277	1000	-	.	gene_id "STRG.2"; transcript_id "STRG.2.1"; exon_number "1"; reference_id "FBtr0290323"; ref_gene_id "FBgn0002931"; cov "6.670133";
2L	StringTie	exon	87020	87387	1000	-	.	gene_id "STRG.2"; transcript_id "STRG.2.1"; exon_number "2"; reference_id "FBtr0290323"; ref_gene_id "FBgn0002931"; cov "4.793478";
2L	StringTie	transcript	84853	86332	1000	+	.	gene_id "STRG.3"; transcript_id "STRG.3.1"; cov "2.032432"; FPKM "0.647526"; TPM "0.902458";
2L	StringTie	exon	84853	86332	1000	+	.	gene_id "STRG.3"; transcript_id "STRG.3.1"; exon_number "1"; cov "2.032432";
2L	StringTie	transcript	94735	102086	1000	+	.	gene_id "STRG.4"; transcript_id "STRG.4.1"; reference_id "FBtr0078103"; ref_gene_id "FBgn0031216"; cov "8.610130"; FPKM "2.743158"; TPM "3.823143";
2L	StringTie	exon	94735	94892	1000	+	.	gene_id "STRG.4"; transcript_id "STRG.4.1"; exon_number "1"; reference_id "FBtr0078103"; ref_gene_id "FBgn0031216"; cov "3.100245";
2L	StringTie	exon	94989	95070	1000	+	.	gene_id "STRG.4"; transcript_id "STRG.4.1"; exon_number "2"; reference_id "FBtr0078103"; ref_gene_id "FBgn0031216"; cov "4.147127";
2L	StringTie	exon	95132	95301	1000	+	.	gene_id "STRG.4"; transcript_id "STRG.4.1"; exon_number "3"; reference_id "FBtr0078103"; ref_gene_id "FBgn0031216"; cov "5.147127";
2L	StringTie	exon	95354	97833	1000	+	.	gene_id "STRG.4"; transcript_id "STRG.4.1"; exon_number "4"; reference_id "FBtr0078103"; ref_gene_id "FBgn0031216"; cov "5.917695";
2L	StringTie	exon	97884	98470	1000	+	.	gene_id "STRG.4"; transcript_id "STRG.4.1"; exon_number "5"; reference_id "FBtr0078103"; ref_gene_id "FBgn0031216"; cov "6.046792";
2L	StringTie	exon	98527	99723	1000	+	.	gene_id "STRG.4"; transcript_id "STRG.4.1"; exon_number "6"; reference_id "FBtr0078103"; ref_gene_id "FBgn0031216"; cov "9.794208";
2L	StringTie	exon	99785	100516	1000	+	.	gene_id "STRG.4"; transcript_id "STRG.4.1"; exon_number "7"; reference_id "FBtr0078103"; ref_gene_id "FBgn0031216"; cov "12.871213";
2L	StringTie	exon	100572	100703	1000	+	.	gene_id "STRG.4"; transcript_id "STRG.4.1"; exon_number "8"; reference_id "FBtr0078103"; ref_gene_id "FBgn0031216"; cov "13.194233";
2L	StringTie	exon	100762	100942	1000	+	.	gene_id "STRG.4"; transcript_id "STRG.4.1"; exon_number "9"; reference_id "FBtr0078103"; ref_gene_id "FBgn0031216"; cov "13.206459";
2L	StringTie	exon	101016	101194	1000	+	.	gene_id "STRG.4"; transcript_id "STRG.4.1"; exon_number "10"; reference_id "FBtr0078103"; ref_gene_id "FBgn0031216"; cov "13.167809";
2L	StringTie	exon	101249	101619	1000	+	.	gene_id "STRG.4"; transcript_id "STRG.4.1"; exon_number "11"; reference_id "FBtr0078103"; ref_gene_id "FBgn0031216"; cov "14.200361";
2L	StringTie	exon	101876	102086	1000	+	.	gene_id "STRG.4"; transcript_id "STRG.4.1"; exon_number "12"; reference_id "FBtr0078103"; ref_gene_id "FBgn0031216"; cov "14.031336";
2L	StringTie	transcript	94735	102086	1000	+	.	gene_id "STRG.4"; transcript_id "STRG.4.2"; cov "5.987300"; FPKM "1.907533"; TPM "2.658531";
2L	StringTie	exon	94735	94892	1000	+	.	gene_id "STRG.4"; transcript_id "STRG.4.2"; exon_number "1"; cov "4.100638";
2L	StringTie	exon	94989	95070	1000	+	.	gene_id "STRG.4"; transcript_id "STRG.4.2"; exon_number "2"; cov "4.147559";
2L	StringTie	exon	95132	95301	1000	+	.	gene_id "STRG.4"; transcript_id "STRG.4.2"; exon_number "3"; cov "4.147559";
2L	StringTie	exon	95354	97833	1000	+	.	gene_id "STRG.4"; transcript_id "STRG.4.2"; exon_number "4"; cov "4.832441";
2L	StringTie	exon	97884	98470	1000	+	.	gene_id "STRG.4"; transcript_id "STRG.4.2"; exon_number "5"; cov "5.047068";
2L	StringTie	exon	98527	99723	1000	+	.	gene_id "STRG.4"; transcript_id "STRG.4.2"; exon_number "6"; cov "5.794208";
2L	StringTie	exon	99785	100516	1000	+	.	gene_id "STRG.4"; transcript_id "STRG.4.2"; exon_number "7"; cov "7.871212";
2L	StringTie	exon	100572	100703	1000	+	.	gene_id "STRG.4"; transcript_id "STRG.4.2"; exon_number "8"; cov "7.979403";
2L	StringTie	exon	100762	100942	1000	+	.	gene_id "STRG.4"; transcript_id "STRG.4.2"; exon_number "9"; cov "7.991629";
2L	StringTie	exon	101016	101194	1000	+	.	gene_id "STRG.4"; transcript_id "STRG.4.2"; exon_number "10"; cov "8.479199";
2L	StringTie	exon	101249	101914	1000	+	.	gene_id "STRG.4"; transcript_id "STRG.4.2"; exon_number "11"; cov "8.519742";
2L	StringTie	exon	101979	102086	1000	+	.	gene_id "STRG.4"; transcript_id "STRG.4.2"; exon_number "12"; cov "8.500104";
2L	StringTie	transcript	94735	102140	1000	+	.	gene_id "STRG.4"; transcript_id "STRG.4.3"; cov "4.154788"; FPKM "1.323701"; TPM "1.844844";
2L	StringTie	exon	94735	94892	1000	+	.	gene_id "STRG.4"; transcript_id "STRG.4.3"; exon_number "1"; cov "1.191734";
2L	StringTie	exon	94989	95070	1000	+	.	gene_id "STRG.4"; transcript_id "STRG.4.3"; exon_number "2"; cov "1.423440";
2L	StringTie	exon	95132	95301	1000	+	.	gene_id "STRG.4"; transcript_id "STRG.4.3"; exon_number "3"; cov "1.423440";
2L	StringTie	exon	95354	97833	1000	+	.	gene_id "STRG.4"; transcript_id "STRG.4.3"; exon_number "4"; cov "3.015282";
2L	StringTie	exon	97884	98470	1000	+	.	gene_id "STRG.4"; transcript_id "STRG.4.3"; exon_number "5"; cov "3.474271";
2L	StringTie	exon	98527	99723	1000	+	.	gene_id "STRG.4"; transcript_id "STRG.4.3"; exon_number "6"; cov "3.266777";
2L	StringTie	exon	99785	100516	1000	+	.	gene_id "STRG.4"; transcript_id "STRG.4.3"; exon_number "7"; cov "5.265152";
2L	StringTie	exon	100572	100703	1000	+	.	gene_id "STRG.4"; transcript_id "STRG.4.3"; exon_number "8"; cov "6.682187";
2L	StringTie	exon	100762	100942	1000	+	.	gene_id "STRG.4"; transcript_id "STRG.4.3"; exon_number "9"; cov "7.743315";
2L	StringTie	exon	101016	101194	1000	+	.	gene_id "STRG.4"; transcript_id "STRG.4.3"; exon_number "10"; cov "8.550067";
2L	StringTie	exon	101249	101619	1000	+	.	gene_id "STRG.4"; transcript_id "STRG.4.3"; exon_number "11"; cov "8.712819";
2L	StringTie	exon	101876	101914	1000	+	.	gene_id "STRG.4"; transcript_id "STRG.4.3"; exon_number "12"; cov "8.920305";
2L	StringTie	exon	101979	102140	1000	+	.	gene_id "STRG.4"; transcript_id "STRG.4.3"; exon_number "13"; cov "10.236801";
2L	StringTie	transcript	94735	102140	1000	+	.	gene_id "STRG.4"; transcript_id "STRG.4.4"; cov "1.158933"; FPKM "0.369232"; TPM "0.514599";
2L	StringTie	exon	94735	94892	1000	+	.	gene_id "STRG.4"; transcript_id "STRG.4.4"; exon_number "1"; cov "1.038380";
2L	StringTie	exon	94989	95070	1000	+	.	gene_id "STRG.4"; transcript_id "STRG.4.4"; exon_number "2"; cov "1.090849";
2L	StringTie	exon	95132	95301	1000	+	.	gene_id "STRG.4"; transcript_id "STRG.4.4"; exon_number "3"; cov "1.090849";
2L	StringTie	exon	95354	97833	1000	+	.	gene_id "STRG.4"; transcript_id "STRG.4.4"; exon_number "4"; cov "0.917695";
2L	StringTie	exon	97884	98470	1000	+	.	gene_id "STRG.4"; transcript_id "STRG.4.4"; exon_number "5"; cov "1.037642";
2L	StringTie	exon	98527	99723	1000	+	.	gene_id "STRG.4"; transcript_id "STRG.4.4"; exon_number "6"; cov "0.794208";
2L	StringTie	exon	99785	100703	1000	+	.	gene_id "STRG.4"; transcript_id "STRG.4.4"; exon_number "7"; cov "1.029899";
2L	StringTie	exon	100762	100942	1000	+	.	gene_id "STRG.4"; transcript_id "STRG.4.4"; exon_number "8"; cov "0.995815";
2L	StringTie	exon	101016	101194	1000	+	.	gene_id "STRG.4"; transcript_id "STRG.4.4"; exon_number "9"; cov "2.062110";
2L	StringTie	exon	101249	101914	1000	+	.	gene_id "STRG.4"; transcript_id "STRG.4.4"; exon_number "10"; cov "2.470541";
2L	StringTie	exon	101979	102140	1000	+	.	gene_id "STRG.4"; transcript_id "STRG.4.4"; exon_number "11"; cov "2.733971";
2L	StringTie	transcript	94735	102140	1000	+	.	gene_id "STRG.4"; transcript_id "STRG.4.5"; cov "1.002558"; FPKM "0.319412"; TPM "0.445164";
2L	StringTie	exon	94735	94892	1000	+	.	gene_id "STRG.4"; transcript_id "STRG.4.5"; exon_number "1"; cov "1.049341";
2L	StringTie	exon	94989	95070	1000	+	.	gene_id "STRG.4"; transcript_id "STRG.4.5"; exon_number "2"; cov "1.149020";
2L	StringTie	exon	95132	95301	1000	+	.	gene_id "STRG.4"; transcript_id "STRG.4.5"; exon_number "3"; cov "1.149020";
2L	StringTie	exon	95354	97833	1000	+	.	gene_id "STRG.4"; transcript_id "STRG.4.5"; exon_number "4"; cov "0.917695";
2L	StringTie	exon	97884	98470	1000	+	.	gene_id "STRG.4"; transcript_id "STRG.4.5"; exon_number "5"; cov "1.048005";
2L	StringTie	exon	98527	99723	1000	+	.	gene_id "STRG.4"; transcript_id "STRG.4.5"; exon_number "6"; cov "0.794208";
2L	StringTie	exon	99785	100516	1000	+	.	gene_id "STRG.4"; transcript_id "STRG.4.5"; exon_number "7"; cov "0.871212";
2L	StringTie	exon	100572	100703	1000	+	.	gene_id "STRG.4"; transcript_id "STRG.4.5"; exon_number "8"; cov "0.979403";
2L	StringTie	exon	100762	100942	1000	+	.	gene_id "STRG.4"; transcript_id "STRG.4.5"; exon_number "9"; cov "0.991629";
2L	StringTie	exon	101016	101194	1000	+	.	gene_id "STRG.4"; transcript_id "STRG.4.5"; exon_number "10"; cov "0.952980";
2L	StringTie	exon	101249	102140	1000	+	.	gene_id "STRG.4"; transcript_id "STRG.4.5"; exon_number "11"; cov "1.561902";
2L	StringTie	transcript	21873	25098	1000	-	.	gene_id "STRG.5"; transcript_id "STRG.5.1"; reference_id "FBtr0113008"; ref_gene_id "FBgn0031209"; cov "1.000000"; FPKM "0.318597"; TPM "0.444028";
2L	StringTie	exon	21873	22687	1000	-	.	gene_id "STRG.5"; transcript_id "STRG.5.1"; exon_number "1"; reference_id "FBtr0113008"; ref_gene_id "FBgn0031209"; cov "1.000000";
2L	StringTie	exon	22743	22935	1000	-	.	gene_id "STRG.5"; transcript_id "STRG.5.1"; exon_number "2"; reference_id "FBtr0113008"; ref_gene_id "FBgn0031209"; cov "1.000000";
2L	StringTie	exon	22994	23873	1000	-	.	gene_id "STRG.5"; transcript_id "STRG.5.1"; exon_number "3"; reference_id "FBtr0113008"; ref_gene_id "FBgn0031209"; cov "1.000000";
2L	StringTie	exon	23929	24210	1000	-	.	gene_id "STRG.5"; transcript_id "STRG.5.1"; exon_number "4"; reference_id "FBtr0113008"; ref_gene_id "FBgn0031209"; cov "1.000000";
2L	StringTie	exon	24747	25098	1000	-	.	gene_id "STRG.5"; transcript_id "STRG.5.1"; exon_number "5"; reference_id "FBtr0113008"; ref_gene_id "FBgn0031209"; cov "1.000000";
2L	StringTie	transcript	25402	39857	1000	-	.	gene_id "STRG.6"; transcript_id "STRG.6.1"; cov "5.877723"; FPKM "1.872623"; TPM "2.609876";
2L	StringTie	exon	25402	26688	1000	-	.	gene_id "STRG.6"; transcript_id "STRG.6.1"; exon_number "1"; cov "9.088346";
2L	StringTie	exon	26766	26964	1000	-	.	gene_id "STRG.6"; transcript_id "STRG.6.1"; exon_number "2"; cov "9.284268";
2L	StringTie	exon	27053	27490	1000	-	.	gene_id "STRG.6"; transcript_id "STRG.6.1"; exon_number "3"; cov "7.326324";
2L	StringTie	exon	28015	28240	1000	-	.	gene_id "STRG.6"; transcript_id "STRG.6.1"; exon_number "4"; cov "7.000000";
2L	StringTie	exon	28733	28926	1000	-	.	gene_id "STRG.6"; transcript_id "STRG.6.1"; exon_number "5"; cov "2.000000";
2L	StringTie	exon	28982	29068	1000	-	.	gene_id "STRG.6"; transcript_id "STRG.6.1"; exon_number "6"; cov "2.000000";
2L	StringTie	exon	34558	34604	1000	-	.	gene_id "STRG.6"; transcript_id "STRG.6.1"; exon_number "7"; cov "2.000000";
2L	StringTie	exon	34720	34912	1000	-	.	gene_id "STRG.6"; transcript_id "STRG.6.1"; exon_number "8"; cov "2.000000";
2L	StringTie	exon	38535	38731	1000	-	.	gene_id "STRG.6"; transcript_id "STRG.6.1"; exon_number "9"; cov "1.000000";
2L	StringTie	exon	39301	39857	1000	-	.	gene_id "STRG.6"; transcript_id "STRG.6.1"; exon_number "10"; cov "1.000000";
2L	StringTie	transcript	25402	31903	1000	-	.	gene_id "STRG.6"; transcript_id "STRG.6.2"; cov "4.662020"; FPKM "1.485304"; TPM "2.070069";
2L	StringTie	exon	25402	26688	1000	-	.	gene_id "STRG.6"; transcript_id "STRG.6.2"; exon_number "1"; cov "9.373145";
2L	StringTie	exon	26766	26964	1000	-	.	gene_id "STRG.6"; transcript_id "STRG.6.2"; exon_number "2"; cov "6.696883";
2L	StringTie	exon	27053	27490	1000	-	.	gene_id "STRG.6"; transcript_id "STRG.6.2"; exon_number "3"; cov "4.449874";
2L	StringTie	exon	28411	28639	1000	-	.	gene_id "STRG.6"; transcript_id "STRG.6.2"; exon_number "4"; cov "4.482533";
2L	StringTie	exon	28733	28926	1000	-	.	gene_id "STRG.6"; transcript_id "STRG.6.2"; exon_number "5"; cov "2.101375";
2L	StringTie	exon	28982	29068	1000	-	.	gene_id "STRG.6"; transcript_id "STRG.6.2"; exon_number "6"; cov "1.125000";
2L	StringTie	exon	30394	31903	1000	-	.	gene_id "STRG.6"; transcript_id "STRG.6.2"; exon_number "7"; cov "1.000000";
2L	StringTie	transcript	28733	38731	1000	-	.	gene_id "STRG.6"; transcript_id "STRG.6.3"; cov "2.276031"; FPKM "0.725136"; TPM "1.010623";
2L	StringTie	exon	28733	28926	1000	-	.	gene_id "STRG.6"; transcript_id "STRG.6.3"; exon_number "1"; cov "3.000000";
2L	StringTie	exon	28982	29068	1000	-	.	gene_id "STRG.6"; transcript_id "STRG.6.3"; exon_number "2"; cov "3.000000";
2L	StringTie	exon	34558	34604	1000	-	.	gene_id "STRG.6"; transcript_id "STRG.6.3"; exon_number "3"; cov "2.000000";
2L	StringTie	exon	34720	35212	1000	-	.	gene_id "STRG.6"; transcript_id "STRG.6.3"; exon_number "4"; cov "2.000000";
2L	StringTie	exon	38535	38731	1000	-	.	gene_id "STRG.6"; transcript_id "STRG.6.3"; exon_number "5"; cov "2.000000";
2L	StringTie	transcript	31946	59233	1000	-	.	gene_id "STRG.6"; transcript_id "STRG.6.4"; cov "1.244129"; FPKM "0.396375"; TPM "0.552429";
2L	StringTie	exon	31946	33270	1000	-	.	gene_id "STRG.6"; transcript_id "STRG.6.4"; exon_number "1"; cov "1.000000";
2L	StringTie	exon	33845	34288	1000	-	.	gene_id "STRG.6"; transcript_id "STRG.6.4"; exon_number "2"; cov "1.000000";
2L	StringTie	exon	34558	34604	1000	-	.	gene_id "STRG.6"; transcript_id "STRG.6.4"; exon_number "3"; cov "1.000000";
2L	StringTie	exon	34720	35212	1000	-	.	gene_id "STRG.6"; transcript_id "STRG.6.4"; exon_number "4"; cov "1.024225";
2L	StringTie	exon	38535	38731	1000	-	.	gene_id "STRG.6"; transcript_id "STRG.6.4"; exon_number "5"; cov "1.147208";
2L	StringTie	exon	39301	39857	1000	-	.	gene_id "STRG.6"; transcript_id "STRG.6.4"; exon_number "6"; cov "2.048115";
2L	StringTie	exon	58081	58182	1000	-	.	gene_id "STRG.6"; transcript_id "STRG.6.4"; exon_number "7"; cov "2.555556";
2L	StringTie	exon	59190	59233	1000	-	.	gene_id "STRG.6"; transcript_id "STRG.6.4"; exon_number "8"; cov "1.000000";
2L	StringTie	transcript	48328	49539	1000	+	.	gene_id "STRG.7"; transcript_id "STRG.7.1"; reference_id "LINEJ1_DM_dup37"; ref_gene_id "LINEJ1_DM"; cov "1.000000"; FPKM "0.318597"; TPM "0.444028";
2L	StringTie	exon	48328	49539	1000	+	.	gene_id "STRG.7"; transcript_id "STRG.7.1"; exon_number "1"; reference_id "LINEJ1_DM_dup37"; ref_gene_id "LINEJ1_DM"; cov "1.000000";
2L	StringTie	transcript	54878	55753	1000	+	.	gene_id "STRG.8"; transcript_id "STRG.8.1"; reference_id "FBtr0347585"; ref_gene_id "FBgn0267987"; cov "1.000000"; FPKM "0.318597"; TPM "0.444028";
2L	StringTie	exon	54878	55753	1000	+	.	gene_id "STRG.8"; transcript_id "STRG.8.1"; exon_number "1"; reference_id "FBtr0347585"; ref_gene_id "FBgn0267987"; cov "1.000000";
2L	StringTie	transcript	67043	71390	1000	+	.	gene_id "STRG.9"; transcript_id "STRG.9.1"; reference_id "FBtr0306537"; ref_gene_id "FBgn0067779"; cov "10.919287"; FPKM "3.478848"; TPM "4.848474";
2L	StringTie	exon	67043	67137	1000	+	.	gene_id "STRG.9"; transcript_id "STRG.9.1"; exon_number "1"; reference_id "FBtr0306537"; ref_gene_id "FBgn0067779"; cov "1.472101";
2L	StringTie	exon	67389	67507	1000	+	.	gene_id "STRG.9"; transcript_id "STRG.9.1"; exon_number "2"; reference_id "FBtr0306537"; ref_gene_id "FBgn0067779"; cov "2.363338";
2L	StringTie	exon	67569	67762	1000	+	.	gene_id "STRG.9"; transcript_id "STRG.9.1"; exon_number "3"; reference_id "FBtr0306537"; ref_gene_id "FBgn0067779"; cov "2.392149";
2L	StringTie	exon	67892	68023	1000	+	.	gene_id "STRG.9"; transcript_id "STRG.9.1"; exon_number "4"; reference_id "FBtr0306537"; ref_gene_id "FBgn0067779"; cov "2.392149";
2L	StringTie	exon	68085	70549	1000	+	.	gene_id "STRG.9"; transcript_id "STRG.9.1"; exon_number "5"; reference_id "FBtr0306537"; ref_gene_id "FBgn0067779"; cov "10.948275";
2L	StringTie	exon	70607	71390	1000	+	.	gene_id "STRG.9"; transcript_id "STRG.9.1"; exon_number "6"; reference_id "FBtr0306537"; ref_gene_id "FBgn0067779"; cov "16.817280";
2L	StringTie	transcript	67043	71390	1000	+	.	gene_id "STRG.9"; transcript_id "STRG.9.2"; reference_id "FBtr0078100"; ref_gene_id "FBgn0067779"; cov "3.451962"; FPKM "1.099783"; TPM "1.532769";
2L	StringTie	exon	67043	67507	1000	+	.	gene_id "STRG.9"; transcript_id "STRG.9.2"; exon_number "1"; reference_id "FBtr0078100"; ref_gene_id "FBgn0067779"; cov "2.915341";
2L	StringTie	exon	67569	67762	1000	+	.	gene_id "STRG.9"; transcript_id "STRG.9.2"; exon_number "2"; reference_id "FBtr0078100"; ref_gene_id "FBgn0067779"; cov "3.447592";
2L	StringTie	exon	67892	68023	1000	+	.	gene_id "STRG.9"; transcript_id "STRG.9.2"; exon_number "3"; reference_id "FBtr0078100"; ref_gene_id "FBgn0067779"; cov "3.447592";
2L	StringTie	exon	68085	70549	1000	+	.	gene_id "STRG.9"; transcript_id "STRG.9.2"; exon_number "4"; reference_id "FBtr0078100"; ref_gene_id "FBgn0067779"; cov "3.081098";
2L	StringTie	exon	70607	71390	1000	+	.	gene_id "STRG.9"; transcript_id "STRG.9.2"; exon_number "5"; reference_id "FBtr0078100"; ref_gene_id "FBgn0067779"; cov "4.938104";
2L	StringTie	transcript	71023	73306	1000	-	.	gene_id "STRG.10"; transcript_id "STRG.10.1"; reference_id "FBtr0344052"; ref_gene_id "FBgn0266322"; cov "1.002290"; FPKM "0.319326"; TPM "0.445045";
2L	StringTie	exon	71023	73306	1000	-	.	gene_id "STRG.10"; transcript_id "STRG.10.1"; exon_number "1"; reference_id "FBtr0344052"; ref_gene_id "FBgn0266322"; cov "1.002290";
2L	StringTie	transcript	71757	76207	1000	+	.	gene_id "STRG.11"; transcript_id "STRG.11.1"; cov "26.770967"; FPKM "8.529140"; TPM "11.887071";
2L	StringTie	exon	71757	71804	1000	+	.	gene_id "STRG.11"; transcript_id "STRG.11.1"; exon_number "1"; cov "19.650049";
2L	StringTie	exon	71950	72081	1000	+	.	gene_id "STRG.11"; transcript_id "STRG.11.1"; exon_number "2"; cov "19.000000";
2L	StringTie	exon	74903	75018	1000	+	.	gene_id "STRG.11"; transcript_id "STRG.11.1"; exon_number "3"; cov "20.384615";
2L	StringTie	exon	75078	76207	1000	+	.	gene_id "STRG.11"; transcript_id "STRG.11.1"; exon_number "4"; cov "28.636795";
2L	StringTie	transcript	72387	76211	1000	+	.	gene_id "STRG.11"; transcript_id "STRG.11.2"; reference_id "FBtr0078101"; ref_gene_id "FBgn0031213"; cov "52.423325"; FPKM "16.701893"; TPM "23.277447";
2L	StringTie	exon	72387	72977	1000	+	.	gene_id "STRG.11"; transcript_id "STRG.11.2"; exon_number "1"; reference_id "FBtr0078101"; ref_gene_id "FBgn0031213"; cov "38.135052";
2L	StringTie	exon	74903	75018	1000	+	.	gene_id "STRG.11"; transcript_id "STRG.11.2"; exon_number "2"; reference_id "FBtr0078101"; ref_gene_id "FBgn0031213"; cov "58.190884";
2L	StringTie	exon	75078	76211	1000	+	.	gene_id "STRG.11"; transcript_id "STRG.11.2"; exon_number "3"; reference_id "FBtr0078101"; ref_gene_id "FBgn0031213"; cov "59.279881";
2L	StringTie	transcript	72387	76207	1000	+	.	gene_id "STRG.11"; transcript_id "STRG.11.3"; cov "19.741060"; FPKM "6.289435"; TPM "8.765592";
2L	StringTie	exon	72387	73692	1000	+	.	gene_id "STRG.11"; transcript_id "STRG.11.3"; exon_number "1"; cov "13.833229";
2L	StringTie	exon	74903	75018	1000	+	.	gene_id "STRG.11"; transcript_id "STRG.11.3"; exon_number "2"; cov "19.818789";
2L	StringTie	exon	75078	76207	1000	+	.	gene_id "STRG.11"; transcript_id "STRG.11.3"; exon_number "3"; cov "23.655006";
2L	StringTie	transcript	74129	76207	1000	+	.	gene_id "STRG.11"; transcript_id "STRG.11.4"; cov "10.211487"; FPKM "3.253345"; TPM "4.534191";
2L	StringTie	exon	74129	74572	1000	+	.	gene_id "STRG.11"; transcript_id "STRG.11.4"; exon_number "1"; cov "8.517851";
2L	StringTie	exon	74903	75018	1000	+	.	gene_id "STRG.11"; transcript_id "STRG.11.4"; exon_number "2"; cov "9.284182";
2L	StringTie	exon	75078	76207	1000	+	.	gene_id "STRG.11"; transcript_id "STRG.11.4"; exon_number "3"; cov "10.972142";
2L	StringTie	transcript	77607	81244	1000	-	.	gene_id "STRG.12"; transcript_id "STRG.12.1"; cov "1.998699"; FPKM "0.636779"; TPM "0.887479";
2L	StringTie	exon	77607	78230	1000	-	.	gene_id "STRG.12"; transcript_id "STRG.12.1"; exon_number "1"; cov "2.000000";
2L	StringTie	exon	78725	78869	1000	-	.	gene_id "STRG.12"; transcript_id "STRG.12.1"; exon_number "2"; cov "2.000000";
2L	StringTie	exon	78939	81244	1000	-	.	gene_id "STRG.12"; transcript_id "STRG.12.1"; exon_number "3"; cov "1.998265";
2L	StringTie	transcript	77607	81430	1000	-	.	gene_id "STRG.12"; transcript_id "STRG.12.2"; cov "1.763457"; FPKM "0.561831"; TPM "0.783025";
2L	StringTie	exon	77607	78230	1000	-	.	gene_id "STRG.12"; transcript_id "STRG.12.2"; exon_number "1"; cov "1.914103";
2L	StringTie	exon	81245	81430	1000	-	.	gene_id "STRG.12"; transcript_id "STRG.12.2"; exon_number "2"; cov "1.258065";
2L	StringTie	transcript	857186	858073	1000	-	.	gene_id "STRG.13"; transcript_id "STRG.13.1"; cov "1.993243"; FPKM "0.635040"; TPM "0.885057";
2L	StringTie	exon	857186	858073	1000	-	.	gene_id "STRG.13"; transcript_id "STRG.13.1"; exon_number "1"; cov "1.993243";
2L	StringTie	transcript	857442	858354	1000	+	.	gene_id "STRG.14"; transcript_id "STRG.14.1"; reference_id "FBtr0445831"; ref_gene_id "FBgn0266884"; cov "1.000000"; FPKM "0.318597"; TPM "0.444028";
2L	StringTie	exon	857442	858354	1000	+	.	gene_id "STRG.14"; transcript_id "STRG.14.1"; exon_number "1"; reference_id "FBtr0445831"; ref_gene_id "FBgn0266884"; cov "1.000000";
2L	StringTie	transcript	904100	904357	1000	+	.	gene_id "STRG.15"; transcript_id "STRG.15.1"; reference_id "FBtr0345455"; ref_gene_id "FBgn0266799"; cov "1.000000"; FPKM "0.318597"; TPM "0.444028";
2L	StringTie	exon	904100	904357	1000	+	.	gene_id "STRG.15"; transcript_id "STRG.15.1"; exon_number "1"; reference_id "FBtr0345455"; ref_gene_id "FBgn0266799"; cov "1.000000";
2L	StringTie	transcript	898657	901316	1000	+	.	gene_id "STRG.16"; transcript_id "STRG.16.1"; reference_id "FBtr0078025"; ref_gene_id "FBgn0002563"; cov "50.489967"; FPKM "16.085932"; TPM "22.418982";
2L	StringTie	exon	898657	898941	1000	+	.	gene_id "STRG.16"; transcript_id "STRG.16.1"; exon_number "1"; reference_id "FBtr0078025"; ref_gene_id "FBgn0002563"; cov "38.192982";
2L	StringTie	exon	899010	901316	1000	+	.	gene_id "STRG.16"; transcript_id "STRG.16.1"; exon_number "2"; reference_id "FBtr0078025"; ref_gene_id "FBgn0002563"; cov "52.009102";
2L	StringTie	transcript	901488	901644	1000	-	.	gene_id "STRG.17"; transcript_id "STRG.17.1"; reference_id "FBtr0078028"; ref_gene_id "FBgn0003916"; cov "18.802547"; FPKM "5.990427"; TPM "8.348866";
2L	StringTie	exon	901488	901644	1000	-	.	gene_id "STRG.17"; transcript_id "STRG.17.1"; exon_number "1"; reference_id "FBtr0078028"; ref_gene_id "FBgn0003916"; cov "18.802547";
2L	StringTie	transcript	914106	917805	1000	+	.	gene_id "STRG.18"; transcript_id "STRG.18.1"; reference_id "FBtr0336969"; ref_gene_id "FBgn0046113"; cov "3.536863"; FPKM "1.126833"; TPM "1.570468";
2L	StringTie	exon	914106	914279	1000	+	.	gene_id "STRG.18"; transcript_id "STRG.18.1"; exon_number "1"; reference_id "FBtr0336969"; ref_gene_id "FBgn0046113"; cov "1.367816";
2L	StringTie	exon	914338	914493	1000	+	.	gene_id "STRG.18"; transcript_id "STRG.18.1"; exon_number "2"; reference_id "FBtr0336969"; ref_gene_id "FBgn0046113"; cov "2.000000";
2L	StringTie	exon	914553	914615	1000	+	.	gene_id "STRG.18"; transcript_id "STRG.18.1"; exon_number "3"; reference_id "FBtr0336969"; ref_gene_id "FBgn0046113"; cov "2.000000";
2L	StringTie	exon	914800	915003	1000	+	.	gene_id "STRG.18"; transcript_id "STRG.18.1"; exon_number "4"; reference_id "FBtr0336969"; ref_gene_id "FBgn0046113"; cov "2.460784";
2L	StringTie	exon	915058	915269	1000	+	.	gene_id "STRG.18"; transcript_id "STRG.18.1"; exon_number "5"; reference_id "FBtr0336969"; ref_gene_id "FBgn0046113"; cov "3.259434";
2L	StringTie	exon	915325	915447	1000	+	.	gene_id "STRG.18"; transcript_id "STRG.18.1"; exon_number "6"; reference_id "FBtr0336969"; ref_gene_id "FBgn0046113"; cov "4.000000";
2L	StringTie	exon	915508	915750	1000	+	.	gene_id "STRG.18"; transcript_id "STRG.18.1"; exon_number "7"; reference_id "FBtr0336969"; ref_gene_id "FBgn0046113"; cov "4.000000";
2L	StringTie	exon	915815	916231	1000	+	.	gene_id "STRG.18"; transcript_id "STRG.18.1"; exon_number "8"; reference_id "FBtr0336969"; ref_gene_id "FBgn0046113"; cov "4.000000";
2L	StringTie	exon	916282	916653	1000	+	.	gene_id "STRG.18"; transcript_id "STRG.18.1"; exon_number "9"; reference_id "FBtr0336969"; ref_gene_id "FBgn0046113"; cov "4.000000";
2L	StringTie	exon	916707	917387	1000	+	.	gene_id "STRG.18"; transcript_id "STRG.18.1"; exon_number "10"; reference_id "FBtr0336969"; ref_gene_id "FBgn0046113"; cov "4.000000";
2L	StringTie	exon	917467	917805	1000	+	.	gene_id "STRG.18"; transcript_id "STRG.18.1"; exon_number "11"; reference_id "FBtr0336969"; ref_gene_id "FBgn0046113"; cov "3.955752";
2L	StringTie	transcript	922806	958098	1000	+	.	gene_id "STRG.19"; transcript_id "STRG.19.1"; reference_id "FBtr0077949"; ref_gene_id "FBgn0028481"; cov "30.763969"; FPKM "9.801296"; TPM "13.660077";
2L	StringTie	exon	922806	923219	1000	+	.	gene_id "STRG.19"; transcript_id "STRG.19.1"; exon_number "1"; reference_id "FBtr0077949"; ref_gene_id "FBgn0028481"; cov "17.236715";
2L	StringTie	exon	930065	930423	1000	+	.	gene_id "STRG.19"; transcript_id "STRG.19.1"; exon_number "2"; reference_id "FBtr0077949"; ref_gene_id "FBgn0028481"; cov "18.548746";
2L	StringTie	exon	950492	950578	1000	+	.	gene_id "STRG.19"; transcript_id "STRG.19.1"; exon_number "3"; reference_id "FBtr0077949"; ref_gene_id "FBgn0028481"; cov "21.126438";
2L	StringTie	exon	951587	952142	1000	+	.	gene_id "STRG.19"; transcript_id "STRG.19.1"; exon_number "4"; reference_id "FBtr0077949"; ref_gene_id "FBgn0028481"; cov "24.374100";
2L	StringTie	exon	952256	953333	1000	+	.	gene_id "STRG.19"; transcript_id "STRG.19.1"; exon_number "5"; reference_id "FBtr0077949"; ref_gene_id "FBgn0028481"; cov "29.519480";
2L	StringTie	exon	953396	953510	1000	+	.	gene_id "STRG.19"; transcript_id "STRG.19.1"; exon_number "6"; reference_id "FBtr0077949"; ref_gene_id "FBgn0028481"; cov "32.695652";
2L	StringTie	exon	956249	956334	1000	+	.	gene_id "STRG.19"; transcript_id "STRG.19.1"; exon_number "7"; reference_id "FBtr0077949"; ref_gene_id "FBgn0028481"; cov "34.930233";
2L	StringTie	exon	956404	956792	1000	+	.	gene_id "STRG.19"; transcript_id "STRG.19.1"; exon_number "8"; reference_id "FBtr0077949"; ref_gene_id "FBgn0028481"; cov "35.215935";
2L	StringTie	exon	956860	956944	1000	+	.	gene_id "STRG.19"; transcript_id "STRG.19.1"; exon_number "9"; reference_id "FBtr0077949"; ref_gene_id "FBgn0028481"; cov "36.000000";
2L	StringTie	exon	957052	957209	1000	+	.	gene_id "STRG.19"; transcript_id "STRG.19.1"; exon_number "10"; reference_id "FBtr0077949"; ref_gene_id "FBgn0028481"; cov "39.816456";
2L	StringTie	exon	957279	958098	1000	+	.	gene_id "STRG.19"; transcript_id "STRG.19.1"; exon_number "11"; reference_id "FBtr0077949"; ref_gene_id "FBgn0028481"; cov "44.825813";
2L	StringTie	transcript	860306	861806	1000	+	.	gene_id "STRG.20"; transcript_id "STRG.20.1"; reference_id "FBtr0078018"; ref_gene_id "FBgn0031289"; cov "5.831784"; FPKM "1.857987"; TPM "2.589478";
2L	StringTie	exon	860306	860409	1000	+	.	gene_id "STRG.20"; transcript_id "STRG.20.1"; exon_number "1"; reference_id "FBtr0078018"; ref_gene_id "FBgn0031289"; cov "3.259615";
2L	StringTie	exon	860764	861357	1000	+	.	gene_id "STRG.20"; transcript_id "STRG.20.1"; exon_number "2"; reference_id "FBtr0078018"; ref_gene_id "FBgn0031289"; cov "5.250842";
2L	StringTie	exon	861429	861806	1000	+	.	gene_id "STRG.20"; transcript_id "STRG.20.1"; exon_number "3"; reference_id "FBtr0078018"; ref_gene_id "FBgn0031289"; cov "7.452381";
2L	StringTie	transcript	861847	868342	1000	-	.	gene_id "STRG.21"; transcript_id "STRG.21.1"; reference_id "FBtr0078031"; ref_gene_id "FBgn0029095"; cov "40.689022"; FPKM "12.963384"; TPM "18.067083";
2L	StringTie	exon	861847	862258	1000	-	.	gene_id "STRG.21"; transcript_id "STRG.21.1"; exon_number "1"; reference_id "FBtr0078031"; ref_gene_id "FBgn0029095"; cov "69.800972";
2L	StringTie	exon	862319	862498	1000	-	.	gene_id "STRG.21"; transcript_id "STRG.21.1"; exon_number "2"; reference_id "FBtr0078031"; ref_gene_id "FBgn0029095"; cov "63.827778";
2L	StringTie	exon	862563	864134	1000	-	.	gene_id "STRG.21"; transcript_id "STRG.21.1"; exon_number "3"; reference_id "FBtr0078031"; ref_gene_id "FBgn0029095"; cov "40.957378";
2L	StringTie	exon	864195	864338	1000	-	.	gene_id "STRG.21"; transcript_id "STRG.21.1"; exon_number "4"; reference_id "FBtr0078031"; ref_gene_id "FBgn0029095"; cov "25.076923";
2L	StringTie	exon	864398	864794	1000	-	.	gene_id "STRG.21"; transcript_id "STRG.21.1"; exon_number "5"; reference_id "FBtr0078031"; ref_gene_id "FBgn0029095"; cov "23.624687";
2L	StringTie	exon	868032	868342	1000	-	.	gene_id "STRG.21"; transcript_id "STRG.21.1"; exon_number "6"; reference_id "FBtr0078031"; ref_gene_id "FBgn0029095"; cov "16.385853";
2L	StringTie	transcript	868499	869850	1000	-	.	gene_id "STRG.22"; transcript_id "STRG.22.1"; reference_id "FBtr0078030"; ref_gene_id "FBgn0020305"; cov "19.357988"; FPKM "6.167389"; TPM "8.595497";
2L	StringTie	exon	868499	869850	1000	-	.	gene_id "STRG.22"; transcript_id "STRG.22.1"; exon_number "1"; reference_id "FBtr0078030"; ref_gene_id "FBgn0020305"; cov "19.357988";
2L	StringTie	transcript	870449	874149	1000	+	.	gene_id "STRG.23"; transcript_id "STRG.23.1"; reference_id "FBtr0091487"; ref_gene_id "FBgn0053526"; cov "57.995243"; FPKM "18.477087"; TPM "25.751537";
2L	StringTie	exon	870449	870552	1000	+	.	gene_id "STRG.23"; transcript_id "STRG.23.1"; exon_number "1"; reference_id "FBtr0091487"; ref_gene_id "FBgn0053526"; cov "32.415794";
2L	StringTie	exon	871341	871576	1000	+	.	gene_id "STRG.23"; transcript_id "STRG.23.1"; exon_number "2"; reference_id "FBtr0091487"; ref_gene_id "FBgn0053526"; cov "48.053276";
2L	StringTie	exon	871641	871738	1000	+	.	gene_id "STRG.23"; transcript_id "STRG.23.1"; exon_number "3"; reference_id "FBtr0091487"; ref_gene_id "FBgn0053526"; cov "49.230042";
2L	StringTie	exon	871806	872080	1000	+	.	gene_id "STRG.23"; transcript_id "STRG.23.1"; exon_number "4"; reference_id "FBtr0091487"; ref_gene_id "FBgn0053526"; cov "50.427578";
2L	StringTie	exon	872208	874149	1000	+	.	gene_id "STRG.23"; transcript_id "STRG.23.1"; exon_number "5"; reference_id "FBtr0091487"; ref_gene_id "FBgn0053526"; cov "62.280167";
2L	StringTie	transcript	870449	877038	1000	+	.	gene_id "STRG.23"; transcript_id "STRG.23.2"; reference_id "FBtr0332000"; ref_gene_id "FBgn0053526"; cov "10.696408"; FPKM "3.407839"; TPM "4.749509";
2L	StringTie	exon	870449	870552	1000	+	.	gene_id "STRG.23"; transcript_id "STRG.23.2"; exon_number "1"; reference_id "FBtr0332000"; ref_gene_id "FBgn0053526"; cov "4.138186";
2L	StringTie	exon	871341	871576	1000	+	.	gene_id "STRG.23"; transcript_id "STRG.23.2"; exon_number "2"; reference_id "FBtr0332000"; ref_gene_id "FBgn0053526"; cov "5.944582";
2L	StringTie	exon	871641	871738	1000	+	.	gene_id "STRG.23"; transcript_id "STRG.23.2"; exon_number "3"; reference_id "FBtr0332000"; ref_gene_id "FBgn0053526"; cov "5.978912";
2L	StringTie	exon	871806	872080	1000	+	.	gene_id "STRG.23"; transcript_id "STRG.23.2"; exon_number "4"; reference_id "FBtr0332000"; ref_gene_id "FBgn0053526"; cov "6.383027";
2L	StringTie	exon	872208	873539	1000	+	.	gene_id "STRG.23"; transcript_id "STRG.23.2"; exon_number "5"; reference_id "FBtr0332000"; ref_gene_id "FBgn0053526"; cov "8.992079";
2L	StringTie	exon	875038	877038	1000	+	.	gene_id "STRG.23"; transcript_id "STRG.23.2"; exon_number "6"; reference_id "FBtr0332000"; ref_gene_id "FBgn0053526"; cov "13.556052";
2L	StringTie	transcript	870449	877038	1000	+	.	gene_id "STRG.23"; transcript_id "STRG.23.3"; reference_id "FBtr0091489"; ref_gene_id "FBgn0053526"; cov "2.366116"; FPKM "0.753837"; TPM "1.050623";
2L	StringTie	exon	870449	871576	1000	+	.	gene_id "STRG.23"; transcript_id "STRG.23.3"; exon_number "1"; reference_id "FBtr0091489"; ref_gene_id "FBgn0053526"; cov "2.849509";
2L	StringTie	exon	871641	871738	1000	+	.	gene_id "STRG.23"; transcript_id "STRG.23.3"; exon_number "2"; reference_id "FBtr0091489"; ref_gene_id "FBgn0053526"; cov "0.996485";
2L	StringTie	exon	871806	872080	1000	+	.	gene_id "STRG.23"; transcript_id "STRG.23.3"; exon_number "3"; reference_id "FBtr0091489"; ref_gene_id "FBgn0053526"; cov "1.103841";
2L	StringTie	exon	872208	873539	1000	+	.	gene_id "STRG.23"; transcript_id "STRG.23.3"; exon_number "4"; reference_id "FBtr0091489"; ref_gene_id "FBgn0053526"; cov "1.703388";
2L	StringTie	exon	875038	877038	1000	+	.	gene_id "STRG.23"; transcript_id "STRG.23.3"; exon_number "5"; reference_id "FBtr0091489"; ref_gene_id "FBgn0053526"; cov "2.775329";
2L	StringTie	transcript	871095	874149	1000	+	.	gene_id "STRG.23"; transcript_id "STRG.23.4"; reference_id "FBtr0091486"; ref_gene_id "FBgn0053526"; cov "33.135075"; FPKM "10.556723"; TPM "14.712914";
2L	StringTie	exon	871095	871274	1000	+	.	gene_id "STRG.23"; transcript_id "STRG.23.4"; exon_number "1"; reference_id "FBtr0091486"; ref_gene_id "FBgn0053526"; cov "34.443314";
2L	StringTie	exon	871341	871576	1000	+	.	gene_id "STRG.23"; transcript_id "STRG.23.4"; exon_number "2"; reference_id "FBtr0091486"; ref_gene_id "FBgn0053526"; cov "27.973806";
2L	StringTie	exon	871641	871738	1000	+	.	gene_id "STRG.23"; transcript_id "STRG.23.4"; exon_number "3"; reference_id "FBtr0091486"; ref_gene_id "FBgn0053526"; cov "28.434248";
2L	StringTie	exon	871806	872080	1000	+	.	gene_id "STRG.23"; transcript_id "STRG.23.4"; exon_number "4"; reference_id "FBtr0091486"; ref_gene_id "FBgn0053526"; cov "29.646158";
2L	StringTie	exon	872208	874149	1000	+	.	gene_id "STRG.23"; transcript_id "STRG.23.4"; exon_number "5"; reference_id "FBtr0091486"; ref_gene_id "FBgn0053526"; cov "33.653999";
2L	StringTie	transcript	871095	877038	1000	+	.	gene_id "STRG.23"; transcript_id "STRG.23.5"; cov "7.318470"; FPKM "2.331640"; TPM "3.249609";
2L	StringTie	exon	871095	871274	1000	+	.	gene_id "STRG.23"; transcript_id "STRG.23.5"; exon_number "1"; cov "4.747787";
2L	StringTie	exon	871341	871576	1000	+	.	gene_id "STRG.23"; transcript_id "STRG.23.5"; exon_number "2"; cov "3.992195";
2L	StringTie	exon	871641	871738	1000	+	.	gene_id "STRG.23"; transcript_id "STRG.23.5"; exon_number "3"; cov "4.015249";
2L	StringTie	exon	871806	872080	1000	+	.	gene_id "STRG.23"; transcript_id "STRG.23.5"; exon_number "4"; cov "4.306123";
2L	StringTie	exon	872208	873539	1000	+	.	gene_id "STRG.23"; transcript_id "STRG.23.5"; exon_number "5"; cov "6.331119";
2L	StringTie	exon	875038	877038	1000	+	.	gene_id "STRG.23"; transcript_id "STRG.23.5"; exon_number "6"; cov "9.175035";
2L	StringTie	transcript	877302	878270	1000	+	.	gene_id "STRG.24"; transcript_id "STRG.24.1"; reference_id "FBtr0078023"; ref_gene_id "FBgn0002936"; cov "262.824158"; FPKM "83.734886"; TPM "116.701401";
2L	StringTie	exon	877302	877871	1000	+	.	gene_id "STRG.24"; transcript_id "STRG.24.1"; exon_number "1"; reference_id "FBtr0078023"; ref_gene_id "FBgn0002936"; cov "252.973709";
2L	StringTie	exon	877970	878270	1000	+	.	gene_id "STRG.24"; transcript_id "STRG.24.1"; exon_number "2"; reference_id "FBtr0078023"; ref_gene_id "FBgn0002936"; cov "281.470398";
2L	StringTie	transcript	102380	104142	1000	+	.	gene_id "STRG.25"; transcript_id "STRG.25.1"; reference_id "FBtr0078104"; ref_gene_id "FBgn0031217"; cov "39.216713"; FPKM "12.494312"; TPM "17.413334";
2L	StringTie	exon	102380	102906	1000	+	.	gene_id "STRG.25"; transcript_id "STRG.25.1"; exon_number "1"; reference_id "FBtr0078104"; ref_gene_id "FBgn0031217"; cov "31.452181";
2L	StringTie	exon	103006	103434	1000	+	.	gene_id "STRG.25"; transcript_id "STRG.25.1"; exon_number "2"; reference_id "FBtr0078104"; ref_gene_id "FBgn0031217"; cov "39.158558";
2L	StringTie	exon	103516	104142	1000	+	.	gene_id "STRG.25"; transcript_id "STRG.25.1"; exon_number "3"; reference_id "FBtr0078104"; ref_gene_id "FBgn0031217"; cov "45.660728";
2L	StringTie	transcript	102380	104142	1000	+	.	gene_id "STRG.25"; transcript_id "STRG.25.2"; reference_id "FBtr0330636"; ref_gene_id "FBgn0031217"; cov "1.890004"; FPKM "0.602149"; TPM "0.839216";
2L	StringTie	exon	102380	102906	1000	+	.	gene_id "STRG.25"; transcript_id "STRG.25.2"; exon_number "1"; reference_id "FBtr0330636"; ref_gene_id "FBgn0031217"; cov "1.747343";
2L	StringTie	exon	103006	103434	1000	+	.	gene_id "STRG.25"; transcript_id "STRG.25.2"; exon_number "2"; reference_id "FBtr0330636"; ref_gene_id "FBgn0031217"; cov "2.008131";
2L	StringTie	exon	103878	104142	1000	+	.	gene_id "STRG.25"; transcript_id "STRG.25.2"; exon_number "3"; reference_id "FBtr0330636"; ref_gene_id "FBgn0031217"; cov "1.982476";
2L	StringTie	transcript	103959	106722	1000	-	.	gene_id "STRG.26"; transcript_id "STRG.26.1"; reference_id "FBtr0301452"; ref_gene_id "FBgn0026787"; cov "26.039869"; FPKM "8.296214"; TPM "11.562443";
2L	StringTie	exon	103959	104947	1000	-	.	gene_id "STRG.26"; transcript_id "STRG.26.1"; exon_number "1"; reference_id "FBtr0301452"; ref_gene_id "FBgn0026787"; cov "30.278057";
2L	StringTie	exon	105005	105336	1000	-	.	gene_id "STRG.26"; transcript_id "STRG.26.1"; exon_number "2"; reference_id "FBtr0301452"; ref_gene_id "FBgn0026787"; cov "25.713856";
2L	StringTie	exon	105391	105455	1000	-	.	gene_id "STRG.26"; transcript_id "STRG.26.1"; exon_number "3"; reference_id "FBtr0301452"; ref_gene_id "FBgn0026787"; cov "25.000002";
2L	StringTie	exon	105512	105915	1000	-	.	gene_id "STRG.26"; transcript_id "STRG.26.1"; exon_number "4"; reference_id "FBtr0301452"; ref_gene_id "FBgn0026787"; cov "23.757425";
2L	StringTie	exon	105969	106722	1000	-	.	gene_id "STRG.26"; transcript_id "STRG.26.1"; exon_number "5"; reference_id "FBtr0301452"; ref_gene_id "FBgn0026787"; cov "21.936901";
2L	StringTie	transcript	107752	114214	1000	+	.	gene_id "STRG.27"; transcript_id "STRG.27.1"; cov "177.262482"; FPKM "56.475224"; TPM "78.709579";
2L	StringTie	exon	107752	107838	1000	+	.	gene_id "STRG.27"; transcript_id "STRG.27.1"; exon_number "1"; cov "119.927795";
2L	StringTie	exon	108588	108809	1000	+	.	gene_id "STRG.27"; transcript_id "STRG.27.1"; exon_number "2"; cov "160.103714";
2L	StringTie	exon	110406	110483	1000	+	.	gene_id "STRG.27"; transcript_id "STRG.27.1"; exon_number "3"; cov "166.223267";
2L	StringTie	exon	110755	110877	1000	+	.	gene_id "STRG.27"; transcript_id "STRG.27.1"; exon_number "4"; cov "167.702911";
2L	StringTie	exon	111005	111117	1000	+	.	gene_id "STRG.27"; transcript_id "STRG.27.1"; exon_number "5"; cov "167.268478";
2L	StringTie	exon	112690	113369	1000	+	.	gene_id "STRG.27"; transcript_id "STRG.27.1"; exon_number "6"; cov "176.311554";
2L	StringTie	exon	113434	114214	1000	+	.	gene_id "STRG.27"; transcript_id "STRG.27.1"; exon_number "7"; cov "192.661057";
2L	StringTie	transcript	107752	114432	1000	+	.	gene_id "STRG.27"; transcript_id "STRG.27.2"; reference_id "FBtr0089429"; ref_gene_id "FBgn0005278"; cov "17.363676"; FPKM "5.532008"; TPM "7.709966";
2L	StringTie	exon	107752	107838	1000	+	.	gene_id "STRG.27"; transcript_id "STRG.27.2"; exon_number "1"; reference_id "FBtr0089429"; ref_gene_id "FBgn0005278"; cov "7.915220";
2L	StringTie	exon	108588	108809	1000	+	.	gene_id "STRG.27"; transcript_id "STRG.27.2"; exon_number "2"; reference_id "FBtr0089429"; ref_gene_id "FBgn0005278"; cov "16.156576";
2L	StringTie	exon	110406	110483	1000	+	.	gene_id "STRG.27"; transcript_id "STRG.27.2"; exon_number "3"; reference_id "FBtr0089429"; ref_gene_id "FBgn0005278"; cov "16.837275";
2L	StringTie	exon	110755	110877	1000	+	.	gene_id "STRG.27"; transcript_id "STRG.27.2"; exon_number "4"; reference_id "FBtr0089429"; ref_gene_id "FBgn0005278"; cov "17.436176";
2L	StringTie	exon	111907	112019	1000	+	.	gene_id "STRG.27"; transcript_id "STRG.27.2"; exon_number "5"; reference_id "FBtr0089429"; ref_gene_id "FBgn0005278"; cov "17.968430";
2L	StringTie	exon	112690	113369	1000	+	.	gene_id "STRG.27"; transcript_id "STRG.27.2"; exon_number "6"; reference_id "FBtr0089429"; ref_gene_id "FBgn0005278"; cov "17.237600";
2L	StringTie	exon	113434	114432	1000	+	.	gene_id "STRG.27"; transcript_id "STRG.27.2"; exon_number "7"; reference_id "FBtr0089429"; ref_gene_id "FBgn0005278"; cov "18.539736";
2L	StringTie	transcript	107752	114210	1000	+	.	gene_id "STRG.27"; transcript_id "STRG.27.3"; reference_id "FBtr0089428"; ref_gene_id "FBgn0005278"; cov "7.095352"; FPKM "2.260555"; TPM "3.150538";
2L	StringTie	exon	107752	107838	1000	+	.	gene_id "STRG.27"; transcript_id "STRG.27.3"; exon_number "1"; reference_id "FBtr0089428"; ref_gene_id "FBgn0005278"; cov "0.865200";
2L	StringTie	exon	108588	108809	1000	+	.	gene_id "STRG.27"; transcript_id "STRG.27.3"; exon_number "2"; reference_id "FBtr0089428"; ref_gene_id "FBgn0005278"; cov "1.961907";
2L	StringTie	exon	110406	110483	1000	+	.	gene_id "STRG.27"; transcript_id "STRG.27.3"; exon_number "3"; reference_id "FBtr0089428"; ref_gene_id "FBgn0005278"; cov "1.988186";
2L	StringTie	exon	110755	110877	1000	+	.	gene_id "STRG.27"; transcript_id "STRG.27.3"; exon_number "4"; reference_id "FBtr0089428"; ref_gene_id "FBgn0005278"; cov "2.000169";
2L	StringTie	exon	111005	111117	1000	+	.	gene_id "STRG.27"; transcript_id "STRG.27.3"; exon_number "5"; reference_id "FBtr0089428"; ref_gene_id "FBgn0005278"; cov "2.840578";
2L	StringTie	exon	111907	112019	1000	+	.	gene_id "STRG.27"; transcript_id "STRG.27.3"; exon_number "6"; reference_id "FBtr0089428"; ref_gene_id "FBgn0005278"; cov "2.788242";
2L	StringTie	exon	112690	113369	1000	+	.	gene_id "STRG.27"; transcript_id "STRG.27.3"; exon_number "7"; reference_id "FBtr0089428"; ref_gene_id "FBgn0005278"; cov "9.550937";
2L	StringTie	exon	113434	114210	1000	+	.	gene_id "STRG.27"; transcript_id "STRG.27.3"; exon_number "8"; reference_id "FBtr0089428"; ref_gene_id "FBgn0005278"; cov "9.675031";
2L	StringTie	transcript	107917	114432	1000	+	.	gene_id "STRG.27"; transcript_id "STRG.27.4"; reference_id "FBtr0089430"; ref_gene_id "FBgn0005278"; cov "20.671339"; FPKM "6.585818"; TPM "9.178662";
2L	StringTie	exon	107917	108101	1000	+	.	gene_id "STRG.27"; transcript_id "STRG.27.4"; exon_number "1"; reference_id "FBtr0089430"; ref_gene_id "FBgn0005278"; cov "10.887842";
2L	StringTie	exon	108588	108809	1000	+	.	gene_id "STRG.27"; transcript_id "STRG.27.4"; exon_number "2"; reference_id "FBtr0089430"; ref_gene_id "FBgn0005278"; cov "13.698624";
2L	StringTie	exon	110406	110483	1000	+	.	gene_id "STRG.27"; transcript_id "STRG.27.4"; exon_number "3"; reference_id "FBtr0089430"; ref_gene_id "FBgn0005278"; cov "14.480421";
2L	StringTie	exon	110755	110877	1000	+	.	gene_id "STRG.27"; transcript_id "STRG.27.4"; exon_number "4"; reference_id "FBtr0089430"; ref_gene_id "FBgn0005278"; cov "14.564301";
2L	StringTie	exon	111907	112019	1000	+	.	gene_id "STRG.27"; transcript_id "STRG.27.4"; exon_number "5"; reference_id "FBtr0089430"; ref_gene_id "FBgn0005278"; cov "15.369360";
2L	StringTie	exon	112690	113369	1000	+	.	gene_id "STRG.27"; transcript_id "STRG.27.4"; exon_number "6"; reference_id "FBtr0089430"; ref_gene_id "FBgn0005278"; cov "22.259949";
2L	StringTie	exon	113434	114432	1000	+	.	gene_id "STRG.27"; transcript_id "STRG.27.4"; exon_number "7"; reference_id "FBtr0089430"; ref_gene_id "FBgn0005278"; cov "24.825733";
2L	StringTie	transcript	108133	114432	1000	+	.	gene_id "STRG.27"; transcript_id "STRG.27.5"; cov "83.978867"; FPKM "26.755381"; TPM "37.289001";
2L	StringTie	exon	108133	108226	1000	+	.	gene_id "STRG.27"; transcript_id "STRG.27.5"; exon_number "1"; cov "64.285789";
2L	StringTie	exon	108588	108809	1000	+	.	gene_id "STRG.27"; transcript_id "STRG.27.5"; exon_number "2"; cov "76.320900";
2L	StringTie	exon	110406	110483	1000	+	.	gene_id "STRG.27"; transcript_id "STRG.27.5"; exon_number "3"; cov "79.215569";
2L	StringTie	exon	110755	110877	1000	+	.	gene_id "STRG.27"; transcript_id "STRG.27.5"; exon_number "4"; cov "79.682907";
2L	StringTie	exon	111907	112019	1000	+	.	gene_id "STRG.27"; transcript_id "STRG.27.5"; exon_number "5"; cov "81.636864";
2L	StringTie	exon	112690	113369	1000	+	.	gene_id "STRG.27"; transcript_id "STRG.27.5"; exon_number "6"; cov "85.813637";
2L	StringTie	exon	113434	114432	1000	+	.	gene_id "STRG.27"; transcript_id "STRG.27.5"; exon_number "7"; cov "88.268280";
2L	StringTie	transcript	108133	114432	1000	+	.	gene_id "STRG.27"; transcript_id "STRG.27.6"; reference_id "FBtr0089435"; ref_gene_id "FBgn0005278"; cov "81.943520"; FPKM "26.106928"; TPM "36.385250";
2L	StringTie	exon	108133	108226	1000	+	.	gene_id "STRG.27"; transcript_id "STRG.27.6"; exon_number "1"; reference_id "FBtr0089435"; ref_gene_id "FBgn0005278"; cov "44.879597";
2L	StringTie	exon	108588	108809	1000	+	.	gene_id "STRG.27"; transcript_id "STRG.27.6"; exon_number "2"; reference_id "FBtr0089435"; ref_gene_id "FBgn0005278"; cov "60.665329";
2L	StringTie	exon	110406	110483	1000	+	.	gene_id "STRG.27"; transcript_id "STRG.27.6"; exon_number "3"; reference_id "FBtr0089435"; ref_gene_id "FBgn0005278"; cov "64.812225";
2L	StringTie	exon	110755	110877	1000	+	.	gene_id "STRG.27"; transcript_id "STRG.27.6"; exon_number "4"; reference_id "FBtr0089435"; ref_gene_id "FBgn0005278"; cov "66.183784";
2L	StringTie	exon	111005	111117	1000	+	.	gene_id "STRG.27"; transcript_id "STRG.27.6"; exon_number "5"; reference_id "FBtr0089435"; ref_gene_id "FBgn0005278"; cov "66.953514";
2L	StringTie	exon	112690	113369	1000	+	.	gene_id "STRG.27"; transcript_id "STRG.27.6"; exon_number "6"; reference_id "FBtr0089435"; ref_gene_id "FBgn0005278"; cov "79.897797";
2L	StringTie	exon	113434	114432	1000	+	.	gene_id "STRG.27"; transcript_id "STRG.27.6"; exon_number "7"; reference_id "FBtr0089435"; ref_gene_id "FBgn0005278"; cov "96.573769";
2L	StringTie	transcript	108133	114432	1000	+	.	gene_id "STRG.27"; transcript_id "STRG.27.7"; reference_id "FBtr0089434"; ref_gene_id "FBgn0005278"; cov "11.493476"; FPKM "3.661783"; TPM "5.103430";
2L	StringTie	exon	108133	108346	1000	+	.	gene_id "STRG.27"; transcript_id "STRG.27.7"; exon_number "1"; reference_id "FBtr0089434"; ref_gene_id "FBgn0005278"; cov "9.566863";
2L	StringTie	exon	108588	108809	1000	+	.	gene_id "STRG.27"; transcript_id "STRG.27.7"; exon_number "2"; reference_id "FBtr0089434"; ref_gene_id "FBgn0005278"; cov "10.784731";
2L	StringTie	exon	110406	110483	1000	+	.	gene_id "STRG.27"; transcript_id "STRG.27.7"; exon_number "3"; reference_id "FBtr0089434"; ref_gene_id "FBgn0005278"; cov "11.235163";
2L	StringTie	exon	110755	110877	1000	+	.	gene_id "STRG.27"; transcript_id "STRG.27.7"; exon_number "4"; reference_id "FBtr0089434"; ref_gene_id "FBgn0005278"; cov "11.295077";
2L	StringTie	exon	111907	112019	1000	+	.	gene_id "STRG.27"; transcript_id "STRG.27.7"; exon_number "5"; reference_id "FBtr0089434"; ref_gene_id "FBgn0005278"; cov "11.672735";
[truncated: 146,199 more rows]

## Sheet: Nanocount
ensembl_transcript_id	ensembl_gene_id	external_gene_name	description	baseMean	log2FoldChange	lfcSE	stat	pvalue	padj	gene_biotype	ctrl1_tpm	ctrl2_tpm	ctrl3_tpm	tau1_tpm	tau2_tpm	tau3_tpm
[truncated: 30,738 more rows]
