# Supplementary material for: Long-read sequencing-based analyses of the adult Drosophila brain transcriptome in physiological and pathological settings
Source: BMC Genomics. 2025 Oct 14;26:913. doi: 10.1186/s12864-025-12111-w (PMC12522962; doi:10.1186/s12864-025-12111-w)
Supplement: Supplementary file 5 — Supplementary Material 5: Supplemental File 5 | Excel file of polyA tail lengths of Drosophila reference transcripts and differential polyA tail length analysis of tau vs control. [file 12864_2025_12111_MOESM5_ESM.xlsx]

## Sheet: Key
Sheet
control	polyA tail lengths of isoforms using only control samples
tau vs control	Differential polyA tail length analysis of tau vs control.

## Sheet: control
ensembl_transcript_id	number of reads	Median polyA tail length	external_transcript_name
FBtr0433498	23469	81.35	mt:ATPase6-RB
FBtr0073821	18479	40.52	Yp3-RA
FBtr0331931	2654	38.895	Cyt-b5-r-RB
FBtr0087656	1284	46.64	BaraA1-RA
FBtr0345471	8904	36.7	CG4716-RC
FBtr0346090	11581	39.96	Yp3-RB
FBtr0088592	317	57.23	Cyp4p1-RA
FBtr0346261	9455	36.83	Yp1-RB
FBtr0087592	1776	51.905	Cp1-RA
FBtr0071240	2352	51.6	CG12116-RA
FBtr0085988	2322	51.79	CG8343-RA
FBtr0083857	41410	55.65	ninaE-RA
FBtr0339757	1392	49.015	BaraA2-RC
FBtr0080932	1388	39.615	Cyt-b5-r-RA
FBtr0074559	1441	46.22	Tsf1-RA
FBtr0345719	1859	42.63	CG31705-RE
FBtr0077431	2427	59.59	Tps1-RA
FBtr0081102	215	115.83	CG17325-RA
FBtr0085713	945	63.67	Sap-r-RA
FBtr0087747	1910	39.31	CG4716-RA
FBtr0082627	3651	69.5	Desat1-RC
FBtr0299687	230	114.68	CG42305-RB
FBtr0300127	174	101.585	Cyp6a20-RB
FBtr0346625	1486	47.13	Tsf1-RC
FBtr0346872	114	25.94	28SrRNA-Psi:CR45851-RA
FBtr0082845	499	38.38	Adgf-D-RA
FBtr0071419	9312	37.64	Yp1-RA
FBtr0332873	1026	52.135	Hsp83-RB
FBtr0344533	850	77.72	CG45087-RA
FBtr0100591	3004	57.615	Adh-RF
FBtr0081222	1511	38.85	fon-RB
FBtr0082630	1031	65.38	Desat1-RD
FBtr0076078	179	44.63	CG5946-RB
FBtr0100356	2334	39.3	Spn43Ab-RB
FBtr0006151	2893	59	Adhr-RA
FBtr0070179	1944	53.115	CG14629-RA
FBtr0346641	1087	50.82	CG15293-RC
FBtr0100431	387	57.57	Acsl-RI
FBtr0334681	7727	39.14	RpS29-RB
FBtr0307080	512	60.255	Bacc-RC
FBtr0078969	254	53.715	Gel-RD
FBtr0080127	1650	41.8	CG17108-RA
FBtr0086701	773	77.77	Pepck1-RA
FBtr0076572	112	83.45	Cp15-RA
FBtr0080618	2343	37.23	NimB2-RA
FBtr0071424	6648	41.24	Yp2-RA
FBtr0346389	4851	44	Nplp2-RB
FBtr0082980	1775	52.48	Cys-RA
FBtr0082629	540	65.645	Desat1-RB
FBtr0339423	55	58.5	Pal1-RD
FBtr0072634	297	50.17	LysD-RA
FBtr0305795	1652	45.5	AttC-RB
FBtr0078012	830	69.425	CG3662-RA
FBtr0078825	1095	74.41	rtp-RA
FBtr0076807	251	48.54	PGRP-SD-RA
FBtr0075813	7	156.37	Liprin-beta-RB
FBtr0336703	43	53.87	beta-Man-RG
FBtr0343030	1397	46.69	Idgf4-RC
FBtr0333324	413	97.97	Atpalpha-RJ
FBtr0085714	567	67.3	Sap-r-RB
FBtr0331238	1437	50.7	Rack1-RC
FBtr0340066	1872	41.865	Idgf6-RB
FBtr0078204	154	59.025	CG32425-RB
FBtr0346060	374	97.35	Lsd-2-RF
FBtr0452079	498	52.425	cathD-RB
FBtr0345933	2502	51.83	Bbd-RB
FBtr0079806	708	69.455	Aldh-RA
FBtr0340616	396	47.59	CG5162-RB
FBtr0071388	517	47.19	CG1468-RA
FBtr0071123	7398	53.54	CG2233-RA
FBtr0075375	1314	60.405	retinin-RA
FBtr0330682	2543	42.04	RpS2-RB
FBtr0100289	577	104.15	ref(2)P-RB
FBtr0082902	335	38.83	CG9649-RA
FBtr0309256	244	57.23	Gel-RJ
FBtr0077543	209	67.57	CG31778-RA
FBtr0087654	355	49	BaraA2-RA
FBtr0321293	593	42.83	CG31705-RD
FBtr0088725	161	37.05	CG8586-RA
FBtr0335285	61	50.12	Pngl-RC
FBtr0071444	1073	53.11	CG17841-RA
FBtr0086280	26	98.66	tapas-RB
FBtr0073229	188	60.15	CG1309-RA
FBtr0334686	4950	49.5	MtnA-RB
FBtr0112762	18	93.665	CG34456-RA
FBtr0077234	309	54.07	Mnr-RA
FBtr0113387	232	54.87	LpR2-RF
FBtr0305984	658	38.23	Idgf2-RB
FBtr0342945	300	45.545	Idgf3-RD
FBtr0077986	636	39.465	Iris-RA
FBtr0082854	131	82.96	sqd-RA
FBtr0452080	1200	51.115	cathD-RC
FBtr0073275	24	169.5	Gad1-RB
FBtr0347599	14	124.795	CG32052-RE
FBtr0076952	18	103.425	velo-RC
FBtr0072625	122	83.235	CG13912-RA
FBtr0083964	4437	40.35	RpS20-RA
FBtr0308818	17	50.19	CG8249-RC
FBtr0086633	465	38.92	CG15096-RB
FBtr0303099	332	47.155	BaraA1-RC
FBtr0345436	1105	41.73	RpS2-RC
FBtr0306563	15	178.65	Ptpmeg-RK
FBtr0078173	43	48.59	eRF1-RC
FBtr0091694	90	41.595	IM18-RA
FBtr0300200	324	66.96	inaF-B-RA
FBtr0087386	4210	46.335	Mtk-RA
FBtr0077310	46	48.815	GstT3-RA
FBtr0474143	40	69.43	CG31145-RG
FBtr0076599	15565	75.58	Arr2-RA
FBtr0073590	26	69.025	CG10362-RA
FBtr0336843	56	65.815	Rpn3-RB
FBtr0086920	215	52.78	robl-RA
FBtr0084537	210	53.75	Pisd-RC
FBtr0071812	52	44.72	CG5819-RB
FBtr0073040	1052	53.825	Hsp83-RA
FBtr0331932	6154	49.14	RpLP1-RB
FBtr0077365	80	69.965	CG12576-RA
FBtr0077572	901	46.07	CG3246-RA
FBtr0070347	133	46.78	PIG-K-RA
FBtr0089766	684	51.035	Cyp6d5-RA
FBtr0344446	51	105.85	CG17162-RH
FBtr0085094	968	51.67	SPARC-RA
FBtr0083609	23	49.03	mTerf5-RA
FBtr0084317	426	47.825	Nepl15-RA
FBtr0346539	76	73.085	Hsp26-RB
FBtr0082691	257	41.3	Cyp304a1-RA
FBtr0331237	1066	51	Rack1-RB
FBtr0089254	41	111.44	MED26-RA
FBtr0333579	34	102.785	hzg-RB
FBtr0075076	338	56.605	CG3902-RA
FBtr0089052	1217	45.83	nec-RA
FBtr0344529	51	63.77	CG45085-RA
FBtr0309869	690	76.22	P5CS-RB
FBtr0346042	58	70.74	parvin-RB
FBtr0079073	264	43.955	TotM-RA
FBtr0084846	98	97.905	alrm-RA
FBtr0087533	40	59.515	CG8468-RA
FBtr0301272	29	117.04	DnaJ-60-RC
FBtr0113384	67	68.3	LpR2-RC
FBtr0080587	345	45.15	Cyp28a5-RA
FBtr0081439	281	43.45	Mtp-RA
FBtr0076510	522	34.09	GNBP3-RA
FBtr0083091	50	89.5	Hibch-RB
FBtr0345753	217	59.44	Sec61alpha-RB
FBtr0336730	18	188.26	HnRNP-K-RF
FBtr0300823	553	52.1	CG17549-RD
FBtr0433499	1336	59.39	mt:ND1-RB
FBtr0074718	35	51.22	Pfrx-RH
FBtr0346264	306	39.435	frma-RG
FBtr0084275	43	67.66	loco-RB
FBtr0074893	122	54.48	Rpn1-RA
FBtr0339594	773	42.78	sta-RF
FBtr0082116	53	132.12	mura-RA
FBtr0087941	128	54.63	CG8818-RA
FBtr0075042	360	54.615	CG18135-RA
FBtr0082596	55	43.93	Scgbeta-RA
FBtr0473588	409	54.59	Mal-B2-RF
FBtr0080863	271	49.93	Idgf3-RB
FBtr0113215	158	84.645	Phyhd1-RB
FBtr0331619	20	45.465	CG17928-RB
FBtr0332597	646	66.165	Aldh-RB
FBtr0300321	28	77.275	Os-C-RC
FBtr0075161	96	55.08	CG5567-RA
FBtr0074145	7	47.19	eIF5-RB
FBtr0304157	251	42.3	CG13607-RC
FBtr0072209	84	109.605	Orcokinin-RA
FBtr0346541	19	56.12	Hsp27-RB
FBtr0075648	856	45.19	Pdi-RA
FBtr0303486	40	63.545	CG42788-RB
FBtr0333845	391	36.75	CG9451-RB
FBtr0076654	38	56.185	GstO2-RA
FBtr0345537	32	55.12	CG9304-RB
FBtr0333891	94	42.695	SrpRbeta-RB
FBtr0345442	1030	61.345	CG10570-RC
FBtr0077714	199	58.65	Bacc-RA
FBtr0300501	6	153.475	ana-RB
FBtr0076252	84	68.955	Aps-RC
FBtr0078056	973	53.17	RpLP1-RA
FBtr0085387	21	60.27	rdog-RB
FBtr0070800	246	42.94	RpL35-RB
FBtr0306388	10	56.4	larp-RF
FBtr0305897	31	54.21	Sdc-RG
FBtr0080885	17	73.15	grp-RC
FBtr0087071	29	98	CG8910-RA
FBtr0331744	18	84.045	bbx-RD
FBtr0080229	17	44.18	Idua-RA
FBtr0336741	5	121.31	CG3358-RG
FBtr0100076	11	109.2	CG34021-RA
FBtr0083781	20	57.44	Nup58-RA
FBtr0306389	27	49.79	larp-RG
FBtr0335127	36	63.94	aph-1-RB
FBtr0077426	12	148.185	Atet-RA
FBtr0075162	10	109.785	CG5577-RA
FBtr0086909	124	79.655	CG10939-RA
FBtr0079062	758	48.015	Cyp28d1-RA
FBtr0307036	43	38.59	TotM-RB
FBtr0071541	664	61.2	CG10527-RA
FBtr0072403	764	48.305	CG2736-RA
FBtr0088385	56	48.58	Pal1-RA
FBtr0070283	86	53.375	CG3740-RA
FBtr0089591	43	63.29	spin-RC
FBtr0080047	100	66.89	CG5355-RA
FBtr0479790	154	49.335	CG16989-RD
FBtr0080510	9	91.19	kuz-RB
FBtr0085906	7	56.16	tsh-RA
FBtr0301317	93	124.8	Eaat2-RD
FBtr0301417	606	105.655	IA-2-RD
FBtr0344793	1131	53.19	RpL5-RH
FBtr0077088	20	142.64	mthl2-RB
FBtr0074717	25	78.69	Pfrx-RB
FBtr0084283	324	61.795	AdipoR-RC
FBtr0088587	267	68.59	VhaAC45-RB
FBtr0303572	47	96.45	Ucp4A-RB
FBtr0086171	325	59.68	Tsp42Ea-RA
FBtr0071733	12	109.51	CG13494-RA
FBtr0080354	12	205.445	CG17010-RA
FBtr0305317	132	105.02	CG30345-RB
FBtr0074563	38	38.835	CG6290-RA
FBtr0077767	24	50.625	Eogt-RA
FBtr0344387	22	39.585	CG10035-RB
FBtr0110964	10	56.63	Hsf-RB
FBtr0346100	616	58.71	Vha13-RB
FBtr0345818	177	140.88	CG16926-RB
FBtr0339438	102	86.495	CG1440-RD
FBtr0081138	44	69.025	CG31793-RA
FBtr0310030	81	49.59	cbt-RC
FBtr0072109	103	47.82	CG10332-RA
FBtr0112444	72	51.22	CG34250-RA
FBtr0077515	9	45.22	CG3407-RA
FBtr0087638	306	66.74	CG6357-RA
FBtr0083371	187	41.69	Irc-RA
FBtr0304021	220	54.25	Cp1-RD
FBtr0082460	11	73.41	CG6790-RA
FBtr0076106	28	133.11	CG32091-RB
FBtr0086625	198	45.4	Jheh1-RA
FBtr0080834	36	58.73	CG4278-RA
FBtr0077574	29	50.78	gkt-RA
FBtr0346635	24	85.195	Rab32-RI
FBtr0088006	94	47.54	RpS11-RB
FBtr0084106	95	106.42	e-RA
FBtr0299873	5	68.45	CG31609-RB
FBtr0088083	466	50.52	wal-RB
FBtr0089422	2430	42.18	RpS7-RA
FBtr0114451	11	67.48	CG10353-RC
FBtr0333201	11	97.36	Rox8-RG
FBtr0300895	292	70.375	glob1-RE
FBtr0088013	1263	99.6	Oda-RA
FBtr0347405	416	57	Fatp1-RB
FBtr0087841	13	91.32	Iswi-RA
FBtr0074830	75	49.61	Clc-RA
FBtr0299968	1496	42.875	CG42369-RA
FBtr0072799	28	73.785	drpr-RB
FBtr0074900	16	166.91	CG7646-RA
FBtr0346268	101	79.67	Cyp4g15-RC
FBtr0071853	10	171.4	CG3927-RA
FBtr0072549	17	140.35	CG1233-RA
FBtr0345369	98	82.495	Abl-RJ
FBtr0086602	6	119.555	Vha100-3-RA
FBtr0073073	587	49.57	Drs-RA
FBtr0089434	58	66.815	Sam-S-RI
FBtr0304668	10	196.935	CG31161-RB
FBtr0301540	156	82.87	Rtnl1-RJ
FBtr0310086	33	64.42	Zasp52-RL
FBtr0076424	2195	40.04	RpS9-RB
FBtr0300354	14	68.5	CG15635-RB
FBtr0331208	15	73.38	Pi3K21B-RE
FBtr0333568	8	113.175	CG11586-RB
FBtr0303874	714	51.825	Apoltp-RC
FBtr0087004	30	36.87	Amy-p-RA
FBtr0088074	516	74.935	Tret1-1-RB
FBtr0343656	90	73.845	nur-RB
FBtr0084125	36	37.915	CG5849-RA
FBtr0343418	95	73.16	lectin-28C-RC
FBtr0088196	17	64.35	metro-RA
FBtr0302981	17	60.85	CG42709-RB
FBtr0077982	100	48.315	CG5080-RA
FBtr0087845	21	83.96	ZnT49B-RA
FBtr0070723	142	49.115	CG6903-RA
FBtr0083171	33	174.29	CG5614-RA
FBtr0077425	174	67.825	bdl-RA
FBtr0332843	27	46.56	ben-RD
FBtr0332653	9	73.12	FoxK-RO
FBtr0074865	5	208.76	CG7335-RA
FBtr0339619	102	36.495	CG4408-RB
FBtr0301741	27	73.66	CG42586-RB
FBtr0334080	54	71.545	drpr-RF
FBtr0332966	4253	49.03	eEF2-RD
FBtr0072203	357	74.64	Phm-RA
FBtr0082553	22	176.44	CG14739-RA
FBtr0077674	10	70.625	Chd1-RA
FBtr0071540	68	64.54	Treh-RF
FBtr0073082	73	101.76	CG14969-RA
FBtr0081221	403	44.41	CG17549-RA
FBtr0308352	17	131.83	Swt1-RC
FBtr0343403	77	81.72	Herp-RC
FBtr0088415	316	76.915	14-3-3zeta-RE
FBtr0307394	12	43.06	CG33969-RC
FBtr0302612	82	89.525	drongo-RH
FBtr0335417	10	160.49	GluClalpha-RI
FBtr0345627	1191	47.44	eEF1beta-RC
FBtr0334627	1187	86.52	apolpp-RB
FBtr0085293	16	57.595	mIF2-RA
FBtr0074179	38	71.02	Chc-RA
FBtr0310539	37	189.33	CG11360-RC
FBtr0077389	87	67.68	CG3008-RA
FBtr0083154	424	58.055	AOX1-RA
FBtr0337060	1015	44.04	Irc-RB
FBtr0081869	48	76.72	CG11737-RA
FBtr0308065	66	56.87	lectin-28C-RB
FBtr0074991	17	37.3	Mettl5-RA
FBtr0080222	735	49.41	CG6287-RA
FBtr0077219	645	46	whe-RA
FBtr0076530	2863	85.85	CG13315-RA
FBtr0071583	33	78.83	Lapsyn-RA
FBtr0340343	853	75.6	His3.3B-RE
FBtr0339345	789	39.73	CG8586-RC
FBtr0087882	15	44.89	CG8785-RB
FBtr0071393	149	46.63	Idgf4-RA
FBtr0330644	67	52.77	CG31974-RC
FBtr0072540	8	35.48	CG12483-RA
FBtr0301014	27	85.43	CG34039-RB
FBtr0345987	103	75.11	GIIIspla2-RC
FBtr0111032	58	86.495	ps-RK
FBtr0080052	39	33.08	CG33303-RA
FBtr0081977	15	55.04	Ibf1-RA
FBtr0082512	63	88.81	Hsp70Aa-RA
FBtr0307509	64	44.075	CG32191-RB
FBtr0078369	134	65.195	VhaM9.7-b-RA
FBtr0331505	9	118.57	hbt-RD
FBtr0345902	24	32.715	Alp9-RB
FBtr0078439	12	86.065	CycH-RA
FBtr0088720	79	71.19	CG14767-RB
FBtr0088520	11	80.38	Alp6-RA
FBtr0333416	400	48.285	Acer-RB
FBtr0304726	30	114.815	crb-RC
FBtr0347009	328	73.34	l(1)G0289-RC
FBtr0085162	13	75.09	CG5938-RC
FBtr0083582	78	55.66	CG7675-RB
FBtr0080705	16	63.58	stc-RB
FBtr0083266	14	132.49	Zip89B-RA
FBtr0330732	34	140.8	sli-RD
FBtr0089188	378	87.78	apolpp-RA
FBtr0076389	176	39.2	CG18180-RA
FBtr0075081	61	73.33	Indy-RB
FBtr0075033	55	55.12	Naxd-RA
FBtr0074086	165	44.16	CCT6-RA
FBtr0087739	196	44.545	CG17059-RA
FBtr0339648	10608	41.8	Yp2-RB
FBtr0306694	6	67.22	mtd-RV
FBtr0300668	46	75.79	CG42521-RA
FBtr0088406	15	123.12	egr-RB
FBtr0081303	277	49.37	CG10680-RA
FBtr0087437	486	65.38	AttA-RA
FBtr0100148	37	207.04	CaMKII-RG
FBtr0304705	22	46.74	Prat-RB
FBtr0088863	492	46.095	Odc1-RA
FBtr0084368	41	67.35	CenB1A-RA
FBtr0087983	35	121.9	Smyd4-4-RA
FBtr0080700	15	74.69	Su(H)-RA
FBtr0273322	53	54	Mal-A6-RC
FBtr0072061	1233	51.8	levy-RA
FBtr0333753	13	55.52	Tlk-RM
FBtr0340292	23	80.17	jub-RE
FBtr0085153	8	45.505	CG17192-RA
FBtr0343161	9	117.72	CG13766-RB
FBtr0075056	11	117.55	HipHop-RA
FBtr0335149	116	72.2	TM9SF2-RB
FBtr0087042	579	64.85	CG6426-RA
FBtr0071782	90	41.905	Alp2-RA
FBtr0074660	27	87.12	CG6961-RA
FBtr0079797	539	80.21	Ggamma30A-RC
FBtr0330708	11	77.46	Mef2-RH
FBtr0299508	45	68.69	CG42246-RA
FBtr0070312	19	75.35	CG14805-RA
FBtr0087455	27	43.83	Cyp6a8-RA
FBtr0082370	6035	51.65	RpS25-RB
FBtr0303434	27	86.08	aPKC-RA
FBtr0345332	2051	50.1	RpL36A-RB
FBtr0332145	32	92.18	CG8539-RB
FBtr0078823	391	69.85	CtsF-RA
FBtr0083839	14	85.47	Regnase-1-RA
FBtr0085297	80	80.65	Gfat2-RA
FBtr0078989	191	86.5	Dsk-RA
FBtr0303031	38	76.07	P5CDh1-RE
FBtr0084281	10	50.395	sit-RA
FBtr0088467	111	47.31	CG1773-RA
FBtr0085473	74	55.165	CIA30-RA
FBtr0079800	45	70	Eaat1-RB
FBtr0308239	51	98.64	Synj-RC
FBtr0072985	69	68.38	CG32485-RA
FBtr0335488	117	53.72	Tep2-RG
FBtr0085553	11	148.44	Axn-RA
FBtr0078060	105	51.25	shv-RA
FBtr0085852	63	60.19	Rift-RA
FBtr0300907	28	141.24	CG2082-RH
FBtr0345806	43	63.4	Capr-RB
FBtr0113744	166	54.585	RpL15-RC
FBtr0113414	17	106.83	CG31809-RB
FBtr0074058	218	90.905	Pis-RA
FBtr0308333	252	60.195	RpL15-RF
FBtr0076256	3078	54.44	CG18628-RA
FBtr0113751	37	94.44	scro-RA
FBtr0087263	13	65.69	CG8388-RA
FBtr0331848	19	150.35	Ae2-RM
FBtr0308087	26	137.39	CG1674-RL
FBtr0339306	402	49.65	Tom7-RB
FBtr0330061	10	60.375	Ist1-RB
FBtr0085463	3423	40.78	Obp99c-RA
FBtr0339941	5	210.04	CG13527-RB
FBtr0073105	36	76.56	CG32271-RA
FBtr0344454	15	108.29	Mettl5-RD
FBtr0081054	52	62.8	Acp36DE-RA
FBtr0344977	47	92.79	CG32017-RD
FBtr0077413	47	51.8	tank-RB
FBtr0344123	9	35.68	CG45011-RA
FBtr0310075	23	95.34	NimC1-RB
FBtr0336680	33	219.64	St3-RC
FBtr0082687	35	113.79	CG10126-RB
FBtr0085850	61	59.81	FeCH-RC
FBtr0340030	9	81.59	retn-RD
FBtr0081363	172	47.895	CG2493-RA
FBtr0085393	590	48.365	eEF1gamma-RA
FBtr0087036	13	77.59	IntS8-RA
FBtr0082778	88	86.8	TBC1D5-RA
FBtr0085551	30	113.745	Tace-RA
FBtr0331185	5	99.4	HemK1-RB
FBtr0085249	114	58.325	mino-RA
FBtr0089112	6	68.44	Crk-RC
FBtr0340462	45	85.5	Usp16-45-RF
FBtr0335151	63	85.14	daw-RC
FBtr0332734	11	52.37	mrva-RB
FBtr0433501	4604	54.765	mt:ND5-RB
FBtr0347149	28	84.755	Octbeta2R-RG
FBtr0075108	10	85.14	bora-RA
FBtr0071933	230	61.085	CG2852-RA
FBtr0076608	13	50	Jon66Ci-RA
FBtr0343411	3505	45.79	RpS28b-RB
FBtr0071942	14	123.275	nahoda-RA
FBtr0078599	10	68.48	Osi9-RA
FBtr0112355	56	43.205	CG34164-RB
FBtr0300309	18	58.865	Sfp33A2-RA
FBtr0086665	43	97.54	BomS3-RA
FBtr0077017	21	63.94	D19B-RA
FBtr0084796	73	121.37	Smg6-RA
FBtr0100119	77	159.83	hig-RD
FBtr0077813	81	65.46	Der-1-RA
FBtr0071289	143	68.48	CCT2-RA
FBtr0300128	59	68.69	Cyp6a9-RB
FBtr0310652	111	54.35	Mnr-RD
FBtr0084832	9	108.2	rha-RA
FBtr0302379	13	58.1	Ugt37A3-RB
FBtr0307351	6	40.88	Zaf1-RB
FBtr0075542	69	66.52	fwe-RA
FBtr0081091	1889	45.11	RpS26-RC
FBtr0345950	27	124.85	Mctp-RF
FBtr0073457	16	80.47	hop-RA
FBtr0331454	37	72.37	rost-RC
FBtr0330624	16	54.81	Vang-RB
FBtr0072998	18	115.55	PAN3-RK
FBtr0079865	37	53.31	zf30C-RA
FBtr0304750	205	91.68	CG14762-RB
FBtr0073721	38	50.915	CG2200-RA
FBtr0085475	5	52.27	Gnpnat-RA
FBtr0334981	5	122.17	pHCl-1-RN
FBtr0085589	12	53.425	spn-A-RA
FBtr0301645	13	185.33	Teh4-RB
FBtr0080511	11	47.89	ics-RA
FBtr0076468	37	101.08	Jarid2-RD
FBtr0112945	16	71.17	slmo-RC
FBtr0331628	27	48.93	CG17264-RB
FBtr0088681	277	59.27	Pgi-RC
FBtr0078164	6	50.775	Cda5-RB
FBtr0089056	122	44.365	Cyp9b1-RA
FBtr0345611	803	48.72	CG16826-RB
FBtr0073407	348	56.605	CG1637-RC
FBtr0301467	19	106.68	LpR1-RH
FBtr0086126	48	55.12	Mccc2-RA
FBtr0301837	182	84.62	Ppn-RE
FBtr0078153	20	86.615	CG3164-RA
FBtr0346282	335	69.96	Ggamma30A-RJ
FBtr0088035	8002	47.33	eEF1alpha1-RA
FBtr0340614	23	59.17	Ranbp21-RB
FBtr0087893	633	58.61	CG17739-RA
FBtr0080573	59	66	Adat1-RA
FBtr0336833	32	102.95	hoe1-RH
FBtr0079098	36	50.335	Cox11-RA
FBtr0300304	18	71.38	Sfp24F-RA
FBtr0074152	108	53.885	ND-20-RB
FBtr0087105	4617	42.73	RpLP2-RA
FBtr0084669	82	56.19	Wsck-RA
FBtr0339720	181	80.58	CG7910-RB
FBtr0335216	73	82.57	CG4757-RB
FBtr0085723	1508	52.09	Npc2g-RA
FBtr0273279	30	49.655	CG2680-RB
FBtr0331288	32	162.095	CG4887-RB
FBtr0300313	812	62.615	Sfp60F-RA
FBtr0113087	31	136.13	unc-104-RB
FBtr0086192	19	49.82	CheB42b-RA
FBtr0080523	13	149.78	CG16957-RA
FBtr0331828	7	108.55	Fum3-RB
FBtr0091445	24	72.66	U3-55K-RA
FBtr0071338	67	73.32	su(r)-RC
FBtr0300910	98	85.39	CG2082-RK
FBtr0300885	25	105.78	Gyf-RG
FBtr0112726	7	123.56	CG34425-RA
FBtr0346716	237	58.54	Sumo-RB
FBtr0100655	49	59.29	CG4456-RB
FBtr0334985	3767	49.47	RpL38-RB
FBtr0080171	41	66.56	CG33129-RB
FBtr0081685	12	84.39	Taf1-RB
FBtr0083558	19	55.86	MED17-RA
FBtr0333016	6	159.54	Cyp28c1-RB
FBtr0077604	15	77.15	CG9663-RA
FBtr0346344	53	79.46	Osi6-RB
FBtr0082583	437	43	Sccpdh2-RA
FBtr0330181	138	60.62	Pfdn6-RB
FBtr0085680	6	136.215	Rpt6R-RA
FBtr0299759	15	76.61	ATP8A-RK
FBtr0332828	16	70.705	CG43897-RK
FBtr0076664	17	88.52	mkg-p-RA
FBtr0304692	29	70.85	Nup358-RB
FBtr0071344	218	50.075	Ost48-RA
FBtr0086690	9	162.41	CG5174-RB
FBtr0345601	61	74.19	foi-RD
FBtr0088831	11	173.23	PolZ1-RA
FBtr0073623	6	41.04	Cyp318a1-RA
FBtr0112381	8	95.56	CG34188-RA
FBtr0071580	77	69.78	Pu-RA
FBtr0079443	6	99.675	chm-RA
FBtr0078009	15	68.17	Dbp21E2-RA
FBtr0071091	350	58.725	spidey-RA
FBtr0306933	11	60.26	M7BP-RC
FBtr0084748	79	56.47	CG11771-RA
FBtr0082765	145	106.17	CG9813-RB
FBtr0332055	13	59.46	Pi3K68D-RE
FBtr0079426	10	97.69	Rab30-RA
FBtr0078011	12	46.37	Clp-RA
FBtr0083085	86	83.905	Cyfip-RA
FBtr0086156	611	67.55	SdhB-RA
FBtr0100469	188	64.565	CG3662-RB
FBtr0346456	32	115.365	CG31709-RB
FBtr0070897	54	83.52	wuho-RA
FBtr0070389	40	64.325	pn-RA
FBtr0340406	10	222.055	Tomosyn-RK
FBtr0306939	31	54.92	M7BP-RK
FBtr0305579	8	94.57	cmpy-RD
FBtr0345519	2354	39	Gbp2-RB
FBtr0344316	19	97.38	Calx-RH
FBtr0080241	9	106.56	CG31706-RA
FBtr0301883	6	70.42	Fak-RG
FBtr0080602	1039	39.39	CG31769-RA
FBtr0086196	32	37.425	Spn42Da-RB
FBtr0300822	10	80.6	CG17544-RD
FBtr0310543	114	137.255	gw-RJ
FBtr0100042	6	156.725	nuf-RB
FBtr0110897	39	57.07	Sod3-RD
FBtr0070814	165	115.83	CG12239-RA
FBtr0085373	30	53.005	Ctl2-RC
FBtr0344127	64	93.165	CG14933-RC
FBtr0079985	32	110.115	CG4957-RA
FBtr0473405	37	50.62	CG11951-RD
FBtr0339819	16	79.385	CG1677-RC
FBtr0300894	103	81.92	nSyb-RG
FBtr0070036	38	63.82	CG12655-RA
FBtr0084974	30	69.225	PIG-P-RA
FBtr0079175	754	41.775	eIF4A-RA
FBtr0339969	176	78.56	Hsc70-5-RB
FBtr0301459	14	89.73	Mondo-RH
FBtr0073696	17	73	CG4407-RB
FBtr0076427	222	88.595	path-RA
FBtr0088154	25	65.74	ix-RA
FBtr0074763	10	159.97	Naa20A-RA
FBtr0344857	243	38.13	CG5390-RB
FBtr0079266	208	58.63	Sec61alpha-RA
FBtr0479648	9	132.48	Sirt2-RC
FBtr0071394	254	43.495	Idgf4-RB
FBtr0086934	193	44.31	CG4847-RC
FBtr0083090	55	86.31	Hibch-RA
FBtr0088701	263	54.81	Acsl-RC
FBtr0342738	37	62.83	CG12773-RC
FBtr0335411	47	116.92	chp-RF
FBtr0339344	132	39.26	CG8586-RB
FBtr0087406	21	108.31	CG12853-RA
FBtr0089854	5	100.42	CG33298-RA
FBtr0071245	25	53.46	CG12123-RA
FBtr0304119	35	59.8	Lip4-RB
FBtr0078555	7	53.81	slif-RA
FBtr0100129	15	29.72	CG15117-RC
FBtr0071709	77	72.62	HmgD-RB
FBtr0079826	19	91.81	Oatp30B-RB
FBtr0088413	85	101.6	14-3-3zeta-RA
FBtr0072530	46	62.295	Gk1-RB
FBtr0081427	1277	72.12	CG9336-RA
FBtr0082317	5	186.6	CG14689-RA
FBtr0331622	32	112.61	AspRS-m-RB
FBtr0079513	9	38.3	Tep2-RD
FBtr0071112	124	75.985	UbcE2H-RA
FBtr0077164	22	42.81	Yod1-RA
FBtr0307055	19	39.43	CG43071-RB
FBtr0300554	27	111.85	PMCA-RI
FBtr0072561	112	62.68	Reg-2-RA
FBtr0100282	66	69.92	CG10737-RE
FBtr0305133	21	110.72	Nep2-RB
FBtr0091682	14	63.03	CG33695-RE
FBtr0081004	7	69.1	SPH93-RA
FBtr0076791	26	78.225	CG7546-RA
FBtr0339531	18	88.09	Sur-8-RE
FBtr0072252	71	120.59	CG3257-RA
FBtr0332127	5	177.3	Sprn-RF
FBtr0334175	6	46.665	RanGAP-RC
FBtr0300741	7	60.34	kat-60L1-RH
FBtr0087475	188	66.635	Rpn6-RB
FBtr0303364	18	76.605	cher-RI
FBtr0072728	113	47.86	sturkopf-RA
FBtr0070866	147	83.14	CG5966-RA
FBtr0070847	25	58.92	PGAP1-RA
FBtr0345034	39	52.73	Prps-RJ
FBtr0083490	152	54.86	CG7523-RA
FBtr0340338	17	104.2	CG44422-RD
FBtr0089172	67	133.65	Ank-RD
FBtr0079747	28	81.18	Hnf4-RA
FBtr0078959	743	50.97	Nepl11-RA
FBtr0076032	2068	42.385	RpL10Ab-RA
FBtr0330025	288	83.22	Men-RC
FBtr0342718	55	95.5	galla-1-RB
FBtr0078967	17	48.37	abs-RA
FBtr0075736	15	54.24	CG7768-RB
FBtr0112740	416	61.5	ND-MWFE-RA
FBtr0336462	263	62.79	Karybeta3-RB
FBtr0074027	4861	51.85	RpL37a-RA
FBtr0336711	18	50.75	CG42390-RE
FBtr0330664	24	74.305	CG10874-RD
FBtr0070290	2519	44.16	sta-RB
FBtr0330030	82	96.935	CG31221-RC
FBtr0302455	7	68.48	Taz-RD
FBtr0088473	424	121.835	trpl-RB
FBtr0100146	44	101.645	CaMKII-RD
FBtr0081056	46	119.51	CG31788-RA
FBtr0112629	5	141.5	natalisin-RC
FBtr0086108	52	104.145	Debcl-RA
FBtr0076724	21	62.62	ERR-RA
FBtr0345425	354	64.26	CG7461-RC
FBtr0071899	12	88.155	CG13532-RA
FBtr0308890	20	90.825	CG11768-RC
FBtr0072321	158	40.71	Cyp9c1-RA
FBtr0086640	73	65.26	CG15093-RA
FBtr0340301	39	71.6	CG2200-RB
FBtr0345444	15	128.74	CG42305-RC
FBtr0273305	26	95.52	Duba-RE
FBtr0333258	10	100.03	tim-RR
FBtr0071620	8	160.73	CG30393-RA
FBtr0331420	6	76.765	MYPT-75D-RB
FBtr0330157	36	121.685	RhoBTB-RB
FBtr0074504	34	63.3	Vps4-RA
FBtr0112370	6	210.44	CG34178-RB
FBtr0087045	110	68.315	CG6435-RA
FBtr0345463	73	161.77	CG14926-RB
FBtr0086341	6	274.39	CG13872-RA
FBtr0310566	23	125.5	CG43693-RA
FBtr0080861	378	38.39	Idgf2-RA
FBtr0331515	47	86.33	orb2-RH
FBtr0071661	108	136	Ip6k-RA
FBtr0112505	7	62.52	CG34309-RA
FBtr0340233	8	45.26	jhamt-RB
FBtr0087057	8	48.68	AsnRS-m-RA
FBtr0303024	8	110.1	Acp53C14c-RB
FBtr0303476	163	79.37	CG11089-RB
FBtr0300387	20	88.21	Su(z)2-RB
FBtr0345285	2469	42.71	RpL27A-RD
FBtr0088139	10	84.17	E(Pc)-RA
FBtr0073323	22	79.465	Tie-RA
FBtr0346160	60	52.595	Sec13-RB
FBtr0089991	97	75.5	arm-RA
FBtr0332154	75	98	trc-RB
FBtr0070616	23	88.87	Vap33-RB
FBtr0088806	48	57.24	CG30373-RA
FBtr0273298	20	67.86	CG30108-RB
FBtr0334113	2094	49.86	RpLP0-RB
FBtr0301600	11	170.04	SMC5-RE
FBtr0079663	81	88.83	emb-RA
FBtr0076200	15	87.56	CG7888-RA
FBtr0070379	54	110.735	csw-RB
FBtr0345321	2306	40.52	RpL36-RE
FBtr0086198	22	38.82	Spn42Da-RD
FBtr0080603	418	48.33	CG15293-RA
FBtr0331559	22	54.535	Arts-RB
FBtr0078510	28	111.74	Hem-RA
FBtr0110774	15	49.2	CRAT-RB
FBtr0347210	21	71.88	CG10395-RE
FBtr0113354	98	64.605	vig2-RD
FBtr0333679	59	73.83	Rad23-RC
FBtr0072644	24	124.29	trio-RA
FBtr0088709	50	41.395	PGRP-SC2-RA
FBtr0333421	265	66.47	CG31704-RB
FBtr0479910	157	111.85	CG13868-RD
FBtr0308851	15	65.5	smash-RG
FBtr0343317	29	132.33	CG7536-RC
FBtr0343023	25	67.34	CG34408-RF
FBtr0077961	128	54.255	Tango14-RA
FBtr0330277	21	93.72	cpo-RV
FBtr0076413	61	84.56	SH3PX1-RA
FBtr0073193	6	44.675	Mul1-RA
FBtr0339422	123	41.97	Pal1-RC
FBtr0301441	7	68.61	CLIP-190-RN
FBtr0079839	334	60.57	Trx-2-RB
FBtr0112790	89	62.14	Abl-RB
FBtr0081259	34	79.745	CG10366-RA
FBtr0346544	1852	42.98	CG6409-RB
FBtr0085835	215	47.58	eEF1alpha2-RD
FBtr0346420	58	52.7	CG6565-RC
FBtr0340304	14	97.64	HUWE1-RH
FBtr0081026	15	172.64	CG5693-RA
FBtr0343018	101	103.6	CG34120-RE
FBtr0079511	49	62.14	Tep2-RB
FBtr0073061	653	48.13	Drsl4-RA
FBtr0075453	274	49.235	SsRbeta-RA
FBtr0084729	137	60.32	CG13641-RA
FBtr0346584	31	68.33	Coprox-RB
FBtr0344837	14	116.785	Srrm234-RH
FBtr0290319	37	163.15	wrd-RK
FBtr0088841	67	67.19	CG12822-RA
FBtr0081376	121	50.11	CG17571-RA
FBtr0082626	615	68.7	Desat1-RA
FBtr0308195	15	44.98	B52-RM
FBtr0077957	140	133.21	CG4577-RA
FBtr0077720	29	67.64	daw-RB
FBtr0072454	12	84.935	Ebp-RA
FBtr0070987	50	65.965	CG14440-RA
FBtr0342900	33	112.92	CG15673-RC
FBtr0086670	31	81.96	GstE2-RA
FBtr0081107	35	33.04	Ugt36E1-RC
FBtr0071845	33	57.87	babos-RA
FBtr0085625	35	58.88	mRpS18C-RA
FBtr0072425	6	43.435	Orc4-RA
FBtr0071822	24	69.02	CG13506-RA
FBtr0111048	17	49.42	Zasp52-RG
FBtr0079721	56	55.305	AlaRS-RA
FBtr0070134	113	71.56	CG5254-RA
FBtr0308235	33	42.78	wupA-RH
FBtr0075399	10	110.225	Mipp1-RA
FBtr0071639	41	43.41	CG4038-RA
FBtr0089053	84	44.935	Spn43Ad-RA
FBtr0070092	246	72.585	CG17896-RB
FBtr0078856	26	146.76	MED31-RA
FBtr0075422	111	47.26	Agpat4-RA
FBtr0343116	246	70.765	NA
FBtr0072523	18	98.51	E(bx)-RC
FBtr0078235	26	56.16	trbl-RA
FBtr0087234	17	42.29	CysRS-RA
FBtr0302175	153	71.33	Scgdelta-RD
FBtr0082820	42	149.36	ninaB-RA
FBtr0310286	33	128.26	OtopLa-RE
FBtr0344646	32	110.19	CG7218-RB
FBtr0087331	8	30.345	Pgant1-RA
FBtr0088633	22	150.725	CG8080-RA
FBtr0331664	13	107.67	Ndae1-RJ
FBtr0300283	42	46.14	CG7461-RB
FBtr0089002	345	47.47	kappaB-Ras-RA
FBtr0307393	43	73.7	fbl-RG
FBtr0076387	1972	65.035	CG8329-RA
FBtr0308687	248	88.24	CG2765-RF
FBtr0080519	66	48.6	Hacd2-RA
FBtr0073519	6	48.19	rho-4-RA
FBtr0303904	8	191.94	chico-RB
FBtr0086116	29	126.96	CG9410-RB
FBtr0088700	101	61.54	Acsl-RB
FBtr0084282	719	62.28	AdipoR-RA
FBtr0332292	14	91.48	Rilpl-RC
FBtr0087782	1054	47.5	bic-RA
FBtr0340273	46	96.53	CG6424-RD
FBtr0112853	36	98.48	Shal-RB
FBtr0300381	47	47.52	CG30083-RB
FBtr0331584	6	154.14	Atat-RF
FBtr0081090	402	45.4	RpS26-RB
FBtr0079727	287	48.36	Glt-RA
FBtr0333799	340	79.12	Paics-RB
FBtr0076351	11	66.03	vnc-RE
FBtr0346527	63	38.87	Jon65Ai-RB
FBtr0346587	233	94.96	mAcon1-RF
FBtr0078764	57	92.07	NKCC-RB
FBtr0342591	155	86.43	Rh5-RB
FBtr0088554	579	40.81	Non1-RA
FBtr0081710	14	155.125	CG10298-RA
FBtr0309793	32	79.215	Pp2B-14D-RC
FBtr0332272	205	96.07	Pino-RC
FBtr0074425	10	59.145	CG5445-RB
FBtr0306138	28	121.985	l(2)gd1-RB
FBtr0072396	133	61.64	CG3829-RA
FBtr0333061	141	59.06	CG18343-RB
FBtr0340213	27	98.3	EDTP-RC
FBtr0089998	205	64.96	Prosalpha7-RA
FBtr0079048	73	54.22	CG8891-RA
FBtr0084536	205	61.19	Pisd-RA
FBtr0074922	6	58.11	trc-RA
FBtr0084185	113	56.46	Cchl-RA
FBtr0085216	25	69.62	CG12883-RA
FBtr0077746	15	54.5	insv-RA
FBtr0084155	6	53.615	CG6569-RA
FBtr0083978	8	39.29	Grik-RA
FBtr0079925	217	51.71	Cyp4e3-RA
FBtr0301925	20	77.285	CR18217-RB
FBtr0088240	20	54.81	Taf5-RA
FBtr0112483	8	144.715	CG34287-RA
FBtr0083637	6	78.055	fray-RA
FBtr0087760	284	56.83	Qsox1-RA
FBtr0300564	19	85.84	Unc-115a-RB
FBtr0077391	474	93.6	CG3036-RA
FBtr0113248	99	73.05	Ire1-RB
FBtr0309101	17	58.36	Nha2-RB
FBtr0070384	96	82.955	Pgd-RA
FBtr0113333	75	97.28	CG12355-RB
FBtr0072130	65	65.81	TM4SF-RA
FBtr0074117	50	69.065	CG15916-RA
FBtr0088160	124	46.425	epsilonTry-RA
FBtr0303761	5	71.88	Agps-RC
FBtr0084799	20	164.89	ssh-RA
FBtr0082481	18	257.375	CG31211-RC
FBtr0333864	408	94.08	path-RD
FBtr0086787	7	96.96	CG5757-RA
FBtr0299764	13	78.55	ATP8A-RP
FBtr0336629	282	57.885	CG31706-RB
FBtr0072215	355	80.5	SERCA-RA
FBtr0070420	30	105.99	Vinc-RA
FBtr0091702	29	75.58	anox-RB
FBtr0083752	19	80.96	Ppcs-RA
FBtr0073537	9	130.4	CG2533-RA
FBtr0346091	656	57.5	CtsB-RC
FBtr0342577	1041	38.55	RpS9-RE
FBtr0300500	7	141.91	Pdp1-RJ
FBtr0302355	64	101.915	alpha-Est9-RD
FBtr0333543	15	55.46	CG17652-RB
FBtr0079495	20	75.225	LKRSDH-RA
FBtr0112860	83	82.15	Ogdh-RI
FBtr0078643	81	59.64	CG1213-RA
FBtr0344540	6	161.305	SclB-RB
FBtr0112639	5	110.32	GramD1B-RA
FBtr0076551	6	63.75	smg-RC
FBtr0331415	5	46.09	mRpL23-RC
FBtr0330246	8	62.23	CG8272-RB
FBtr0082426	42	208.095	CG14718-RA
FBtr0087054	45	77.54	CG6665-RC
FBtr0082489	20	118.395	mfas-RB
FBtr0080942	9	50.3	VhaSFD-RD
FBtr0344840	6	47.06	Prp4k-RC
FBtr0072175	728	44.915	RpL12-RA
FBtr0078143	8	55.59	Rpp30-RA
FBtr0304795	35	129.85	nahoda-RC
FBtr0079905	1159	42.38	RpS2-RA
FBtr0082534	704	66.795	Lk6-RA
FBtr0085911	289	46.31	eEF2-RA
FBtr0332464	16	74.98	Mtor-RB
FBtr0085122	6	39.135	CG18766-RB
FBtr0084579	5	42.75	Myo95E-RD
FBtr0082134	20	53.73	Naa80-RA
FBtr0080074	207	59.69	Ufd4-RA
FBtr0330253	14	134.115	CG9410-RE
FBtr0333549	32	70.515	Rab35-RD
FBtr0082151	8	91.89	Teh1-RA
FBtr0330403	1260	51.98	RpL37a-RB
FBtr0080180	8	41.845	aurB-RA
FBtr0076593	73	66	Prm-RA
FBtr0290278	121	44.82	CG8229-RD
FBtr0088272	96	88.82	Galphao-RI
FBtr0079308	117	52.17	AkhR-RA
FBtr0088471	238	124.035	trpl-RA
FBtr0074849	7	129.79	CG17122-RA
FBtr0078507	109	47.83	CG11425-RA
FBtr0301203	85	88.75	CG8547-RC
FBtr0083089	8	67.105	CG5038-RA
FBtr0346441	23	77.88	Aprt-RD
FBtr0081854	16	111.775	PNKP-RA
FBtr0343336	95	77.69	Gpat4-RD
FBtr0310614	6	81.285	cpx-RAA
FBtr0100642	56	64.995	CG33460-RA
FBtr0310500	7	68.3	CG3630-RC
FBtr0075075	15	69.17	arx-RA
FBtr0076705	23	98.11	Rab19-RA
FBtr0299562	16	48.02	Cpr62Bb-RB
FBtr0084868	2731	49.61	RpS27-RA
FBtr0088730	40	56.405	Lnpk-RA
FBtr0088957	141	86	Drat-RC
FBtr0074134	34	60.75	Slc25A46a-RA
FBtr0332459	40	104.38	NTPase-RE
FBtr0301431	10	146.48	MCPH1-RD
FBtr0333231	37	89.56	CG9044-RC
FBtr0301892	13	43.96	RIC-3-RH
FBtr0076714	12	108.3	CG7194-RA
FBtr0071573	15	92.87	Hmg-2-RA
FBtr0345419	5	43.68	hbs-RC
FBtr0078094	74	100.56	Ent1-RA
FBtr0112937	10	139.78	f-cup-RC
FBtr0082526	17	65.66	ClC-a-RA
FBtr0071975	12	216.825	Klp59C-RA
FBtr0074375	6	156.05	CG15865-RA
FBtr0300285	49	83.77	Eb1-RF
FBtr0308192	781	50.44	RpS10b-RD
FBtr0330152	27	74.34	CG5447-RB
FBtr0080521	41	39.8	Vm34Ca-RA
FBtr0086112	47	75.58	Adf1-RB
FBtr0346570	5	70.17	CG10663-RD
FBtr0334589	24	46.72	SerRS-m-RB
FBtr0072290	34	39.165	Rpn8-RA
FBtr0082334	10	57.39	Tpc1-RA
FBtr0343768	21	68.58	yellow-b-RB
FBtr0333083	186	146.375	CG10077-RD
FBtr0300890	52	92.895	CG13319-RB
FBtr0079255	48	54.27	Nepl5-RA
FBtr0112904	46	105	eIF4G1-RB
FBtr0076570	5	55.44	CG6511-RA
FBtr0076934	76	103.41	Galphai-RA
FBtr0304679	27	111.05	unc-104-RF
FBtr0301103	22	96.405	CG42542-RE
FBtr0331983	25	78	Mid1-RB
FBtr0302692	64	109.895	ps-RN
FBtr0306023	5	96.32	Best1-RC
FBtr0077648	19	78.71	Prp40-RA
FBtr0304887	35	90.79	Cf2-RE
FBtr0302045	50	99.405	qm-RB
FBtr0334067	21	46.41	E(z)-RC
FBtr0085623	332	62.495	Fer2LCH-RB
FBtr0081958	16	75.11	CAHbeta-RA
FBtr0301180	21	79.31	larp-RD
FBtr0081756	14	82.73	Taf7-RA
FBtr0083711	13	102.97	CG14285-RA
FBtr0336813	23	52.08	CG17327-RC
FBtr0332369	90	72.53	nrv2-RG
FBtr0071771	64	74.9	Vps35-RB
FBtr0082531	31	79.54	prd1-RA
FBtr0082652	176	77.145	Arp1-RA
FBtr0077751	18	40.155	CG4267-RA
FBtr0083056	270	57.27	Hsc70-4-RF
FBtr0085407	8	88.29	Mesh1-RA
FBtr0332972	24	66.625	Pex12-RB
FBtr0332426	10	108.865	CG3588-RI
FBtr0100294	29	84.25	Top1-RC
FBtr0071441	11	53.68	CG2909-RA
FBtr0082900	28	34.55	CG33109-RA
FBtr0073658	77	78.03	CG1824-RA
FBtr0345637	48	76.08	CG31872-RB
FBtr0345599	127	76.46	SmydA-8-RD
FBtr0081155	71	55.41	CG10561-RA
FBtr0301964	8	96.185	shot-RQ
FBtr0073964	42	105.875	Dbct-RA
FBtr0329941	36	124.81	Liprin-alpha-RC
FBtr0339252	70	61.1	tok-RC
FBtr0077693	10	85.365	Elba2-RA
FBtr0306745	11	67.26	cnc-RE
FBtr0307056	7	109.59	CG5001-RB
FBtr0071249	186	68.3	Hexo2-RA
FBtr0081824	529	44.76	CD98hc-RA
FBtr0080397	45	60.83	spict-RA
FBtr0080118	198	86.495	CG17124-RB
FBtr0073338	10	54.48	CG11342-RA
FBtr0340140	11	101.88	CG2258-RD
FBtr0339123	64	88.115	ACC-RE
FBtr0070097	19	64.76	CR18275-RA
FBtr0340386	10	178.575	Rgk2-RC
FBtr0306907	134	89.19	CG43324-RA
FBtr0072488	54	47.665	Kaz1-ORFB-RA
FBtr0113740	39	62.59	MED21-RA
FBtr0333609	6	179.955	CG9674-RH
FBtr0335046	26	102.285	CG12576-RE
FBtr0075051	46	83.47	CG32202-RA
FBtr0301618	10	68.15	stnA-RC
FBtr0080033	21	118.79	Grip75-RA
FBtr0100046	15	107.76	Egfrap-RA
FBtr0089497	16	104.71	Gdh-RF
FBtr0339091	63	61.03	Gyg-RG
FBtr0075341	14	83.625	CG9674-RA
FBtr0083203	58	61.11	blp-RA
FBtr0080691	31	66.46	CG31775-RA
FBtr0071524	17	66.57	CG10543-RA
FBtr0079464	90	70.095	santa-maria-RA
FBtr0340427	27	114.89	Lsd-2-RD
FBtr0299949	31	92.47	CG42354-RA
FBtr0086975	933	49.12	fat-spondin-RA
FBtr0083814	61	117.59	MICU3-RB
FBtr0345535	167	57.24	CG5532-RB
FBtr0300637	32	82.08	Mocs2A-RA
FBtr0346040	47	74.89	Rpp20-RB
FBtr0334706	624	60.695	CG7920-RC
FBtr0080419	20	78.135	Vha68-2-RB
FBtr0072576	29	64.85	CG32344-RA
FBtr0331414	210	85.535	CG16758-RH
FBtr0340148	46	83.01	snz-RB
FBtr0111111	49	111.78	Stlk-RA
FBtr0346263	202	39.23	frma-RF
FBtr0310155	14	67.895	GLaz-RF
FBtr0079177	564	43.35	eIF4A-RB
FBtr0301908	38	59.13	CG3662-RC
FBtr0085772	2425	54.93	ATPsynC-RA
FBtr0299507	15	79.68	Cap-G-RF
FBtr0083726	11	146.96	CG14294-RA
FBtr0339769	8	96.18	CG15890-RB
FBtr0300588	26	169.98	B52-RK
FBtr0079876	483	71.96	yip2-RA
FBtr0342602	76	70.525	Pex19-RC
FBtr0082375	85	83.82	Ugt35B1-RA
FBtr0304728	11	163.34	mahj-RB
FBtr0335487	60	44.09	Tep2-RF
FBtr0082082	280	73.45	p23-RA
FBtr0333425	58	102.165	CycY-RB
FBtr0344444	914	75.72	fau-RA
FBtr0088900	26	83.76	Nop17l-RA
FBtr0305545	27	118.11	Mtch-RF
FBtr0333221	9	115	nrm-RI
FBtr0077906	1229	54.75	Eno-RE
FBtr0340450	38	101.65	ena-RG
FBtr0081570	7	52.21	sas-RB
FBtr0300419	18	179.38	hfp-RH
FBtr0071153	12	87.475	CG10958-RA
FBtr0070795	76	71.23	spoon-RC
FBtr0087111	1736	43.515	Idgf6-RA
FBtr0346186	30	61.15	CG8188-RD
FBtr0073000	21	116.55	PAN3-RM
FBtr0077731	339	45	colt-RA
FBtr0080916	30	49.345	mdy-RB
FBtr0086504	16	124.045	hppy-RA
FBtr0306290	6	200.29	CG43237-RA
FBtr0332750	14	93.625	Dhc64C-RI
FBtr0335480	44	44.76	SerRS-RB
FBtr0082628	508	60.32	Desat1-RE
FBtr0339413	31	126.33	COX7CL-RA
FBtr0307068	1991	44.48	eIF4A-RE
FBtr0301452	27	105.44	Nhe1-RB
FBtr0306258	30	70.445	promL-RD
FBtr0080460	8	66.005	Uvrag-RA
FBtr0305082	37	133.32	Cirl-RH
FBtr0344340	20	100.39	CG5611-RC
FBtr0087222	47	97.73	Jhedup-RA
FBtr0084171	61	87	mRpL35-RA
FBtr0082452	21	78.76	Jupiter-RD
FBtr0073775	36	98.495	Tim9a-RA
FBtr0344488	14	94.035	CG45084-RA
FBtr0076087	5	198.29	Pi3K68D-RC
FBtr0088883	23	123.56	rnh1-RA
FBtr0081216	6	83.685	CG17544-RA
FBtr0077394	41	80.62	hoe2-RA
FBtr0089186	341	54.4	ATPsynbeta-RA
FBtr0083139	21	169.54	CG6654-RA
FBtr0345089	9	146	Svil-RG
FBtr0074712	282	72.84	ND-18-RA
FBtr0083052	41	88.14	Caf1-55-RA
FBtr0080306	2227	94.21	CG6770-RA
FBtr0300881	9	43.94	PNPase-RD
FBtr0299855	8	50.18	CG42336-RD
FBtr0071769	72	74.495	CG11275-RA
FBtr0290095	6	209.3	PIP5K59B-RE
FBtr0339606	17	102.29	PolI-RC
FBtr0083971	985	54.29	TotA-RA
FBtr0078756	26	72.625	Pi4KIIalpha-RA
FBtr0343722	190	49.16	ND-B17-RC
FBtr0089408	21	101.31	sw-RL
FBtr0334986	731	87.29	RNASEK-RB
FBtr0089661	13	197	Sh-RC
FBtr0070167	84	37.595	TRAM-RB
FBtr0079282	78	54.57	CG9498-RA
FBtr0329939	19	140.4	row-RC
FBtr0300179	21	84.96	gol-RD
FBtr0081576	6	102.965	CG10053-RA
FBtr0084377	12	92.54	Cdc16-RA
FBtr0088308	177	76.91	whd-RB
FBtr0113477	6	155.445	CG6006-RC
FBtr0332169	737	65.9	Fer2LCH-RE
FBtr0085808	75	55.85	CG11334-RA
FBtr0330191	15	161.64	Zif-RC
FBtr0333002	19	55	UQCR-11L-RB
FBtr0334664	9	84.9	sp3-RG
FBtr0308345	54	204.63	NaCP60E-RJ
FBtr0301247	7	63.86	Ube4B-RB
FBtr0071038	55	59.75	CG3040-RA
FBtr0089678	16	84.39	sol-RB
FBtr0342594	10	69.16	Plzf-RB
FBtr0079253	204	45.915	Nepl4-RA
FBtr0332331	62	49.995	AkhR-RD
FBtr0085598	55	174.58	janB-RA
FBtr0071786	7	119.96	CG11170-RB
FBtr0088521	10	188.225	Nt5c-RC
FBtr0342673	15	59.58	CG11099-RB
FBtr0075605	30	52.815	CG7857-RA
FBtr0071937	25	116.87	Cdk9-RA
FBtr0112561	11	80.14	dcma-RC
FBtr0310402	7	213.16	CG43675-RB
FBtr0305060	14	139.96	brp-RJ
FBtr0331587	79	93.55	Pi4KIIIalpha-RD
FBtr0073405	10	89.455	Ork1-RA
FBtr0331418	7	66.48	foi-RC
FBtr0302146	155	73.17	Mf-RJ
FBtr0301199	15	70.29	CG7720-RC
FBtr0333042	12	89.2	stwl-RC
FBtr0342877	82	50.3	CG7332-RB
FBtr0074972	43	108.2	CG9231-RA
FBtr0304693	2879	49.19	RpS27-RB
FBtr0083937	49	78.03	Nep4-RA
FBtr0079258	122	59.395	frj-RA
FBtr0079288	1082	48.075	COX5B-RA
FBtr0070209	43	93.44	Naa30A-RA
FBtr0445304	43	53.19	Not10-RB
FBtr0113075	18	84.815	Dh44-R2-RB
FBtr0078623	16	37.805	CG11459-RA
FBtr0073518	54	90.505	rho-4-RB
FBtr0080928	64	60.705	Nepl9-RA
FBtr0330716	102	63.645	Pgk-RB
FBtr0111129	510	56.115	RpL5-RA
FBtr0073642	12	73.895	Chrac-16-RA
FBtr0072812	55	67.19	alphaCOP-RA
FBtr0088657	53	74.87	Tom7-RA
FBtr0332452	36	111.185	CLIP-190-RQ
FBtr0074612	51	58.92	CG6659-RA
FBtr0305256	19	74.6	SCAR-RC
FBtr0072307	58	56.13	CG11414-RA
FBtr0072774	7	76.76	CG8001-RA
FBtr0333214	43	81.2	Ogdh-RJ
FBtr0112800	25	142.06	Lar-RB
FBtr0332671	48	98.865	Rap1-RC
FBtr0304916	25	79.69	CG34354-RE
FBtr0081806	39	115.12	CG9636-RC
FBtr0072188	715	70.16	tsr-RA
FBtr0302546	16	108.575	Sh3beta-RC
FBtr0339596	260	37.69	Cyp6g1-RB
FBtr0075038	43	119.36	Acp76A-RA
FBtr0084239	60	46.61	JMJD6-RA
FBtr0073272	14	172.405	CG14995-RC
FBtr0072668	69	83.55	Ctr9-RB
FBtr0302223	16	47.7	Prosalpha1R-RB
FBtr0340028	37	64.92	Top3beta-RB
FBtr0074695	17	101.03	CG7990-RA
FBtr0100259	14	70.315	qtc-RE
FBtr0339789	174	93.65	Pp2A-29B-RE
FBtr0082976	27	155.84	CG7886-RA
FBtr0301853	19	95.54	CG9875-RB
FBtr0082707	21	166	Hsc70-2-RA
FBtr0080901	15	45.46	Mhc-RF
FBtr0082642	149	89.75	Snx3-RB
FBtr0089094	38	88.98	myo-RC
FBtr0086244	16	130.095	exu-RC
FBtr0310019	7	94.56	haf-RD
FBtr0072844	36	42.595	SCOT-RA
FBtr0076393	13	69.3	alphaTub67C-RA
FBtr0308614	31	88.12	CG9240-RB
FBtr0070042	44	66.635	CkIIalpha-RA
FBtr0088955	116	62.23	CG1598-RA
FBtr0300322	17	108.82	Sfp84E-RA
FBtr0301153	11	98.14	CG7058-RB
FBtr0087388	9	170.54	Pms2-RA
FBtr0073943	25	142.77	sbm-RA
FBtr0079994	85	95.34	SamDC-RA
FBtr0079157	92	79.705	Acp26Ab-RB
FBtr0112963	6	54.58	Trf4-1-RF
FBtr0113429	8	94.995	CG32204-RB
FBtr0290322	11	139.79	cup-RB
FBtr0072163	232	60.48	Ak2-RA
FBtr0331389	6	58.305	Drip-RE
FBtr0087093	28	63.58	Syn2-RA
FBtr0076382	12	73.775	LanB2-RA
FBtr0340136	34	58.515	mys-RC
FBtr0088642	6	72.195	Sec31-RA
FBtr0334946	39	82.31	Atg17-RC
FBtr0344980	73	61.3	teq-RF
FBtr0334855	18	60.725	CG44085-RG
FBtr0081568	35	69.42	CG2656-RA
FBtr0082569	35	67.34	GstD2-RA
FBtr0084494	53	115.3	CG5854-RA
FBtr0079381	86	72.53	nrv2-RC
FBtr0334405	93	113.8	beta-Spec-RC
FBtr0084703	7	39.3	Esp-RA
FBtr0080429	246	101.975	Vha68-1-RA
FBtr0075958	71	81.17	vih-RA
FBtr0084864	27	78.17	CG10514-RA
FBtr0082833	48	74	Dip-B-RB
FBtr0089223	19	94.12	PlexA-RA
FBtr0070121	43	95.07	CG13367-RA
FBtr0345435	1324	52.805	Mdh1-RB
FBtr0085059	25	118.06	Tl-RB
FBtr0345096	8	191.36	Svil-RA
FBtr0100565	13	66.33	CG6144-RB
FBtr0081460	33	48.6	Amacr-RA
FBtr0074909	41	74.36	Gabat-RA
FBtr0083010	41	84.42	CycC-RA
FBtr0306653	16	88.135	mrj-RG
FBtr0085833	102	79.33	eEF1alpha2-RB
FBtr0085024	172	86.335	Pdf-RA
FBtr0301926	114	69.96	deltaCOP-RB
FBtr0089767	6	168.375	gukh-RB
FBtr0479650	14	88.925	CG3328-RD
FBtr0089419	17	48.11	Cyp12d1-p-RA
FBtr0112968	12	49.79	CG1791-RB
FBtr0305157	42	90.33	Glut4EF-RF
FBtr0077095	97	63.78	Usp47-RA
FBtr0113037	58	46.135	RpL7-like-RB
FBtr0088022	24	118.2	CG8888-RA
FBtr0087593	265	49.96	Cp1-RC
FBtr0334285	9	80.88	btsz-RB
FBtr0347003	7	35.96	CG10096-RD
FBtr0079250	650	67.685	Cpr-RA
FBtr0310060	18	153.115	CG6340-RE
FBtr0080295	49	45.19	PLCXD-RA
FBtr0075695	115	75.37	CG17839-RB
FBtr0334813	17	98.62	CG11723-RB
FBtr0302121	60	75.475	drongo-RG
FBtr0307493	21	46.65	Mhc-RR
FBtr0112813	10	100.02	dlg1-RL
FBtr0345030	540	70.31	Argk1-RH
FBtr0075045	562	46.575	CG18135-RD
FBtr0290232	8	51.21	InR-RD
FBtr0331927	6390	47.96	eEF1alpha1-RC
FBtr0100164	2043	45.08	RpL13-RB
FBtr0304603	14	91.405	pros-RH
FBtr0307347	8	109.255	CG5493-RB
FBtr0082047	27	110.08	CG9356-RA
FBtr0343416	88	60.455	mts-RB
FBtr0329849	56	151.845	Epac-RE
FBtr0113417	77	173.42	anne-RH
FBtr0273230	35	116.08	CG3558-RC
FBtr0340325	31	119.04	Nak-RD
FBtr0300342	21	142.08	Asator-RD
FBtr0344360	32	79.84	CG45049-RC
FBtr0100013	6	142	osy-RB
FBtr0086632	128	45.005	CG15096-RA
FBtr0070644	48	72.23	GlcAT-I-RA
FBtr0084362	295	62.11	CG13833-RA
FBtr0080030	245	62.56	LManII-RA
FBtr0332273	12	85.715	PolrMT-RB
FBtr0074268	25	116.92	CG4239-RA
FBtr0301340	19	109.67	bt-RF
FBtr0336859	24	98.045	dao-RB
FBtr0308805	106	189.06	unc-13-RD
FBtr0074656	521	90.41	bnb-RB
FBtr0081035	43	75.48	CG5758-RC
FBtr0321259	26	44.12	LManI-RB
FBtr0071602	12	128.895	dom-RD
FBtr0303907	62	86.465	Npc1a-RD
FBtr0300959	7	50.11	fa2h-RB
FBtr0100479	828	59.745	Gapdh1-RB
FBtr0071105	46	69.81	mys-RA
FBtr0301140	62	67.845	CG5021-RD
FBtr0345717	13	65.85	Phae1-RB
FBtr0070422	31	88.39	SmydA-8-RA
FBtr0072328	26	117.41	Pof-RA
FBtr0077372	8	85.375	DIP1-RC
FBtr0344219	30	92.51	CG1146-RD
FBtr0081699	10	71.355	Ass-RA
FBtr0079216	429	64.55	ND-51-RA
FBtr0301097	11	95	CG42540-RC
FBtr0333680	84	107.06	Rnf11-RB
FBtr0084050	11	88.2	Oga-RA
FBtr0091678	7	63.33	cana-RA
FBtr0344441	6	114.18	CG45076-RE
FBtr0088601	21	86.03	Pkn-RB
FBtr0085416	73	65.93	alpha-Man-Ib-RA
FBtr0331545	5	123.06	Apt1-RE
FBtr0302659	10	81.375	prage-RF
FBtr0070887	30	79.735	CG4666-RA
FBtr0112667	19	107.39	CG34404-RC
FBtr0433493	16	86.175	Rbp-RK
FBtr0079436	99	105.2	ninaC-RB
FBtr0346126	71	101.57	CG32647-RD
FBtr0089384	17	56.86	CG1354-RC
FBtr0075095	44	38.71	GNBP2-RA
FBtr0335276	22	112.94	Src42A-RB
FBtr0081720	16	82.33	gzl-RA
FBtr0072858	38	85.62	CG5687-RA
FBtr0077220	901	50.39	lcs-RA
FBtr0073779	14	123.605	Set2-RA
FBtr0339288	262	40.995	Ance-4-RB
FBtr0309799	17	57.07	CG13510-RB
FBtr0300439	11	119.7	CG42487-RA
FBtr0079125	21	77.83	Hel25E-RB
FBtr0340149	3680	46.22	RpS19a-RD
FBtr0333577	44	85.92	Hip14-RC
FBtr0088997	174	56.175	p47-RA
FBtr0332120	15	79.14	zormin-RK
FBtr0344237	5	49.76	MTF-1-RG
FBtr0087649	92	207.405	S-Lap7-RA
FBtr0081214	101	81.74	Pax-RD
FBtr0072679	93	84.42	l(3)02640-RA
FBtr0075553	29	89.22	MsrA-RA
FBtr0343356	42	95.1	Crag-RD
FBtr0076841	38	83.97	lark-RA
FBtr0072843	21	45.35	SCOT-RB
FBtr0085753	27	147.3	Gycbeta100B-RA
FBtr0335221	331	50.08	SdhC-RB
FBtr0301772	96	104.805	cpx-RY
FBtr0083835	7	63.94	mdlc-RA
FBtr0081105	30	42.68	Ugt36E1-RA
FBtr0299698	16	207.665	prom-RB
FBtr0078039	21	93.37	PGAP2-RA
FBtr0078227	39	77.52	mRpL15-RA
FBtr0339516	16	138.335	CG17724-RE
FBtr0078217	39	90.79	BNIP3-RC
FBtr0071116	905	62.32	Ldsdh1-RA
FBtr0079221	55	62.26	Pfas-RC
FBtr0332811	28	66.345	Nopp140-RE
FBtr0336784	15	60.67	CG6693-RB
FBtr0299803	21	100.44	Cpr57A-RB
FBtr0071392	1026	79.59	CG9691-RB
FBtr0072411	97	105.88	Tina-1-RA
FBtr0346589	20	54.065	CG43345-RC
FBtr0088342	9	159.28	CAP-RF
FBtr0305549	9	42.15	rno-RD
FBtr0086681	16	92.175	Dp1-RE
FBtr0301770	28	85.12	cpx-RW
FBtr0074522	78	43.67	wupA-RC
FBtr0345499	21	97.96	CG42565-RB
FBtr0080562	84	129.835	Smg5-RB
FBtr0300867	11	105.24	CG13124-RF
FBtr0072930	101	65.54	CG16986-RA
FBtr0075384	171	66.14	CG4842-RA
FBtr0086752	21	52.59	CG14500-RA
FBtr0336701	5	118.19	CG14194-RB
FBtr0100143	5	33.41	CG13175-RA
FBtr0087912	42	93	CG13159-RA
FBtr0330100	53	131.96	chp-RC
FBtr0074330	63	97.29	mRpL22-RA
FBtr0303114	20	102.085	Ank2-RT
FBtr0301967	5	46.87	FoxK-RK
FBtr0334618	699	36.17	Calr-RB
FBtr0082968	20	142.095	Hexim-RB
FBtr0301562	10	84.34	sfl-RB
FBtr0333903	5	153.29	mthl10-RF
FBtr0301558	5	138.52	Rph-RB
FBtr0076752	157	73.52	RNaseX25-RA
FBtr0345145	9	95.27	verm-RI
FBtr0336620	40	50.085	Ggamma30A-RI
FBtr0333095	150	74.22	baf-RB
FBtr0075144	17	71.56	Wdr92-RA
FBtr0333017	39	109.42	stx-RB
FBtr0452124	37	105.62	CG46309-RA
FBtr0305124	16	61.62	CG43123-RA
FBtr0343100	80	53.545	CG6650-RC
FBtr0077851	11	75.31	aop-RA
FBtr0331838	11	104.6	lqf-RL
FBtr0345918	129	71	CG14207-RD
FBtr0080860	837	38.5	Idgf1-RA
FBtr0346166	17	78.04	ric8a-RB
FBtr0073843	37	71.7	Mrgn1-RA
FBtr0083140	574	37.07	Spn88Eb-RA
FBtr0343486	27	73.77	pio-RE
FBtr0074020	22	59.785	CG9114-RA
FBtr0347365	12	73.7	Suv3-RD
FBtr0073653	6	66.1	Cpr11B-RA
FBtr0073652	27	116.63	CG2556-RA
FBtr0077183	255	39.81	CG32523-RA
FBtr0088651	32	77.47	lin-RA
FBtr0331576	15	54.13	CG33493-RB
FBtr0077156	168	103.115	Uev1A-RB
FBtr0330703	7	53.87	Slob-RG
FBtr0091487	49	230.04	PNUTS-RB
FBtr0077012	32	88.97	CG10226-RA
FBtr0074060	42	39.875	CG9240-RA
FBtr0088664	235	37.21	Ance-4-RA
FBtr0077054	8	72.905	Ets65A-RA
FBtr0330299	7	173.18	Bicra-RB
FBtr0077298	40	65.665	l(1)G0004-RA
FBtr0330193	24	105.905	CG9727-RC
FBtr0088457	64	80.065	PCB-RA
FBtr0088645	810	106.53	Ggamma1-RA
FBtr0087539	26	137.715	beta4GalNAcTA-RA
FBtr0331668	5	166.96	CG5381-RD
FBtr0089327	7	188.16	sv-RA
FBtr0308592	11	91.44	Ctr1A-RB
FBtr0309114	10	162.005	hts-RQ
FBtr0309253	41	152.88	tapas-RF
FBtr0088951	7	60.29	CG1360-RA
FBtr0088924	122	74.71	CG12107-RA
FBtr0306855	62	73.27	CG18081-RB
FBtr0088912	7	83.69	scra-RB
FBtr0331921	5	107.93	gprs-RB
FBtr0077545	27	65	CG3604-RA
FBtr0100084	6	154.84	CG34029-RA
FBtr0073806	7	68.44	BthD-RA
FBtr0077374	85	71.5	CG32500-RA
FBtr0306850	11	171.08	mth-RE
FBtr0077483	60	108.215	Naprt-RE
FBtr0304867	65	114.62	CG43066-RC
FBtr0310282	10	73.475	DAAM-RE
FBtr0087696	51	93.56	drk-RA
FBtr0331745	9	108.92	bbx-RE
FBtr0073767	5	181.14	Syt12-RA
FBtr0073247	10	81.365	ago-RA
FBtr0110801	35	147.88	CG4467-RB
FBtr0073694	118	101.53	CG4404-RA
FBtr0110823	76	61.12	CG17271-RB
FBtr0100647	6	175.515	CG9133-RD
FBtr0087347	7	146.04	fus-RB
FBtr0072693	11	188.67	FucTD-RA
FBtr0078769	3276	43.68	RpL35A-RA
FBtr0343563	680	84.955	Gs2-RF
FBtr0347342	16	89.835	CG15529-RB
FBtr0303385	15	111.24	Msp300-RD
FBtr0334531	6	50.295	omd-RC
FBtr0079573	9	84.71	Bsg-RI
FBtr0078955	35	150.8	CG9776-RA
FBtr0343377	19	76.41	Cdc7-RB
FBtr0078140	5	49.68	CG3645-RA
FBtr0343357	14	146.57	Nost-RH
FBtr0080513	10	57.515	B4-RA
FBtr0346859	13	120.07	CG11714-RD
FBtr0082648	32	92.935	Dtg-RA
FBtr0072094	6	157.815	CG18128-RA
FBtr0334740	18	119.015	CR40190-RD
FBtr0346717	7	141.85	CG5846-RB
FBtr0334319	178	72.585	bel-RB
FBtr0070776	215	103.48	CG16756-RA
FBtr0083062	75	69.92	Set-RA
FBtr0299748	8	185.025	Doa-RS
FBtr0299943	522	41.065	Jabba-RC
FBtr0086086	87	100.94	sxc-RC
FBtr0078893	32	76.84	Dlip2-RA
FBtr0301784	64	49.065	UQCR-11-RC
FBtr0072604	6	67.12	CkIIalpha-i3-RB
FBtr0392912	9	175.58	Saf-B-RF
FBtr0300379	7	100.85	CaMKII-RJ
FBtr0344084	106	100.685	CG7646-RC
FBtr0077988	177	96.15	Pino-RA
FBtr0078391	7	33.38	Hr78-RA
FBtr0333839	5	70.97	Ncc69-RD
FBtr0333847	107	56.62	CG9449-RH
FBtr0082312	17	100.2	CG31272-RA
FBtr0079192	70	96.52	Kr-h2-RA
FBtr0301157	71	56.34	Zasp66-RN
FBtr0337030	42	106.09	Med-RC
FBtr0079491	19	117.34	LanB1-RB
FBtr0079562	35	92.8	Proc-RA
FBtr0336841	19	89.43	mib2-RC
FBtr0070388	21	129.04	Cyp4ae1-RA
FBtr0302907	7	107.41	Nost-RG
FBtr0335518	16	85.505	CG10979-RB
FBtr0336455	14	67.09	cnc-RP
FBtr0079560	95	59.72	SmE-RA
FBtr0084629	38	68.665	Golgin84-RA
FBtr0082806	9	92.62	B52-RC
FBtr0336786	10	82.66	CG9368-RD
FBtr0336783	4305	57.71	RpL3-RH
FBtr0336474	5	38.28	Irk1-RE
FBtr0080852	20	86.975	heix-RA
FBtr0336633	22	108.645	Hnf4-RE
FBtr0084672	51	88.09	REPTOR-RB
FBtr0336665	16	89.915	geminin-RB
FBtr0343019	33	84.3	Rip11-RC
FBtr0345431	12	175.5	side-II-RB
FBtr0299686	17	122.63	CG42305-RA
FBtr0302940	16	104.12	MAPk-Ak2-RE
FBtr0074784	7	127.81	pcm-RA
FBtr0345317	81	59.28	Shmt-RC
FBtr0303045	9	46.21	moody-RD
FBtr0084585	280	44.58	CG13607-RA
FBtr0085097	7	166.56	Lerp-RB
FBtr0346383	1821	44.37	whe-RB
FBtr0335157	89	81.97	Abcd3-RD
FBtr0079037	51	54.3	CG31917-RA
FBtr0079542	11	118.57	Trf-RA
FBtr0076005	15	72.58	CG11529-RA
FBtr0078279	39	66.78	CG4042-RA
FBtr0300410	22	117.945	Mapmodulin-RD
FBtr0300399	10	82.67	CG6154-RD
FBtr0335245	7	176.88	Tusp-RF
FBtr0113378	7	99.69	CG30460-RE
FBtr0335410	86	132.695	chp-RE
FBtr0082751	236	72.46	Droj2-RA
FBtr0082245	165	86.15	Timp-RB
FBtr0084632	21	124.73	CG5728-RA
FBtr0071567	180	64.53	CG9394-RA
FBtr0077801	19	134.52	CG17237-RA
FBtr0083827	9	171.75	CG4836-RB
FBtr0086620	640	61.105	DptA-RA
FBtr0345525	134	50.16	CG14483-RC
FBtr0080290	162	75.195	Nfs1-RA
FBtr0080135	64	49.64	CG7384-RA
FBtr0086667	689	52.64	BomS5-RA
FBtr0078807	108	57.23	CG11999-RA
FBtr0075833	13	67.17	caps-RB
FBtr0111288	12	130.53	conu-RB
FBtr0340023	10	41.38	CG42372-RC
FBtr0077682	35	64.77	NTPase-RC
FBtr0075809	5	83.5	stv-RD
FBtr0081201	9	76.74	Lectin-galC1-RA
FBtr0332415	53	79.48	CG8353-RB
FBtr0300037	119	145.61	Fas1-RF
FBtr0081853	18	75.525	CG9684-RA
FBtr0339946	14	146.38	CG1764-RB
FBtr0111114	124	93.135	p120ctn-RA
FBtr0081789	7	77.93	mAChR-B-RA
FBtr0070899	21	52.32	CG3815-RA
FBtr0087059	92	64.155	ste24a-RA
FBtr0080016	5683	47.32	RpS27A-RA
FBtr0112357	69	41.44	CG34166-RA
FBtr0479885	43	98.04	CG43272-RC
FBtr0344786	13	48.55	RfC38-RB
FBtr0077659	569	107.52	FASN1-RA
FBtr0071716	11	96.04	CG4021-RA
FBtr0081841	65	67.61	DppIII-RC
FBtr0086910	216	57.355	Prosalpha5-RA
FBtr0081845	28	71.725	stck-RB
FBtr0070625	23	59.58	CG6428-RA
FBtr0344553	16	175.425	unc79-RF
FBtr0079934	5	47.88	obst-B-RA
FBtr0086299	63	53.16	CG11200-RB
FBtr0302490	39	60.92	lft-RB
FBtr0273446	15	88.63	Patronin-RD
FBtr0081073	23	104.75	MESR3-RA
FBtr0273399	621	79.73	pst-RF
FBtr0071006	105	82.08	Inx2-RB
FBtr0083212	17	55.59	CG5516-RA
FBtr0082070	12	54.54	Vps45-RA
FBtr0340150	12	84.24	mthl1-RB
FBtr0340241	29	78.23	Akap200-RG
FBtr0072694	19	77	rho-RA
FBtr0078812	8	91.605	mtd-RK
FBtr0345017	10	143.64	Pp4-19C-RG
FBtr0081118	160	45.965	CG33120-RA
FBtr0078500	18	67.785	IleRS-RD
FBtr0083189	176	52.12	cv-d-RA
FBtr0071851	38	48.625	wdp-RC
FBtr0070993	64	56.485	CG3226-RA
FBtr0344029	17	157.57	ctrip-RL
FBtr0301152	62	104.45	CG5973-RD
FBtr0345352	14	35.24	Lsp2-RB
FBtr0078822	390	74.215	CtsF-RB
FBtr0290205	11	31.1	Taf12-RD
FBtr0100483	214	69.965	Pglym78-RC
FBtr0301733	20	96.055	galectin-RB
FBtr0113271	21	132.36	CG7029-RD
FBtr0086481	25	174.62	CG15128-RA
FBtr0072877	18	73.58	CG2034-RA
FBtr0273274	49	70.91	Syb-RC
FBtr0082010	233	68.41	Prosbeta3-RA
FBtr0078964	27	69.72	beta-Man-RA
FBtr0306687	9	74.8	tmod-RO
FBtr0082598	803	57.87	Cyp9f2-RA
FBtr0086594	14	60.25	CG15117-RB
FBtr0110882	32	117.33	Wdr62-RB
FBtr0112879	25	65.04	CrebB-RJ
FBtr0080330	37	79.03	Ced-12-RA
FBtr0080122	174	60.195	EMC3-RA
FBtr0073245	24	95.05	ago-RC
FBtr0331672	45	47.07	Lip4-RC
FBtr0073317	58	81.085	HDAC1-RA
FBtr0344530	14	94	CG45085-RB
FBtr0332995	18	51.995	CG1701-RC
FBtr0086884	11	41.68	Hyccin-RA
FBtr0344317	16	187.5	Calx-RI
FBtr0076350	14	51.22	vnc-RC
FBtr0329967	90	54.31	cl-RB
FBtr0088742	112	59.47	CSN7-RA
FBtr0084801	69	77	Osbp-RA
FBtr0072937	12	47.32	CG1143-RA
FBtr0091650	20	51.185	Mvk-RA
FBtr0079269	30	73.085	mmy-RB
FBtr0342818	8	99.12	trol-RAS
FBtr0086729	217	55.76	BomBc1-RA
FBtr0079887	19	73.96	CG4658-RC
FBtr0085441	14	64.05	Dr-RA
FBtr0070054	6	214.405	CG32820-RB
FBtr0329947	20	48.15	NLaz-RB
FBtr0089050	54	76.3	Adk3-RA
FBtr0112408	134	55.465	CG34215-RA
FBtr0080902	19	116.83	Mhc-RH
FBtr0299650	36	56.04	ome-RF
FBtr0346892	40	39.585	18SrRNA-Psi:CR41602-RB
FBtr0072265	140	48.79	CG3376-RB
FBtr0306544	40	145.285	su(f)-RF
FBtr0083826	63	175.96	CG4836-RA
FBtr0072085	16	59.085	l(2)dtl-RA
FBtr0085921	16	98.475	CG2201-RA
FBtr0085628	14	101.37	CG15536-RA
FBtr0112421	123	49.5	CG34228-RA
FBtr0299977	56	87.35	CG42376-RA
FBtr0071004	53	65.7	bou-RA
FBtr0073062	1152	57.025	Drsl5-RA
FBtr0078130	63	98.54	CG11562-RA
FBtr0070957	6	67.81	Pink1-RB
FBtr0334886	12	121.685	lap-RH
FBtr0100039	6	76.035	nuf-RC
FBtr0304669	8	67.75	loco-RF
FBtr0337012	18	80.09	Nmnat-RC
FBtr0072659	8	60.255	tfc-RB
FBtr0087268	99	61.62	CG8314-RA
FBtr0343122	24	51.9	CG13994-RB
FBtr0330329	12	104.985	Ack-like-RA
FBtr0072739	6	58.74	Pcyt1-RD
FBtr0070336	21	54.75	CG4199-RB
FBtr0084582	12	54.21	p38c-RA
FBtr0110965	22	137.74	Hsf-RC
FBtr0340219	5	86.5	MESR4-RC
FBtr0074030	165	42.22	Ahcy-RA
FBtr0302587	15	45.1	CG5171-RD
FBtr0335266	16	126.135	CG7882-RC
FBtr0089561	8	115.65	Zasp66-RE
FBtr0114029	5	107.08	l(2)41Ab-RB
FBtr0112669	12	106.09	CG34404-RE
FBtr0088906	96	69.235	Cyt-b5-RA
FBtr0079239	20	65.005	Vm26Aa-RA
FBtr0111147	90	87.78	mRpS5-RC
FBtr0075855	10	81.305	CG10713-RA
FBtr0345895	23	76.17	raptor-RC
FBtr0113202	23	158.66	CG17816-RE
FBtr0074793	67	96	parvin-RA
FBtr0084583	14	123.63	Slimp-RA
FBtr0332102	12	144.34	E(bx)-RH
FBtr0076259	38	53.415	CG14153-RA
FBtr0087123	5246	40.89	RpS15-RA
FBtr0070501	13	110.73	Ugalt-RA
FBtr0086509	91	115.5	cora-RA
FBtr0074270	13	109.87	CG4239-RB
FBtr0110771	37	90.92	Spn75F-RB
FBtr0085372	61	60.52	Ctl2-RB
FBtr0080466	29	110.33	Tap42-RA
FBtr0079568	91	73.78	Bsg-RD
FBtr0300237	10	98.595	CG42455-RA
FBtr0072058	14	153.655	mi-RA
FBtr0081987	29	57	D1-RC
FBtr0077639	172	72.425	Rbp9-RC
FBtr0310473	28	69.27	rdhB-RB
FBtr0076847	184	59.55	Sec63-RA
FBtr0076347	19	81.38	Dronc-RA
FBtr0071604	18	97.74	dom-RE
FBtr0112405	85	48.35	CG34212-RA
FBtr0079849	10	36.615	CG31710-RA
FBtr0334073	5	195.78	CG8001-RC
FBtr0083889	20	115.9	MFS9-RA
FBtr0472597	22	89.315	CG11891-RH
FBtr0088531	55	101.25	CG1902-RA
FBtr0075312	13	132.36	Apl-RA
FBtr0309851	31	118.43	gus-RL
FBtr0335169	35	71.35	Slh-RG
FBtr0084587	11	74.21	eIF4EHP-RA
FBtr0083716	11	90.57	cdi-RA
FBtr0343857	25	50.83	fbp-RD
FBtr0333126	183	87	AcCoAS-RD
FBtr0089137	34	134.735	Syt7-RA
FBtr0077442	11	93.29	Paris-RA
FBtr0336905	16	57.11	CG1889-RD
FBtr0080461	17	66.63	CG31729-RB
FBtr0074604	11	38.42	Cyp308a1-RA
FBtr0071336	11	63.9	SmydA-9-RA
FBtr0300655	63	47.2	CG42514-RA
FBtr0088058	672	48.435	ERp60-RA
FBtr0301287	150	33.215	fon-RC
FBtr0078454	101	58.4	CG14567-RA
FBtr0078618	37	46.22	Obp83ef-RA
FBtr0074683	16	137.03	CG8051-RA
FBtr0088565	15	83.16	CG8777-RA
FBtr0071180	219	66.52	ND-75-RA
FBtr0273336	14	149.31	NA
FBtr0075043	289	48.04	CG18135-RB
FBtr0091492	28	127.765	Vmat-RD
FBtr0080291	137	86.85	Rh5-RA
FBtr0072747	36	113.72	CG13917-RA
FBtr0333276	22	57.515	GlyS-RD
FBtr0085523	42	75.98	CG15514-RA
FBtr0072002	15	162.86	CG9861-RA
FBtr0079685	64	44.855	Acer-RA
FBtr0339258	82	58.065	to-RB
FBtr0072148	16	95.54	alpha-Catr-RA
FBtr0304691	186	78.765	euc-RB
FBtr0084153	1236	78.315	fit-RA
FBtr0086335	23	50.32	Obp56h-RA
FBtr0074815	651	57.96	COX6B-RA
FBtr0076463	33	131.12	CG3552-RA
FBtr0084406	31	91.45	CG31365-RA
FBtr0071235	101	96.44	PIP82-RA
FBtr0089518	92	57.355	AnxB9-RB
FBtr0079724	1099	46.15	RpS13-RA
FBtr0479736	37	64.4	amrt-RC
FBtr0345179	182	70.96	Tim17b-RB
FBtr0111143	171	89.67	Snap25-RA
FBtr0332905	14	204.965	Asator-RH
FBtr0334871	30	91.285	jar-RL
FBtr0334313	5	147.58	l(3)05822-RC
FBtr0086618	75	83.18	CG15083-RA
FBtr0072967	125	67.71	Cyp4d20-RA
FBtr0088898	441	50.5	cathD-RA
FBtr0091845	13	45.31	His2A:CG33841-RA
FBtr0300274	20	48.125	CG6149-RB
FBtr0073819	290	74.555	CG11151-RA
FBtr0086089	31	103.4	COX4L-RA
FBtr0301268	44	55.92	CG42564-RA
FBtr0333632	11	208.44	Fife-RD
FBtr0339959	37	97.52	O-fut1-RB
FBtr0112733	6	149.61	CG34432-RA
FBtr0080302	6	170.44	Rab3-GAP-RB
FBtr0085824	21	96.22	CG1815-RC
FBtr0347494	2080	39.19	RpL26-RC
FBtr0331723	8	48.28	Trf4-1-RH
FBtr0082508	83	61.87	Tango9-RA
FBtr0079143	161	82.82	CG9029-RA
FBtr0343632	16	40.795	eIF4H1-RD
FBtr0310392	10	97.57	CR43670-RA
FBtr0343591	244	68.89	CG2145-RB
FBtr0085612	141	76.76	CecA1-RA
FBtr0085918	6	171.295	CG2225-RE
FBtr0343870	113	44.69	Pld3-RC
FBtr0333391	6	58.835	CG11307-RD
FBtr0072639	7	70.62	bab2-RA
FBtr0079418	6	114.51	CG4497-RA
FBtr0087132	15	74.33	CG3687-RA
FBtr0332632	30	75.185	CG17493-RD
FBtr0086902	131	50	CG14483-RA
FBtr0332328	40	61.38	x16-RB
FBtr0079362	12	35.06	Atac1-RA
FBtr0304880	212	88.76	CG43092-RA
FBtr0077520	203	45.16	ND-PDSW-RA
FBtr0344981	97	79.71	teq-RG
FBtr0082052	14	165.11	FER-RA
FBtr0082248	18	74.72	Rrp46-RA
FBtr0086559	11	109.67	EndoB-RB
FBtr0086537	157	71.16	betaTub56D-RA
FBtr0300882	10	88.7	Gyf-RD
FBtr0333313	5	68.92	dnc-RQ
FBtr0079930	63	108.25	Ndf-RA
FBtr0073173	7	136.93	CG10866-RA
FBtr0071008	28	87.805	CG32736-RB
FBtr0086294	183	87.29	Obp57a-RA
FBtr0112447	88	63.96	CG34253-RA
FBtr0303825	14	54.555	CG42813-RA
FBtr0333492	90	80.01	Ubc2-RC
FBtr0081753	20	90.885	wtrw-RA
FBtr0082556	16	73.87	KLHL18-RA
FBtr0079834	21	139.93	brwl-RA
FBtr0076892	3764	54.51	RpL18-RA
FBtr0073480	104	53.79	SrpRalpha-RA
FBtr0084431	77	35.04	CG4408-RA
FBtr0078913	19	46.21	Sfxn1-3-RC
FBtr0340392	23	63.11	Gint3-RE
FBtr0100406	37	146.37	Dyrk3-RE
FBtr0075929	11	177.04	Sap130-RC
FBtr0070650	27	126.95	norpA-RB
FBtr0100383	25	56.03	HemK2-RA
FBtr0084356	14	47.975	sav-RA
FBtr0084302	9	47.76	Nup133-RA
FBtr0305616	6	77.64	Tfb1-RD
FBtr0340239	40	80.605	Akap200-RE
FBtr0339177	280	47.895	RpL34b-RD
FBtr0113748	91	141.48	l(3)80Fj-RA
FBtr0308296	3952	47	RpS3A-RF
FBtr0079632	18	147.13	CG8292-RA
FBtr0339465	130	114.6	CG7220-RF
FBtr0273247	52	119.63	Nhe3-RD
FBtr0074029	10	138.95	CG9072-RA
FBtr0083677	5	51.62	Octalpha2R-RA
FBtr0083597	26	161.36	CG7131-RA
FBtr0083436	50	64.595	sds22-RA
FBtr0100263	14	116.265	qtc-RG
FBtr0089366	7	191.79	lola-RY
FBtr0339799	6	143.61	CG34170-RB
FBtr0113386	8	44.53	LpR2-RE
FBtr0347209	15	66.87	CG10395-RD
FBtr0344978	616	40.385	CG33926-RB
FBtr0089428	80	81.985	Sam-S-RB
FBtr0303248	49	76	CG32448-RC
FBtr0334643	9	126.08	Pi3K92E-RC
FBtr0083529	58	66.935	CG7379-RA
FBtr0334773	23	60.75	CG4238-RI
FBtr0343288	9	97.61	CG3860-RB
FBtr0088785	35	61.45	Pabp2-RA
FBtr0078226	356	97.2	Hpd-RB
FBtr0087853	69	53.8	Dgkepsilon-RA
FBtr0087868	15	67.22	nemy-RE
FBtr0088749	121	45.46	Mal-A5-RA
FBtr0346350	89	61.07	Psf3-RC
FBtr0335199	114	62.28	Mitofilin-RD
FBtr0088212	15	116.55	Elp2-RA
FBtr0075998	21	110.63	Nrx-IV-RA
FBtr0335478	9	68.44	CG17260-RB
FBtr0084755	39	43.08	beta4GalT7-RA
FBtr0076626	304	49.57	ergic53-RB
FBtr0343014	24	86.225	Ppa-RC
FBtr0074821	32	64.9	Ssk-RA
FBtr0345387	61	72.41	CG7564-RD
FBtr0078997	74	64.13	CG3792-RA
FBtr0305344	32	88.46	MCTS1-RB
FBtr0301058	8	122.735	CG3588-RE
FBtr0081306	515	62.58	Hf-RA
FBtr0074840	341	82.79	alphaSnap-RA
FBtr0080847	21	90.82	cact-RD
FBtr0076161	12	172.2	Adck5-RA
FBtr0100420	44	113.785	Pink1-RH
FBtr0332431	96	48.945	CG31445-RB
FBtr0073838	359	59.19	CtsB-RA
FBtr0084206	140	60.585	Sar1-RA
FBtr0113813	9	44.21	CG40160-RA
FBtr0085392	1485	48.79	eEF1gamma-RB
FBtr0310657	13	96.86	Actn-RF
FBtr0078629	117	76.29	Rpn5-RA
FBtr0304649	18	82.91	CG43064-RA
FBtr0336619	30	41.705	CG13077-RB
FBtr0077629	82	101.44	CG8814-RA
FBtr0304702	27	116.53	CG18233-RB
FBtr0073380	54	68.2	CG2202-RA
FBtr0085599	105	204.96	ocn-RA
FBtr0112885	5	81.3	RtGEF-RD
FBtr0100161	33	120.06	CtBP-RE
FBtr0088776	13	131.38	lig-RC
FBtr0075505	48	128.12	dbo-RA
FBtr0079746	22	67.5	raw-RA
FBtr0070479	76	67.685	eIF2Bbeta-RA
FBtr0074788	7	69.88	CG12531-RA
FBtr0073438	9	140.11	CG15202-RA
FBtr0085432	23	92.68	Trc8-RD
FBtr0088569	12	118.52	Phax-RB
FBtr0085544	81	70.96	CG7601-RA
FBtr0083373	84	52.49	AdSL-RA
FBtr0070648	23	68.68	NO66-RB
FBtr0302050	219	42.83	CG30002-RB
FBtr0303115	26	101.185	Ank2-RR
FBtr0085039	35	60.68	Yif1-RC
FBtr0340059	60	81.485	Hmgs-RF
FBtr0078081	17	67.5	lwr-RA
FBtr0088930	29	67.46	CanB2-RA
FBtr0300186	87	85.93	ITP-RE
FBtr0345139	11	77.59	CkIIalpha-RG
FBtr0074463	18	83.325	Taf9-RA
FBtr0082730	51	61.57	grsm-RB
FBtr0079565	497	52.6	Rack1-RA
FBtr0331865	12	62.695	CG2199-RC
FBtr0344111	21	103.39	stnB-RG
FBtr0085830	12	86.205	ttk-RD
FBtr0305003	26	90.125	Pak3-RC
FBtr0339750	8	121.535	Ucp4A-RC
FBtr0072397	43	82.88	uzip-RA
FBtr0342948	20	169.87	rdgC-RG
FBtr0086706	47	62.04	CG5323-RA
FBtr0330167	6	147.295	Ets97D-RB
FBtr0081213	12	81.355	Pax-RA
FBtr0344429	7	132.88	CG45069-RB
FBtr0331659	27	103.48	Ndae1-RE
FBtr0300442	38	54.64	Dhod-RD
FBtr0339762	20	116.105	PIP5K59B-RI
FBtr0086888	28	88.19	rdgBbeta-RA
FBtr0113191	7	127.39	flip-RC
FBtr0305215	8	156.215	chn-RG
FBtr0084956	8	87.565	E(spl)malpha-BFM-RA
FBtr0335218	33	67.17	cu-RF
FBtr0077838	12	57.775	papi-RB
FBtr0080590	154	81.095	bgm-RA
FBtr0072647	19	132.92	trio-RB
FBtr0076183	16	47.985	Dyro-RB
FBtr0073291	48	47.135	slow-RA
FBtr0087452	134	68.945	Cyp6a23-RA
FBtr0332056	6	79.495	kst-RG
FBtr0087734	19	95.24	ValRS-RB
FBtr0073292	17	39.42	slow-RB
FBtr0074753	7	102.77	CG14229-RA
FBtr0079321	63	38.14	Spn27A-RA
FBtr0080880	33	81.9	CG5888-RA
FBtr0345036	511	59.59	RpL18-RC
FBtr0089111	64	107.75	lgs-RA
FBtr0301461	8	112.44	Mondo-RJ
FBtr0079466	218	79.55	CG5958-RA
FBtr0299945	7	37.08	Jabba-RE
FBtr0088882	77	83.5	CG8728-RA
FBtr0343301	69	116.44	kcc-RG
FBtr0073755	10	81.06	CG15743-RA
FBtr0078996	33	48.62	mRpL28-RA
FBtr0342680	37	47.05	Mpcp1-RC
FBtr0071438	43	47.36	ATPsyndelta-RA
FBtr0078938	35	81	CG31523-RD
FBtr0330051	23	111.25	Ssdp-RD
FBtr0089341	26	102.18	Rel-RD
FBtr0078684	16	137.6	CG31550-RB
FBtr0081248	25	112.38	CG10137-RA
FBtr0337035	14	85.985	CG31051-RB
FBtr0345527	65	48.34	Cyp6a17-RB
FBtr0330237	34	41.48	Rpn8-RB
FBtr0331179	9	51.45	APP-BP1-RB
FBtr0336848	50	52.88	CG17107-RC
FBtr0078423	91	61.3	ORMDL-RA
FBtr0081108	40	35.39	Ugt36E1-RD
FBtr0088348	15	74.61	CG12909-RA
FBtr0080898	14	79.73	Mhc-RC
FBtr0302597	224	85.665	Rm62-RI
FBtr0084568	40	122.695	twin-RE
FBtr0340532	29	117.68	CalpA-RD
FBtr0070393	33	82.5	Mct1-RA
FBtr0073392	39	68.15	CG15203-RA
FBtr0333043	6	45	ome-RH
FBtr0073937	37	37.25	Ag5r-RA
FBtr0339523	10	134.43	CG31710-RD
FBtr0305074	13	82.47	Prip-RC
FBtr0347360	12	53.745	CG11035-RB
FBtr0082886	9	92.04	foxo-RB
FBtr0333111	7	143.07	CG43078-RK
FBtr0082952	7	72.65	CG14840-RA
FBtr0071576	12	42.295	Xpd-RA
FBtr0084459	21	143.16	mbc-RA
FBtr0072805	2815	41.36	RpL23A-RA
FBtr0080168	15	64.04	abo-RA
FBtr0072393	5	40.77	CG3770-RA
FBtr0081063	5	33.96	Ntf-2r-RA
FBtr0114589	5	97.83	Taf4-RE
FBtr0300731	9	83.11	spirit-RC
FBtr0079864	84	60.57	CG13117-RA
FBtr0077132	339	63.61	Msr-110-RB
FBtr0082162	6	102.84	MED6-RA
FBtr0308625	6	175.145	scrib-RD
FBtr0303846	63	76.48	CG15093-RE
FBtr0072166	28	37.475	MAN1-RA
FBtr0071168	71	58.56	Trxr-1-RB
FBtr0074814	7	36.68	Tcs4-RA
FBtr0086152	299	72.5	Vha16-1-RC
FBtr0308193	80	66.31	Moe-RK
FBtr0088644	132	50.17	CG13751-RA
FBtr0331442	19	50.93	EndoGI-RB
FBtr0333305	105	93.27	flw-RC
FBtr0091496	7	47.88	Acp53C14c-RA
FBtr0076504	32	86.9	Nf-YA-RA
FBtr0339601	10	74.585	Pgam5-RB
FBtr0071883	1890	58.185	blw-RA
FBtr0306755	19	99.87	cnc-RL
FBtr0306562	19	115.33	Ptpmeg-RJ
FBtr0475309	18	68.285	CG46440-RA
FBtr0082693	104	80.69	Paip2-RA
FBtr0336650	8	170.39	Strn-Mlck-RT
FBtr0079571	79	69.83	Bsg-RF
FBtr0273404	83	106.72	Tsp39D-RB
FBtr0077171	16	200.83	CG4669-RA
FBtr0083117	216	66.075	Surf4-RA
FBtr0072428	25	99.69	key-RA
FBtr0100190	5	223.07	CG18170-RA
FBtr0301330	5	173.54	cdc14-RB
FBtr0333595	15	54.04	lama-RD
FBtr0083667	11	106.22	CG7706-RA
FBtr0087369	18	64.7	scb-RB
FBtr0301940	97	63.8	Sfp93F-RA
FBtr0302182	8	117.485	Sclp-RB
FBtr0339749	70	140.935	CG1578-RB
FBtr0339660	151	99.44	CG44325-RB
FBtr0082844	59	64.29	Argp-RA
FBtr0333174	740	77.08	Ebp-RB
FBtr0077366	20	73.805	CG12576-RB
FBtr0089383	5	58.56	CG1354-RA
FBtr0332397	42	47	CG43841-RA
FBtr0078512	53	60.96	Rich-RA
FBtr0331756	52	94.385	CG9917-RB
FBtr0079544	8	119.805	MED20-RA
FBtr0339095	29	158.69	CG44245-RB
FBtr0343873	98	162.885	CG31988-RB
FBtr0078925	13	50.28	CG1074-RA
FBtr0077916	35	87.25	Rab3GAP1-RA
FBtr0346586	15	97.79	CG8677-RC
FBtr0088314	15	69.32	CG12895-RA
FBtr0340399	23	72.47	CG12177-RB
FBtr0305990	115	60.4	Nap1-RC
FBtr0087832	483	112.52	Galphaq-RD
FBtr0085029	42	86.225	TwdlM-RA
FBtr0078253	34	54.255	tzn-RA
FBtr0077399	20	95.435	hoe1-RE
FBtr0339538	57	114.12	qkr58E-3-RD
FBtr0344649	7	79.78	rg-RN
FBtr0079444	120	63.18	muc-RB
FBtr0084690	50	56.405	tok-RA
FBtr0082982	170	64.385	CG31313-RA
FBtr0083353	193	50.24	modSP-RA
FBtr0332197	232	50.6	CG33303-RB
FBtr0087561	33	76.96	CG8617-RA
FBtr0331589	22	110.145	CG10352-RB
FBtr0339425	107	76.4	eIF3j-RB
FBtr0075766	437	50.81	26-29-p-RA
FBtr0070777	164	66.84	CG15784-RA
FBtr0113680	140	77.91	eIF4B-RB
FBtr0303159	70	105.525	eIF4EHP-RC
FBtr0086273	4658	49.34	RpS18-RB
FBtr0331675	14	129.14	Oscillin-RH
FBtr0080042	22	38.705	LManI-RA
FBtr0073159	297	64	Sc2-RA
FBtr0333278	11	79.31	SecS-RD
FBtr0330379	20	77.62	Rpn2-RB
FBtr0303381	13	86.25	CG32428-RC
FBtr0300256	30	77.01	Ask1-RC
FBtr0347063	94	48.99	CG5577-RB
FBtr0112798	26	95.1	Chc-RF
FBtr0299923	39	111.74	CG14464-RC
FBtr0303818	263	87.59	CG42808-RA
FBtr0072899	14	57.07	CG15877-RA
FBtr0078000	16	164.04	Hsp60B-RA
FBtr0083523	187	52.15	Alg1-RA
FBtr0334770	16	79.69	CG10254-RC
FBtr0340707	8	91.61	CG43078-RN
FBtr0088261	59	66.75	Prx2540-1-RA
FBtr0079549	227	42.8	Spn28Dc-RA
FBtr0079304	12	102.07	CG31910-RA
FBtr0080532	47	92.96	TM9SF4-RA
FBtr0330072	24	81.54	wit-RB
FBtr0072674	21	101.41	Myo61F-RD
FBtr0072368	16	103.815	mAChR-A-RB
FBtr0073494	124	76.075	Gs2-RB
FBtr0077076	22	71.94	Rcc1-RC
FBtr0070434	55	58.64	CG16903-RA
FBtr0084511	55	52.96	GluProRS-RA
FBtr0088418	92	76.525	14-3-3zeta-RH
FBtr0079901	29	84.88	Etl1-RA
FBtr0301327	100	128.825	CASK-RF
FBtr0345910	22	95.49	rumpel-RB
FBtr0082048	27	59.93	CG9356-RB
FBtr0113308	70	51.905	Nph-RB
FBtr0070504	13	39.52	dyw-RA
FBtr0100183	109	72.39	14-3-3zeta-RJ
FBtr0332265	13	153.11	Patronin-RN
[truncated: 15,447 more rows]

## Sheet: tau vs control
ensembl_transcript_id	control number of reads	tau number of reads	control median polyA tail length	tau median polyA tail length	median difference of polyA tail length of tau vs control	u statistic	p-value	FDR	external_transcript_name
FBtr0433498	23469	32996	81.35	77.71	-3.64	414502219	1.98e-46	3.45e-42	mt:ATPase6-RB
FBtr0073821	18479	18998	40.52	42.725	2.205	161605031	2.3e-40	2.01e-36	Yp3-RA
FBtr0331931	2654	2735	38.895	50.04	11.145	2967962	5.03e-31	2.92e-27	Cyt-b5-r-RB
FBtr0087656	1284	1614	46.64	65.25	18.61	791548	7.97e-28	3.48e-24	BaraA1-RA
FBtr0345471	8904	9894	36.7	39.905	3.205	4.00002e+07	1.2e-27	4.2e-24	CG4716-RC
FBtr0346090	11581	11557	39.96	42.08	2.12	6.19394e+07	1.06e-22	3.1e-19	Yp3-RB
FBtr0088592	317	139	57.23	151.33	94.1	9744.5	2.43e-21	6.06e-18	Cyp4p1-RA
FBtr0346261	9455	12771	36.83	39.19	2.36	56069937	8.8e-20	1.92e-16	Yp1-RB
FBtr0087592	1776	2038	51.905	65.97	14.065	1.55085e+06	2.31e-14	4.47e-11	Cp1-RA
FBtr0071240	2352	2826	51.6	57.055	5.455	2.92511e+06	1.04e-13	1.81e-10	CG12116-RA
FBtr0085988	2322	4455	51.79	56.05	4.26	4.6242e+06	7.51e-13	1.19e-09	CG8343-RA
FBtr0083857	41410	71733	55.65	57.21	1.56	1447462488	9.56e-13	1.39e-09	ninaE-RA
FBtr0339757	1392	1619	49.015	60.04	11.025	959034	1.73e-12	2.32e-09	BaraA2-RC
FBtr0080932	1388	1369	39.615	48.39	8.775	806038	5.47e-12	6.81e-09	Cyt-b5-r-RA
FBtr0074559	1441	2079	46.22	53.59	7.37	1297505	1.38e-11	1.61e-08	Tsf1-RA
FBtr0345719	1859	1912	42.63	47.685	5.055	1.55817e+06	5.65e-11	6.16e-08	CG31705-RE
FBtr0077431	2427	3200	59.59	66.09	6.5	3504328	3.44e-10	3.53e-07	Tps1-RA
FBtr0081102	215	696	115.83	92.315	-23.515	95689.5	6.08e-10	5.89e-07	CG17325-RA
FBtr0085713	945	1159	63.67	81.4	17.73	463990	1.6e-09	1.47e-06	Sap-r-RA
FBtr0087747	1910	2103	39.31	44.15	4.84	1791616	3.36e-09	2.93e-06	CG4716-RA
FBtr0082627	3651	4866	69.5	76.355	6.855	8.24434e+06	1.3e-08	1.08e-05	Desat1-RC
FBtr0299687	230	733	114.68	96.38	-18.3	103908	9.86e-08	7.82e-05	CG42305-RB
FBtr0300127	174	126	101.585	137.025	35.44	7048.5	1.32e-07	9.98e-05	Cyp6a20-RB
FBtr0346625	1486	1956	47.13	52.79	5.66	1.30219e+06	1.67e-07	0.000121	Tsf1-RC
FBtr0346872	114	348	25.94	45.545	19.605	13455	2.51e-07	0.000175	28SrRNA-Psi:CR45851-RA
FBtr0082845	499	421	38.38	48.58	10.2	84792	4.6e-07	0.000309	Adgf-D-RA
FBtr0071419	9312	12619	37.64	38.69	1.05	56429790	5.29e-07	0.000342	Yp1-RA
FBtr0332873	1026	1305	52.135	62.52	10.385	588850	5.81e-07	0.000362	Hsp83-RB
FBtr0344533	850	1533	77.72	86.64	8.92	571433	6.43e-07	0.000387	CG45087-RA
FBtr0100591	3004	3706	57.615	63.715	6.1	5.17746e+06	8.25e-07	0.00048	Adh-RF
FBtr0081222	1511	1711	38.85	42.27	3.42	1164342	1.12e-06	0.000629	fon-RB
FBtr0082630	1031	1235	65.38	75.1	9.72	563066	2.1e-06	0.00114259	Desat1-RD
FBtr0076078	179	185	44.63	64.69	20.06	11860	2.87e-06	0.00151608	CG5946-RB
FBtr0100356	2334	2006	39.3	41.78	2.48	2.15793e+06	8.66e-06	0.0041995	Spn43Ab-RB
FBtr0006151	2893	3732	59	63.92	4.92	5055058	8.75e-06	0.0041995	Adhr-RA
FBtr0070179	1944	2084	53.115	56.9	3.785	1.86139e+06	8.44e-06	0.0041995	CG14629-RA
FBtr0346641	1087	1318	50.82	58.59	7.77	641045	8.91e-06	0.0041995	CG15293-RC
FBtr0100431	387	357	57.57	67.47	9.9	56273	1.23e-05	0.00563754	Acsl-RI
FBtr0334681	7727	10190	39.14	40.56	1.42	3.78748e+07	1.31e-05	0.00587322	RpS29-RB
FBtr0307080	512	848	60.255	74.185	13.93	186926	1.72e-05	0.00751419	Bacc-RC
FBtr0078969	254	272	53.715	68.855	15.14	27129.5	2.08e-05	0.00884204	Gel-RD
FBtr0080127	1650	1922	41.8	46.095	4.295	1.45525e+06	2.2e-05	0.00914399	CG17108-RA
FBtr0086701	773	1482	77.77	85.52	7.75	511160	2.67e-05	0.0108459	Pepck1-RA
FBtr0076572	112	70	83.45	52.64	-30.81	5367.5	2.85e-05	0.0113162	Cp15-RA
FBtr0080618	2343	2007	37.23	40.21	2.98	2179102	3.07e-05	0.0119209	NimB2-RA
FBtr0071424	6648	8256	41.24	42.52	1.28	2.63692e+07	3.92e-05	0.0148537	Yp2-RA
FBtr0346389	4851	7571	44	46.37	2.37	1.75652e+07	4.24e-05	0.0157443	Nplp2-RB
FBtr0082980	1775	2572	52.48	58.335	5.855	2.11666e+06	4.48e-05	0.0159435	Cys-RA
FBtr0082629	540	600	65.645	76.725	11.08	139345	4.47e-05	0.0159435	Desat1-RB
FBtr0339423	55	43	58.5	116.46	57.96	613.5	4.7e-05	0.0164072	Pal1-RD
FBtr0072634	297	988	50.17	43.2	-6.97	169504	4.84e-05	0.0165492	LysD-RA
FBtr0305795	1652	3602	45.5	48.85	3.35	2768538	5.13e-05	0.0172238	AttC-RB
FBtr0078012	830	1129	69.425	81.27	11.845	419648	7.77e-05	0.0250917	CG3662-RA
FBtr0078825	1095	1578	74.41	83.865	9.455	786371	7.69e-05	0.0250917	rtp-RA
FBtr0076807	251	329	48.54	63.7	15.16	33429	8.46e-05	0.0255153	PGRP-SD-RA
FBtr0075813	7	22	156.37	67.925	-88.445	146	8.46e-05	0.0255153	Liprin-beta-RB
FBtr0336703	43	55	53.87	114.37	60.5	633	8.48e-05	0.0255153	beta-Man-RG
FBtr0343030	1397	2012	46.69	49.74	3.05	1294061	8.19e-05	0.0255153	Idgf4-RC
FBtr0333324	413	610	97.97	112.695	14.725	107894	9.73e-05	0.0287678	Atpalpha-RJ
FBtr0085714	567	520	67.3	80.06	12.76	127341	0.000103	0.0299483	Sap-r-RB
FBtr0331238	1437	1930	50.7	54.205	3.505	1.27988e+06	0.000129	0.0363585	Rack1-RC
FBtr0340066	1872	2023	41.865	45.32	3.455	1.7593e+06	0.000129	0.0363585	Idgf6-RB
FBtr0078204	154	206	59.025	76.915	17.89	12130	0.000134	0.0370038	CG32425-RB
FBtr0346060	374	542	97.35	107.765	10.415	86378.5	0.000142	0.0386785	Lsd-2-RF
FBtr0452079	498	736	52.425	61.395	8.97	159952	0.000147	0.0393369	cathD-RB
FBtr0345933	2502	3953	51.83	54.46	2.63	4.66897e+06	0.000153	0.0393369	Bbd-RB
FBtr0079806	708	857	69.455	79.12	9.665	269692	0.000153	0.0393369	Aldh-RA
FBtr0340616	396	404	47.59	61.655	14.065	67606	0.000151	0.0393369	CG5162-RB
FBtr0071388	517	773	47.19	52.72	5.53	175073	0.000161	0.0404806	CG1468-RA
FBtr0071123	7398	10833	53.54	54.32	0.78	38755300	0.000162	0.0404806	CG2233-RA
FBtr0075375	1314	1295	60.405	67.27	6.865	779002	0.000189	0.0452494	retinin-RA
FBtr0330682	2543	3099	42.04	44.21	2.17	3.71301e+06	0.000188	0.0452494	RpS2-RB
FBtr0100289	577	776	104.15	113.345	9.195	197368	0.000192	0.0452494	ref(2)P-RB
FBtr0082902	335	373	38.83	48.69	9.86	52335.5	0.00019	0.0452494	CG9649-RA
FBtr0309256	244	248	57.23	74.98	17.75	24383.5	0.000196	0.0455779	Gel-RJ
FBtr0077543	209	584	67.57	83.45	15.88	50466.5	0.000202	0.0458115	CG31778-RA
FBtr0087654	355	423	49	61.19	12.19	63476.5	0.000202	0.0458115	BaraA2-RA
FBtr0321293	593	677	42.83	49.12	6.29	176601	0.000215	0.0481677	CG31705-RD
FBtr0088725	161	172	37.05	43.925	6.875	10601.5	0.00022	0.0485476	CG8586-RA
FBtr0335285	61	61	50.12	86.48	36.36	1145	0.000251	0.0547614	Pngl-RC
FBtr0071444	1073	945	53.11	58.58	5.47	459336	0.000264	0.0567942	CG17841-RA
FBtr0086280	26	28	98.66	204.74	106.08	153	0.000268	0.0570786	tapas-RB
FBtr0073229	188	250	60.15	84.36	24.21	18735	0.00028	0.0587669	CG1309-RA
FBtr0334686	4950	6158	49.5	51.555	2.055	14632438	0.000291	0.0604757	MtnA-RB
FBtr0112762	18	20	93.665	49.5	-44.165	304	0.000306	0.0612699	CG34456-RA
FBtr0077234	309	410	54.07	66.225	12.155	53384.5	0.000303	0.0612699	Mnr-RA
FBtr0113387	232	114	54.87	72.83	17.96	10064	0.000303	0.0612699	LpR2-RF
FBtr0305984	658	873	38.23	42.13	3.9	256404	0.000321	0.0628311	Idgf2-RB
FBtr0342945	300	409	45.545	57.16	11.615	51654	0.00032	0.0628311	Idgf3-RD
FBtr0077986	636	550	39.465	43.535	4.07	153843	0.000344	0.0666908	Iris-RA
FBtr0082854	131	215	82.96	104.04	21.08	10855.5	0.00035	0.0668226	sqd-RA
FBtr0452080	1200	1723	51.115	56.31	5.195	953592	0.000352	0.0668226	cathD-RC
FBtr0073275	24	29	169.5	89.66	-79.84	548	0.000364	0.0683151	Gad1-RB
FBtr0347599	14	14	124.795	214.585	89.79	20	0.00037	0.0685817	CG32052-RE
FBtr0076952	18	43	103.425	138.21	34.785	162	0.000385	0.0704517	velo-RC
FBtr0072625	122	190	83.235	109.005	25.77	8830.5	0.000388	0.0704517	CG13912-RA
FBtr0083964	4437	6116	40.35	42.42	2.07	13020590	0.000392	0.0704517	RpS20-RA
FBtr0308818	17	10	50.19	135.86	85.67	14	0.0004	0.0709043	CG8249-RC
FBtr0086633	465	451	38.92	44.54	5.62	90691.5	0.000402	0.0709043	CG15096-RB
FBtr0303099	332	420	47.155	60.64	13.485	59283	0.000418	0.0729907	BaraA1-RC
FBtr0345436	1105	1327	41.73	45.52	3.79	672572	0.000441	0.0735331	RpS2-RC
FBtr0306563	15	14	178.65	80.06	-98.59	186	0.000443	0.0735331	Ptpmeg-RK
FBtr0078173	43	73	48.59	82.89	34.3	953	0.00043	0.0735331	eRF1-RC
FBtr0091694	90	580	41.595	51.03	9.435	20094	0.00044	0.0735331	IM18-RA
FBtr0300200	324	292	66.96	91.61	24.65	39540.5	0.000431927	0.0735331	inaF-B-RA
FBtr0087386	4210	10221	46.335	47.47	1.135	2.07199e+07	0.000473	0.0777796	Mtk-RA
FBtr0077310	46	46	48.815	92.92	44.105	610.5	0.000482	0.0785773	GstT3-RA
FBtr0474143	40	38	69.43	123.755	54.325	411	0.000494	0.079844	CG31145-RG
FBtr0076599	15565	20778	75.58	78.04	2.46	158283702	0.000547	0.0875242	Arr2-RA
FBtr0073590	26	41	69.025	125.44	56.415	265	0.000578	0.0916597	CG10362-RA
FBtr0336843	56	82	65.815	98.135	32.32	1502.5	0.000585	0.0918572	Rpn3-RB
FBtr0086920	215	294	52.78	68.865	16.085	25974.5	0.000593	0.0918572	robl-RA
FBtr0084537	210	232	53.75	69.76	16.01	19757	0.000599	0.0918572	Pisd-RC
FBtr0071812	52	34	44.72	87.42	42.7	495	0.0006	0.0918572	CG5819-RB
FBtr0073040	1052	1310	53.825	61.18	7.355	632752	0.000631	0.095663	Hsp83-RA
FBtr0331932	6154	8433	49.14	50.12	0.98	2.50912e+07	0.000643	0.0959125	RpLP1-RB
FBtr0077365	80	98	69.965	105.435	35.47	2752	0.00064	0.0959125	CG12576-RA
FBtr0077572	901	845	46.07	49.62	3.55	344781	0.000652	0.0963653	CG3246-RA
FBtr0070347	133	157	46.78	61.54	14.76	8021.5	0.000677	0.0981778	PIG-K-RA
FBtr0089766	684	947	51.035	56.67	5.635	291988	0.000681	0.0981778	Cyp6d5-RA
FBtr0344446	51	67	105.85	134.58	28.73	1082	0.000672	0.0981778	CG17162-RH
FBtr0085094	968	1414	51.67	57.96	6.29	628550	0.000709	0.10138	SPARC-RA
FBtr0083609	23	26	49.03	109.055	60.025	130	0.000736	0.104459	mTerf5-RA
FBtr0084317	426	468	47.825	54.625	6.8	86728.5	0.000781	0.109815	Nepl15-RA
FBtr0346539	76	111	73.085	104.82	31.735	3000	0.000811	0.113203	Hsp26-RB
FBtr0082691	257	285	41.3	47.2	5.9	30568.5	0.000884	0.120266	Cyp304a1-RA
FBtr0331237	1066	1241	51	54.41	3.41	608440	0.000889	0.120266	Rack1-RB
FBtr0089254	41	52	111.44	163.48	52.04	635.5	0.000877	0.120266	MED26-RA
FBtr0333579	34	74	102.785	149.995	47.21	755	0.000887	0.120266	hzg-RB
FBtr0075076	338	642	56.605	71.42	14.815	94568	0.000942	0.125478	CG3902-RA
FBtr0089052	1217	1317	45.83	49.77	3.94	740526	0.00094	0.125478	nec-RA
FBtr0344529	51	74	63.77	96.385	32.615	1229	0.000957	0.126455	CG45085-RA
FBtr0309869	690	893	76.22	85.42	9.2	278431	0.00100883	0.132331	P5CS-RB
FBtr0346042	58	76	70.74	102.3	31.56	1472	0.00102032	0.132789	parvin-RB
FBtr0079073	264	333	43.955	54.38	10.425	37085.5	0.00102979	0.132789	TotM-RA
FBtr0084846	98	140	97.905	126.87	28.965	5144.5	0.00103516	0.132789	alrm-RA
FBtr0087533	40	25	59.515	111.63	52.115	257	0.00107597	0.135046	CG8468-RA
FBtr0301272	29	51	117.04	58.64	-58.4	1067	0.0010651	0.135046	DnaJ-60-RC
FBtr0113384	67	50	68.3	102.045	33.745	1081	0.0010754	0.135046	LpR2-RC
FBtr0080587	345	478	45.15	51.07	5.92	71472	0.00109983	0.137055	Cyp28a5-RA
FBtr0081439	281	283	43.45	52.62	9.17	33485.5	0.00118212	0.146264	Mtp-RA
FBtr0076510	522	534	34.09	37.285	3.195	123322	0.00119744	0.147117	GNBP3-RA
FBtr0083091	50	66	89.5	115.375	25.875	1070	0.00123493	0.150661	Hibch-RB
FBtr0345753	217	306	59.44	74.95	15.51	27706	0.00125213	0.1517	Sec61alpha-RB
FBtr0336730	18	18	188.26	97.485	-90.775	264	0.00132128	0.158972	HnRNP-K-RF
FBtr0300823	553	763	52.1	59.5	7.4	189176	0.00136203	0.162753	CG17549-RD
FBtr0433499	1336	1830	59.39	57.96	-1.43	1303653	0.00138801	0.164729	mt:ND1-RB
FBtr0074718	35	52	51.22	112.885	61.665	544	0.00155755	0.183602	Pfrx-RH
FBtr0346264	306	270	39.435	46.22	6.785	35009	0.00157186	0.184045	frma-RG
FBtr0084275	43	46	67.66	107.895	40.235	605	0.00164038	0.190385	loco-RB
FBtr0074893	122	174	54.48	71.615	17.135	8335	0.00166966	0.190385	Rpn1-RA
FBtr0339594	773	948	42.78	46.035	3.255	334163	0.00166769	0.190385	sta-RF
FBtr0082116	53	91	132.12	178.17	46.05	1652	0.00166626	0.190385	mura-RA
FBtr0087941	128	203	54.63	65.63	11	10331	0.00170192	0.192803	CG8818-RA
FBtr0075042	360	409	54.615	61.9	7.285	63995	0.00174094	0.194695	CG18135-RA
FBtr0082596	55	90	43.93	60.14	16.21	1706	0.00173903	0.194695	Scgbeta-RA
FBtr0473588	409	529	54.59	61.5	6.91	95310	0.00176085	0.195668	Mal-B2-RF
FBtr0080863	271	387	49.93	58.7	8.77	44945	0.00179492	0.195714	Idgf3-RB
FBtr0113215	158	202	84.645	105.275	20.63	12895.5	0.00177857	0.195714	Phyhd1-RB
FBtr0331619	20	24	45.465	85.94	40.475	107	0.00178984	0.195714	CG17928-RB
FBtr0332597	646	776	66.165	75	8.835	226697	0.00189388	0.20047	Aldh-RB
FBtr0300321	28	14	77.275	115.215	37.94	79	0.00188092	0.20047	Os-C-RC
FBtr0075161	96	134	55.08	81.325	26.245	4883.5	0.001866	0.20047	CG5567-RA
FBtr0074145	7	31	47.19	106.17	58.98	30	0.001896	0.20047	eIF5-RB
FBtr0304157	251	261	42.3	55.92	13.62	27545.5	0.00185232	0.20047	CG13607-RC
FBtr0072209	84	169	109.605	93.19	-16.415	8798	0.00193285	0.202788	Orcokinin-RA
FBtr0346541	19	29	56.12	92.87	36.75	128	0.00194116	0.202788	Hsp27-RB
FBtr0075648	856	979	45.19	49.88	4.69	383954	0.00196092	0.203633	Pdi-RA
FBtr0303486	40	38	63.545	110.745	47.2	450	0.00197498	0.203879	CG42788-RB
FBtr0333845	391	469	36.75	41.41	4.66	80486.5	0.00201258	0.206538	CG9451-RB
FBtr0076654	38	34	56.185	100.03	43.845	372	0.00203552	0.20767	GstO2-RA
FBtr0345537	32	27	55.12	106.2	51.08	229	0.00206349	0.2093	CG9304-RB
FBtr0333891	94	144	42.695	65.69	22.995	5169	0.00207945	0.2097	SrpRbeta-RB
FBtr0345442	1030	1907	61.345	67.08	5.735	914724	0.00212224	0.212785	CG10570-RC
FBtr0077714	199	311	58.65	77.35	18.7	25961	0.00214434	0.213494	Bacc-RA
FBtr0300501	6	6	153.475	82.355	-71.12	36	0.0021645	0.213494	ana-RB
FBtr0076252	84	99	68.955	92.62	23.665	3062.5	0.00216602	0.213494	Aps-RC
FBtr0078056	973	1400	53.17	56.205	3.035	630869	0.00221462	0.216996	RpLP1-RA
FBtr0085387	21	34	60.27	119.21	58.94	180	0.00223057	0.216996	rdog-RB
FBtr0070800	246	319	42.94	50.91	7.97	33356	0.00223887	0.216996	RpL35-RB
FBtr0306388	10	25	56.4	106.5	50.1	41	0.00229613	0.221316	larp-RF
FBtr0305897	31	41	54.21	123.41	69.2	368	0.00239373	0.229456	Sdc-RG
FBtr0080885	17	17	73.15	111.77	38.62	56	0.0024372	0.231084	grp-RC
FBtr0087071	29	29	98	153.57	55.57	225	0.00242535	0.231084	CG8910-RA
FBtr0331744	18	20	84.045	157.09	73.045	76	0.00247935	0.23381	bbx-RD
FBtr0080229	17	21	44.18	115.31	71.13	75	0.00249573	0.234089	Idua-RA
FBtr0336741	5	7	121.31	39.43	-81.88	35	0.00252525	0.234486	CG3358-RG
FBtr0100076	11	8	109.2	187.075	77.875	9	0.00254029	0.234486	CG34021-RA
FBtr0083781	20	43	57.44	103.2	45.76	225	0.00253136	0.234486	Nup58-RA
FBtr0306389	27	26	49.79	107.105	57.315	181	0.00256347	0.235381	larp-RG
FBtr0335127	36	51	63.94	98.25	34.31	568	0.0025949	0.237019	aph-1-RB
FBtr0077426	12	26	148.185	97.71	-50.475	252	0.00270819	0.246078	Atet-RA
FBtr0075162	10	11	109.785	30.15	-79.635	98	0.00276467	0.248704	CG5577-RA
FBtr0086909	124	157	79.655	101.79	22.135	7710	0.00277487	0.248704	CG10939-RA
FBtr0079062	758	606	48.015	53.185	5.17	208052	0.00277985	0.248704	Cyp28d1-RA
FBtr0307036	43	42	38.59	53.05	14.46	564	0.0029262	0.257178	TotM-RB
FBtr0071541	664	1101	61.2	66.68	5.48	334692	0.00294707	0.257178	CG10527-RA
FBtr0072403	764	743	48.305	54.2	5.895	258710	0.00294331	0.257178	CG2736-RA
FBtr0088385	56	59	48.58	71.3	22.72	1120	0.00293919	0.257178	Pal1-RA
FBtr0070283	86	149	53.375	83.89	30.515	4914	0.00294828	0.257178	CG3740-RA
FBtr0089591	43	44	63.29	120.82	57.53	596	0.00300572	0.26012	spin-RC
FBtr0080047	100	111	66.89	99.06	32.17	4236.5	0.00302673	0.26012	CG5355-RA
FBtr0479790	154	224	49.335	57.66	8.325	14151.5	0.00301588	0.26012	CG16989-RD
FBtr0080510	9	11	91.19	154.85	63.66	10	0.00304681	0.260562	kuz-RB
FBtr0085906	7	10	56.16	125.765	69.605	6	0.00308515	0.262554	tsh-RA
FBtr0301317	93	180	124.8	156.795	31.995	6544	0.00315006	0.266777	Eaat2-RD
FBtr0301417	606	866	105.655	117.785	12.13	238772	0.0032438	0.272074	IA-2-RD
FBtr0344793	1131	1628	53.19	55.48	2.29	860038	0.00323406	0.272074	RpL5-RH
FBtr0077088	20	18	142.64	88.195	-54.445	281	0.00330183	0.274261	mthl2-RB
FBtr0074717	25	48	78.69	123.295	44.605	347	0.00333276	0.274261	Pfrx-RB
FBtr0084283	324	368	61.795	75.5	13.705	51910.5	0.00332154	0.274261	AdipoR-RC
FBtr0088587	267	322	68.59	83.73	15.14	36945	0.00329803	0.274261	VhaAC45-RB
FBtr0303572	47	35	96.45	139.26	42.81	509.5	0.00339305	0.277912	Ucp4A-RB
FBtr0086171	325	458	59.68	72.59	12.91	65305.5	0.00345355	0.281545	Tsp42Ea-RA
FBtr0071733	12	12	109.51	164.575	55.065	21	0.00354984	0.288049	CG13494-RA
FBtr0080354	12	13	205.445	153.71	-51.735	132	0.0036141	0.291905	CG17010-RA
FBtr0305317	132	144	105.02	122.225	17.205	7577	0.00363302	0.291915	CG30345-RB
FBtr0074563	38	54	38.835	58.355	19.52	659	0.00365764	0.291915	CG6290-RA
FBtr0077767	24	32	50.625	88.51	37.885	208	0.00366441	0.291915	Eogt-RA
FBtr0344387	22	12	39.585	81.825	42.24	51	0.00371952	0.294958	CG10035-RB
FBtr0110964	10	14	56.63	149.02	92.39	20	0.00375044	0.296064	Hsf-RB
FBtr0346100	616	860	58.71	65.88	7.17	241494	0.00377806	0.296901	Vha13-RB
FBtr0345818	177	424	140.88	129.495	-11.385	43132	0.00385288	0.301423	CG16926-RB
FBtr0339438	102	147	86.495	105.97	19.475	5883	0.00389065	0.301792	CG1440-RD
FBtr0081138	44	26	69.025	108.545	39.52	334	0.0038922	0.301792	CG31793-RA
FBtr0310030	81	86	49.59	76.1	26.51	2583	0.0039723	0.306641	cbt-RC
FBtr0072109	103	591	47.82	54.3	6.48	25036.5	0.00403167	0.307146	CG10332-RA
FBtr0112444	72	102	51.22	69.325	18.105	2730	0.00401592	0.307146	CG34250-RA
FBtr0077515	9	12	45.22	173.915	128.695	13	0.00399939	0.307146	CG3407-RA
FBtr0087638	306	472	66.74	78.56	11.82	63415	0.00405217	0.307366	CG6357-RA
FBtr0083371	187	208	41.69	49.545	7.855	16202	0.00417463	0.30744	Irc-RA
FBtr0304021	220	223	54.25	67.33	13.08	20665	0.00412647	0.30744	Cp1-RD
FBtr0082460	11	7	73.41	135.54	62.13	8	0.00414781	0.30744	CG6790-RA
FBtr0076106	28	45	133.11	80.23	-52.88	883	0.0041765	0.30744	CG32091-RB
FBtr0086625	198	250	45.4	63.825	18.425	20847	0.0041369	0.30744	Jheh1-RA
FBtr0080834	36	32	58.73	99.835	41.105	342	0.00411805	0.30744	CG4278-RA
FBtr0077574	29	38	50.78	88.635	37.855	324	0.0041537	0.30744	gkt-RA
FBtr0346635	24	23	85.195	126.4	41.205	141	0.00420512	0.308246	Rab32-RI
FBtr0088006	94	123	47.54	36.46	-11.08	7092.5	0.00422914	0.30871	RpS11-RB
FBtr0084106	95	121	106.42	128.81	22.39	4446.5	0.00433846	0.309438	e-RA
FBtr0299873	5	6	68.45	114.645	46.195	0	0.004329	0.309438	CG31609-RB
FBtr0088083	466	571	50.52	58.32	7.8	119330	0.00426007	0.309438	wal-RB
FBtr0089422	2430	3309	42.18	43.69	1.51	3.84343e+06	0.00431572	0.309438	RpS7-RA
FBtr0114451	11	15	67.48	153.79	86.31	27	0.00431052	0.309438	CG10353-RC
FBtr0333201	11	10	97.36	174.915	77.555	14	0.00434555	0.309438	Rox8-RG
FBtr0300895	292	418	70.375	84.81	14.435	53369.5	0.00440387	0.309798	glob1-RE
FBtr0088013	1263	1660	99.6	104.595	4.995	983885	0.00437936	0.309798	Oda-RA
FBtr0347405	416	424	57	62.29	5.29	78177.5	0.00439671	0.309798	Fatp1-RB
FBtr0087841	13	14	91.32	139.485	48.165	32	0.00452863	0.313096	Iswi-RA
FBtr0074830	75	117	49.61	70.04	20.43	3321	0.00454589	0.313096	Clc-RA
FBtr0299968	1496	1546	42.875	44.665	1.79	1087670	0.00453503	0.313096	CG42369-RA
FBtr0072799	28	36	73.785	105.875	32.09	294	0.00457933	0.313096	drpr-RB
FBtr0074900	16	37	166.91	93.36	-73.55	443	0.00453432	0.313096	CG7646-RA
FBtr0346268	101	180	79.67	101.05	21.38	7237	0.00459432	0.313096	Cyp4g15-RC
FBtr0071853	10	10	171.4	55.845	-115.555	88	0.00458639	0.313096	CG3927-RA
FBtr0072549	17	17	140.35	69	-71.35	227.5	0.00448584	0.313096	CG1233-RA
FBtr0345369	98	59	82.495	89.5	7.005	2110	0.00467289	0.31596	Abl-RJ
FBtr0086602	6	7	119.555	205.23	85.675	2	0.00466201	0.31596	Vha100-3-RA
FBtr0073073	587	2205	49.57	53.08	3.51	598112	0.00470879	0.31596	Drs-RA
FBtr0089434	58	67	66.815	108.17	41.355	1371.5	0.00470198	0.31596	Sam-S-RI
FBtr0304668	10	16	196.935	159.865	-37.07	134	0.00480689	0.320402	CG31161-RB
FBtr0301540	156	209	82.87	103.73	20.86	13490	0.00481173	0.320402	Rtnl1-RJ
FBtr0310086	33	56	64.42	114.72	50.3	592	0.00486558	0.321109	Zasp52-RL
FBtr0076424	2195	2711	40.04	41.83	1.79	2836367	0.00484863	0.321109	RpS9-RB
FBtr0300354	14	15	68.5	104.24	35.74	40	0.00487756	0.321109	CG15635-RB
FBtr0331208	15	19	73.38	126	52.62	61	0.00496283	0.32384	Pi3K21B-RE
FBtr0333568	8	11	113.175	44.12	-69.055	77	0.00497473	0.32384	CG11586-RB
FBtr0303874	714	744	51.825	56.395	4.57	243018	0.00494144	0.32384	Apoltp-RC
FBtr0087004	30	42	36.87	62.17	25.3	384	0.00504553	0.327228	Amy-p-RA
FBtr0088074	516	1042	74.935	87.115	12.18	245432	0.00510797	0.327624	Tret1-1-RB
FBtr0343656	90	38	73.845	107.12	33.275	1172.5	0.0051001	0.327624	nur-RB
FBtr0084125	36	35	37.915	56.21	18.295	386	0.0051021	0.327624	CG5849-RA
FBtr0343418	95	82	73.16	100.475	27.315	2943.5	0.00514764	0.327867	lectin-28C-RC
FBtr0088196	17	28	64.35	131.915	67.565	118	0.00514936	0.327867	metro-RA
FBtr0302981	17	26	60.85	117.71	56.86	108	0.00519784	0.329306	CG42709-RB
FBtr0077982	100	163	48.315	63.12	14.805	6476.5	0.0052097	0.329306	CG5080-RA
FBtr0087845	21	30	83.96	130.14	46.18	169	0.00535738	0.337418	ZnT49B-RA
FBtr0070723	142	167	49.115	70.18	21.065	9679	0.00540158	0.338544	CG6903-RA
FBtr0083171	33	23	174.29	214.08	39.79	212	0.00541407	0.338544	CG5614-RA
FBtr0077425	174	238	67.825	86.675	18.85	17386.5	0.00543428	0.338594	bdl-RA
FBtr0332843	27	39	46.56	105.14	58.58	313	0.00547093	0.339665	ben-RD
FBtr0332653	9	8	73.12	144.19	71.07	8	0.00551213	0.339805	FoxK-RO
FBtr0074865	5	11	208.76	173.89	-34.87	51	0.00549451	0.339805	CG7335-RA
FBtr0339619	102	71	36.495	45.41	8.915	2722	0.00555912	0.340296	CG4408-RB
FBtr0301741	27	59	73.66	45.68	-27.98	1095	0.00555536	0.340296	CG42586-RB
FBtr0334080	54	83	71.545	122.43	50.885	1612	0.00563415	0.343242	drpr-RF
FBtr0332966	4253	6022	49.03	50.23	1.2	1.23959e+07	0.00564659	0.343242	eEF2-RD
FBtr0072203	357	442	74.64	89.42	14.78	69955	0.00583638	0.347513	Phm-RA
FBtr0082553	22	21	176.44	152.04	-24.4	345	0.00582185	0.347513	CG14739-RA
FBtr0077674	10	10	70.625	140.35	69.725	13	0.00579536	0.347513	Chd1-RA
FBtr0071540	68	141	64.54	100.19	35.65	3662	0.00573943	0.347513	Treh-RF
FBtr0073082	73	91	101.76	71.04	-30.72	4156	0.00578871	0.347513	CG14969-RA
FBtr0081221	403	549	44.41	53.46	9.05	99067	0.00583612	0.347513	CG17549-RA
FBtr0308352	17	36	131.83	179.135	47.305	161	0.00589609	0.349733	Swt1-RC
FBtr0343403	77	124	81.72	107.155	25.435	3670	0.00591375	0.349733	Herp-RC
FBtr0088415	316	439	76.915	89.39	12.475	61233	0.0059674	0.351714	14-3-3zeta-RE
FBtr0307394	12	13	43.06	91.07	48.01	27	0.00601729	0.35346	CG33969-RC
FBtr0302612	82	98	89.525	118.265	28.74	3062	0.00606045	0.353859	drongo-RH
FBtr0335417	10	22	160.49	212.98	52.49	42	0.00606465	0.353859	GluClalpha-RI
FBtr0345627	1191	1883	47.44	50.37	2.93	1.0556e+06	0.00610821	0.354175	eEF1beta-RC
FBtr0334627	1187	1417	86.52	95	8.48	788598	0.00611066	0.354175	apolpp-RB
FBtr0085293	16	11	57.595	139.93	82.335	32	0.00616781	0.356304	mIF2-RA
FBtr0074179	38	38	71.02	118.49	47.47	458	0.00619222	0.356533	Chc-RA
FBtr0310539	37	50	189.33	228.29	38.96	606	0.00624788	0.358554	CG11360-RC
FBtr0077389	87	132	67.68	84.77	17.09	4487.5	0.00627715	0.359053	CG3008-RA
FBtr0083154	424	591	58.055	62	3.945	112728	0.00638004	0.363746	AOX1-RA
FBtr0337060	1015	1039	44.04	45.93	1.89	490654	0.0064039	0.363917	Irc-RB
FBtr0081869	48	57	76.72	124.21	47.49	944	0.00644633	0.365139	CG11737-RA
FBtr0308065	66	40	56.87	94.83	37.96	902	0.00650543	0.365417	lectin-28C-RB
FBtr0074991	17	16	37.3	130.685	93.385	60	0.00653502	0.365417	Mettl5-RA
FBtr0080222	735	1019	49.41	53.78	4.37	345992	0.00648472	0.365417	CG6287-RA
FBtr0077219	645	318	46	48.695	2.695	91514	0.00653083	0.365417	whe-RA
FBtr0076530	2863	3296	85.85	88.435	2.585	4.52929e+06	0.00663641	0.368723	CG13315-RA
FBtr0071583	33	38	78.83	132.475	53.645	391	0.00662799	0.368723	Lapsyn-RA
FBtr0340343	853	1115	75.6	81.45	5.85	441649	0.00665764	0.368728	His3.3B-RE
FBtr0339345	789	778	39.73	42.82	3.09	282652	0.00673414	0.371784	CG8586-RC
FBtr0087882	15	22	44.89	103.24	58.35	77	0.00679432	0.373923	CG8785-RB
FBtr0071393	149	188	46.63	52.23	5.6	11602.5	0.00682443	0.374399	Idgf4-RA
FBtr0330644	67	62	52.77	72.575	19.805	1504	0.00696023	0.380653	CG31974-RC
FBtr0072540	8	21	35.48	69.93	34.45	30	0.00700815	0.381992	CG12483-RA
FBtr0301014	27	50	85.43	105.405	19.975	422	0.00702851	0.381992	CG34039-RB
FBtr0345987	103	203	75.11	93.39	18.28	8485.5	0.00711368	0.384227	GIIIspla2-RC
FBtr0111032	58	58	86.495	133.85	47.355	1194	0.00710655	0.384227	ps-RK
FBtr0080052	39	47	33.08	52	18.92	606	0.0071639	0.385745	CG33303-RA
FBtr0081977	15	23	55.04	131.73	76.69	82	0.0071932	0.386131	Ibf1-RA
FBtr0082512	63	218	88.81	109.82	21.01	5340.5	0.00722913	0.38687	Hsp70Aa-RA
FBtr0307509	64	38	44.075	59.78	15.705	828	0.00731792	0.388927	CG32191-RB
FBtr0078369	134	180	65.195	81.905	16.71	9926	0.00733446	0.388927	VhaM9.7-b-RA
FBtr0331505	9	15	118.57	155.36	36.79	22	0.00729036	0.388927	hbt-RD
FBtr0345902	24	37	32.715	59.86	27.145	262	0.0073717	0.389218	Alp9-RB
FBtr0078439	12	17	86.065	134.12	48.055	41	0.00738457	0.389218	CycH-RA
FBtr0088720	79	107	71.19	110.17	38.98	3254.5	0.00743407	0.389474	CG14767-RB
FBtr0088520	11	12	80.38	46.305	-34.075	110	0.00742315	0.389474	Alp6-RA
FBtr0333416	400	535	48.285	59.19	10.905	96077.5	0.00751086	0.389696	Acer-RB
FBtr0304726	30	48	114.815	143.61	28.795	459	0.0074616	0.389696	crb-RC
FBtr0347009	328	453	73.34	82.91	9.57	65980.5	0.00756524	0.389696	l(1)G0289-RC
FBtr0085162	13	15	75.09	127.7	52.61	39	0.00754479	0.389696	CG5938-RC
FBtr0083582	78	96	55.66	86.895	31.235	2861	0.00757234	0.389696	CG7675-RB
FBtr0080705	16	18	63.58	119.585	56.005	66	0.00749515	0.389696	stc-RB
FBtr0083266	14	32	132.49	79.24	-53.25	336	0.0077721	0.397631	Zip89B-RA
FBtr0330732	34	57	140.8	173.62	32.82	644	0.00776404	0.397631	sli-RD
FBtr0089188	378	493	87.78	101.75	13.97	83429	0.00807677	0.398803	apolpp-RA
FBtr0076389	176	222	39.2	45.265	6.065	16528	0.00832435	0.398803	CG18180-RA
FBtr0075081	61	97	73.33	96.73	23.4	2217.5	0.00817777	0.398803	Indy-RB
FBtr0075033	55	79	55.12	82.14	27.02	1588	0.0082553	0.398803	Naxd-RA
FBtr0074086	165	234	44.16	63.8	19.64	16288	0.00783788	0.398803	CCT6-RA
FBtr0087739	196	251	44.545	55.42	10.875	21020.5	0.0083052	0.398803	CG17059-RA
FBtr0339648	10608	13582	41.8	42.185	0.385	70608408	0.00794604	0.398803	Yp2-RB
FBtr0306694	6	8	67.22	139.315	72.095	4	0.00799201	0.398803	mtd-RV
FBtr0300668	46	27	75.79	111.35	35.56	389	0.00816332	0.398803	CG42521-RA
FBtr0088406	15	6	123.12	60.95	-62.17	78	0.0083665	0.398803	egr-RB
FBtr0081303	277	322	49.37	58.345	8.975	39027	0.00835629	0.398803	CG10680-RA
FBtr0087437	486	2074	65.38	75.045	9.665	465108	0.00803965	0.398803	AttA-RA
FBtr0100148	37	64	207.04	173.115	-33.925	1561	0.00795961	0.398803	CaMKII-RG
FBtr0304705	22	19	46.74	97.18	50.44	107	0.0079626	0.398803	Prat-RB
FBtr0088863	492	437	46.095	51.12	5.025	96719.5	0.00825774	0.398803	Odc1-RA
FBtr0084368	41	54	67.35	114.675	47.325	755	0.00826274	0.398803	CenB1A-RA
FBtr0087983	35	37	121.9	72.71	-49.19	883	0.00810511	0.398803	Smyd4-4-RA
FBtr0080700	15	14	74.69	112.915	38.225	44	0.00827993	0.398803	Su(H)-RA
FBtr0273322	53	45	54	38.32	-15.68	1563	0.00834627	0.398803	Mal-A6-RC
FBtr0072061	1233	1910	51.8	55.805	4.005	1.11174e+06	0.00810265	0.398803	levy-RA
FBtr0333753	13	19	55.52	106.57	51.05	54	0.00810918	0.398803	Tlk-RM
FBtr0340292	23	19	80.17	153.67	73.5	113	0.00796821	0.398803	jub-RE
FBtr0085153	8	6	45.505	59.68	14.175	4	0.00799201	0.398803	CG17192-RA
FBtr0343161	9	8	117.72	194.365	76.645	9	0.00789798	0.398803	CG13766-RB
FBtr0075056	11	16	117.55	59.085	-58.465	142	0.00828984	0.398803	HipHop-RA
FBtr0335149	116	151	72.2	101.96	29.76	7110.5	0.00845607	0.401974	TM9SF2-RB
FBtr0087042	579	692	64.85	73.06	8.21	183188	0.0085139	0.402296	CG6426-RA
FBtr0071782	90	119	41.905	66.38	24.475	4217	0.00860222	0.402296	Alp2-RA
FBtr0074660	27	30	87.12	143.39	56.27	240	0.0085622	0.402296	CG6961-RA
FBtr0079797	539	738	80.21	89.51	9.3	181760	0.00849038	0.402296	Ggamma30A-RC
FBtr0330708	11	11	77.46	169.04	91.58	20	0.00862425	0.402296	Mef2-RH
FBtr0299508	45	83	68.69	90.26	21.57	1340	0.00853758	0.402296	CG42246-RA
FBtr0070312	19	36	75.35	100.455	25.105	193	0.00857822	0.402296	CG14805-RA
FBtr0087455	27	14	43.83	77.515	33.685	93	0.00865042	0.402441	Cyp6a8-RA
FBtr0082370	6035	7892	51.65	52.56	0.91	2.31973e+07	0.00871088	0.404175	RpS25-RB
FBtr0303434	27	36	86.08	164.09	78.01	297	0.00884324	0.409229	aPKC-RA
FBtr0345332	2051	2596	50.1	48.21	-1.89	2781045	0.00886984	0.409373	RpL36A-RB
FBtr0332145	32	56	92.18	60.395	-31.785	1198	0.0089161	0.410423	CG8539-RB
FBtr0078823	391	507	69.85	81.28	11.43	89083.5	0.00921859	0.413438	CtsF-RA
FBtr0083839	14	10	85.47	127.855	42.385	25	0.00916993	0.413438	Regnase-1-RA
FBtr0085297	80	68	80.65	64.03	-16.62	3398	0.00913933	0.413438	Gfat2-RA
FBtr0078989	191	239	86.5	73.7	-12.8	26162	0.00915771	0.413438	Dsk-RA
FBtr0303031	38	70	76.07	109.195	33.125	924	0.00908817	0.413438	P5CDh1-RE
FBtr0084281	10	12	50.395	105.36	54.965	20	0.00919942	0.413438	sit-RA
FBtr0088467	111	99	47.31	56.46	9.15	4346	0.00901102	0.413438	CG1773-RA
FBtr0085473	74	96	55.165	70.97	15.805	2722.5	0.00917317	0.413438	CIA30-RA
FBtr0079800	45	62	70	109.895	39.895	981.5	0.00915209	0.413438	Eaat1-RB
FBtr0308239	51	60	98.64	123.64	25	1089	0.00914583	0.413438	Synj-RC
FBtr0072985	69	148	68.38	88.395	20.015	3984.5	0.00925111	0.413833	CG32485-RA
FBtr0335488	117	134	53.72	61.73	8.01	6346.5	0.00931577	0.414118	Tep2-RG
FBtr0085553	11	14	148.44	211.385	62.945	29	0.009312	0.414118	Axn-RA
FBtr0078060	105	149	51.25	60.46	9.21	6323	0.00932869	0.414118	shv-RA
FBtr0085852	63	65	60.19	76.42	16.23	1502	0.00938892	0.415734	Rift-RA
FBtr0300907	28	29	141.24	92.46	-48.78	569	0.00948961	0.415969	CG2082-RH
FBtr0345806	43	71	63.4	91.93	28.53	1082	0.00943873	0.415969	Capr-RB
FBtr0113744	166	309	54.585	60	5.415	21945.5	0.00946966	0.415969	RpL15-RC
FBtr0113414	17	32	106.83	61.97	-44.86	396	0.00948613	0.415969	CG31809-RB
FBtr0074058	218	338	90.905	103.92	13.015	32053	0.00961819	0.420549	Pis-RA
FBtr0308333	252	650	60.195	71.31	11.115	72813	0.00964978	0.420875	RpL15-RF
FBtr0076256	3078	3518	54.44	56.2	1.76	5.21473e+06	0.00972803	0.423199	CG18628-RA
FBtr0113751	37	37	94.44	131.08	36.64	445	0.0097723	0.423199	scro-RA
FBtr0087263	13	12	65.69	133.7	68.01	30	0.00977583	0.423199	CG8388-RA
FBtr0331848	19	25	150.35	97.9	-52.45	347	0.00980473	0.423399	Ae2-RM
FBtr0308087	26	42	137.39	76.91	-60.48	751	0.00985823	0.424659	CG1674-RL
FBtr0339306	402	579	49.65	56.41	6.76	105120	0.00989292	0.425103	Tom7-RB
FBtr0330061	10	13	60.375	139.58	79.205	23	0.0100611	0.430733	Ist1-RB
FBtr0085463	3423	4816	40.78	41.455	0.675	7968798	0.0100733	0.430733	Obp99c-RA
FBtr0339941	5	7	210.04	144.12	-65.92	33	0.010101	0.430861	CG13527-RB
FBtr0073105	36	44	76.56	51.67	-24.89	1058	0.0102392	0.432525	CG32271-RA
FBtr0344454	15	17	108.29	60.84	-47.45	196	0.0102326	0.432525	Mettl5-RD
FBtr0081054	52	80	62.8	76.385	13.585	1528	0.0102167	0.432525	Acp36DE-RA
FBtr0344977	47	38	92.79	148.455	55.665	602	0.0102371	0.432525	CG32017-RD
FBtr0077413	47	55	51.8	89.04	37.24	910	0.010332	0.432871	tank-RB
FBtr0344123	9	15	35.68	75.14	39.46	24	0.0103466	0.432871	CG45011-RA
FBtr0310075	23	28	95.34	50.27	-45.07	458	0.0103179	0.432871	NimC1-RB
FBtr0336680	33	36	219.64	127.85	-91.79	808	0.0103274	0.432871	St3-RC
FBtr0082687	35	42	113.79	132.765	18.975	484	0.0103871	0.433526	CG10126-RB
FBtr0085850	61	97	59.81	93.33	33.52	2241	0.0104458	0.433901	FeCH-RC
FBtr0340030	9	9	81.59	142	60.41	11	0.0104443	0.433901	retn-RD
FBtr0081363	172	241	47.895	53.33	5.435	17668.5	0.0105789	0.438187	CG2493-RA
FBtr0085393	590	851	48.365	51.48	3.115	231194	0.0105993	0.438187	eEF1gamma-RA
FBtr0087036	13	17	77.59	126.04	48.45	49	0.0106813	0.440533	IntS8-RA
FBtr0082778	88	114	86.8	113.155	26.355	3965	0.0107714	0.44292	TBC1D5-RA
FBtr0085551	30	34	113.745	158.735	44.99	320	0.0107899	0.44292	Tace-RA
FBtr0331185	5	8	99.4	72.355	-27.045	37	0.010878	0.445488	HemK1-RB
FBtr0085249	114	128	58.325	82.06	23.735	5912	0.0109238	0.446317	mino-RA
FBtr0089112	6	10	68.44	197.375	128.935	7	0.010989	0.447931	Crk-RC
FBtr0340462	45	37	85.5	106.33	20.83	559.5	0.0111076	0.449239	Usp16-45-RF
FBtr0335151	63	64	85.14	106.59	21.45	1489	0.0111241	0.449239	daw-RC
FBtr0332734	11	20	52.37	85.365	32.995	48	0.0111139	0.449239	mrva-RB
FBtr0433501	4604	6335	54.765	55.46	0.695	1.41691e+07	0.0111065	0.449239	mt:ND5-RB
FBtr0347149	28	39	84.755	135.22	50.465	346	0.0112092	0.45163	Octbeta2R-RG
FBtr0075108	10	10	85.14	138.78	53.64	16	0.0113297	0.455433	bora-RA
FBtr0071933	230	305	61.085	74.59	13.505	30594.5	0.0113775	0.456303	CG2852-RA
FBtr0076608	13	12	50	34.345	-15.655	125	0.0114301	0.457362	Jon66Ci-RA
FBtr0343411	3505	4542	45.79	47.535	1.745	7.69954e+06	0.0117579	0.458398	RpS28b-RB
FBtr0071942	14	18	123.275	58.775	-64.5	193	0.0115328	0.458398	nahoda-RA
FBtr0078599	10	8	68.48	114.045	45.565	12	0.011655	0.458398	Osi9-RA
FBtr0112355	56	70	43.205	67.655	24.45	1446	0.0116995	0.458398	CG34164-RB
FBtr0300309	18	21	58.865	95.39	36.525	99	0.0116897	0.458398	Sfp33A2-RA
FBtr0086665	43	127	97.54	73.91	-23.63	3433.5	0.0117931	0.458398	BomS3-RA
FBtr0077017	21	35	63.94	117	53.06	218	0.0116785	0.458398	D19B-RA
FBtr0084796	73	136	121.37	142.13	20.76	3911	0.0115678	0.458398	Smg6-RA
FBtr0100119	77	114	159.83	133.24	-26.59	5334	0.011727	0.458398	hig-RD
FBtr0077813	81	85	65.46	96.94	31.48	2662.5	0.0117942	0.458398	Der-1-RA
FBtr0071289	143	274	68.48	82.325	13.845	16638	0.0114958	0.458398	CCT2-RA
FBtr0300128	59	84	68.69	94.57	25.88	1862	0.0116062	0.458398	Cyp6a9-RB
FBtr0310652	111	134	54.35	79.86	25.51	6046	0.0117976	0.458398	Mnr-RD
FBtr0084832	9	6	108.2	199.255	91.055	6	0.011988	0.46069	rha-RA
FBtr0302379	13	10	58.1	115.625	57.525	24	0.012015	0.46069	Ugt37A3-RB
FBtr0307351	6	9	40.88	134.1	93.22	6	0.011988	0.46069	Zaf1-RB
FBtr0075542	69	110	66.52	87.265	20.745	2947	0.0120141	0.46069	fwe-RA
FBtr0081091	1889	2577	45.11	47.12	2.01	2326952	0.0119321	0.46069	RpS26-RC
FBtr0345950	27	37	124.85	154.19	29.34	314	0.0119062	0.46069	Mctp-RF
FBtr0073457	16	37	80.47	131.13	50.66	166	0.0121052	0.462502	hop-RA
FBtr0331454	37	54	72.37	103.735	31.365	688	0.0121153	0.462502	rost-RC
FBtr0330624	16	16	54.81	117.32	62.51	61	0.0121998	0.464417	Vang-RB
FBtr0072998	18	29	115.55	186.43	70.88	146	0.0122187	0.464417	PAN3-RK
FBtr0079865	37	74	53.31	91.525	38.215	968.5	0.0123417	0.467125	zf30C-RA
FBtr0304750	205	201	91.68	109.21	17.53	17644	0.0123435	0.467125	CG14762-RB
FBtr0073721	38	42	50.915	81.865	30.95	538	0.0124135	0.467716	CG2200-RA
FBtr0085475	5	10	52.27	124.5	72.23	5	0.012654	0.467716	Gnpnat-RA
FBtr0334981	5	10	122.17	203.04	80.87	5	0.012654	0.467716	pHCl-1-RN
FBtr0085589	12	14	53.425	120.055	66.63	35	0.012611	0.467716	spn-A-RA
FBtr0301645	13	19	185.33	133.26	-52.07	189	0.0126308	0.467716	Teh4-RB
FBtr0080511	11	19	47.89	116.67	68.78	46	0.0125562	0.467716	ics-RA
FBtr0076468	37	50	101.08	129.78	28.7	634	0.0126286	0.467716	Jarid2-RD
FBtr0112945	16	22	71.17	39.96	-31.21	261	0.0124792	0.467716	slmo-RC
FBtr0331628	27	31	48.93	97.11	48.18	258	0.0126261	0.467716	CG17264-RB
FBtr0088681	277	405	59.27	64.04	4.77	49779	0.0124782	0.467716	Pgi-RC
FBtr0078164	6	8	50.775	153.295	102.52	5	0.012654	0.467716	Cda5-RB
FBtr0089056	122	151	44.365	55.96	11.595	7595	0.0127424	0.469919	Cyp9b1-RA
FBtr0345611	803	442	48.72	51.465	2.745	162364	0.0128752	0.469919	CG16826-RB
FBtr0073407	348	409	56.605	71.14	14.535	63705.5	0.0128478	0.469919	CG1637-RC
FBtr0301467	19	25	106.68	58.15	-48.53	343	0.0128512	0.469919	LpR1-RH
FBtr0086126	48	55	55.12	99.59	44.47	943	0.0128078	0.469919	Mccc2-RA
FBtr0301837	182	215	84.62	106.31	21.69	16728.5	0.0127947	0.469919	Ppn-RE
FBtr0078153	20	15	86.615	116.59	29.975	75	0.0130159	0.474062	CG3164-RA
FBtr0346282	335	477	69.96	82.92	12.96	71731	0.0130707	0.475066	Ggamma30A-RJ
FBtr0088035	8002	11321	47.33	48.13	0.8	44348382	0.0131655	0.476525	eEF1alpha1-RA
FBtr0340614	23	24	59.17	100.58	41.41	159	0.0131646	0.476525	Ranbp21-RB
FBtr0087893	633	716	58.61	62.295	3.685	208919	0.0132116	0.476604	CG17739-RA
FBtr0080573	59	78	66	92.445	26.445	1730.5	0.0132223	0.476604	Adat1-RA
FBtr0336833	32	63	102.95	152.31	49.36	693	0.0132691	0.476836	hoe1-RH
FBtr0079098	36	56	50.335	70.65	20.315	698	0.0132834	0.476836	Cox11-RA
FBtr0300304	18	31	71.38	104.7	33.32	159.5	0.0135867	0.484829	Sfp24F-RA
FBtr0074152	108	151	53.885	63.88	9.995	6686.5	0.0135894	0.484829	ND-20-RB
FBtr0087105	4617	6062	42.73	43.365	0.635	1.36044e+07	0.0135427	0.484829	RpLP2-RA
FBtr0084669	82	87	56.19	71.72	15.53	2785	0.0139609	0.484998	Wsck-RA
FBtr0339720	181	122	80.58	69.9	-10.68	12875.5	0.0142034	0.484998	CG7910-RB
FBtr0335216	73	161	82.57	63.77	-18.8	7053.5	0.0141945	0.484998	CG4757-RB
FBtr0085723	1508	1881	52.09	54.35	2.26	1.34888e+06	0.0142336	0.484998	Npc2g-RA
FBtr0273279	30	34	49.655	92.475	42.82	327	0.0140784	0.484998	CG2680-RB
FBtr0331288	32	45	162.095	209.77	47.675	481	0.013694	0.484998	CG4887-RB
FBtr0300313	812	966	62.615	58.54	-4.075	418636	0.0142134	0.484998	Sfp60F-RA
FBtr0113087	31	51	136.13	175.48	39.35	533	0.0139852	0.484998	unc-104-RB
FBtr0086192	19	29	49.82	97.97	48.15	158	0.0136394	0.484998	CheB42b-RA
FBtr0080523	13	19	149.78	114.48	-35.3	188	0.0140633	0.484998	CG16957-RA
FBtr0331828	7	15	108.55	181.32	72.77	18	0.0137208	0.484998	Fum3-RB
FBtr0091445	24	20	72.66	118.395	45.735	135	0.0137746	0.484998	U3-55K-RA
FBtr0071338	67	97	73.32	98.08	24.76	2513.5	0.0138776	0.484998	su(r)-RC
FBtr0300910	98	115	85.39	117.04	31.65	4531	0.013837	0.484998	CG2082-RK
FBtr0300885	25	32	105.78	170.48	64.7	247	0.0141884	0.484998	Gyf-RG
FBtr0112726	7	6	123.56	166.49	42.93	4	0.013986	0.484998	CG34425-RA
FBtr0346716	237	402	58.54	71.985	13.445	42102	0.0140795	0.484998	Sumo-RB
FBtr0100655	49	160	59.29	75.46	16.17	3011	0.014178	0.484998	CG4456-RB
FBtr0334985	3767	5002	49.47	50.81	1.34	9131902	0.0136689	0.484998	RpL38-RB
FBtr0080171	41	54	66.56	97.33	30.77	779	0.0138625	0.484998	CG33129-RB
FBtr0081685	12	9	84.39	164.41	80.02	19	0.014214	0.484998	Taf1-RB
FBtr0083558	19	31	55.86	91.06	35.2	171	0.0139557	0.484998	MED17-RA
FBtr0333016	6	19	159.54	73.3	-86.24	95	0.0139017	0.484998	Cyp28c1-RB
FBtr0077604	15	23	77.15	123.73	46.58	90	0.0143312	0.487373	CG9663-RA
FBtr0346344	53	26	79.46	111.425	31.965	454	0.0144209	0.489345	Osi6-RB
FBtr0082583	437	593	43	47.07	4.07	118028	0.0144453	0.489345	Sccpdh2-RA
FBtr0330181	138	186	60.62	73.93	13.31	10795.5	0.0145127	0.490676	Pfdn6-RB
FBtr0085680	6	11	136.215	78.52	-57.695	57	0.0145443	0.490792	Rpt6R-RA
FBtr0299759	15	18	76.61	135.535	58.925	67	0.0146683	0.49402	ATP8A-RK
FBtr0332828	16	22	70.705	123.82	53.115	93	0.0147213	0.494851	CG43897-RK
FBtr0076664	17	29	88.52	113.6	25.08	139	0.0148911	0.49813	mkg-p-RA
FBtr0304692	29	38	70.85	117.415	46.565	358	0.014851	0.49813	Nup358-RB
FBtr0071344	218	271	50.075	53.17	3.095	25757	0.0149045	0.49813	Ost48-RA
FBtr0086690	9	11	162.41	60.97	-101.44	82	0.0150506	0.501025	CG5174-RB
FBtr0345601	61	67	74.19	95.85	21.66	1534	0.0151677	0.501025	foi-RD
FBtr0088831	11	12	173.23	82.495	-90.735	106	0.0150548	0.501025	PolZ1-RA
FBtr0073623	6	6	41.04	130.12	89.08	3	0.0151515	0.501025	Cyp318a1-RA
FBtr0112381	8	9	95.56	163.84	68.28	11	0.0152201	0.501025	CG34188-RA
FBtr0071580	77	107	69.78	92.11	22.33	3254	0.0152209	0.501025	Pu-RA
FBtr0079443	6	6	99.675	134.78	35.105	3	0.0151515	0.501025	chm-RA
FBtr0078009	15	22	68.17	113.445	45.275	86	0.0151676	0.501025	Dbp21E2-RA
FBtr0071091	350	400	58.725	65.8	7.075	62830	0.0154303	0.504733	spidey-RA
FBtr0306933	11	7	60.26	151.26	91	12	0.0153972	0.504733	M7BP-RC
FBtr0084748	79	88	56.47	70.48	14.01	2720	0.0154492	0.504733	CG11771-RA
FBtr0082765	145	215	106.17	125.83	19.66	13240.5	0.0153927	0.504733	CG9813-RB
FBtr0332055	13	19	59.46	101.6	42.14	60	0.0156373	0.50562	Pi3K68D-RE
FBtr0079426	10	15	97.69	134.57	36.88	31	0.0158242	0.50562	Rab30-RA
FBtr0078011	12	15	46.37	118.5	72.13	40	0.01572	0.50562	Clp-RA
FBtr0083085	86	81	83.905	106.46	22.555	2728.5	0.0157594	0.50562	Cyfip-RA
FBtr0086156	611	807	67.55	74.47	6.92	228072	0.0155921	0.50562	SdhB-RA
FBtr0100469	188	220	64.565	78.89	14.325	17813	0.0157656	0.50562	CG3662-RB
FBtr0346456	32	53	115.365	154	38.635	581	0.0156373	0.50562	CG31709-RB
FBtr0070897	54	61	83.52	67.43	-16.09	2079	0.0156003	0.50562	wuho-RA
FBtr0070389	40	40	64.325	83.12	18.795	548	0.015518	0.50562	pn-RA
FBtr0340406	10	31	222.055	155.88	-66.175	235	0.0157944	0.50562	Tomosyn-RK
FBtr0306939	31	37	54.92	91.14	36.22	377	0.0158018	0.50562	M7BP-RK
FBtr0305579	8	11	94.57	173.48	78.91	15	0.0157445	0.50562	cmpy-RD
FBtr0345519	2354	1968	39	40.04	1.04	2.2178e+06	0.0158653	0.506008	Gbp2-RB
FBtr0344316	19	27	97.38	171.68	74.3	148	0.0159793	0.506857	Calx-RH
FBtr0080241	9	16	106.56	52.625	-53.935	115	0.0161243	0.506857	CG31706-RA
FBtr0301883	6	10	70.42	150.86	80.44	8	0.015984	0.506857	Fak-RG
FBtr0080602	1039	1303	39.39	42.71	3.32	637764	0.0160578	0.506857	CG31769-RA
FBtr0086196	32	59	37.425	55.44	18.015	654	0.0161155	0.506857	Spn42Da-RB
FBtr0300822	10	9	80.6	122.26	41.66	15	0.016011	0.506857	CG17544-RD
FBtr0310543	114	196	137.255	161.735	24.48	9340	0.0160937	0.506857	gw-RJ
FBtr0100042	6	10	156.725	76.155	-80.57	52	0.015984	0.506857	nuf-RB
FBtr0110897	39	34	57.07	89.855	32.785	445	0.0161609	0.507092	Sod3-RD
FBtr0070814	165	200	115.83	101.3	-14.53	18912.5	0.0162079	0.507654	CG12239-RA
FBtr0085373	30	29	53.005	82.46	29.455	276	0.0162536	0.508172	Ctl2-RC
FBtr0344127	64	105	93.165	58.6	-34.565	4101	0.0163962	0.510108	CG14933-RC
FBtr0079985	32	51	110.115	74.38	-35.735	1073	0.0164032	0.510108	CG4957-RA
FBtr0473405	37	64	50.62	72.43	21.81	843	0.0163937	0.510108	CG11951-RD
FBtr0339819	16	17	79.385	166.44	87.055	69	0.0165997	0.511884	CG1677-RC
FBtr0300894	103	140	81.92	102.55	20.63	5911.5	0.016525	0.511884	nSyb-RG
FBtr0070036	38	73	63.82	94.32	30.5	1001	0.0165836	0.511884	CG12655-RA
FBtr0084974	30	36	69.225	52.62	-16.605	726.5	0.016607	0.511884	PIG-P-RA
FBtr0079175	754	935	41.775	45.46	3.685	328625	0.016597	0.511884	eIF4A-RA
FBtr0339969	176	197	78.56	88.5	9.94	14848	0.0167148	0.514296	Hsc70-5-RB
FBtr0301459	14	12	89.73	168.615	78.885	37	0.0167705	0.515101	Mondo-RH
FBtr0073696	17	19	73	161.17	88.17	86	0.0174747	0.518301	CG4407-RB
FBtr0076427	222	246	88.595	100.685	12.09	23831	0.0173963	0.518301	path-RA
FBtr0088154	25	37	65.74	90.45	24.71	296	0.0172148	0.518301	ix-RA
FBtr0074763	10	18	159.97	90.465	-69.505	140	0.0176279	0.518301	Naa20A-RA
FBtr0344857	243	290	38.13	48.565	10.435	31024.5	0.0174357	0.518301	CG5390-RB
FBtr0079266	208	272	58.63	64.295	5.665	24713.5	0.0176289	0.518301	Sec61alpha-RA
FBtr0479648	9	6	132.48	78.19	-54.29	47	0.0175824	0.518301	Sirt2-RC
FBtr0071394	254	375	43.495	49.97	6.475	42319.5	0.0176767	0.518301	Idgf4-RB
FBtr0086934	193	226	44.31	54.585	10.275	18863	0.0171292	0.518301	CG4847-RC
FBtr0083090	55	41	86.31	112.65	26.34	806.5	0.0176017	0.518301	Hibch-RA
FBtr0088701	263	229	54.81	62.86	8.05	26366	0.0172154	0.518301	Acsl-RC
FBtr0342738	37	34	62.83	101.33	38.5	421	0.0169232	0.518301	CG12773-RC
FBtr0335411	47	52	116.92	146.385	29.465	882	0.0173635	0.518301	chp-RF
FBtr0339344	132	138	39.26	44.365	5.105	7584.5	0.0175708	0.518301	CG8586-RB
FBtr0087406	21	39	108.31	154.39	46.08	255	0.0169987	0.518301	CG12853-RA
FBtr0089854	5	6	100.42	162.53	62.11	2	0.017316	0.518301	CG33298-RA
FBtr0071245	25	43	53.46	107.34	53.88	350	0.0173832	0.518301	CG12123-RA
FBtr0304119	35	60	59.8	98.91	39.11	742	0.0176723	0.518301	Lip4-RB
FBtr0078555	7	15	53.81	112.16	58.35	19	0.0171569	0.518301	slif-RA
FBtr0100129	15	14	29.72	89.785	60.065	50	0.0173797	0.518301	CG15117-RC
FBtr0071709	77	83	72.62	91.27	18.65	2498	0.0172999	0.518301	HmgD-RB
FBtr0079826	19	23	91.81	132.41	40.6	124	0.0175282	0.518301	Oatp30B-RB
FBtr0088413	85	166	101.6	73.16	-28.44	8350	0.0174024	0.518301	14-3-3zeta-RA
FBtr0072530	46	37	62.295	103.17	40.875	591	0.0174335	0.518301	Gk1-RB
FBtr0081427	1277	1939	72.12	80.38	8.26	1.17673e+06	0.017312	0.518301	CG9336-RA
FBtr0082317	5	7	186.6	145.36	-41.24	32	0.0176768	0.518301	CG14689-RA
FBtr0331622	32	29	112.61	82.42	-30.19	629	0.0175155	0.518301	AspRS-m-RB
FBtr0079513	9	17	38.3	82.34	44.04	32	0.017718	0.518377	Tep2-RD
FBtr0071112	124	137	75.985	99.03	23.045	7049.5	0.0177388	0.518377	UbcE2H-RA
FBtr0077164	22	26	42.81	71.25	28.44	171	0.017827	0.520085	Yod1-RA
FBtr0307055	19	16	39.43	70.68	31.25	80	0.0179038	0.520446	CG43071-RB
FBtr0300554	27	60	111.85	146.19	34.34	551.5	0.0179289	0.520446	PMCA-RI
FBtr0072561	112	243	62.68	50.7	-11.98	15736.5	0.0178731	0.520446	Reg-2-RA
FBtr0100282	66	89	69.92	94.03	24.11	2283	0.0180365	0.522699	CG10737-RE
FBtr0305133	21	30	110.72	78.13	-32.59	439	0.0180952	0.523532	Nep2-RB
FBtr0091682	14	20	63.03	99.235	36.205	72	0.0181763	0.524137	CG33695-RE
FBtr0081004	7	24	69.1	42.045	-27.055	134.5	0.0181514	0.524137	SPH93-RA
FBtr0076791	26	27	78.225	135.21	56.985	218	0.0184013	0.524731	CG7546-RA
FBtr0339531	18	19	88.09	146.04	57.95	93	0.0185236	0.524731	Sur-8-RE
FBtr0072252	71	82	120.59	141.25	20.66	2266	0.0183809	0.524731	CG3257-RA
FBtr0332127	5	8	177.3	124.995	-52.305	36	0.018648	0.524731	Sprn-RF
FBtr0334175	6	18	46.665	87.275	40.61	19	0.0182769	0.524731	RanGAP-RC
FBtr0300741	7	10	60.34	140.26	79.92	11	0.0185109	0.524731	kat-60L1-RH
FBtr0087475	188	289	66.635	76.68	10.045	23703.5	0.018608	0.524731	Rpn6-RB
FBtr0303364	18	18	76.605	134.795	58.19	87	0.0184195	0.524731	cher-RI
FBtr0072728	113	131	47.86	66.44	18.58	6105.5	0.0184473	0.524731	sturkopf-RA
FBtr0070866	147	259	83.14	94.53	11.39	16359	0.0184842	0.524731	CG5966-RA
FBtr0070847	25	41	58.92	78.3	19.38	334	0.0186243	0.524731	PGAP1-RA
FBtr0345034	39	38	52.73	98.135	45.405	509.5	0.0185922	0.524731	Prps-RJ
FBtr0083490	152	222	54.86	71.585	16.725	14455	0.0186113	0.524731	CG7523-RA
FBtr0340338	17	23	104.2	144.83	40.63	109	0.0186262	0.524731	CG44422-RD
FBtr0089172	67	100	133.65	165.57	31.92	2626.5	0.0182415	0.524731	Ank-RD
FBtr0079747	28	28	81.18	119.075	37.895	248	0.0186973	0.525271	Hnf4-RA
FBtr0078959	743	690	50.97	54.19	3.22	237938	0.0187558	0.526067	Nepl11-RA
FBtr0076032	2068	2759	42.385	44.42	2.035	2740322	0.0188891	0.528957	RpL10Ab-RA
FBtr0330025	288	283	83.22	91.08	7.86	36127	0.0189651	0.530233	Men-RC
FBtr0342718	55	74	95.5	125.03	29.53	1542	0.0190036	0.53046	galla-1-RB
FBtr0078967	17	13	48.37	102.52	54.15	54	0.0190936	0.530613	abs-RA
FBtr0075736	15	21	54.24	120.54	66.3	84	0.0191612	0.530613	CG7768-RB
FBtr0112740	416	682	61.5	68.655	7.155	129914	0.0191411	0.530613	ND-MWFE-RA
FBtr0336462	263	317	62.79	71.61	8.82	36978.5	0.0191513	0.530613	Karybeta3-RB
FBtr0074027	4861	6488	51.85	52.765	0.915	1.53641e+07	0.0190482	0.530613	RpL37a-RA
FBtr0336711	18	49	50.75	122.46	71.71	275	0.0192326	0.531746	CG42390-RE
FBtr0330664	24	24	74.305	116.82	42.515	174	0.0192667	0.531846	CG10874-RD
FBtr0070290	2519	3490	44.16	45.685	1.525	4.24059e+06	0.0194474	0.532265	sta-RB
FBtr0330030	82	123	96.935	128	31.065	4071	0.0195565	0.532265	CG31221-RC
FBtr0302455	7	17	68.48	114.4	45.92	23	0.0194855	0.532265	Taz-RD
FBtr0088473	424	509	121.835	133.72	11.885	98336	0.0195242	0.532265	trpl-RB
FBtr0100146	44	83	101.645	157.12	55.475	1364	0.019374	0.532265	CaMKII-RD
FBtr0081056	46	50	119.51	139.98	20.47	831	0.0194976	0.532265	CG31788-RA
FBtr0112629	5	10	141.5	76.395	-65.105	44	0.019314	0.532265	natalisin-RC
FBtr0086108	52	63	104.145	76.04	-28.105	2054	0.0195508	0.532265	Debcl-RA
FBtr0076724	21	35	62.62	115.97	53.35	229	0.0195128	0.532265	ERR-RA
FBtr0345425	354	469	64.26	69.86	5.6	75138	0.0196912	0.532304	CG7461-RC
FBtr0071899	12	24	88.155	160.165	72.01	74	0.0196866	0.532304	CG13532-RA
FBtr0308890	20	9	90.825	128.42	37.595	40	0.0196244	0.532304	CG11768-RC
FBtr0072321	158	110	40.71	46.825	6.115	7233.5	0.019666	0.532304	Cyp9c1-RA
FBtr0086640	73	67	65.26	82.43	17.17	1886	0.0197104	0.532304	CG15093-RA
FBtr0340301	39	67	71.6	45.23	-26.37	1662	0.0200335	0.533692	CG2200-RB
FBtr0345444	15	36	128.74	86.04	-42.7	383	0.0200372	0.533692	CG42305-RC
FBtr0273305	26	33	95.52	137.58	42.06	276	0.0198955	0.533692	Duba-RE
FBtr0333258	10	9	100.03	173.61	73.58	16	0.0199645	0.533692	tim-RR
FBtr0071620	8	6	160.73	113.485	-47.245	42	0.01998	0.533692	CG30393-RA
FBtr0331420	6	8	76.765	178.66	101.895	6	0.01998	0.533692	MYPT-75D-RB
FBtr0330157	36	32	121.685	161.975	40.29	386	0.0198933	0.533692	RhoBTB-RB
FBtr0074504	34	53	63.3	95.32	32.02	633	0.0199655	0.533692	Vps4-RA
FBtr0112370	6	8	210.44	161.445	-48.995	42	0.01998	0.533692	CG34178-RB
FBtr0087045	110	180	68.315	84.695	16.38	8288.5	0.0200764	0.533923	CG6435-RA
FBtr0345463	73	72	161.77	183.765	21.995	2040	0.0201662	0.535493	CG14926-RB
FBtr0086341	6	11	274.39	171.07	-103.32	56	0.0202004	0.535587	CG13872-RA
FBtr0310566	23	29	125.5	66.21	-59.29	460	0.0202623	0.5356	CG43693-RA
FBtr0080861	378	560	38.39	39.355	0.965	96390.5	0.0202497	0.5356	Idgf2-RA
FBtr0331515	47	45	86.33	126.28	39.95	760	0.0203517	0.536566	orb2-RH
FBtr0071661	108	135	136	151.41	15.41	6026.5	0.0203603	0.536566	Ip6k-RA
FBtr0112505	7	11	62.52	115.04	52.52	13	0.0204248	0.537454	CG34309-RA
FBtr0340233	8	7	45.26	104.71	59.45	8	0.0205128	0.537577	jhamt-RB
FBtr0087057	8	10	48.68	89.77	41.09	14	0.020522	0.537577	AsnRS-m-RA
FBtr0303024	8	7	110.1	61.33	-48.77	48	0.0205128	0.537577	Acp53C14c-RB
FBtr0303476	163	202	79.37	98.625	19.255	14145.5	0.0207721	0.538381	CG11089-RB
FBtr0300387	20	21	88.21	136.93	48.72	121	0.0209847	0.538381	Su(z)2-RB
FBtr0345285	2469	3311	42.71	43.87	1.16	3942270	0.0207176	0.538381	RpL27A-RD
FBtr0088139	10	14	84.17	131.835	47.665	30	0.0207291	0.538381	E(Pc)-RA
FBtr0073323	22	29	79.465	139.32	59.855	197	0.0208461	0.538381	Tie-RA
FBtr0346160	60	115	52.595	64.15	11.555	2714	0.0207762	0.538381	Sec13-RB
FBtr0089991	97	171	75.5	95.36	19.86	6881.5	0.0206244	0.538381	arm-RA
FBtr0332154	75	116	98	77.855	-20.145	5212.5	0.0208657	0.538381	trc-RB
FBtr0070616	23	41	88.87	51.29	-37.58	637	0.0209618	0.538381	Vap33-RB
FBtr0088806	48	54	57.24	73.81	16.57	951	0.0209079	0.538381	CG30373-RA
FBtr0273298	20	21	67.86	95.19	27.33	121	0.0209847	0.538381	CG30108-RB
FBtr0334113	2094	2910	49.86	50.75	0.89	2.93034e+06	0.0209123	0.538381	RpLP0-RB
FBtr0301600	11	18	170.04	108.155	-61.885	151	0.0206265	0.538381	SMC5-RE
FBtr0079663	81	89	88.83	109.76	20.93	2864	0.0209545	0.538381	emb-RA
FBtr0076200	15	28	87.56	128.7	41.14	119	0.0211021	0.539146	CG7888-RA
FBtr0070379	54	55	110.735	159.62	48.885	1104	0.0211072	0.539146	csw-RB
FBtr0345321	2306	2903	40.52	41.78	1.26	3222807	0.0210779	0.539146	RpL36-RE
FBtr0086198	22	15	38.82	77.46	38.64	90	0.0211882	0.539203	Spn42Da-RD
FBtr0080603	418	485	48.33	53.85	5.52	92359	0.021201	0.539203	CG15293-RA
FBtr0331559	22	20	54.535	101.79	47.255	128	0.0212022	0.539203	Arts-RB
FBtr0078510	28	38	111.74	90.71	-21.03	710	0.0212828	0.540119	Hem-RA
FBtr0110774	15	29	49.2	86.11	36.91	124	0.0213001	0.540119	CRAT-RB
FBtr0347210	21	29	71.88	108.97	37.09	187	0.0214618	0.54264	CG10395-RE
FBtr0113354	98	128	64.605	79.95	15.345	5151	0.0214351	0.54264	vig2-RD
FBtr0333679	59	83	73.83	96.22	22.39	1893	0.0215918	0.543031	Rad23-RC
FBtr0072644	24	20	124.29	165.595	41.305	142	0.0215563	0.543031	trio-RA
FBtr0088709	50	120	41.395	51.37	9.975	2327.5	0.0215505	0.543031	PGRP-SC2-RA
FBtr0333421	265	451	66.47	77.34	10.87	53618	0.0216017	0.543031	CG31704-RB
FBtr0479910	157	192	111.85	128.69	16.84	12918.5	0.0216673	0.543092	CG13868-RD
FBtr0308851	15	18	65.5	151.065	85.565	71	0.0216846	0.543092	smash-RG
FBtr0343317	29	27	132.33	92.21	-40.12	532	0.0216975	0.543092	CG7536-RC
FBtr0343023	25	36	67.34	138.36	71.02	293	0.0217316	0.543164	CG34408-RF
FBtr0077961	128	166	54.255	66.555	12.3	8965.5	0.0217869	0.543768	Tango14-RA
FBtr0330277	21	28	93.72	135.6	41.88	180	0.0218453	0.544448	cpo-RV
FBtr0076413	61	107	84.56	108.74	24.18	2568	0.0218872	0.544713	SH3PX1-RA
FBtr0073193	6	7	44.675	125.38	80.705	5	0.0221445	0.54644	Mul1-RA
FBtr0339422	123	128	41.97	54.615	12.645	6554.5	0.0219959	0.54644	Pal1-RC
FBtr0301441	7	6	68.61	163.42	94.81	5	0.0221445	0.54644	CLIP-190-RN
FBtr0079839	334	479	60.57	72.65	12.08	72451	0.0220642	0.54644	Trx-2-RB
FBtr0112790	89	66	62.14	93.045	30.905	2304	0.0220865	0.54644	Abl-RB
FBtr0081259	34	33	79.745	108.52	28.775	378	0.0220926	0.54644	CG10366-RA
FBtr0346544	1852	2300	42.98	45.705	2.725	2.04201e+06	0.0222329	0.547846	CG6409-RB
FBtr0085835	215	321	47.58	59.52	11.94	30496.5	0.0224848	0.549397	eEF1alpha2-RD
FBtr0346420	58	64	52.7	86.24	33.54	1410	0.022376	0.549397	CG6565-RC
FBtr0340304	14	17	97.64	156.8	59.16	61	0.0224647	0.549397	HUWE1-RH
FBtr0081026	15	11	172.64	125.73	-46.91	127	0.0223952	0.549397	CG5693-RA
FBtr0343018	101	143	103.6	126.39	22.79	5981.5	0.0224552	0.549397	CG34120-RE
FBtr0079511	49	48	62.14	84.455	22.315	859	0.0223907	0.549397	Tep2-RB
FBtr0073061	653	1038	48.13	52.125	3.995	316669	0.0229249	0.549767	Drsl4-RA
FBtr0075453	274	361	49.235	60.26	11.025	44251.5	0.023009	0.549767	SsRbeta-RA
FBtr0084729	137	318	60.32	69.795	9.475	18850.5	0.0226814	0.549767	CG13641-RA
FBtr0346584	31	55	68.33	91.37	23.04	599	0.0228714	0.549767	Coprox-RB
FBtr0344837	14	21	116.785	57.29	-59.495	215	0.0230356	0.549767	Srrm234-RH
FBtr0290319	37	49	163.15	131.56	-31.59	1168	0.0228145	0.549767	wrd-RK
FBtr0088841	67	71	67.19	116.67	49.48	1843.5	0.0227857	0.549767	CG12822-RA
FBtr0081376	121	58	50.11	43.61	-6.5	4247	0.0230227	0.549767	CG17571-RA
FBtr0082626	615	619	68.7	74.64	5.94	176110	0.0229818	0.549767	Desat1-RA
FBtr0308195	15	21	44.98	129.16	84.18	86	0.0227144	0.549767	B52-RM
FBtr0077957	140	175	133.21	111.65	-21.56	14081	0.0226703	0.549767	CG4577-RA
FBtr0077720	29	37	67.64	104.85	37.21	360	0.0229723	0.549767	daw-RB
FBtr0072454	12	20	84.935	54.42	-30.515	179	0.0227797	0.549767	Ebp-RA
FBtr0070987	50	70	65.965	87.415	21.45	1321	0.0225517	0.549767	CG14440-RA
FBtr0342900	33	44	112.92	57.365	-55.555	948	0.022608	0.549767	CG15673-RC
FBtr0086670	31	65	81.96	59.04	-22.92	1299	0.0225998	0.549767	GstE2-RA
FBtr0081107	35	44	33.04	51.405	18.365	539	0.022913	0.549767	Ugt36E1-RC
FBtr0071845	33	50	57.87	99.715	41.845	581	0.023468	0.549834	babos-RA
FBtr0085625	35	68	58.88	86.85	27.97	864	0.0234269	0.549834	mRpS18C-RA
FBtr0072425	6	15	43.435	67.86	24.425	16	0.0233304	0.549834	Orc4-RA
FBtr0071822	24	34	69.02	102.515	33.495	264	0.0234797	0.549834	CG13506-RA
FBtr0111048	17	20	49.42	102.89	53.47	95	0.0231791	0.549834	Zasp52-RG
FBtr0079721	56	94	55.305	80.51	25.205	2048	0.0233795	0.549834	AlaRS-RA
FBtr0070134	113	137	71.56	87.83	16.27	6447	0.0230724	0.549834	CG5254-RA
FBtr0308235	33	50	42.78	56.42	13.64	581	0.023468	0.549834	wupA-RH
FBtr0075399	10	20	110.225	55.965	-54.26	152	0.0234699	0.549834	Mipp1-RA
FBtr0071639	41	50	43.41	69.275	25.865	740	0.0232469	0.549834	CG4038-RA
FBtr0089053	84	78	44.935	54.91	9.975	2598	0.0231462	0.549834	Spn43Ad-RA
FBtr0070092	246	287	72.585	81.79	9.205	31279	0.0232794	0.549834	CG17896-RB
FBtr0078856	26	31	146.76	102.74	-44.02	545	0.0233858	0.549834	MED31-RA
FBtr0075422	111	77	47.26	55.72	8.46	3440.5	0.0232674	0.549834	Agpat4-RA
FBtr0343116	246	327	70.765	80.69	9.925	35777.5	0.0235122	0.549858	NA
FBtr0072523	18	19	98.51	124.26	25.75	96	0.0235851	0.550825	E(bx)-RC
FBtr0078235	26	65	56.16	92.79	36.63	587	0.0236852	0.551684	trbl-RA
FBtr0087234	17	24	42.29	85.225	42.935	118	0.0236622	0.551684	CysRS-RA
FBtr0302175	153	175	71.33	89.82	18.49	11451.5	0.0238817	0.55279	Scgdelta-RD
FBtr0082820	42	82	149.36	119.2	-30.16	2150.5	0.0238406	0.55279	ninaB-RA
FBtr0310286	33	49	128.26	175.58	47.32	569	0.0238258	0.55279	OtopLa-RE
FBtr0344646	32	78	110.19	67.005	-43.185	1592	0.0237809	0.55279	CG7218-RB
FBtr0087331	8	34	30.345	77.92	47.575	66	0.0238911	0.55279	Pgant1-RA
FBtr0088633	22	46	150.725	103.675	-47.05	678.5	0.0241458	0.554961	CG8080-RA
FBtr0331664	13	13	107.67	205.71	98.04	40	0.0240449	0.554961	Ndae1-RJ
FBtr0300283	42	37	46.14	91.04	44.9	547	0.0241476	0.554961	CG7461-RB
FBtr0089002	345	345	47.47	54.07	6.6	53611	0.0241948	0.554961	kappaB-Ras-RA
FBtr0307393	43	40	73.7	117.58	43.88	612	0.0240957	0.554961	fbl-RG
FBtr0076387	1972	2172	65.035	62.96	-2.075	2.22828e+06	0.0242076	0.554961	CG8329-RA
FBtr0308687	248	249	88.24	95.3	7.06	27263.5	0.0240514	0.554961	CG2765-RF
FBtr0080519	66	64	48.6	61.305	12.705	1628	0.0243481	0.555494	Hacd2-RA
FBtr0073519	6	12	48.19	131.09	82.9	12	0.0244559	0.555494	rho-4-RA
FBtr0303904	8	13	191.94	126.09	-65.85	83	0.0246105	0.555494	chico-RB
FBtr0086116	29	23	126.96	75.54	-51.42	456	0.0245916	0.555494	CG9410-RB
FBtr0088700	101	101	61.54	81.3	19.76	4166	0.0245524	0.555494	Acsl-RB
FBtr0084282	719	958	62.28	67.05	4.77	322344	0.02461	0.555494	AdipoR-RA
FBtr0332292	14	15	91.48	151.44	59.96	53	0.0245989	0.555494	Rilpl-RC
FBtr0087782	1054	1411	47.5	50.74	3.24	704236	0.024356	0.555494	bic-RA
FBtr0340273	46	66	96.53	119.125	22.595	1137.5	0.0246129	0.555494	CG6424-RD
FBtr0112853	36	62	98.48	153.145	54.665	810	0.0243653	0.555494	Shal-RB
FBtr0300381	47	15	47.52	91.89	44.37	215	0.0243295	0.555494	CG30083-RB
FBtr0331584	6	12	154.14	135.145	-18.995	60	0.0244559	0.555494	Atat-RF
FBtr0081090	402	486	45.4	48.19	2.79	89146.5	0.0248015	0.555554	RpS26-RB
FBtr0079727	287	333	48.36	53.33	4.97	42792	0.0247591	0.555554	Glt-RA
FBtr0333799	340	405	79.12	87.45	8.33	62297	0.02512	0.555554	Paics-RB
FBtr0076351	11	32	66.03	100.525	34.495	95	0.0250438	0.555554	vnc-RE
FBtr0346527	63	60	38.87	49.515	10.645	1446.5	0.0249936	0.555554	Jon65Ai-RB
FBtr0346587	233	400	94.96	76.95	-18.01	51572	0.025065	0.555554	mAcon1-RF
FBtr0078764	57	78	92.07	119.885	27.815	1719	0.0248946	0.555554	NKCC-RB
FBtr0342591	155	253	86.43	101.52	15.09	17017.5	0.0251007	0.555554	Rh5-RB
FBtr0088554	579	775	40.81	45.23	4.42	208424	0.0251569	0.555554	Non1-RA
FBtr0081710	14	21	155.125	128.56	-26.565	214	0.0251448	0.555554	CG10298-RA
FBtr0309793	32	55	79.215	108.04	28.825	625	0.02508	0.555554	Pp2B-14D-RC
FBtr0332272	205	301	96.07	106.29	10.22	27225	0.0246827	0.555554	Pino-RC
FBtr0074425	10	9	59.145	101.7	42.555	17	0.0247447	0.555554	CG5445-RB
FBtr0306138	28	34	121.985	74.12	-47.865	635	0.0249629	0.555554	l(2)gd1-RB
FBtr0072396	133	145	61.64	78.6	16.96	8141.5	0.025035	0.555554	CG3829-RA
FBtr0333061	141	207	59.06	50.5	-8.56	16657.5	0.0251111	0.555554	CG18343-RB
FBtr0340213	27	30	98.3	142.89	44.59	264	0.0247369	0.555554	EDTP-RC
FBtr0089998	205	273	64.96	77.46	12.5	24636.5	0.025199	0.555779	Prosalpha7-RA
FBtr0079048	73	60	54.22	69.335	15.115	1695	0.0253532	0.558475	CG8891-RA
FBtr0084536	205	272	61.19	73.235	12.045	24550	0.0254793	0.560544	Pisd-RA
FBtr0074922	6	9	58.11	83.17	25.06	8	0.0255744	0.561222	trc-RA
FBtr0084185	113	126	56.46	71.35	14.89	5927	0.0255605	0.561222	Cchl-RA
FBtr0085216	25	25	69.62	126.87	57.25	197	0.0256594	0.561674	CG12883-RA
FBtr0077746	15	11	54.5	117.84	63.34	39	0.025635	0.561674	insv-RA
FBtr0084155	6	6	53.615	160.615	107	4	0.025974	0.563611	CG6569-RA
FBtr0083978	8	11	39.29	65.8	26.51	17	0.0259321	0.563611	Grik-RA
FBtr0079925	217	202	51.71	61.835	10.125	19157.5	0.0259157	0.563611	Cyp4e3-RA
FBtr0301925	20	22	77.285	106.43	29.145	131	0.0258265	0.563611	CR18217-RB
FBtr0088240	20	27	54.81	107.34	52.53	166	0.0259496	0.563611	Taf5-RA
FBtr0112483	8	11	144.715	104.35	-40.365	71	0.0259321	0.563611	CG34287-RA
FBtr0083637	6	6	78.055	107.115	29.06	4	0.025974	0.563611	fray-RA
FBtr0087760	284	360	56.83	61.465	4.635	45906	0.0261501	0.564857	Qsox1-RA
FBtr0300564	19	23	85.84	139.84	54	130	0.026161	0.564857	Unc-115a-RB
FBtr0077391	474	612	93.6	103.855	10.255	133644	0.026155	0.564857	CG3036-RA
FBtr0113248	99	82	73.05	94.18	21.13	3278	0.0261248	0.564857	Ire1-RB
FBtr0309101	17	19	58.36	122.48	64.12	91	0.0265461	0.564942	Nha2-RB
FBtr0070384	96	145	82.955	94.55	11.595	5783	0.0263832	0.564942	Pgd-RA
FBtr0113333	75	67	97.28	113.48	16.2	1970	0.026767	0.564942	CG12355-RB
FBtr0072130	65	84	65.81	107.06	41.25	2151	0.0268027	0.564942	TM4SF-RA
FBtr0074117	50	57	69.065	87.74	18.675	1069	0.0264386	0.564942	CG15916-RA
FBtr0088160	124	169	46.425	51.27	4.845	8891	0.0268197	0.564942	epsilonTry-RA
FBtr0303761	5	13	71.88	144.59	72.71	10	0.0263772	0.564942	Agps-RC
FBtr0084799	20	35	164.89	128.75	-36.14	477	0.026864	0.564942	ssh-RA
FBtr0082481	18	13	257.375	217.9	-39.475	173	0.0262983	0.564942	CG31211-RC
FBtr0333864	408	429	94.08	101.86	7.78	79776	0.026848	0.564942	path-RD
FBtr0086787	7	7	96.96	45.56	-51.4	42	0.0262238	0.564942	CG5757-RA
FBtr0299764	13	16	78.55	123.24	44.69	53	0.0267895	0.564942	ATP8A-RP
FBtr0336629	282	327	57.885	67.25	9.365	41299.5	0.0264019	0.564942	CG31706-RB
FBtr0072215	355	708	80.5	88.485	7.985	115208	0.0266941	0.564942	SERCA-RA
FBtr0070420	30	53	105.99	137.42	31.43	561	0.0268773	0.564942	Vinc-RA
FBtr0091702	29	42	75.58	119.72	44.14	419	0.0266425	0.564942	anox-RB
FBtr0083752	19	29	80.96	123.84	42.88	170	0.0268539	0.564942	Ppcs-RA
FBtr0073537	9	19	130.4	155.08	24.68	40	0.0268539	0.564942	CG2533-RA
FBtr0346091	656	881	57.5	68.29	10.79	269858	0.0263988	0.564942	CtsB-RC
FBtr0342577	1041	1251	38.55	40.44	1.89	616130	0.0264389	0.564942	RpS9-RE
FBtr0300500	7	11	141.91	80.58	-61.33	63	0.0267722	0.564942	Pdp1-RJ
FBtr0302355	64	74	101.915	114.375	12.46	1849	0.0268468	0.564942	alpha-Est9-RD
FBtr0333543	15	28	55.46	101.11	45.65	123	0.0275086	0.568035	CG17652-RB
FBtr0079495	20	22	75.225	128.895	53.67	132	0.0275506	0.568035	LKRSDH-RA
FBtr0112860	83	144	82.15	100.495	18.345	4924.5	0.0274195	0.568035	Ogdh-RI
FBtr0078643	81	76	59.64	92.055	32.415	2450	0.0275188	0.568035	CG1213-RA
FBtr0344540	6	11	161.305	41.35	-119.955	55	0.0273109	0.568035	SclB-RB
FBtr0112639	5	11	110.32	160.92	50.6	8	0.0274725	0.568035	GramD1B-RA
FBtr0076551	6	11	63.75	148.93	85.18	11	0.0273109	0.568035	smg-RC
FBtr0331415	5	11	46.09	109.42	63.33	8	0.0274725	0.568035	mRpL23-RC
FBtr0330246	8	9	62.23	136.88	74.65	13	0.0273961	0.568035	CG8272-RB
FBtr0082426	42	45	208.095	169.68	-38.415	1205	0.0275086	0.568035	CG14718-RA
FBtr0087054	45	44	77.54	102.69	25.15	720.5	0.027282	0.568035	CG6665-RC
FBtr0082489	20	25	118.395	72.09	-46.305	347	0.0275092	0.568035	mfas-RB
FBtr0080942	9	11	50.3	100.96	50.66	20	0.027578	0.568035	VhaSFD-RD
FBtr0344840	6	11	47.06	145.11	98.05	11	0.0273109	0.568035	Prp4k-RC
FBtr0072175	728	855	44.915	46.87	1.955	291213	0.0273023	0.568035	RpL12-RA
FBtr0078143	8	9	55.59	126.39	70.8	13	0.0273961	0.568035	Rpp30-RA
FBtr0304795	35	28	129.85	77.545	-52.305	650	0.0273688	0.568035	nahoda-RC
FBtr0079905	1159	1326	42.38	44.64	2.26	729146	0.0277437	0.570775	RpS2-RA
FBtr0082534	704	874	66.795	72.37	5.575	287853	0.0278143	0.571553	Lk6-RA
FBtr0085911	289	427	46.31	51.26	4.95	55774	0.0290545	0.571995	eEF2-RA
FBtr0332464	16	28	74.98	120.195	45.215	134	0.0289934	0.571995	Mtor-RB
FBtr0085122	6	8	39.135	133.79	94.655	7	0.029304	0.571995	CG18766-RB
FBtr0084579	5	9	42.75	131.56	88.81	6	0.028971	0.571995	Myo95E-RD
FBtr0082134	20	45	53.73	103.04	49.31	295.5	0.0286052	0.571995	Naa80-RA
FBtr0080074	207	232	59.69	66.255	6.565	21114	0.0289969	0.571995	Ufd4-RA
FBtr0330253	14	14	134.115	99.935	-34.18	146	0.0290716	0.571995	CG9410-RE
FBtr0333549	32	33	70.515	117.91	47.395	361	0.0289075	0.571995	Rab35-RD
FBtr0082151	8	8	91.89	153.845	61.955	11	0.0281274	0.571995	Teh1-RA
FBtr0330403	1260	1565	51.98	54.09	2.11	938606	0.0280248	0.571995	RpL37a-RB
FBtr0080180	8	6	41.845	112.9	71.055	7	0.029304	0.571995	aurB-RA
FBtr0076593	73	136	66	92.01	26.01	4048	0.0280642	0.571995	Prm-RA
FBtr0290278	121	151	44.82	51.83	7.01	7727.5	0.0290273	0.571995	CG8229-RD
FBtr0088272	96	161	88.82	110.65	21.83	6462.5	0.028204	0.571995	Galphao-RI
FBtr0079308	117	114	52.17	76.825	24.655	5561.5	0.0292603	0.571995	AkhR-RA
FBtr0088471	238	351	124.035	138.96	14.925	37345	0.0290599	0.571995	trpl-RA
FBtr0074849	7	8	129.79	88.345	-41.445	47	0.0289044	0.571995	CG17122-RA
FBtr0078507	109	208	47.83	58.64	10.81	9640.5	0.0287596	0.571995	CG11425-RA
FBtr0301203	85	138	88.75	110.195	21.445	4836	0.0279512	0.571995	CG8547-RC
FBtr0083089	8	7	67.105	124.88	57.775	9	0.0289044	0.571995	CG5038-RA
FBtr0346441	23	45	77.88	44.04	-33.84	687	0.0284736	0.571995	Aprt-RD
FBtr0081854	16	23	111.775	84.58	-27.195	261	0.0289454	0.571995	PNKP-RA
FBtr0343336	95	135	77.69	97.05	19.36	5326.5	0.028913	0.571995	Gpat4-RD
FBtr0310614	6	15	81.285	163.79	82.505	17	0.0292643	0.571995	cpx-RAA
FBtr0100642	56	16	64.995	111.6	46.605	286	0.0287062	0.571995	CG33460-RA
FBtr0310500	7	17	68.3	107.56	39.26	25	0.0282632	0.571995	CG3630-RC
FBtr0075075	15	21	69.17	119.42	50.25	89	0.0291137	0.571995	arx-RA
FBtr0076705	23	40	98.11	154.6	56.49	306	0.0284253	0.571995	Rab19-RA
FBtr0299562	16	15	48.02	109.2	61.18	64	0.0282476	0.571995	Cpr62Bb-RB
FBtr0084868	2731	3634	49.61	50.595	0.985	4.80313e+06	0.0283388	0.571995	RpS27-RA
FBtr0088730	40	54	56.405	83.115	26.71	793	0.0284576	0.571995	Lnpk-RA
FBtr0088957	141	236	86	97.435	11.435	14401.5	0.0289628	0.571995	Drat-RC
FBtr0074134	34	58	60.75	83.38	22.63	715	0.0286639	0.571995	Slc25A46a-RA
FBtr0332459	40	63	104.38	73.88	-30.5	1585	0.0281079	0.571995	NTPase-RE
FBtr0301431	10	17	146.48	98.81	-47.67	129	0.0289535	0.571995	MCPH1-RD
FBtr0333231	37	50	89.56	127.585	38.025	670	0.0288889	0.571995	CG9044-RC
FBtr0301892	13	24	43.96	76.655	32.695	87	0.0293112	0.571995	RIC-3-RH
FBtr0076714	12	14	108.3	51.18	-57.12	127	0.0288182	0.571995	CG7194-RA
FBtr0071573	15	24	92.87	62.295	-30.575	256	0.0292947	0.571995	Hmg-2-RA
FBtr0345419	5	9	43.68	110.48	66.8	6	0.028971	0.571995	hbs-RC
FBtr0078094	74	61	100.56	114.54	13.98	1760	0.0281545	0.571995	Ent1-RA
FBtr0112937	10	14	139.78	195.245	55.465	32	0.028108	0.571995	f-cup-RC
FBtr0082526	17	23	65.66	149.39	83.73	115	0.0286135	0.571995	ClC-a-RA
FBtr0071975	12	11	216.825	154.28	-62.545	102	0.0288981	0.571995	Klp59C-RA
FBtr0074375	6	8	156.05	98.695	-57.355	41	0.029304	0.571995	CG15865-RA
FBtr0300285	49	65	83.77	122.4	38.63	1212	0.0296259	0.573952	Eb1-RF
FBtr0308192	781	1046	50.44	52.62	2.18	384197	0.0296147	0.573952	RpS10b-RD
FBtr0330152	27	38	74.34	110.155	35.815	349	0.0295164	0.573952	CG5447-RB
FBtr0080521	41	47	39.8	56.44	16.64	703	0.0296418	0.573952	Vm34Ca-RA
FBtr0086112	47	55	75.58	111.36	35.78	968	0.0296198	0.573952	Adf1-RB
FBtr0346570	5	8	70.17	147.705	77.535	5	0.029526	0.573952	CG10663-RD
FBtr0334589	24	32	46.72	74.115	27.395	252	0.0294656	0.573952	SerRS-m-RB
FBtr0072290	34	48	39.165	61.63	22.465	584.5	0.0296877	0.574204	Rpn8-RA
FBtr0082334	10	24	57.39	110.26	52.87	62	0.0297581	0.574927	Tpc1-RA
FBtr0343768	21	27	68.58	104.32	35.74	178.5	0.0298672	0.576398	yellow-b-RB
FBtr0333083	186	250	146.375	169.32	22.945	20425	0.029967	0.577455	CG10077-RD
FBtr0300890	52	69	92.895	60.46	-32.435	2209	0.0299882	0.577455	CG13319-RB
FBtr0079255	48	44	54.27	69.9	15.63	778	0.0300799	0.578222	Nepl5-RA
FBtr0112904	46	56	105	143.555	38.555	965	0.0300943	0.578222	eIF4G1-RB
FBtr0076570	5	6	55.44	144.525	89.085	3	0.030303	0.578551	CG6511-RA
FBtr0076934	76	108	103.41	80.26	-23.15	4875	0.030311	0.578551	Galphai-RA
FBtr0304679	27	30	111.05	152.18	41.13	269	0.0303436	0.578551	unc-104-RF
FBtr0301103	22	24	96.405	70.195	-26.21	363	0.0303102	0.578551	CG42542-RE
FBtr0331983	25	23	78	123.52	45.52	182	0.030239	0.578551	Mid1-RB
FBtr0302692	64	71	109.895	132.12	22.225	1780	0.0303237	0.578551	ps-RN
FBtr0306023	5	6	96.32	142.915	46.595	3	0.030303	0.578551	Best1-RC
FBtr0077648	19	24	78.71	131.73	53.02	139	0.0304384	0.579283	Prp40-RA
FBtr0304887	35	46	90.79	139.33	48.54	577.5	0.0304484	0.579283	Cf2-RE
FBtr0302045	50	57	99.405	120.64	21.235	1078	0.0305017	0.579666	qm-RB
FBtr0334067	21	23	46.41	115.79	69.38	149	0.0306401	0.580595	E(z)-RC
FBtr0085623	332	637	62.495	72.6	10.105	96806	0.0306838	0.580595	Fer2LCH-RB
FBtr0081958	16	21	75.11	131.39	56.28	97	0.0306709	0.580595	CAHbeta-RA
FBtr0301180	21	29	79.31	106	26.69	194	0.0306052	0.580595	larp-RD
FBtr0081756	14	14	82.73	109.435	26.705	50.5	0.0307853	0.581874	Taf7-RA
FBtr0083711	13	14	102.97	59.74	-43.23	136	0.0308181	0.581874	CG14285-RA
FBtr0336813	23	37	52.08	90.07	37.99	283	0.0308515	0.581875	CG17327-RC
FBtr0332369	90	131	72.53	89.73	17.2	4887	0.0309855	0.582596	nrv2-RG
FBtr0071771	64	82	74.9	90.295	15.395	2076.5	0.0309776	0.582596	Vps35-RB
FBtr0082531	31	44	79.54	134.275	54.735	481	0.0309898	0.582596	prd1-RA
FBtr0082652	176	241	77.145	85.48	8.335	18586.5	0.031062	0.583323	Arp1-RA
FBtr0077751	18	29	40.155	70.5	30.345	162	0.0311138	0.583596	CG4267-RA
FBtr0083056	270	360	57.27	68.76	11.49	43727	0.0311434	0.583596	Hsc70-4-RF
FBtr0085407	8	17	88.29	52.54	-35.75	105	0.0312803	0.583647	Mesh1-RA
FBtr0332972	24	15	66.625	101.92	35.295	105	0.0315054	0.583647	Pex12-RB
FBtr0332426	10	10	108.865	56.135	-52.73	79	0.031209	0.583647	CG3588-RI
FBtr0100294	29	49	84.25	123.48	39.23	502	0.0315141	0.583647	Top1-RC
FBtr0071441	11	29	53.68	103.31	49.63	88	0.031507	0.583647	CG2909-RA
FBtr0082900	28	15	34.55	45.85	11.3	125	0.0312983	0.583647	CG33109-RA
FBtr0073658	77	84	78.03	56.975	-21.055	3870	0.0315061	0.583647	CG1824-RA
FBtr0345637	48	59	76.08	119.56	43.48	1072	0.0314299	0.583647	CG31872-RB
FBtr0345599	127	146	76.46	88.71	12.25	7869	0.0312461	0.583647	SmydA-8-RD
FBtr0081155	71	94	55.41	82.55	27.14	2683	0.0314963	0.583647	CG10561-RA
FBtr0301964	8	12	96.185	171.02	74.835	20	0.0314202	0.583647	shot-RQ
FBtr0073964	42	51	105.875	126.22	20.345	792	0.0315531	0.58375	Dbct-RA
FBtr0329941	36	41	124.81	151.7	26.89	527	0.0316282	0.584518	Liprin-alpha-RC
FBtr0339252	70	46	61.1	84.17	23.07	1229	0.0317566	0.585033	tok-RC
FBtr0077693	10	11	85.365	47.23	-38.135	86	0.031734	0.585033	Elba2-RA
FBtr0306745	11	10	67.26	128.035	60.775	24	0.031734	0.585033	cnc-RE
FBtr0307056	7	15	109.59	51	-58.59	83	0.0319448	0.586642	CG5001-RB
FBtr0071249	186	202	68.3	78.11	9.81	16418	0.0319345	0.586642	Hexo2-RA
FBtr0081824	529	570	44.76	48.245	3.485	139484	0.0319091	0.586642	CD98hc-RA
FBtr0080397	45	35	60.83	90.89	30.06	566	0.0320822	0.588545	spict-RA
FBtr0080118	198	322	86.495	98.73	12.235	28317	0.0323514	0.588569	CG17124-RB
FBtr0073338	10	13	54.48	104.75	50.27	30	0.0323872	0.588569	CG11342-RA
FBtr0340140	11	21	101.88	154.08	52.2	61	0.032153	0.588569	CG2258-RD
FBtr0339123	64	91	88.115	109.04	20.925	2322.5	0.0323072	0.588569	ACC-RE
FBtr0070097	19	18	64.76	124.49	59.73	100	0.0321613	0.588569	CR18275-RA
FBtr0340386	10	13	178.575	150	-28.575	100	0.0323872	0.588569	Rgk2-RC
FBtr0306907	134	200	89.19	101.215	12.025	11548	0.0323107	0.588569	CG43324-RA
FBtr0072488	54	54	47.665	62.785	15.12	1109	0.0322451	0.588569	Kaz1-ORFB-RA
FBtr0113740	39	53	62.59	108.61	46.02	762	0.0322615	0.588569	MED21-RA
FBtr0333609	6	14	179.955	101.245	-78.71	68	0.0325593	0.588687	CG9674-RH
FBtr0335046	26	32	102.285	68.965	-33.32	553	0.0328262	0.588687	CG12576-RE
FBtr0075051	46	28	83.47	107.385	23.915	452	0.0328121	0.588687	CG32202-RA
FBtr0301618	10	20	68.15	148.305	80.155	51	0.0328661	0.588687	stnA-RC
FBtr0080033	21	32	118.79	156.89	38.1	218	0.032621	0.588687	Grip75-RA
FBtr0100046	15	10	107.76	134.43	26.67	36	0.0327124	0.588687	Egfrap-RA
FBtr0089497	16	19	104.71	69.79	-34.92	217	0.032695	0.588687	Gdh-RF
FBtr0339091	63	114	61.03	71.525	10.495	2894	0.0328487	0.588687	Gyg-RG
FBtr0075341	14	21	83.625	112.7	29.075	83	0.0325041	0.588687	CG9674-RA
FBtr0083203	58	79	61.11	76.52	15.41	1800	0.0326148	0.588687	blp-RA
FBtr0080691	31	44	66.46	53.875	-12.585	881	0.0327051	0.588687	CG31775-RA
FBtr0071524	17	13	66.57	129.19	62.62	59	0.0328068	0.588687	CG10543-RA
FBtr0079464	90	102	70.095	94.505	24.41	3768	0.0325205	0.588687	santa-maria-RA
FBtr0340427	27	31	114.89	120.96	6.07	281	0.032711	0.588687	Lsd-2-RD
FBtr0299949	31	28	92.47	127.83	35.36	293	0.0329487	0.589065	CG42354-RA
FBtr0086975	933	904	49.12	50.775	1.655	397476	0.0329547	0.589065	fat-spondin-RA
FBtr0083814	61	50	117.59	167.72	50.13	1165	0.0331105	0.59064	MICU3-RB
FBtr0345535	167	257	57.24	67.57	10.33	18832	0.0331101	0.59064	CG5532-RB
FBtr0300637	32	41	82.08	116.34	34.26	464	0.0332539	0.59215	Mocs2A-RA
FBtr0346040	47	47	74.89	56.68	-18.21	1386.5	0.0332792	0.59215	Rpp20-RB
FBtr0334706	624	810	60.695	64.735	4.04	236174	0.0333216	0.59215	CG7920-RC
FBtr0080419	20	22	78.135	120.17	42.035	135	0.0333309	0.59215	Vha68-2-RB
FBtr0072576	29	46	64.85	96.65	31.8	471	0.0334261	0.592634	CG32344-RA
FBtr0331414	210	274	85.535	94.21	8.675	25525.5	0.0334004	0.592634	CG16758-RH
FBtr0340148	46	57	83.01	98.67	15.66	990	0.0334941	0.592986	snz-RB
FBtr0111111	49	74	111.78	86.12	-25.66	2225	0.0335139	0.592986	Stlk-RA
FBtr0346263	202	158	39.23	43.78	4.55	13875.5	0.0336051	0.593914	frma-RF
FBtr0310155	14	49	67.895	115.21	47.315	214	0.0336345	0.593914	GLaz-RF
FBtr0079177	564	729	43.35	46.5	3.15	191452	0.0338812	0.595859	eIF4A-RB
FBtr0301908	38	55	59.13	91.24	32.11	773	0.0338468	0.595859	CG3662-RC
FBtr0085772	2425	3628	54.93	57.48	2.55	4.25759e+06	0.0338575	0.595859	ATPsynC-RA
FBtr0299507	15	12	79.68	163.075	83.395	46	0.0337888	0.595859	Cap-G-RF
FBtr0083726	11	17	146.96	203.56	56.6	48	0.0342754	0.596277	CG14294-RA
FBtr0339769	8	10	96.18	166.03	69.85	16	0.0342794	0.596277	CG15890-RB
FBtr0300588	26	29	169.98	214.37	44.39	251	0.0343701	0.596277	B52-RK
FBtr0079876	483	651	71.96	76.48	4.52	145676	0.0343292	0.596277	yip2-RA
FBtr0342602	76	100	70.525	85.675	15.15	3091	0.0343357	0.596277	Pex19-RC
FBtr0082375	85	97	83.82	61.55	-22.27	4874	0.0341817	0.596277	Ugt35B1-RA
FBtr0304728	11	22	163.34	108.12	-55.22	177	0.034047	0.596277	mahj-RB
FBtr0335487	60	64	44.09	49.52	5.43	1496	0.0342169	0.596277	Tep2-RF
FBtr0082082	280	376	73.45	86.05	12.6	47553.5	0.0341398	0.596277	p23-RA
FBtr0333425	58	58	102.165	80.08	-22.085	2066	0.0342126	0.596277	CycY-RB
FBtr0344444	914	1915	75.72	79.71	3.99	832117	0.0341499	0.596277	fau-RA
FBtr0088900	26	25	83.76	121.77	38.01	212	0.034023	0.596277	Nop17l-RA
FBtr0305545	27	40	118.11	71.425	-46.685	706	0.0343835	0.596277	Mtch-RF
FBtr0333221	9	27	115	226.58	111.58	63	0.0340857	0.596277	nrm-RI
FBtr0077906	1229	1989	54.75	58.75	4	1168356	0.0353569	0.596589	Eno-RE
FBtr0340450	38	30	101.65	141.535	39.885	399	0.0352129	0.596589	ena-RG
FBtr0081570	7	6	52.21	98.425	46.215	6	0.034965	0.596589	sas-RB
FBtr0300419	18	18	179.38	200.465	21.085	95	0.0353813	0.596589	hfp-RH
FBtr0071153	12	16	87.475	108.295	20.82	50	0.0346621	0.596589	CG10958-RA
FBtr0070795	76	88	71.23	90.24	19.01	2702.5	0.0345343	0.596589	spoon-RC
FBtr0087111	1736	2089	43.515	43.4	-0.115	1.74171e+06	0.0353932	0.596589	Idgf6-RA
FBtr0346186	30	47	61.15	92.48	31.33	503	0.0353096	0.596589	CG8188-RD
FBtr0073000	21	36	116.55	171.765	55.215	250	0.0349239	0.596589	PAN3-RM
FBtr0077731	339	459	45	48.93	3.93	71012.5	0.0349679	0.596589	colt-RA
FBtr0080916	30	25	49.345	93.29	43.945	250	0.0353406	0.596589	mdy-RB
FBtr0086504	16	22	124.045	166.93	42.885	104	0.0345202	0.596589	hppy-RA
FBtr0306290	6	7	200.29	133.52	-66.77	36	0.034965	0.596589	CG43237-RA
FBtr0332750	14	21	93.625	141.88	48.255	84	0.0353362	0.596589	Dhc64C-RI
FBtr0335480	44	74	44.76	75.565	30.805	1249	0.0351696	0.596589	SerRS-RB
FBtr0082628	508	555	60.32	71.24	10.92	130434	0.0351041	0.596589	Desat1-RE
FBtr0339413	31	26	126.33	89.31	-37.02	535	0.0351301	0.596589	COX7CL-RA
FBtr0307068	1991	2512	44.48	45.175	0.695	2409515	0.0353353	0.596589	eIF4A-RE
FBtr0301452	27	39	105.44	143.41	37.97	364	0.0346197	0.596589	Nhe1-RB
FBtr0306258	30	25	70.445	117.56	47.115	250	0.0353406	0.596589	promL-RD
FBtr0080460	8	26	66.005	141.11	75.105	52	0.0346208	0.596589	Uvrag-RA
FBtr0305082	37	42	133.32	147.665	14.345	562	0.0350827	0.596589	Cirl-RH
FBtr0344340	20	25	100.39	73.68	-26.71	343	0.0346137	0.596589	CG5611-RC
FBtr0087222	47	45	97.73	66.32	-31.41	1328	0.0349525	0.596589	Jhedup-RA
FBtr0084171	61	75	87	58.7	-28.3	2771	0.0345665	0.596589	mRpL35-RA
FBtr0082452	21	41	78.76	117.46	38.7	288	0.0346809	0.596589	Jupiter-RD
FBtr0073775	36	53	98.495	62.77	-35.725	1207	0.0347918	0.596589	Tim9a-RA
FBtr0344488	14	8	94.035	72.62	-21.415	87	0.035169	0.596589	CG45084-RA
FBtr0076087	5	13	198.29	113.16	-85.13	54	0.035014	0.596589	Pi3K68D-RC
FBtr0088883	23	39	123.56	101.39	-22.17	593	0.0358705	0.597551	rnh1-RA
FBtr0081216	6	9	83.685	153.67	69.985	9	0.035964	0.597551	CG17544-RA
FBtr0077394	41	60	80.62	110.075	29.455	926	0.03583	0.597551	hoe2-RA
FBtr0089186	341	468	54.4	61.19	6.79	72903.5	0.0357935	0.597551	ATPsynbeta-RA
FBtr0083139	21	22	169.54	127.44	-42.1	318	0.0355844	0.597551	CG6654-RA
FBtr0345089	9	6	146	176.33	30.33	9	0.035964	0.597551	Svil-RG
FBtr0074712	282	426	72.84	65.685	-7.155	65657	0.0358696	0.597551	ND-18-RA
FBtr0083052	41	50	88.14	105.495	17.355	761	0.035567	0.597551	Caf1-55-RA
FBtr0080306	2227	2858	94.21	96.56	2.35	3073397	0.0358734	0.597551	CG6770-RA
FBtr0300881	9	6	43.94	128.705	84.765	9	0.035964	0.597551	PNPase-RD
FBtr0299855	8	9	50.18	116.21	66.03	14	0.0359523	0.597551	CG42336-RD
FBtr0071769	72	98	74.495	104.26	29.765	2861	0.0355614	0.597551	CG11275-RA
FBtr0290095	6	9	209.3	89.38	-119.92	45	0.035964	0.597551	PIP5K59B-RE
FBtr0339606	17	17	102.29	152.42	50.13	83	0.0356361	0.597551	PolI-RC
FBtr0083971	985	969	54.29	58.39	4.1	451064	0.035865	0.597551	TotA-RA
FBtr0078756	26	39	72.625	134.84	62.215	350	0.0361153	0.597787	Pi4KIIalpha-RA
FBtr0343722	190	297	49.16	55.54	6.38	25039.5	0.0360915	0.597787	ND-B17-RC
FBtr0089408	21	30	101.31	145.3	43.99	205	0.0361072	0.597787	sw-RL
FBtr0334986	731	985	87.29	93.79	6.5	338737	0.0360355	0.597787	RNASEK-RB
FBtr0089661	13	29	197	137.76	-59.24	266	0.0361742	0.598195	Sh-RC
FBtr0070167	84	85	37.595	43.79	6.195	2904	0.0363935	0.598427	TRAM-RB
FBtr0079282	78	94	54.57	75.2	20.63	2985.5	0.0364799	0.598427	CG9498-RA
FBtr0329939	19	28	140.4	99.865	-40.535	363	0.0364472	0.598427	row-RC
FBtr0300179	21	48	84.96	105.3	20.34	343	0.0363418	0.598427	gol-RD
FBtr0081576	6	11	102.965	77.19	-25.775	54	0.0365223	0.598427	CG10053-RA
FBtr0084377	12	13	92.54	145.1	52.56	39	0.0362489	0.598427	Cdc16-RA
FBtr0088308	177	252	76.91	103.39	26.48	19655	0.0363181	0.598427	whd-RB
FBtr0113477	6	11	155.445	92.97	-62.475	54	0.0365223	0.598427	CG6006-RC
FBtr0332169	737	1135	65.9	72.55	6.65	394329	0.0363295	0.598427	Fer2LCH-RE
FBtr0085808	75	87	55.85	72.2	16.35	2639.5	0.0365313	0.598427	CG11334-RA
FBtr0330191	15	23	161.64	100.59	-61.05	243	0.0365744	0.598571	Zif-RC
FBtr0333002	19	10	55	106.54	51.54	49	0.0368264	0.602123	UQCR-11L-RB
FBtr0334664	9	15	84.9	131.14	46.24	32	0.0368884	0.602123	sp3-RG
FBtr0308345	54	51	204.63	225.96	21.33	1051	0.036895	0.602123	NaCP60E-RJ
FBtr0301247	7	13	63.86	143.56	79.7	19	0.0369453	0.602381	Ube4B-RB
FBtr0071038	55	88	59.75	88.8	29.05	1917	0.0370618	0.603717	CG3040-RA
FBtr0089678	16	22	84.39	141.42	57.03	105	0.037126	0.604197	sol-RB
FBtr0342594	10	9	69.16	130.58	61.42	19	0.0373364	0.607056	Plzf-RB
FBtr0079253	204	190	45.915	47.37	1.455	17028.5	0.0373984	0.607498	Nepl4-RA
FBtr0332331	62	40	49.995	91.08	41.085	936	0.0375068	0.608125	AkhR-RD
FBtr0085598	55	55	174.58	174.85	0.27	1164	0.0374894	0.608125	janB-RA
FBtr0071786	7	7	119.96	62.94	-57.02	41	0.0378788	0.608458	CG11170-RB
FBtr0088521	10	14	188.225	103.275	-84.95	106	0.037648	0.608458	Nt5c-RC
FBtr0342673	15	17	59.58	93.54	33.96	72	0.0378061	0.608458	CG11099-RB
FBtr0075605	30	26	52.815	116.06	63.245	263	0.0376869	0.608458	CG7857-RA
FBtr0071937	25	39	116.87	79.27	-37.6	639	0.0377235	0.608458	Cdk9-RA
FBtr0112561	11	26	80.14	122.84	42.7	80	0.0378195	0.608458	dcma-RC
FBtr0310402	7	7	213.16	276.82	63.66	8	0.0378788	0.608458	CG43675-RB
FBtr0305060	14	34	139.96	177.995	38.035	146	0.0379458	0.608458	brp-RJ
FBtr0331587	79	112	93.55	117.235	23.685	3642	0.0377972	0.608458	Pi4KIIIalpha-RD
FBtr0073405	10	11	89.455	154.97	65.515	25	0.0377713	0.608458	Ork1-RA
FBtr0331418	7	7	66.48	145.41	78.93	8	0.0378788	0.608458	foi-RC
FBtr0302146	155	236	73.17	97.84	24.67	16020.5	0.0379236	0.608458	Mf-RJ
FBtr0301199	15	15	70.29	148.38	78.09	62	0.0380883	0.609255	CG7720-RC
FBtr0333042	12	15	89.2	128.68	39.48	47	0.038099	0.609255	stwl-RC
FBtr0342877	82	111	50.3	73	22.7	3755	0.0381003	0.609255	CG7332-RB
FBtr0074972	43	54	108.2	70.985	-37.215	1447	0.0381486	0.60947	CG9231-RA
FBtr0304693	2879	3679	49.19	50.61	1.42	5.13863e+06	0.0387188	0.610127	RpS27-RB
FBtr0083937	49	64	78.03	104.075	26.045	1211	0.0388827	0.610127	Nep4-RA
FBtr0079258	122	146	59.395	78.965	19.57	7597.5	0.0384543	0.610127	frj-RA
FBtr0079288	1082	1522	48.075	50.58	2.505	784368	0.038973	0.610127	COX5B-RA
FBtr0070209	43	58	93.44	115.69	22.25	945	0.0383813	0.610127	Naa30A-RA
FBtr0445304	43	45	53.19	75.04	21.85	720	0.0392243	0.610127	Not10-RB
FBtr0113075	18	31	84.815	161.28	76.465	179	0.0390619	0.610127	Dh44-R2-RB
FBtr0078623	16	41	37.805	59.73	21.925	211	0.0385505	0.610127	CG11459-RA
FBtr0073518	54	55	90.505	107.37	16.865	1144	0.0390522	0.610127	rho-4-RB
FBtr0080928	64	42	60.705	75.885	15.18	1023	0.0384332	0.610127	Nepl9-RA
FBtr0330716	102	163	63.645	79.48	15.835	7058	0.0387852	0.610127	Pgk-RB
FBtr0111129	510	683	56.115	52.27	-3.845	186346	0.0385551	0.610127	RpL5-RA
FBtr0073642	12	8	73.895	121.39	47.495	21	0.0387076	0.610127	Chrac-16-RA
FBtr0072812	55	63	67.19	94.8	27.61	1350	0.0393246	0.610127	alphaCOP-RA
FBtr0088657	53	83	74.87	55.62	-19.25	2662	0.0392497	0.610127	Tom7-RA
FBtr0332452	36	74	111.185	77.61	-33.575	1656.5	0.0390185	0.610127	CLIP-190-RQ
FBtr0074612	51	70	58.92	74.41	15.49	1391	0.0388775	0.610127	CG6659-RA
FBtr0305256	19	33	74.6	110.71	36.11	204.5	0.0392216	0.610127	SCAR-RC
FBtr0072307	58	90	56.13	71.925	15.795	2083	0.038635	0.610127	CG11414-RA
FBtr0072774	7	16	76.76	132.855	56.095	25	0.0393788	0.610127	CG8001-RA
FBtr0333214	43	70	81.2	110.115	28.915	1156	0.0393122	0.610127	Ogdh-RJ
FBtr0112800	25	32	142.06	173.245	31.185	271	0.0387816	0.610127	Lar-RB
FBtr0332671	48	58	98.865	73.625	-25.24	1717.5	0.0391355	0.610127	Rap1-RC
FBtr0304916	25	27	79.69	132.48	52.79	224	0.038493	0.610127	CG34354-RE
FBtr0081806	39	45	115.12	132	16.88	646.5	0.0387004	0.610127	CG9636-RC
FBtr0072188	715	907	70.16	79.83	9.67	304938	0.0391763	0.610127	tsr-RA
FBtr0302546	16	19	108.575	67.17	-41.405	215	0.0384915	0.610127	Sh3beta-RC
FBtr0339596	260	201	37.69	42.33	4.64	23192	0.0383664	0.610127	Cyp6g1-RB
FBtr0075038	43	71	119.36	77	-42.36	1880	0.0390433	0.610127	Acp76A-RA
FBtr0084239	60	47	46.61	54.5	7.89	1080	0.0386136	0.610127	JMJD6-RA
FBtr0073272	14	18	172.405	135.635	-36.77	181	0.0384258	0.610127	CG14995-RC
FBtr0072668	69	64	83.55	59.99	-23.56	2666	0.039377	0.610127	Ctr9-RB
FBtr0302223	16	35	47.7	80.24	32.54	178	0.039356	0.610127	Prosalpha1R-RB
FBtr0340028	37	42	64.92	99.075	34.155	566	0.0386256	0.610127	Top3beta-RB
FBtr0074695	17	19	101.03	149.36	48.33	96	0.0394282	0.61035	CG7990-RA
FBtr0100259	14	19	70.315	128.93	58.615	76	0.039584	0.610595	qtc-RE
FBtr0339789	174	236	93.65	107.255	13.605	18090	0.0395217	0.610595	Pp2A-29B-RE
FBtr0082976	27	27	155.84	185.11	29.27	245	0.0395233	0.610595	CG7886-RA
FBtr0301853	19	21	95.54	129.17	33.63	123	0.0395535	0.610595	CG9875-RB
FBtr0082707	21	27	166	200.38	34.38	184	0.0396398	0.610915	Hsc70-2-RA
FBtr0080901	15	36	45.46	78.735	33.275	170	0.0396949	0.611225	Mhc-RF
FBtr0082642	149	208	89.75	101.28	11.53	13518.5	0.0397789	0.611977	Snx3-RB
FBtr0089094	38	66	88.98	124.78	35.8	949	0.0398298	0.612221	myo-RC
FBtr0086244	16	16	130.095	206.515	76.42	73	0.0399712	0.613854	exu-RC
FBtr0310019	7	8	94.56	140.325	45.765	10	0.0400932	0.614646	haf-RD
FBtr0072844	36	35	42.595	52.1	9.505	451	0.0400779	0.614646	SCOT-RA
FBtr0076393	13	13	69.3	88.94	19.64	44	0.0402395	0.616346	alphaTub67C-RA
FBtr0308614	31	63	88.12	57.4	-30.72	1232	0.0402889	0.616562	CG9240-RB
FBtr0070042	44	61	66.635	94.53	27.895	1026	0.0404603	0.617904	CkIIalpha-RA
FBtr0088955	116	159	62.23	77.54	15.31	7887	0.0404689	0.617904	CG1598-RA
FBtr0300322	17	27	108.82	54.61	-54.21	315	0.0404829	0.617904	Sfp84E-RA
FBtr0301153	11	16	98.14	162.4	64.26	46	0.0405723	0.618187	CG7058-RB
FBtr0087388	9	17	170.54	87.35	-83.19	115	0.0405523	0.618187	Pms2-RA
FBtr0073943	25	36	142.77	179.05	36.28	310	0.0407832	0.619238	sbm-RA
FBtr0079994	85	126	95.34	71.81	-23.53	6245.5	0.0407505	0.619238	SamDC-RA
FBtr0079157	92	149	79.705	102.55	22.845	5777.5	0.0407088	0.619238	Acp26Ab-RB
FBtr0112963	6	14	54.58	90.745	36.165	17	0.0407637	0.619238	Trf4-1-RF
FBtr0113429	8	11	94.995	154.26	59.265	19	0.0408828	0.61967	CG32204-RB
FBtr0290322	11	8	139.79	70.235	-69.555	69	0.0408828	0.61967	cup-RB
FBtr0072163	232	323	60.48	76.42	15.94	33661.5	0.0410951	0.62173	Ak2-RA
FBtr0331389	6	6	58.305	99.045	40.74	5	0.0411255	0.62173	Drip-RE
FBtr0087093	28	47	63.58	116.42	52.84	471	0.0410681	0.62173	Syn2-RA
FBtr0076382	12	21	73.775	120.22	46.445	71	0.0413891	0.622608	LanB2-RA
FBtr0340136	34	41	58.515	96.21	37.695	505	0.0415405	0.622608	mys-RC
FBtr0088642	6	12	72.195	135.385	63.19	14	0.0414781	0.622608	Sec31-RA
FBtr0334946	39	63	82.31	107.48	25.17	932	0.0415232	0.622608	Atg17-RC
FBtr0344980	73	64	61.3	93.625	32.325	1863	0.0415043	0.622608	teq-RF
FBtr0334855	18	44	60.725	96.89	36.165	264	0.041419	0.622608	CG44085-RG
FBtr0081568	35	50	69.42	105.01	35.59	646	0.0413137	0.622608	CG2656-RA
FBtr0082569	35	47	67.34	100.71	33.37	604.5	0.0414439	0.622608	GstD2-RA
FBtr0084494	53	60	115.3	92.035	-23.265	1945	0.0413921	0.622608	CG5854-RA
FBtr0079381	86	130	72.53	95.66	23.13	4672.5	0.0414068	0.622608	nrv2-RC
FBtr0334405	93	119	113.8	129.74	15.94	4630	0.0416111	0.623131	beta-Spec-RC
FBtr0084703	7	10	39.3	127.695	88.395	14	0.0430893	0.623618	Esp-RA
FBtr0080429	246	306	101.975	110.11	8.135	33866.5	0.0429002	0.623618	Vha68-1-RA
FBtr0075958	71	75	81.17	110.54	29.37	2145	0.0429451	0.623618	vih-RA
FBtr0084864	27	36	78.17	113.815	35.645	339	0.0418788	0.623618	CG10514-RA
FBtr0082833	48	111	74	90.62	16.62	2124	0.0429559	0.623618	Dip-B-RB
FBtr0089223	19	30	94.12	143.16	49.04	185.5	0.0422054	0.623618	PlexA-RA
FBtr0070121	43	47	95.07	57.44	-37.63	1262	0.0426115	0.623618	CG13367-RA
FBtr0345435	1324	1885	52.805	54.89	2.085	1.19526e+06	0.0417445	0.623618	Mdh1-RB
FBtr0085059	25	31	118.06	81.12	-36.94	511	0.0426368	0.623618	Tl-RB
FBtr0345096	8	17	191.36	152.27	-39.09	103	0.0426526	0.623618	Svil-RA
FBtr0100565	13	25	66.33	120.31	53.98	96	0.0422784	0.623618	CG6144-RB
FBtr0081460	33	49	48.6	61.11	12.51	594	0.0430182	0.623618	Amacr-RA
FBtr0074909	41	48	74.36	103.26	28.9	737	0.0424614	0.623618	Gabat-RA
FBtr0083010	41	49	84.42	121.81	37.39	753	0.0419975	0.623618	CycC-RA
FBtr0306653	16	22	88.135	99.875	11.74	107	0.0428422	0.623618	mrj-RG
FBtr0085833	102	157	79.33	60.85	-18.48	9201.5	0.04266	0.623618	eEF1alpha2-RB
FBtr0085024	172	286	86.335	79.94	-6.395	27377	0.0426594	0.623618	Pdf-RA
FBtr0301926	114	149	69.96	95.94	25.98	7251.5	0.0423476	0.623618	deltaCOP-RB
FBtr0089767	6	10	168.375	81.63	-86.745	49	0.041958	0.623618	gukh-RB
FBtr0479650	14	31	88.925	63.58	-25.345	300	0.0431092	0.623618	CG3328-RD
FBtr0089419	17	30	48.11	72.665	24.555	163	0.0427808	0.623618	Cyp12d1-p-RA
FBtr0112968	12	40	49.79	86.995	37.205	146	0.0422864	0.623618	CG1791-RB
FBtr0305157	42	52	90.33	117.105	26.775	824	0.041916	0.623618	Glut4EF-RF
FBtr0077095	97	134	63.78	83.325	19.545	5484.5	0.0430969	0.623618	Usp47-RA
FBtr0113037	58	62	46.135	68.19	22.055	1410	0.0418527	0.623618	RpL7-like-RB
FBtr0088022	24	33	118.2	55	-63.2	522	0.0425175	0.623618	CG8888-RA
FBtr0087593	265	352	49.96	58.99	9.03	42203	0.0429547	0.623618	Cp1-RC
FBtr0334285	9	9	80.88	145.24	64.36	17	0.0422601	0.623618	btsz-RB
FBtr0347003	7	10	35.96	95.46	59.5	14	0.0430893	0.623618	CG10096-RD
FBtr0079250	650	564	67.685	71.25	3.565	170924	0.0422269	0.623618	Cpr-RA
FBtr0310060	18	29	153.115	82.12	-70.995	354	0.0429385	0.623618	CG6340-RE
FBtr0080295	49	59	45.19	55.41	10.22	1115	0.0417082	0.623618	PLCXD-RA
FBtr0075695	115	199	75.37	94.81	19.44	9872.5	0.0428692	0.623618	CG17839-RB
FBtr0334813	17	35	98.62	66.47	-32.15	402	0.0424842	0.623618	CG11723-RB
FBtr0302121	60	55	75.475	102.06	26.585	1287	0.0423962	0.623618	drongo-RG
FBtr0307493	21	49	46.65	110.78	64.13	356	0.0428742	0.623618	Mhc-RR
FBtr0112813	10	15	100.02	135.69	35.67	38	0.0429027	0.623618	dlg1-RL
FBtr0345030	540	687	70.31	63.7	-6.61	198012	0.0421305	0.623618	Argk1-RH
FBtr0075045	562	581	46.575	48.39	1.815	151928	0.0422373	0.623618	CG18135-RD
FBtr0290232	8	6	51.21	153.35	102.14	8	0.042624	0.623618	InR-RD
FBtr0331927	6390	6811	47.96	48.38	0.42	2.13165e+07	0.0421524	0.623618	eEF1alpha1-RC
FBtr0100164	2043	2721	45.08	46.46	1.38	2684617	0.0434305	0.624353	RpL13-RB
FBtr0304603	14	19	91.405	156.65	65.245	77	0.0432138	0.624353	pros-RH
FBtr0307347	8	10	109.255	48.74	-60.515	63	0.0434206	0.624353	CG5493-RB
FBtr0082047	27	26	110.08	42.165	-67.915	465	0.0434463	0.624353	CG9356-RA
FBtr0343416	88	138	60.455	69.95	9.495	5103	0.0433134	0.624353	mts-RB
FBtr0329849	56	58	151.845	177.23	25.385	1267	0.043315	0.624353	Epac-RE
FBtr0113417	77	91	173.42	193.96	20.54	2868	0.043237	0.624353	anne-RH
FBtr0273230	35	55	116.08	152.74	36.66	718	0.043435	0.624353	CG3558-RC
FBtr0340325	31	33	119.04	142.89	23.85	361	0.0438987	0.626343	Nak-RD
FBtr0300342	21	18	142.08	198.175	56.095	117	0.0439797	0.626343	Asator-RD
FBtr0344360	32	54	79.84	101.735	21.895	638	0.0439384	0.626343	CG45049-RC
FBtr0100013	6	17	142	80.12	-61.88	80	0.0437655	0.626343	osy-RB
FBtr0086632	128	108	45.005	56.05	11.045	5858.5	0.0438788	0.626343	CG15096-RA
FBtr0070644	48	65	72.23	87.03	14.8	1212.5	0.0438482	0.626343	GlcAT-I-RA
FBtr0084362	295	429	62.11	66.93	4.82	57706	0.0439337	0.626343	CG13833-RA
FBtr0080030	245	249	62.56	71.93	9.37	27301.5	0.0436386	0.626343	LManII-RA
FBtr0332273	12	17	85.715	133.44	47.725	56	0.0439283	0.626343	PolrMT-RB
FBtr0074268	25	42	116.92	80.985	-35.935	681	0.043809	0.626343	CG4239-RA
FBtr0301340	19	19	109.67	168.86	59.19	111	0.0439636	0.626343	bt-RF
FBtr0336859	24	21	98.045	161.48	63.435	163	0.0440679	0.627086	dao-RB
FBtr0308805	106	161	189.06	208.29	19.23	7290	0.0441585	0.627202	unc-13-RD
FBtr0074656	521	970	90.41	97.62	7.21	236741	0.0442897	0.627202	bnb-RB
FBtr0081035	43	57	75.48	117.89	42.41	936	0.0442062	0.627202	CG5758-RC
FBtr0321259	26	44	44.12	61.82	17.7	406	0.0442598	0.627202	LManI-RB
FBtr0071602	12	10	128.895	188.02	59.125	29	0.0443138	0.627202	dom-RD
FBtr0303907	62	42	86.465	129.195	42.73	998	0.0443636	0.627202	Npc1a-RD
FBtr0300959	7	11	50.11	100.74	50.63	16	0.0441176	0.627202	fa2h-RB
FBtr0100479	828	1186	59.745	62.66	2.915	465184	0.0443549	0.627202	Gapdh1-RB
FBtr0071105	46	57	69.81	102.63	32.82	1007.5	0.0444274	0.627595	mys-RA
FBtr0301140	62	62	67.845	88.875	21.03	1519.5	0.0445413	0.627615	CG5021-RD
FBtr0345717	13	20	65.85	49.72	-16.13	185	0.0446446	0.627615	Phae1-RB
FBtr0070422	31	38	88.39	122	33.61	422	0.0445846	0.627615	SmydA-8-RA
FBtr0072328	26	32	117.41	150.01	32.6	287	0.0445243	0.627615	Pof-RA
FBtr0077372	8	22	85.375	145.295	59.92	45	0.0446215	0.627615	DIP1-RC
FBtr0344219	30	22	92.51	141.885	49.375	221	0.0444731	0.627615	CG1146-RD
FBtr0081699	10	11	71.355	117.03	45.675	26	0.0447593	0.62771	Ass-RA
FBtr0079216	429	560	64.55	71.655	7.105	111184	0.0447269	0.62771	ND-51-RA
FBtr0301097	11	10	95	177.365	82.365	26	0.0447593	0.62771	CG42540-RC
FBtr0333680	84	148	107.06	129.36	22.3	5230.5	0.0449807	0.628347	Rnf11-RB
FBtr0084050	11	22	88.2	127.44	39.24	68	0.0449688	0.628347	Oga-RA
FBtr0091678	7	12	63.33	145.095	81.765	18	0.0449313	0.628347	cana-RA
FBtr0344441	6	15	114.18	46.92	-67.26	71	0.0448548	0.628347	CG45076-RE
FBtr0088601	21	22	86.03	134.835	48.805	148	0.0450209	0.628347	Pkn-RB
FBtr0085416	73	95	65.93	93.34	27.41	2840.5	0.0449971	0.628347	alpha-Man-Ib-RA
FBtr0331545	5	8	123.06	77.02	-46.04	34	0.045066	0.628475	Apt1-RE
FBtr0302659	10	10	81.375	112.005	30.63	23	0.0451546	0.628704	prage-RF
FBtr0070887	30	14	79.735	96.385	16.65	130	0.0451546	0.628704	CG4666-RA
FBtr0112667	19	29	107.39	150.56	43.17	180	0.0451974	0.628799	CG34404-RC
FBtr0433493	16	11	86.175	157.68	71.505	47	0.0456594	0.63001	Rbp-RK
FBtr0079436	99	106	105.2	129.3	24.1	4399	0.0458511	0.63001	ninaC-RB
FBtr0346126	71	80	101.57	119.03	17.46	2303.5	0.0456846	0.63001	CG32647-RD
FBtr0089384	17	25	56.86	81.04	24.18	134	0.0456364	0.63001	CG1354-RC
FBtr0075095	44	54	38.71	52.245	13.535	908	0.0458984	0.63001	GNBP2-RA
FBtr0335276	22	33	112.94	149.93	36.99	246	0.0453392	0.63001	Src42A-RB
FBtr0081720	16	11	82.33	45.6	-36.73	129	0.0456594	0.63001	gzl-RA
FBtr0072858	38	48	85.62	116.98	31.36	681.5	0.0454901	0.63001	CG5687-RA
FBtr0077220	901	424	50.39	53.125	2.735	178012	0.0454156	0.63001	lcs-RA
FBtr0073779	14	14	123.605	76.31	-47.295	142	0.0456382	0.63001	Set2-RA
FBtr0339288	262	218	40.995	43.505	2.51	25535.5	0.0457973	0.63001	Ance-4-RB
FBtr0309799	17	27	57.07	79.7	22.63	146	0.0454376	0.63001	CG13510-RB
FBtr0300439	11	14	119.7	76.155	-43.545	114	0.0456962	0.63001	CG42487-RA
FBtr0079125	21	17	77.83	115.71	37.88	110	0.0458976	0.63001	Hel25E-RB
FBtr0340149	3680	5235	46.22	46.79	0.57	9.39355e+06	0.0458862	0.63001	RpS19a-RD
FBtr0333577	44	46	85.92	116.26	30.34	764	0.0457444	0.63001	Hip14-RC
FBtr0088997	174	254	56.175	71.17	14.995	19584	0.0455403	0.63001	p47-RA
FBtr0332120	15	27	79.14	136.08	56.94	126	0.0460431	0.630508	zormin-RK
FBtr0344237	5	13	49.76	99.81	50.05	12	0.0459851	0.630508	MTF-1-RG
FBtr0087649	92	110	207.405	222.145	14.74	4234	0.0460296	0.630508	S-Lap7-RA
FBtr0081214	101	138	81.74	103.065	21.325	5916	0.0462112	0.631331	Pax-RD
FBtr0072679	93	136	84.42	100.345	15.925	5342	0.0462117	0.631331	l(3)02640-RA
FBtr0075553	29	30	89.22	117.975	28.755	303	0.0461741	0.631331	MsrA-RA
FBtr0343356	42	57	95.1	130.29	35.19	915	0.0462616	0.631518	Crag-RD
FBtr0076841	38	45	83.97	119.73	35.76	636.5	0.0463095	0.631678	lark-RA
FBtr0072843	21	24	45.35	75.075	29.725	164	0.0465145	0.632134	SCOT-RB
FBtr0085753	27	33	147.3	171.8	24.5	311	0.0464706	0.632134	Gycbeta100B-RA
FBtr0335221	331	465	50.08	55.52	5.44	70592.5	0.0465242	0.632134	SdhC-RB
FBtr0301772	96	158	104.805	119.88	15.075	6453	0.0464527	0.632134	cpx-RY
FBtr0083835	7	15	63.94	97.8	33.86	24	0.0465217	0.632134	mdlc-RA
FBtr0081105	30	36	42.68	74.205	31.525	385	0.046633	0.63249	Ugt36E1-RA
FBtr0299698	16	28	207.665	150.795	-56.87	306	0.0467679	0.63249	prom-RB
FBtr0078039	21	28	93.37	118.52	25.15	195	0.0465909	0.63249	PGAP2-RA
FBtr0078227	39	52	77.52	64.03	-13.49	1262.5	0.0467106	0.63249	mRpL15-RA
FBtr0339516	16	28	138.335	161.935	23.6	142	0.0467679	0.63249	CG17724-RE
FBtr0078217	39	46	90.79	108.345	17.555	671	0.0467306	0.63249	BNIP3-RC
FBtr0071116	905	1260	62.32	68.825	6.505	541649	0.0469698	0.634238	Ldsdh1-RA
FBtr0079221	55	69	62.26	85.04	22.78	1502	0.0469581	0.634238	Pfas-RC
FBtr0332811	28	30	66.345	99.655	33.31	292	0.0472592	0.634482	Nopp140-RE
FBtr0336784	15	34	60.67	98.345	37.675	163	0.0471541	0.634482	CG6693-RB
FBtr0299803	21	39	100.44	51.53	-48.91	538	0.0472803	0.634482	Cpr57A-RB
FBtr0071392	1026	1439	79.59	83.38	3.79	703634	0.0471679	0.634482	CG9691-RB
FBtr0072411	97	117	105.88	130.58	24.7	4779	0.0471673	0.634482	Tina-1-RA
FBtr0346589	20	26	54.065	101.695	47.63	170	0.0473469	0.634482	CG43345-RC
FBtr0088342	9	14	159.28	66.57	-92.71	95	0.0472209	0.634482	CAP-RF
FBtr0305549	9	14	42.15	104.625	62.475	31	0.0472209	0.634482	rno-RD
FBtr0086681	16	18	92.175	44.095	-48.08	202	0.0472627	0.634482	Dp1-RE
FBtr0301770	28	39	85.12	130	44.88	389.5	0.0473516	0.634482	cpx-RW
FBtr0074522	78	87	43.67	55.27	11.6	2785	0.047391	0.634523	wupA-RC
FBtr0345499	21	32	97.96	67.98	-29.98	445.5	0.0474584	0.634939	CG42565-RB
FBtr0080562	84	107	129.835	142.59	12.755	3743	0.047809	0.635064	Smg5-RB
FBtr0300867	11	17	105.24	146	40.76	51	0.0481892	0.635064	CG13124-RF
FBtr0072930	101	127	65.54	83.37	17.83	5435.5	0.0481856	0.635064	CG16986-RA
FBtr0075384	171	180	66.14	83.865	17.725	13508	0.0476912	0.635064	CG4842-RA
FBtr0086752	21	31	52.59	69.35	16.76	219	0.0480615	0.635064	CG14500-RA
FBtr0336701	5	7	118.19	75.58	-42.61	30	0.0479798	0.635064	CG14194-RB
FBtr0100143	5	7	33.41	82.24	48.83	5	0.0479798	0.635064	CG13175-RA
FBtr0087912	42	20	93	125.375	32.375	288	0.0476824	0.635064	CG13159-RA
FBtr0330100	53	67	131.96	146.92	14.96	1400.5	0.0478009	0.635064	chp-RC
FBtr0074330	63	88	97.29	68.465	-28.825	3297	0.0477866	0.635064	mRpL22-RA
FBtr0303114	20	39	102.085	139	36.915	266	0.0479758	0.635064	Ank2-RT
FBtr0301967	5	7	46.87	138.75	91.88	5	0.0479798	0.635064	FoxK-RK
FBtr0334618	699	832	36.17	38.825	2.655	273730	0.0478078	0.635064	Calr-RB
FBtr0082968	20	38	142.095	90.105	-51.99	501.5	0.0477626	0.635064	Hexim-RB
FBtr0301562	10	16	84.34	146.48	62.14	42	0.0481068	0.635064	sfl-RB
FBtr0333903	5	7	153.29	117.88	-35.41	30	0.0479798	0.635064	mthl10-RF
FBtr0301558	5	7	138.52	78.04	-60.48	30	0.0479798	0.635064	Rph-RB
FBtr0076752	157	244	73.52	87.915	14.395	16911	0.0477547	0.635064	RNaseX25-RA
FBtr0345145	9	11	95.27	17.04	-78.23	76	0.0482322	0.635064	verm-RI
FBtr0336620	40	29	50.085	72.71	22.625	417	0.0482151	0.635064	Ggamma30A-RI
FBtr0333095	150	200	74.22	89.8	15.58	13149	0.0482173	0.635064	baf-RB
FBtr0075144	17	26	71.56	121.045	49.485	141	0.0482923	0.635375	Wdr92-RA
FBtr0333017	39	54	109.42	132.64	23.22	799	0.0484188	0.636559	stx-RB
FBtr0452124	37	40	105.62	137.675	32.055	546	0.048513	0.636838	CG46309-RA
FBtr0305124	16	12	61.62	105.24	43.62	53	0.0484941	0.636838	CG43123-RA
FBtr0343100	80	81	53.545	57.78	4.235	2656.5	0.0487094	0.638936	CG6650-RC
FBtr0077851	11	11	75.31	144.33	69.02	30	0.0488441	0.639902	aop-RA
FBtr0331838	11	13	104.6	145.52	40.92	37	0.0488564	0.639902	lqf-RL
FBtr0345918	129	216	71	81.435	10.435	12166.5	0.0489375	0.640061	CG14207-RD
FBtr0080860	837	1041	38.5	41.2	2.7	412658	0.048942	0.640061	Idgf1-RA
FBtr0346166	17	22	78.04	104.73	26.69	117	0.0490125	0.640504	ric8a-RB
FBtr0073843	37	56	71.7	101.275	29.575	785	0.0492685	0.641812	Mrgn1-RA
FBtr0083140	574	549	37.07	39.37	2.3	146880	0.0492699	0.641812	Spn88Eb-RA
FBtr0343486	27	26	73.77	117.94	44.17	240	0.0492965	0.641812	pio-RE
FBtr0074020	22	11	59.785	75.19	15.405	69	0.0492112	0.641812	CG9114-RA
FBtr0347365	12	19	73.7	123.31	49.61	65	0.0491907	0.641812	Suv3-RD
FBtr0073653	6	19	66.1	109.56	43.46	26	0.0522532	0.642169	Cpr11B-RA
FBtr0073652	27	20	116.63	87.43	-29.2	360	0.0541377	0.642169	CG2556-RA
FBtr0077183	255	533	39.81	41.7	1.89	62115.5	0.0506914	0.642169	CG32523-RA
FBtr0088651	32	40	77.47	95.12	17.65	470	0.0547504	0.642169	lin-RA
FBtr0331576	15	38	54.13	35.28	-18.85	383	0.0542126	0.642169	CG33493-RB
FBtr0077156	168	210	103.115	90.95	-12.165	19672.5	0.0542295	0.642169	Uev1A-RB
FBtr0330703	7	6	53.87	196.46	142.59	7	0.0512821	0.642169	Slob-RG
FBtr0091487	49	87	230.04	195.66	-34.38	2555	0.055187	0.642169	PNUTS-RB
FBtr0077012	32	44	88.97	117.615	28.645	520	0.0535393	0.642169	CG10226-RA
FBtr0074060	42	56	39.875	67.795	27.92	908	0.054815	0.642169	CG9240-RA
FBtr0088664	235	205	37.21	41.9	4.69	21506	0.0524085	0.642169	Ance-4-RA
FBtr0077054	8	7	72.905	135.21	62.305	11	0.0540793	0.642169	Ets65A-RA
FBtr0330299	7	10	173.18	89.05	-84.13	55	0.055327	0.642169	Bicra-RB
FBtr0077298	40	59	65.665	81.96	16.295	910	0.0546384	0.642169	l(1)G0004-RA
FBtr0330193	24	28	105.905	124.225	18.32	229	0.0505985	0.642169	CG9727-RC
FBtr0088457	64	86	80.065	98.565	18.5	2241	0.0524031	0.642169	PCB-RA
FBtr0088645	810	1142	106.53	110.495	3.965	438646	0.0517915	0.642169	Ggamma1-RA
FBtr0087539	26	43	137.715	111.77	-25.945	714	0.0557288	0.642169	beta4GalNAcTA-RA
FBtr0331668	5	10	166.96	96.565	-70.395	41	0.0552781	0.642169	CG5381-RD
FBtr0089327	7	16	188.16	155.275	-32.885	85	0.055442	0.642169	sv-RA
FBtr0308592	11	8	91.44	155.435	63.995	20	0.0506205	0.642169	Ctr1A-RB
FBtr0309114	10	7	162.005	80.79	-81.215	55	0.055327	0.642169	hts-RQ
FBtr0309253	41	85	152.88	184.26	31.38	1374	0.0553428	0.642169	tapas-RF
FBtr0088951	7	20	60.29	116.09	55.8	35	0.0548945	0.642169	CG1360-RA
FBtr0088924	122	157	74.71	65.32	-9.39	10865	0.0541193	0.642169	CG12107-RA
FBtr0306855	62	77	73.27	54.19	-19.08	2848	0.0510262	0.642169	CG18081-RB
FBtr0088912	7	7	83.69	113.6	29.91	9	0.0530303	0.642169	scra-RB
FBtr0331921	5	10	107.93	166.27	58.34	9	0.0552781	0.642169	gprs-RB
FBtr0077545	27	42	65	99.07	34.07	407	0.0498695	0.642169	CG3604-RA
FBtr0100084	6	7	154.84	60.6	-94.24	35	0.0512821	0.642169	CG34029-RA
FBtr0073806	7	10	68.44	107.445	39.005	15	0.055327	0.642169	BthD-RA
FBtr0077374	85	125	71.5	90.11	18.61	4474	0.0525278	0.642169	CG32500-RA
FBtr0306850	11	19	171.08	78.2	-92.88	150	0.0527892	0.642169	mth-RE
FBtr0077483	60	76	108.215	127.58	19.365	1842	0.0551794	0.642169	Naprt-RE
FBtr0304867	65	90	114.62	136.71	22.09	2390	0.0525991	0.642169	CG43066-RC
FBtr0310282	10	11	73.475	135.29	61.815	27	0.0528075	0.642169	DAAM-RE
FBtr0087696	51	97	93.56	103.33	9.77	1988	0.0503594	0.642169	drk-RA
FBtr0331745	9	6	108.92	164.13	55.21	10	0.0495505	0.642169	bbx-RE
FBtr0073767	5	6	181.14	84.8	-96.34	26	0.0519481	0.642169	Syt12-RA
FBtr0073247	10	9	81.365	155.04	73.675	21	0.0550138	0.642169	ago-RA
FBtr0110801	35	45	147.88	186.96	39.08	587	0.0524144	0.642169	CG4467-RB
FBtr0073694	118	147	101.53	115.25	13.72	7469	0.0522741	0.642169	CG4404-RA
FBtr0110823	76	83	61.12	50.91	-10.21	3717	0.0524306	0.642169	CG17271-RB
FBtr0100647	6	20	175.515	212.565	37.05	28	0.0535812	0.642169	CG9133-RD
FBtr0087347	7	6	146.04	67.625	-78.415	35	0.0512821	0.642169	fus-RB
FBtr0072693	11	20	188.67	177.03	-11.64	157	0.0548825	0.642169	FucTD-RA
FBtr0078769	3276	4426	43.68	45.135	1.455	7.06378e+06	0.0538574	0.642169	RpL35A-RA
FBtr0343563	680	1137	84.955	89.54	4.585	365526	0.0517406	0.642169	Gs2-RF
FBtr0347342	16	26	89.835	151.99	62.155	133	0.0536571	0.642169	CG15529-RB
FBtr0303385	15	22	111.24	175.7	64.46	102	0.0531869	0.642169	Msp300-RD
FBtr0334531	6	12	50.295	79.845	29.55	15	0.0528981	0.642169	omd-RC
FBtr0079573	9	20	84.71	109.32	24.61	48	0.0504264	0.642169	Bsg-RI
FBtr0078955	35	55	150.8	122.48	-28.32	1199	0.0507853	0.642169	CG9776-RA
FBtr0343377	19	22	76.41	106.57	30.16	134	0.0514444	0.642169	Cdc7-RB
FBtr0078140	5	15	49.68	117.24	67.56	15	0.0526316	0.642169	CG3645-RA
FBtr0343357	14	12	146.57	124.66	-21.91	122	0.0537567	0.642169	Nost-RH
FBtr0080513	10	7	57.515	124.84	67.325	15	0.055327	0.642169	B4-RA
FBtr0346859	13	22	120.07	163.345	43.275	86	0.053746	0.642169	CG11714-RD
FBtr0082648	32	29	92.935	116.39	23.455	329	0.0520863	0.642169	Dtg-RA
FBtr0072094	6	7	157.815	118.06	-39.755	35	0.0512821	0.642169	CG18128-RA
FBtr0334740	18	30	119.015	159.825	40.81	179	0.053945	0.642169	CR40190-RD
FBtr0346717	7	9	141.85	99.74	-42.11	50	0.0548951	0.642169	CG5846-RB
FBtr0334319	178	252	72.585	82.7	10.115	19939.5	0.0499767	0.642169	bel-RB
FBtr0070776	215	263	103.48	89.62	-13.86	31214.5	0.0502395	0.642169	CG16756-RA
FBtr0083062	75	72	69.92	88.995	19.075	2199.5	0.0526884	0.642169	Set-RA
FBtr0299748	8	7	185.025	93.27	-91.755	45	0.0540793	0.642169	Doa-RS
FBtr0299943	522	579	41.065	45.09	4.025	140845	0.0511712	0.642169	Jabba-RC
FBtr0086086	87	108	100.94	128.06	27.12	3933	0.0509974	0.642169	sxc-RC
FBtr0078893	32	55	76.84	102.8	25.96	660	0.0533483	0.642169	Dlip2-RA
FBtr0301784	64	102	49.065	68.33	19.265	2672	0.0497108	0.642169	UQCR-11-RC
FBtr0072604	6	7	67.12	174	106.88	7	0.0512821	0.642169	CkIIalpha-i3-RB
FBtr0392912	9	12	175.58	130.545	-45.035	82	0.050661	0.642169	Saf-B-RF
FBtr0300379	7	7	100.85	242.27	141.42	9	0.0530303	0.642169	CaMKII-RJ
FBtr0344084	106	147	100.685	117.85	17.165	6685	0.0542347	0.642169	CG7646-RC
FBtr0077988	177	265	96.15	101.97	5.82	20896	0.0520879	0.642169	Pino-RA
FBtr0078391	7	12	33.38	91.495	58.115	19	0.0556482	0.642169	Hr78-RA
FBtr0333839	5	15	70.97	127.61	56.64	15	0.0526316	0.642169	Ncc69-RD
FBtr0333847	107	63	56.62	71.6	14.98	2776	0.055297	0.642169	CG9449-RH
FBtr0082312	17	27	100.2	122.96	22.76	147.5	0.0494727	0.642169	CG31272-RA
FBtr0079192	70	106	96.52	118.155	21.635	3076.5	0.0556967	0.642169	Kr-h2-RA
FBtr0301157	71	127	56.34	75	18.66	3758.5	0.0525951	0.642169	Zasp66-RN
FBtr0337030	42	45	106.09	79.56	-26.53	1176	0.0502424	0.642169	Med-RC
FBtr0079491	19	23	117.34	90	-27.34	295	0.0547864	0.642169	LanB1-RB
FBtr0079562	35	45	92.8	134	41.2	587	0.0524144	0.642169	Proc-RA
FBtr0336841	19	35	89.43	115.14	25.71	225	0.0526077	0.642169	mib2-RC
FBtr0070388	21	17	129.04	101.5	-27.54	245	0.0526699	0.642169	Cyp4ae1-RA
FBtr0302907	7	9	107.41	148.48	41.07	13	0.0548951	0.642169	Nost-RG
FBtr0335518	16	24	85.505	114.7	29.195	121	0.051612	0.642169	CG10979-RB
FBtr0336455	14	13	67.09	101.56	34.47	51	0.0552655	0.642169	cnc-RP
FBtr0079560	95	134	59.72	84.15	24.43	5412.5	0.053942	0.642169	SmE-RA
FBtr0084629	38	46	68.665	126.065	57.4	655	0.0495718	0.642169	Golgin84-RA
FBtr0082806	9	14	92.62	152.395	59.775	32	0.0546915	0.642169	B52-RC
FBtr0336786	10	16	82.66	154.305	71.645	43	0.0543898	0.642169	CG9368-RD
FBtr0336783	4305	6050	57.71	58.285	0.575	1.27289e+07	0.0500832	0.642169	RpL3-RH
FBtr0336474	5	6	38.28	85.95	47.67	4	0.0519481	0.642169	Irk1-RE
FBtr0080852	20	20	86.975	104.895	17.92	128	0.0531031	0.642169	heix-RA
FBtr0336633	22	36	108.645	131.205	22.56	276	0.0554919	0.642169	Hnf4-RE
FBtr0084672	51	65	88.09	110.17	22.08	1307.5	0.0518913	0.642169	REPTOR-RB
FBtr0336665	16	17	89.915	50.07	-39.845	190	0.0539582	0.642169	geminin-RB
FBtr0343019	33	62	84.3	121.55	37.25	773	0.0511557	0.642169	Rip11-RC
FBtr0345431	12	20	175.5	145.44	-30.06	170	0.0540064	0.642169	side-II-RB
FBtr0299686	17	38	122.63	87.34	-35.29	429	0.0546729	0.642169	CG42305-RA
FBtr0302940	16	20	104.12	139.775	35.655	98	0.0502421	0.642169	MAPk-Ak2-RE
FBtr0074784	7	11	127.81	195.81	68	17	0.0555556	0.642169	pcm-RA
FBtr0345317	81	91	59.28	75.55	16.27	3050	0.0514204	0.642169	Shmt-RC
FBtr0303045	9	25	46.21	77.79	31.58	62	0.0509619	0.642169	moody-RD
FBtr0084585	280	258	44.58	56.165	11.585	32600.5	0.0507533	0.642169	CG13607-RA
FBtr0085097	7	8	166.56	91.11	-75.45	45	0.0540793	0.642169	Lerp-RB
FBtr0346383	1821	829	44.37	45.6	1.23	719286	0.0517844	0.642169	whe-RB
FBtr0335157	89	121	81.97	96.76	14.79	4538	0.0518758	0.642169	Abcd3-RD
FBtr0079037	51	83	54.3	73.42	19.12	1695	0.053703	0.642169	CG31917-RA
FBtr0079542	11	20	118.57	62.13	-56.44	158	0.0498683	0.642169	Trf-RA
FBtr0076005	15	18	72.58	90.7	18.12	81	0.0530767	0.642169	CG11529-RA
FBtr0078279	39	42	66.78	90.715	23.935	613	0.0520874	0.642169	CG4042-RA
FBtr0300410	22	26	117.945	74.78	-43.165	380	0.0530312	0.642169	Mapmodulin-RD
FBtr0300399	10	21	82.67	136.1	53.43	58	0.0494161	0.642169	CG6154-RD
FBtr0335245	7	6	176.88	158.03	-18.85	35	0.0512821	0.642169	Tusp-RF
FBtr0113378	7	11	99.69	136.5	36.81	17	0.0555556	0.642169	CG30460-RE
FBtr0335410	86	122	132.695	159.355	26.66	4426.5	0.055378	0.642169	chp-RE
FBtr0082751	236	379	72.46	84.75	12.29	40562.5	0.0522647	0.642169	Droj2-RA
FBtr0082245	165	241	86.15	95.85	9.7	17617.5	0.0511864	0.642169	Timp-RB
FBtr0084632	21	35	124.73	90.17	-34.56	483	0.05162	0.642169	CG5728-RA
FBtr0071567	180	274	64.53	78.64	14.11	22041.5	0.0555632	0.642169	CG9394-RA
FBtr0077801	19	25	134.52	116.79	-17.73	320	0.0520277	0.642169	CG17237-RA
FBtr0083827	9	10	171.75	153.155	-18.595	69	0.0550138	0.642169	CG4836-RB
FBtr0086620	640	2133	61.105	64.11	3.005	647891	0.0509877	0.642169	DptA-RA
FBtr0345525	134	182	50.16	61.735	11.575	10643.5	0.0534707	0.642169	CG14483-RC
FBtr0080290	162	264	75.195	82.98	7.785	18978.5	0.0512308	0.642169	Nfs1-RA
FBtr0080135	64	128	49.64	60.205	10.565	3400	0.0553545	0.642169	CG7384-RA
FBtr0086667	689	1368	52.64	56.24	3.6	446516	0.0514857	0.642169	BomS5-RA
FBtr0078807	108	187	57.23	60.76	3.53	8712	0.049647	0.642169	CG11999-RA
FBtr0075833	13	13	67.17	122.13	54.96	46	0.0513291	0.642169	caps-RB
FBtr0111288	12	22	130.53	166.255	35.725	77	0.049525	0.642169	conu-RB
FBtr0340023	10	7	41.38	84.45	43.07	15	0.055327	0.642169	CG42372-RC
FBtr0077682	35	56	64.77	97.735	32.965	743	0.0536936	0.642169	NTPase-RC
FBtr0075809	5	14	83.5	117.49	33.99	14	0.0557276	0.642169	stv-RD
FBtr0081201	9	13	76.74	52	-24.74	88	0.0527987	0.642169	Lectin-galC1-RA
FBtr0332415	53	84	79.48	50.475	-29.005	2671	0.0494757	0.642169	CG8353-RB
FBtr0300037	119	192	145.61	158.505	12.895	9939	0.0540971	0.642169	Fas1-RF
FBtr0081853	18	16	75.525	138.28	62.755	88	0.0555012	0.642169	CG9684-RA
FBtr0339946	14	27	146.38	91.75	-54.63	260	0.0525931	0.642169	CG1764-RB
FBtr0111114	124	161	93.135	105.37	12.235	8654.5	0.0543825	0.642169	p120ctn-RA
FBtr0081789	7	9	77.93	131.37	53.44	13	0.0548951	0.642169	mAChR-B-RA
FBtr0070899	21	27	52.32	112.5	60.18	189	0.0507521	0.642169	CG3815-RA
FBtr0087059	92	127	64.155	83.5	19.345	4953	0.0548914	0.642169	ste24a-RA
FBtr0080016	5683	7314	47.32	47.855	0.535	2.03759e+07	0.0551775	0.642169	RpS27A-RA
FBtr0112357	69	124	41.44	56.595	15.155	3556	0.0523853	0.642169	CG34166-RA
FBtr0479885	43	68	98.04	69.64	-28.4	1785	0.0509154	0.642169	CG43272-RC
FBtr0344786	13	7	48.55	105.32	56.77	21	0.055676	0.642169	RfC38-RB
FBtr0077659	569	764	107.52	112.79	5.27	204028	0.0551809	0.642169	FASN1-RA
FBtr0071716	11	12	96.04	132.67	36.63	34	0.052539	0.642169	CG4021-RA
FBtr0081841	65	121	67.61	79.36	11.75	3260.5	0.0551008	0.642169	DppIII-RC
FBtr0086910	216	320	57.355	66.515	9.16	31128	0.0510419	0.642169	Prosalpha5-RA
FBtr0081845	28	36	71.725	143.325	71.6	360	0.0521337	0.642169	stck-RB
FBtr0070625	23	31	59.58	112.76	53.18	244	0.0500874	0.642169	CG6428-RA
FBtr0344553	16	23	175.425	217.85	42.425	116	0.0539471	0.642169	unc79-RF
FBtr0079934	5	6	47.88	91.18	43.3	4	0.0519481	0.642169	obst-B-RA
FBtr0086299	63	60	53.16	82.71	29.55	1508	0.0535677	0.642169	CG11200-RB
FBtr0302490	39	74	60.92	82.595	21.675	1121.5	0.0525454	0.642169	lft-RB
FBtr0273446	15	26	88.63	152.315	63.685	123	0.0529582	0.642169	Patronin-RD
FBtr0081073	23	35	104.75	122.1	17.35	280	0.0524749	0.642169	MESR3-RA
FBtr0273399	621	762	79.73	89.105	9.375	222366	0.0539934	0.642169	pst-RF
FBtr0071006	105	128	82.08	100.1	18.02	5735	0.0544689	0.642169	Inx2-RB
FBtr0083212	17	31	55.59	82.52	26.93	173	0.0523645	0.642169	CG5516-RA
FBtr0082070	12	28	54.54	108.255	53.715	101	0.0496827	0.642169	Vps45-RA
FBtr0340150	12	14	84.24	124.87	40.63	46	0.0537567	0.642169	mthl1-RB
FBtr0340241	29	61	78.23	89.28	11.05	659.5	0.0525849	0.642169	Akap200-RG
FBtr0072694	19	30	77	99.08	22.08	190	0.0524893	0.642169	rho-RA
FBtr0078812	8	8	91.605	141.665	50.06	13	0.0498835	0.642169	mtd-RK
FBtr0345017	10	7	143.64	105.83	-37.81	55	0.055327	0.642169	Pp4-19C-RG
FBtr0081118	160	121	45.965	52.12	6.155	8383	0.0545875	0.642169	CG33120-RA
FBtr0078500	18	29	67.785	98.26	30.475	173	0.0555071	0.642169	IleRS-RD
FBtr0083189	176	214	52.12	61.235	9.115	16704	0.0547979	0.642169	cv-d-RA
FBtr0071851	38	31	48.625	60.7	12.075	429	0.0543387	0.642169	wdp-RC
FBtr0070993	64	85	56.485	77.69	21.205	2221.5	0.0561661	0.642188	CG3226-RA
FBtr0344029	17	22	157.57	109.01	-48.56	255	0.0559097	0.642188	ctrip-RL
FBtr0301152	62	74	104.45	87.655	-16.795	2732	0.0559271	0.642188	CG5973-RD
FBtr0345352	14	65	35.24	50.07	14.83	306	0.0565771	0.642188	Lsp2-RB
FBtr0078822	390	500	74.215	79.955	5.74	90244	0.0565484	0.642188	CtsF-RB
FBtr0290205	11	18	31.1	79.02	47.92	56	0.0561032	0.642188	Taf12-RD
FBtr0100483	214	321	69.965	74.7	4.735	30998.5	0.0559629	0.642188	Pglym78-RC
FBtr0301733	20	20	96.055	166.36	70.305	129	0.0565165	0.642188	galectin-RB
FBtr0113271	21	28	132.36	112.725	-19.635	389	0.0562378	0.642188	CG7029-RD
FBtr0086481	25	20	174.62	157.735	-16.885	334	0.0564851	0.642188	CG15128-RA
FBtr0072877	18	40	73.58	90.98	17.4	246	0.056439	0.642188	CG2034-RA
FBtr0273274	49	88	70.91	89.425	18.515	1730	0.0560322	0.642188	Syb-RC
FBtr0082010	233	298	68.41	59.345	-9.065	38071.5	0.0559191	0.642188	Prosbeta3-RA
FBtr0078964	27	52	69.72	101.61	31.89	517	0.0565162	0.642188	beta-Man-RA
FBtr0306687	9	15	74.8	142.64	67.84	35	0.0563768	0.642188	tmod-RO
FBtr0082598	803	1029	57.87	60.08	2.21	391678	0.0560589	0.642188	Cyp9f2-RA
FBtr0086594	14	14	60.25	99.3	39.05	56	0.0565428	0.642188	CG15117-RB
FBtr0110882	32	53	117.33	129.44	12.11	637	0.0562186	0.642188	Wdr62-RB
FBtr0112879	25	29	65.04	96.48	31.44	252	0.0563602	0.642188	CrebB-RJ
FBtr0080330	37	30	79.03	100.67	21.64	403	0.0561027	0.642188	Ced-12-RA
FBtr0080122	174	247	60.195	69.59	9.395	19142	0.0563039	0.642188	EMC3-RA
FBtr0073245	24	31	95.05	126.37	31.32	259	0.0562299	0.642188	ago-RC
FBtr0331672	45	141	47.07	64.71	17.64	2571.5	0.0561704	0.642188	Lip4-RC
FBtr0073317	58	75	81.085	108.77	27.685	1754.5	0.0566951	0.64311	HDAC1-RA
FBtr0344530	14	29	94	127.92	33.92	129	0.0567837	0.643634	CG45085-RB
FBtr0332995	18	23	51.995	82.61	30.615	134	0.0568321	0.643634	CG1701-RC
FBtr0086884	11	21	41.68	99.97	58.29	67	0.056852	0.643634	Hyccin-RA
FBtr0344317	16	19	187.5	162.04	-25.46	210	0.0569082	0.643852	Calx-RI
FBtr0076350	14	10	51.22	96.705	45.485	37	0.0570399	0.644089	vnc-RC
FBtr0329967	90	139	54.31	66.51	12.2	5322.5	0.0569973	0.644089	cl-RB
FBtr0088742	112	143	59.47	65.85	6.38	6895	0.0570091	0.644089	CSN7-RA
FBtr0084801	69	103	77	93.12	16.12	2944	0.0570961	0.644307	Osbp-RA
FBtr0072937	12	27	47.32	29.75	-17.57	225	0.0571954	0.644766	CG1143-RA
FBtr0091650	20	22	51.185	105.945	54.76	144	0.0572476	0.644766	Mvk-RA
FBtr0079269	30	25	73.085	89.72	16.635	262	0.0572239	0.644766	mmy-RB
FBtr0342818	8	12	99.12	160.755	61.635	23	0.0573787	0.645825	trol-RAS
FBtr0086729	217	705	55.76	60.96	5.2	69975	0.0574563	0.646282	BomBc1-RA
FBtr0079887	19	19	73.96	105.4	31.44	115	0.0577411	0.647814	CG4658-RC
FBtr0085441	14	32	64.05	94.395	30.345	144	0.0577113	0.647814	Dr-RA
FBtr0070054	6	13	214.405	191.15	-23.255	61	0.0577178	0.647814	CG32820-RB
FBtr0329947	20	35	48.15	84.4	36.25	241	0.0576494	0.647814	NLaz-RB
FBtr0089050	54	104	76.3	101.295	24.995	2290	0.0578151	0.648228	Adk3-RA
FBtr0112408	134	232	55.465	64.175	8.71	13694.5	0.0579254	0.649047	CG34215-RA
FBtr0080902	19	26	116.83	71.855	-44.975	330	0.0579809	0.649252	Mhc-RH
FBtr0299650	36	54	56.04	84.72	28.68	741.5	0.0581837	0.650687	ome-RF
FBtr0346892	40	57	39.585	64.26	24.675	881	0.0581725	0.650687	18SrRNA-Psi:CR41602-RB
FBtr0072265	140	166	48.79	55.5	6.71	10160	0.0583828	0.652078	CG3376-RB
FBtr0306544	40	49	145.285	128.4	-16.885	1210	0.0583733	0.652078	su(f)-RF
FBtr0083826	63	65	175.96	200.96	25	1650	0.0584685	0.652392	CG4836-RA
FBtr0072085	16	17	59.085	87.09	28.005	83	0.0586043	0.652392	l(2)dtl-RA
FBtr0085921	16	17	98.475	127.55	29.075	83	0.0586043	0.652392	CG2201-RA
FBtr0085628	14	24	101.37	78.315	-23.055	231	0.0585795	0.652392	CG15536-RA
FBtr0112421	123	171	49.5	70.8	21.3	9156.5	0.0586727	0.652392	CG34228-RA
FBtr0299977	56	75	87.35	66	-21.35	2507	0.0585964	0.652392	CG42376-RA
FBtr0071004	53	81	65.7	91.19	25.49	1730.5	0.0586686	0.652392	bou-RA
FBtr0073062	1152	2364	57.025	59.32	2.295	1.30828e+06	0.0588045	0.653026	Drsl5-RA
FBtr0078130	63	101	98.54	75.37	-23.17	3741	0.0587768	0.653026	CG11562-RA
FBtr0070957	6	8	67.81	112.26	44.45	9	0.0592741	0.654791	Pink1-RB
FBtr0334886	12	20	121.685	166.495	44.81	71	0.0590448	0.654791	lap-RH
FBtr0100039	6	8	76.035	151.64	75.605	9	0.0592741	0.654791	nuf-RC
FBtr0304669	8	9	67.75	159	91.25	16	0.0592349	0.654791	loco-RF
FBtr0337012	18	20	80.09	115.21	35.12	115	0.0593388	0.654791	Nmnat-RC
FBtr0072659	8	6	60.255	119.04	58.785	9	0.0592741	0.654791	tfc-RB
FBtr0087268	99	157	61.62	72.35	10.73	6682.5	0.059211	0.654791	CG8314-RA
FBtr0343122	24	38	51.9	79.735	27.835	325	0.0592966	0.654791	CG13994-RB
FBtr0330329	12	19	104.985	125.44	20.455	67	0.0593187	0.654791	Ack-like-RA
FBtr0072739	6	8	58.74	115.615	56.875	9	0.0592741	0.654791	Pcyt1-RD
FBtr0070336	21	30	54.75	74.21	19.46	216	0.0594043	0.6551	CG4199-RB
FBtr0084582	12	9	54.21	80.08	25.87	27	0.0596634	0.657541	p38c-RA
FBtr0110965	22	21	137.74	106.94	-30.8	309	0.0597035	0.657568	Hsf-RC
FBtr0340219	5	9	86.5	54.19	-32.31	37	0.0599401	0.658438	MESR4-RC
FBtr0074030	165	211	42.22	50.11	7.89	15440	0.0599998	0.658438	Ahcy-RA
FBtr0302587	15	26	45.1	66.08	20.98	125	0.0599433	0.658438	CG5171-RD
FBtr0335266	16	39	126.135	85	-41.135	414	0.0599828	0.658438	CG7882-RC
FBtr0089561	8	23	115.65	50.57	-65.08	134	0.0600089	0.658438	Zasp66-RE
FBtr0114029	5	9	107.08	165.19	58.11	8	0.0599401	0.658438	l(2)41Ab-RB
FBtr0112669	12	15	106.09	186.52	80.43	51	0.0602981	0.658713	CG34404-RE
FBtr0088906	96	130	69.235	58.09	-11.145	7153.5	0.0602358	0.658713	Cyt-b5-RA
FBtr0079239	20	20	65.005	55.705	-9.3	270	0.0601106	0.658713	Vm26Aa-RA
FBtr0111147	90	143	87.78	101.83	14.05	5493.5	0.0603293	0.658713	mRpS5-RC
FBtr0075855	10	12	81.305	128.21	46.905	31	0.0602125	0.658713	CG10713-RA
FBtr0345895	23	34	76.17	116.315	40.145	275	0.0602868	0.658713	raptor-RC
FBtr0113202	23	18	158.66	190.465	31.805	135	0.0603361	0.658713	CG17816-RE
FBtr0074793	67	68	96	112.095	16.095	1850.5	0.0602256	0.658713	parvin-RA
FBtr0084583	14	12	123.63	91.455	-32.175	121	0.0604691	0.659084	Slimp-RA
FBtr0332102	12	12	144.34	176.455	32.115	39	0.060602	0.659084	E(bx)-RH
FBtr0076259	38	65	53.415	93.29	39.875	960	0.0606345	0.659084	CG14153-RA
FBtr0087123	5246	7271	40.89	42.12	1.23	18697429	0.0605255	0.659084	RpS15-RA
FBtr0070501	13	12	110.73	62.885	-47.845	113	0.0605794	0.659084	Ugalt-RA
FBtr0086509	91	103	115.5	129.81	14.31	3953.5	0.0605314	0.659084	cora-RA
FBtr0074270	13	12	109.87	67.29	-42.58	113	0.0605794	0.659084	CG4239-RB
FBtr0110771	37	48	90.92	65.315	-25.605	1100	0.0608336	0.660837	Spn75F-RB
FBtr0085372	61	57	60.52	74.37	13.85	1390	0.0609159	0.661318	Ctl2-RB
FBtr0080466	29	37	110.33	101.52	-8.81	682	0.0610186	0.662022	Tap42-RA
FBtr0079568	91	122	73.78	87.295	13.515	4717.5	0.0611932	0.662657	Bsg-RD
FBtr0300237	10	16	98.595	63.14	-35.455	116	0.0613431	0.662657	CG42455-RA
FBtr0072058	14	20	153.655	82.085	-71.57	194	0.0611914	0.662657	mi-RA
FBtr0081987	29	47	57	92.65	35.65	506	0.0613083	0.662657	D1-RC
FBtr0077639	172	420	72.425	84.34	11.915	32583	0.061241	0.662657	Rbp9-RC
FBtr0310473	28	53	69.27	112.55	43.28	553	0.0612231	0.662657	rdhB-RB
FBtr0076847	184	219	59.55	70.5	10.95	17968	0.0613139	0.662657	Sec63-RA
FBtr0076347	19	20	81.38	114.49	33.11	123	0.061694	0.662917	Dronc-RA
FBtr0071604	18	24	97.74	128.14	30.4	142	0.0617471	0.662917	dom-RE
FBtr0112405	85	41	48.35	56.12	7.77	1383	0.061579	0.662917	CG34212-RA
FBtr0079849	10	20	36.615	145.935	109.32	57	0.0615184	0.662917	CG31710-RA
FBtr0334073	5	16	195.78	113.6	-82.18	63	0.0616247	0.662917	CG8001-RC
FBtr0083889	20	19	115.9	60.16	-55.74	257	0.061694	0.662917	MFS9-RA
FBtr0472597	22	31	89.315	58.76	-30.555	445	0.0617231	0.662917	CG11891-RH
FBtr0088531	55	69	101.25	123.58	22.33	1525.5	0.0616947	0.662917	CG1902-RA
FBtr0075312	13	9	132.36	76.71	-55.65	87	0.0615136	0.662917	Apl-RA
FBtr0309851	31	38	118.43	88.29	-30.14	744.5	0.0615059	0.662917	gus-RL
FBtr0335169	35	57	71.35	102.07	30.72	765	0.062068	0.663068	Slh-RG
FBtr0084587	11	18	74.21	123.57	49.36	57	0.0621413	0.663068	eIF4EHP-RA
FBtr0083716	11	10	90.57	159.865	69.295	28	0.062031	0.663068	cdi-RA
FBtr0343857	25	32	50.83	88.3	37.47	283.5	0.0621105	0.663068	fbp-RD
FBtr0333126	183	222	87	100.975	13.975	18124	0.0619449	0.663068	AcCoAS-RD
FBtr0089137	34	32	134.735	172.16	37.425	398	0.0619271	0.663068	Syt7-RA
FBtr0077442	11	10	93.29	137.1	43.81	28	0.062031	0.663068	Paris-RA
FBtr0336905	16	38	57.11	46.565	-10.545	403	0.0620472	0.663068	CG1889-RD
FBtr0080461	17	29	66.63	126.68	60.05	164	0.0620291	0.663068	CG31729-RB
FBtr0074604	11	18	38.42	62.985	24.565	57	0.0621413	0.663068	Cyp308a1-RA
FBtr0071336	11	21	63.9	97.82	33.92	68	0.0622135	0.663433	SmydA-9-RA
FBtr0300655	63	66	47.2	75.94	28.74	1683	0.0623957	0.663753	CG42514-RA
FBtr0088058	672	872	48.435	51.15	2.715	276803	0.0623553	0.663753	ERp60-RA
FBtr0301287	150	133	33.215	40.5	7.285	8694	0.0623856	0.663753	fon-RC
FBtr0078454	101	113	58.4	69	10.6	4863	0.0622897	0.663753	CG14567-RA
FBtr0078618	37	43	46.22	87.23	41.01	602	0.0625483	0.664566	Obp83ef-RA
FBtr0074683	16	20	137.03	98.465	-38.565	219	0.0625481	0.664566	CG8051-RA
FBtr0088565	15	18	83.16	131.83	48.67	83	0.062605	0.664764	CG8777-RA
FBtr0071180	219	262	66.52	75.765	9.245	25863	0.0627179	0.664883	ND-75-RA
FBtr0273336	14	26	149.31	96.445	-52.865	248	0.0632641	0.664883	NA
FBtr0075043	289	297	48.04	53.42	5.38	39105	0.0629034	0.664883	CG18135-RB
FBtr0091492	28	31	127.765	88.46	-39.305	557	0.0629593	0.664883	Vmat-RD
FBtr0080291	137	258	86.85	96.54	9.69	15666.5	0.0632552	0.664883	Rh5-RA
FBtr0072747	36	29	113.72	93.08	-20.64	663.5	0.0627769	0.664883	CG13917-RA
FBtr0333276	22	27	57.515	76.65	19.135	204	0.0629818	0.664883	GlyS-RD
FBtr0085523	42	49	75.98	90.73	14.75	795	0.0630384	0.664883	CG15514-RA
FBtr0072002	15	21	162.86	189.81	26.95	99	0.0627344	0.664883	CG9861-RA
FBtr0079685	64	66	44.855	58.715	13.86	1712	0.0628261	0.664883	Acer-RA
FBtr0339258	82	94	58.065	84.165	26.1	3226.5	0.0629534	0.664883	to-RB
FBtr0072148	16	25	95.54	119.93	24.39	130	0.0632449	0.664883	alpha-Catr-RA
FBtr0304691	186	331	78.765	89.71	10.945	27753	0.06312	0.664883	euc-RB
FBtr0084153	1236	1846	78.315	72.735	-5.58	1185822	0.0631187	0.664883	fit-RA
FBtr0086335	23	59	50.32	66.34	16.02	498	0.063176	0.664883	Obp56h-RA
FBtr0074815	651	991	57.96	59.79	1.83	305092	0.0629244	0.664883	COX6B-RA
FBtr0076463	33	37	131.12	75.5	-55.62	769	0.0630385	0.664883	CG3552-RA
FBtr0084406	31	23	91.45	116.07	24.62	250	0.0637021	0.665079	CG31365-RA
FBtr0071235	101	154	96.44	113.325	16.885	6707	0.0633606	0.665079	PIP82-RA
FBtr0089518	92	108	57.355	82.195	24.84	4211	0.0636863	0.665079	AnxB9-RB
FBtr0079724	1099	1576	46.15	47.39	1.24	829518	0.0633268	0.665079	RpS13-RA
FBtr0479736	37	47	64.4	95.39	30.99	663	0.063441	0.665079	amrt-RC
FBtr0345179	182	257	70.96	87.76	16.8	20957.5	0.0636293	0.665079	Tim17b-RB
FBtr0111143	171	224	89.67	104.765	15.095	17065	0.063477	0.665079	Snap25-RA
FBtr0332905	14	15	204.965	170.2	-34.765	148	0.0636174	0.665079	Asator-RH
FBtr0334871	30	43	91.285	133.29	42.005	479	0.0635145	0.665079	jar-RL
FBtr0334313	5	12	147.58	67.15	-80.43	48	0.0636716	0.665079	l(3)05822-RC
FBtr0086618	75	98	83.18	96.175	12.995	3069	0.0636313	0.665079	CG15083-RA
FBtr0072967	125	100	67.71	82.49	14.78	5350	0.0637555	0.665239	Cyp4d20-RA
FBtr0088898	441	721	50.5	52.71	2.21	148692	0.0638528	0.665458	cathD-RA
FBtr0091845	13	8	45.31	62.995	17.685	26	0.0638164	0.665458	His2A:CG33841-RA
FBtr0300274	20	20	48.125	111.875	63.75	131	0.0638922	0.665471	CG6149-RB
FBtr0073819	290	394	74.555	77.555	3	52427	0.065576	0.665746	CG11151-RA
FBtr0086089	31	49	103.4	124.7	21.3	574	0.0676982	0.665746	COX4L-RA
FBtr0301268	44	64	55.92	72.04	16.12	1115	0.0674165	0.665746	CG42564-RA
FBtr0333632	11	24	208.44	143.95	-64.49	184	0.067254	0.665746	Fife-RD
FBtr0339959	37	39	97.52	77.16	-20.36	898	0.0673926	0.665746	O-fut1-RB
FBtr0112733	6	6	149.61	212.27	62.66	6	0.0649351	0.665746	CG34432-RA
FBtr0080302	6	12	170.44	126.8	-43.64	56	0.0667959	0.665746	Rab3-GAP-RB
FBtr0085824	21	34	96.22	132.78	36.56	250	0.0650371	0.665746	CG1815-RC
FBtr0347494	2080	2394	39.19	40.54	1.35	2.41076e+06	0.0667514	0.665746	RpL26-RC
FBtr0331723	8	15	48.28	84.8	36.52	31	0.0649339	0.665746	Trf4-1-RH
FBtr0082508	83	114	61.87	77.125	15.255	4005	0.0663381	0.665746	Tango9-RA
FBtr0079143	161	94	82.82	61.17	-21.65	8609.5	0.0666774	0.665746	CG9029-RA
FBtr0343632	16	23	40.795	91.4	50.605	119	0.065533	0.665746	eIF4H1-RD
FBtr0310392	10	8	97.57	138.545	40.975	19	0.0675991	0.665746	CR43670-RA
FBtr0343591	244	291	68.89	72.9	4.01	32241.5	0.0671659	0.665746	CG2145-RB
FBtr0085612	141	423	76.76	86.69	9.93	26734	0.0654542	0.665746	CecA1-RA
FBtr0085918	6	6	171.295	101.37	-69.925	30	0.0649351	0.665746	CG2225-RE
FBtr0343870	113	94	44.69	51.545	6.855	4520.5	0.0656034	0.665746	Pld3-RC
FBtr0333391	6	12	58.835	121.935	63.1	16	0.0667959	0.665746	CG11307-RD
FBtr0072639	7	13	70.62	121.41	50.79	22	0.0674923	0.665746	bab2-RA
FBtr0079418	6	9	114.51	63.73	-50.78	43	0.0663337	0.665746	CG4497-RA
FBtr0087132	15	22	74.33	137.22	62.89	105	0.0656806	0.665746	CG3687-RA
FBtr0332632	30	62	75.185	108.39	33.205	710	0.0675173	0.665746	CG17493-RD
FBtr0086902	131	196	50	57.695	7.695	11288.5	0.0644549	0.665746	CG14483-RA
FBtr0332328	40	44	61.38	93.75	32.37	674	0.0656943	0.665746	x16-RB
FBtr0079362	12	19	35.06	58.32	23.26	68	0.0649985	0.665746	Atac1-RA
FBtr0304880	212	344	88.76	75.735	-13.025	39863	0.0647247	0.665746	CG43092-RA
FBtr0077520	203	302	45.16	52.355	7.195	27701	0.0663988	0.665746	ND-PDSW-RA
FBtr0344981	97	106	79.71	92.46	12.75	4371	0.0656886	0.665746	teq-RG
FBtr0082052	14	20	165.11	121.14	-43.97	193	0.0661926	0.665746	FER-RA
FBtr0082248	18	29	74.72	110	35.28	177	0.0676475	0.665746	Rrp46-RA
FBtr0086559	11	14	109.67	58.895	-50.775	111	0.0666608	0.665746	EndoB-RB
FBtr0086537	157	165	71.16	86.48	15.32	11406.5	0.0641939	0.665746	betaTub56D-RA
FBtr0300882	10	13	88.7	188.23	99.53	35	0.0673229	0.665746	Gyf-RD
FBtr0333313	5	8	68.92	131.365	62.445	7	0.0652681	0.665746	dnc-RQ
FBtr0079930	63	91	108.25	122.68	14.43	2366	0.0661508	0.665746	Ndf-RA
FBtr0073173	7	14	136.93	94.785	-42.145	74	0.0666839	0.665746	CG10866-RA
FBtr0071008	28	45	87.805	72.46	-15.345	793	0.0652562	0.665746	CG32736-RB
FBtr0086294	183	346	87.29	80.09	-7.2	34716	0.0675891	0.665746	Obp57a-RA
FBtr0112447	88	143	63.96	75.81	11.85	5387	0.0666875	0.665746	CG34253-RA
FBtr0303825	14	31	54.555	91.73	37.175	142	0.0677728	0.665746	CG42813-RA
FBtr0333492	90	106	80.01	93.895	13.885	4041	0.0656469	0.665746	Ubc2-RC
FBtr0081753	20	34	90.885	119.705	28.82	237	0.0663539	0.665746	wtrw-RA
FBtr0082556	16	18	73.87	129.815	55.945	90	0.064903	0.665746	KLHL18-RA
FBtr0079834	21	32	139.93	94.265	-45.665	438	0.0649217	0.665746	brwl-RA
FBtr0076892	3764	5285	54.51	56.18	1.67	9721479	0.0663467	0.665746	RpL18-RA
FBtr0073480	104	151	53.79	64.27	10.48	6782.5	0.0647617	0.665746	SrpRalpha-RA
FBtr0084431	77	64	35.04	41.73	6.69	2016.5	0.0641618	0.665746	CG4408-RA
FBtr0078913	19	32	46.21	93.07	46.86	209	0.0656121	0.665746	Sfxn1-3-RC
FBtr0340392	23	36	63.11	90.665	27.555	295	0.0655195	0.665746	Gint3-RE
FBtr0100406	37	61	146.37	178.1	31.73	878	0.0669377	0.665746	Dyrk3-RE
FBtr0075929	11	11	177.04	106	-71.04	89	0.0659711	0.665746	Sap130-RC
FBtr0070650	27	50	126.95	144.705	17.755	502	0.0655522	0.665746	norpA-RB
FBtr0100383	25	41	56.03	78.28	22.25	372	0.064223	0.665746	HemK2-RA
FBtr0084356	14	22	47.975	86.135	38.16	97	0.0667396	0.665746	sav-RA
FBtr0084302	9	15	47.76	117.81	70.05	36	0.0645325	0.665746	Nup133-RA
FBtr0305616	6	12	77.64	50.805	-26.835	56	0.0667959	0.665746	Tfb1-RD
FBtr0340239	40	62	80.605	98.34	17.735	973	0.06776	0.665746	Akap200-RE
FBtr0339177	280	406	47.895	52.225	4.33	52142	0.0655698	0.665746	RpL34b-RD
FBtr0113748	91	138	141.48	157.155	15.675	5382	0.0676501	0.665746	l(3)80Fj-RA
FBtr0308296	3952	5335	47	47.93	0.93	10306046	0.0647843	0.665746	RpS3A-RF
FBtr0079632	18	16	147.13	128.57	-18.56	198	0.064903	0.665746	CG8292-RA
FBtr0339465	130	289	114.6	97.21	-17.39	20885	0.0671175	0.665746	CG7220-RF
FBtr0273247	52	92	119.63	153.5	33.87	1948	0.065094	0.665746	Nhe3-RD
FBtr0074029	10	8	138.95	88	-50.95	61	0.0675991	0.665746	CG9072-RA
FBtr0083677	5	8	51.62	146.995	95.375	7	0.0652681	0.665746	Octalpha2R-RA
FBtr0083597	26	47	161.36	199	37.64	450	0.0644718	0.665746	CG7131-RA
FBtr0083436	50	62	64.595	86.595	22	1236	0.0665232	0.665746	sds22-RA
FBtr0100263	14	10	116.265	64.9	-51.365	102	0.0651174	0.665746	qtc-RG
FBtr0089366	7	14	191.79	155.535	-36.255	74	0.0666839	0.665746	lola-RY
FBtr0339799	6	6	143.61	91.735	-51.875	30	0.0649351	0.665746	CG34170-RB
FBtr0113386	8	8	44.53	79.305	34.775	14	0.0649573	0.665746	LpR2-RE
FBtr0347209	15	21	66.87	99.53	32.66	100	0.0674024	0.665746	CG10395-RD
FBtr0344978	616	999	40.385	42.73	2.345	290958	0.0660386	0.665746	CG33926-RB
FBtr0089428	80	146	81.985	100.705	18.72	4975.5	0.0660471	0.665746	Sam-S-RB
FBtr0303248	49	48	76	53.835	-22.165	1433	0.0642064	0.665746	CG32448-RC
FBtr0334643	9	17	126.08	165.08	39	42	0.0668782	0.665746	Pi3K92E-RC
FBtr0083529	58	68	66.935	95.155	28.22	1598	0.0675272	0.665746	CG7379-RA
FBtr0334773	23	17	60.75	145.25	84.5	128	0.0667884	0.665746	CG4238-RI
FBtr0343288	9	6	97.61	162.91	65.3	11	0.0663337	0.665746	CG3860-RB
FBtr0088785	35	77	61.45	81.96	20.51	1056	0.0677463	0.665746	Pabp2-RA
FBtr0078226	356	434	97.2	100.865	3.665	71342.5	0.0640837	0.665746	Hpd-RB
FBtr0087853	69	100	53.8	62.67	8.87	2876	0.0666059	0.665746	Dgkepsilon-RA
FBtr0087868	15	42	67.22	93.935	26.715	213	0.0658587	0.665746	nemy-RE
FBtr0088749	121	126	45.46	50.25	4.79	6586	0.0648153	0.665746	Mal-A5-RA
FBtr0346350	89	59	61.07	77.15	16.08	2157	0.0668275	0.665746	Psf3-RC
FBtr0335199	114	136	62.28	74.44	12.16	6706.5	0.0664979	0.665746	Mitofilin-RD
FBtr0088212	15	16	116.55	81.125	-35.425	167	0.0660515	0.665746	Elp2-RA
FBtr0075998	21	29	110.63	144.78	34.15	210	0.0646499	0.665746	Nrx-IV-RA
FBtr0335478	9	10	68.44	133.085	64.645	22	0.0661926	0.665746	CG17260-RB
FBtr0084755	39	45	43.08	55.62	12.54	671	0.0646591	0.665746	beta4GalT7-RA
FBtr0076626	304	265	49.57	53.73	4.16	36706.5	0.0677706	0.665746	ergic53-RB
FBtr0343014	24	36	86.225	102.1	15.875	310	0.0667469	0.665746	Ppa-RC
FBtr0074821	32	37	64.9	95.47	30.57	438	0.0647427	0.665746	Ssk-RA
FBtr0345387	61	148	72.41	57.77	-14.64	5241	0.0675844	0.665746	CG7564-RD
FBtr0078997	74	118	64.13	75.165	11.035	3677	0.0661787	0.665746	CG3792-RA
FBtr0305344	32	30	88.46	44.95	-43.51	611	0.0660314	0.665746	MCTS1-RB
FBtr0301058	8	21	122.735	70.2	-52.535	122	0.0665513	0.665746	CG3588-RE
FBtr0081306	515	581	62.58	67.69	5.11	140046	0.0675352	0.665746	Hf-RA
FBtr0074840	341	490	82.79	91.64	8.85	77327	0.0677434	0.665746	alphaSnap-RA
FBtr0080847	21	30	90.82	120	29.18	218	0.064754	0.665746	cact-RD
FBtr0076161	12	14	172.2	115.91	-56.29	120	0.0678619	0.665871	Adck5-RA
FBtr0100420	44	68	113.785	87.16	-26.625	1803	0.0678501	0.665871	Pink1-RH
FBtr0332431	96	117	48.945	56.67	7.725	4799	0.068097	0.667555	CG31445-RB
FBtr0073838	359	462	59.19	64.495	5.305	76779.5	0.06811	0.667555	CtsB-RA
FBtr0084206	140	159	60.585	77.69	17.105	9769	0.0681894	0.667958	Sar1-RA
FBtr0113813	9	11	44.21	73.17	28.96	25	0.0682475	0.668151	CG40160-RA
FBtr0085392	1485	2245	48.79	50	1.21	1608254	0.0684642	0.668178	eEF1gamma-RB
FBtr0310657	13	29	96.86	144.91	48.05	121	0.06832	0.668178	Actn-RF
FBtr0078629	117	159	76.29	86.62	10.33	8107.5	0.068561	0.668178	Rpn5-RA
FBtr0304649	18	13	82.91	44.52	-38.39	163	0.0685373	0.668178	CG43064-RA
FBtr0336619	30	46	41.705	89.08	47.375	518	0.0683777	0.668178	CG13077-RB
FBtr0077629	82	88	101.44	119.8	18.36	3023.5	0.0685763	0.668178	CG8814-RA
FBtr0304702	27	24	116.53	76.935	-39.595	421	0.0685949	0.668178	CG18233-RB
FBtr0073380	54	47	68.2	101.16	32.96	1001	0.0685695	0.668178	CG2202-RA
FBtr0085599	105	121	204.96	184.32	-20.64	7246.5	0.068368	0.668178	ocn-RA
FBtr0112885	5	11	81.3	176.83	95.53	11	0.0686813	0.668646	RtGEF-RD
FBtr0100161	33	36	120.06	94.63	-25.43	746	0.0687752	0.668814	CtBP-RE
FBtr0088776	13	16	131.38	75.645	-55.735	146	0.0687749	0.668814	lig-RC
FBtr0075505	48	57	128.12	141.62	13.5	1085	0.0691895	0.668843	dbo-RA
FBtr0079746	22	19	67.5	131.67	64.17	139	0.0692122	0.668843	raw-RA
FBtr0070479	76	104	67.685	93.06	25.375	3324	0.0691616	0.668843	eIF2Bbeta-RA
FBtr0074788	7	11	69.88	129.82	59.94	18	0.0692559	0.668843	CG12531-RA
FBtr0073438	9	20	140.11	106.995	-33.115	129	0.0695381	0.668843	CG15202-RA
FBtr0085432	23	33	92.68	98.33	5.65	270	0.0694711	0.668843	Trc8-RD
FBtr0088569	12	11	118.52	150.64	32.12	36	0.0694318	0.668843	Phax-RB
FBtr0085544	81	62	70.96	93.87	22.91	2065	0.06956	0.668843	CG7601-RA
FBtr0083373	84	165	52.49	66.18	13.69	5954	0.0694661	0.668843	AdSL-RA
FBtr0070648	23	45	68.68	90.6	21.92	377	0.0695578	0.668843	NO66-RB
FBtr0302050	219	197	42.83	45.6	2.77	19343.5	0.0688778	0.668843	CG30002-RB
FBtr0303115	26	25	101.185	146.08	44.895	228	0.0690221	0.668843	Ank2-RR
FBtr0085039	35	39	60.68	86.96	26.28	514	0.0689304	0.668843	Yif1-RC
FBtr0340059	60	87	81.485	99.63	18.145	2148	0.0689345	0.668843	Hmgs-RF
FBtr0078081	17	32	67.5	99.865	32.365	185	0.069238	0.668843	lwr-RA
FBtr0088930	29	47	67.46	87.25	19.79	511	0.0690946	0.668843	CanB2-RA
FBtr0300186	87	131	85.93	104.77	18.84	4870.5	0.0696108	0.668843	ITP-RE
FBtr0345139	11	12	77.59	131.105	53.515	36	0.0694318	0.668843	CkIIalpha-RG
FBtr0074463	18	27	83.325	55.93	-27.395	322	0.0689558	0.668843	Taf9-RA
FBtr0082730	51	98	61.57	74.805	13.235	2045	0.0696216	0.668843	grsm-RB
FBtr0079565	497	614	52.6	54.77	2.17	142925	0.0694699	0.668843	Rack1-RA
FBtr0331865	12	11	62.695	90.46	27.765	36	0.0694318	0.668843	CG2199-RC
FBtr0344111	21	20	103.39	146.27	42.88	140	0.0698658	0.668978	stnB-RG
FBtr0085830	12	10	86.205	109.5	23.295	32	0.0697861	0.668978	ttk-RD
FBtr0305003	26	23	90.125	121.15	31.025	208	0.0698281	0.668978	Pak3-RC
FBtr0339750	8	14	121.535	76.36	-45.175	83	0.0698252	0.668978	Ucp4A-RC
FBtr0072397	43	52	82.88	120.685	37.805	875	0.0698105	0.668978	uzip-RA
FBtr0342948	20	17	169.87	141.96	-27.91	230	0.0697813	0.668978	rdgC-RG
FBtr0086706	47	96	62.04	76.885	14.845	1834	0.0700735	0.670437	CG5323-RA
FBtr0330167	6	16	147.295	89.245	-58.05	73	0.070095	0.670437	Ets97D-RB
FBtr0081213	12	20	81.355	155.605	74.25	73	0.0702942	0.670989	Pax-RA
FBtr0344429	7	10	132.88	158.63	25.75	16	0.0702386	0.670989	CG45069-RB
FBtr0331659	27	23	103.48	143.76	40.28	217	0.0702544	0.670989	Ndae1-RE
FBtr0300442	38	64	54.64	69.79	15.15	954	0.0703066	0.670989	Dhod-RD
FBtr0339762	20	34	116.105	179.965	63.86	238.5	0.0704213	0.671501	PIP5K59B-RI
FBtr0086888	28	26	88.19	134.455	46.265	259	0.0704372	0.671501	rdgBbeta-RA
FBtr0113191	7	9	127.39	64.46	-62.93	49	0.0711538	0.671626	flip-RC
FBtr0305215	8	7	156.215	94.1	-62.115	44	0.0721057	0.671626	chn-RG
FBtr0084956	8	7	87.565	121.93	34.365	12	0.0721057	0.671626	E(spl)malpha-BFM-RA
FBtr0335218	33	66	67.17	89.355	22.185	846	0.07186	0.671626	cu-RF
FBtr0077838	12	19	57.775	125.31	67.535	69	0.0711196	0.671626	papi-RB
FBtr0080590	154	359	81.095	93.4	12.305	24863	0.0708855	0.671626	bgm-RA
FBtr0072647	19	16	132.92	107.675	-25.245	207	0.0711255	0.671626	trio-RB
FBtr0076183	16	14	47.985	97.52	49.535	68	0.0705569	0.671626	Dyro-RB
FBtr0073291	48	35	47.135	69.75	22.615	644	0.0714225	0.671626	slow-RA
FBtr0087452	134	51	68.945	94.71	25.765	2829	0.0710569	0.671626	Cyp6a23-RA
FBtr0332056	6	13	79.495	125.03	45.535	18	0.0715023	0.671626	kst-RG
FBtr0087734	19	25	95.24	77.28	-17.96	314	0.0717438	0.671626	ValRS-RB
FBtr0073292	17	13	39.42	48.97	9.55	67	0.0719198	0.671626	slow-RB
FBtr0074753	7	8	102.77	52.415	-50.355	44	0.0721057	0.671626	CG14229-RA
FBtr0079321	63	73	38.14	48.5	10.36	1885.5	0.0711411	0.671626	Spn27A-RA
FBtr0080880	33	52	81.9	114.445	32.545	658	0.0720209	0.671626	CG5888-RA
FBtr0345036	511	718	59.59	56.72	-2.87	194530	0.0707966	0.671626	RpL18-RC
FBtr0089111	64	84	107.75	119.865	12.115	2221	0.0709822	0.671626	lgs-RA
FBtr0301461	8	7	112.44	178.91	66.47	12	0.0721057	0.671626	Mondo-RJ
FBtr0079466	218	407	79.55	91.64	12.09	40477.5	0.0709499	0.671626	CG5958-RA
FBtr0299945	7	8	37.08	79.4	42.32	12	0.0721057	0.671626	Jabba-RE
FBtr0088882	77	109	83.5	98.39	14.89	3545	0.0718476	0.671626	CG8728-RA
FBtr0343301	69	118	116.44	142.085	25.645	3426	0.071145	0.671626	kcc-RG
FBtr0073755	10	15	81.06	131.04	49.98	42	0.0714235	0.671626	CG15743-RA
FBtr0078996	33	52	48.62	76.22	27.6	657	0.0706073	0.671626	mRpL28-RA
FBtr0342680	37	78	47.05	62.56	15.51	1141.5	0.0715279	0.671626	Mpcp1-RC
FBtr0071438	43	103	47.36	56.43	9.07	1794	0.0713669	0.671626	ATPsyndelta-RA
FBtr0078938	35	37	81	107.31	26.31	487	0.071439	0.671626	CG31523-RD
FBtr0330051	23	38	111.25	77.24	-34.01	559	0.0705955	0.671626	Ssdp-RD
FBtr0089341	26	43	102.18	64.75	-37.43	705	0.0715918	0.671626	Rel-RD
FBtr0078684	16	11	137.6	170.39	32.79	51	0.0716804	0.671626	CG31550-RB
FBtr0081248	25	43	112.38	170.67	58.29	395	0.0708973	0.671626	CG10137-RA
FBtr0337035	14	24	85.985	53.82	-32.165	228	0.0717735	0.671626	CG31051-RB
FBtr0345527	65	162	48.34	56.815	8.475	4458.5	0.0715522	0.671626	Cyp6a17-RB
FBtr0330237	34	27	41.48	64.5	23.02	334	0.0706426	0.671626	Rpn8-RB
FBtr0331179	9	13	51.45	83.39	31.94	31	0.071387	0.671626	APP-BP1-RB
FBtr0336848	50	59	52.88	66.86	13.98	1177.5	0.0709034	0.671626	CG17107-RC
FBtr0078423	91	103	61.3	79.65	18.35	3984	0.072058	0.671626	ORMDL-RA
FBtr0081108	40	31	35.39	50.12	14.73	464	0.071422	0.671626	Ugt36E1-RD
FBtr0088348	15	19	74.61	87.69	13.08	90	0.0712958	0.671626	CG12909-RA
FBtr0080898	14	22	79.73	108.935	29.205	98	0.071707	0.671626	Mhc-RC
FBtr0302597	224	269	85.665	96	10.335	27289	0.0715054	0.671626	Rm62-RI
FBtr0084568	40	77	122.695	98.77	-23.925	1855	0.0707384	0.671626	twin-RE
FBtr0340532	29	39	117.68	151.58	33.9	420	0.0721684	0.671852	CalpA-RD
FBtr0070393	33	54	82.5	113.415	30.915	685	0.0722311	0.672077	Mct1-RA
FBtr0073392	39	83	68.15	102.7	34.55	1291	0.0726208	0.673713	CG15203-RA
FBtr0333043	6	10	45	86.095	41.095	13	0.0726773	0.673713	ome-RH
FBtr0073937	37	29	37.25	46.04	8.79	397	0.0725196	0.673713	Ag5r-RA
FBtr0339523	10	27	134.43	79.51	-54.92	188	0.0725801	0.673713	CG31710-RD
FBtr0305074	13	13	82.47	128.06	45.59	49	0.0726741	0.673713	Prip-RC
FBtr0347360	12	24	53.745	85.345	31.6	90	0.0725992	0.673713	CG11035-RB
FBtr0082886	9	14	92.04	129.675	37.635	34	0.0726009	0.673713	foxo-RB
FBtr0333111	7	7	143.07	87.57	-55.5	39	0.0728438	0.674472	CG43078-RK
FBtr0082952	7	7	72.65	116	43.35	10	0.0728438	0.674472	CG14840-RA
FBtr0071576	12	17	42.295	96.58	54.285	61	0.0729138	0.674472	Xpd-RA
FBtr0084459	21	16	143.16	162.32	19.16	109	0.0729038	0.674472	mbc-RA
FBtr0072805	2815	3942	41.36	42.015	0.655	5406624	0.0729744	0.674675	RpL23A-RA
FBtr0080168	15	32	64.04	124.36	60.32	161	0.0732116	0.675627	abo-RA
FBtr0072393	5	7	40.77	158.9	118.13	6	0.0732323	0.675627	CG3770-RA
FBtr0081063	5	7	33.96	71.79	37.83	6	0.0732323	0.675627	Ntf-2r-RA
FBtr0114589	5	7	97.83	171.08	73.25	6	0.0732323	0.675627	Taf4-RE
FBtr0300731	9	27	83.11	44.04	-39.07	171	0.0734157	0.675633	spirit-RC
FBtr0079864	84	168	60.57	73.415	12.845	6079	0.073417	0.675633	CG13117-RA
FBtr0077132	339	525	63.61	67.32	3.71	82573	0.0733353	0.675633	Msr-110-RB
FBtr0082162	6	7	102.84	194.62	91.78	8	0.0734266	0.675633	MED6-RA
FBtr0308625	6	7	175.145	135.28	-39.865	34	0.0734266	0.675633	scrib-RD
FBtr0303846	63	95	76.48	60.97	-15.51	3497	0.0734951	0.675907	CG15093-RE
FBtr0072166	28	40	37.475	52.205	14.73	416	0.0737485	0.676099	MAN1-RA
FBtr0071168	71	109	58.56	71.89	13.33	3258	0.0737209	0.676099	Trxr-1-RB
FBtr0074814	7	18	36.68	48.515	11.835	33	0.073705	0.676099	Tcs4-RA
FBtr0086152	299	488	72.5	78.615	6.115	67417.5	0.0735985	0.676099	Vha16-1-RC
FBtr0308193	80	109	66.31	81.96	15.65	3695	0.0737207	0.676099	Moe-RK
FBtr0088644	132	225	50.17	53.84	3.67	13165.5	0.0736129	0.676099	CG13751-RA
FBtr0331442	19	21	50.93	95.21	44.28	133	0.07385	0.676674	EndoGI-RB
FBtr0333305	105	121	93.27	106.08	12.81	5476	0.0739574	0.677302	flw-RC
FBtr0091496	7	26	47.88	78.225	30.345	50	0.074082	0.677926	Acp53C14c-RA
FBtr0076504	32	28	86.9	112.745	25.845	327	0.074181	0.677926	Nf-YA-RA
FBtr0339601	10	14	74.585	101.455	26.87	39	0.0741159	0.677926	Pgam5-RB
FBtr0071883	1890	2649	58.185	60.42	2.235	2425587	0.0741471	0.677926	blw-RA
FBtr0306755	19	27	99.87	108.85	8.98	176	0.0743048	0.678066	cnc-RL
FBtr0306562	19	47	115.33	157.52	42.19	320	0.0743518	0.678066	Ptpmeg-RJ
FBtr0475309	18	37	68.285	109.64	41.355	233	0.0742984	0.678066	CG46440-RA
FBtr0082693	104	139	80.69	93.21	12.52	6260	0.0743384	0.678066	Paip2-RA
FBtr0336650	8	9	170.39	117.15	-53.24	55	0.074455	0.678653	Strn-Mlck-RT
FBtr0079571	79	153	69.83	87.29	17.46	5179.5	0.0746768	0.678901	Bsg-RF
FBtr0273404	83	125	106.72	122.63	15.91	4429	0.0745587	0.678901	Tsp39D-RB
FBtr0077171	16	17	200.83	181.12	-19.71	186	0.0745726	0.678901	CG4669-RA
FBtr0083117	216	289	66.075	80.82	14.745	28319.5	0.0746621	0.678901	Surf4-RA
FBtr0072428	25	42	99.69	133.96	34.27	387	0.0746579	0.678901	key-RA
FBtr0100190	5	10	223.07	165.85	-57.22	40	0.0752581	0.679582	CG18170-RA
FBtr0301330	5	10	173.54	241.31	67.77	10	0.0752581	0.679582	cdc14-RB
FBtr0333595	15	31	54.04	97.19	43.15	156	0.074936	0.679582	lama-RD
FBtr0083667	11	14	106.22	158.7	52.48	44	0.0752055	0.679582	CG7706-RA
FBtr0087369	18	34	64.7	126.305	61.605	213	0.075211	0.679582	scb-RB
FBtr0301940	97	136	63.8	72.085	8.285	5692.5	0.0750119	0.679582	Sfp93F-RA
FBtr0302182	8	17	117.485	88.19	-29.295	99	0.0752255	0.679582	Sclp-RB
FBtr0339749	70	84	140.935	122.835	-18.1	3431	0.0751061	0.679582	CG1578-RB
FBtr0339660	151	247	99.44	90.58	-8.86	20633	0.0748153	0.679582	CG44325-RB
FBtr0082844	59	130	64.29	55.48	-8.81	4455.5	0.0752181	0.679582	Argp-RA
FBtr0333174	740	1102	77.08	72.325	-4.755	427661	0.0750749	0.679582	Ebp-RB
FBtr0077366	20	29	73.805	101.35	27.545	202	0.0750896	0.679582	CG12576-RB
FBtr0089383	5	10	58.56	98.78	40.22	10	0.0752581	0.679582	CG1354-RA
FBtr0332397	42	79	47	55.79	8.79	1332	0.075455	0.679952	CG43841-RA
FBtr0078512	53	32	60.96	79.425	18.465	651.5	0.0754342	0.679952	Rich-RA
FBtr0331756	52	62	94.385	81.795	-12.59	1925	0.0754291	0.679952	CG9917-RB
FBtr0079544	8	11	119.805	77.37	-42.435	66	0.0754148	0.679952	MED20-RA
FBtr0339095	29	45	158.69	125.64	-33.05	813.5	0.0755376	0.680345	CG44245-RB
FBtr0343873	98	91	162.885	181.97	19.085	3791	0.0756733	0.681216	CG31988-RB
FBtr0078925	13	16	50.28	83.235	32.955	63	0.0757259	0.681338	CG1074-RA
FBtr0077916	35	51	87.25	110.81	23.56	690	0.0757853	0.681521	Rab3GAP1-RA
FBtr0346586	15	24	97.79	145.455	47.665	118	0.0758398	0.681659	CG8677-RC
FBtr0088314	15	17	69.32	88.52	19.2	80	0.0759228	0.68174	CG12895-RA
FBtr0340399	23	21	72.47	52.67	-19.8	317.5	0.07605	0.68174	CG12177-RB
FBtr0305990	115	159	60.4	65.96	5.56	7994	0.0761542	0.68174	Nap1-RC
FBtr0087832	483	678	112.52	128.28	15.76	153746	0.0760263	0.68174	Galphaq-RD
FBtr0085029	42	18	86.225	55.76	-30.465	488.5	0.0759889	0.68174	TwdlM-RA
FBtr0078253	34	40	54.255	78.995	24.74	516	0.0761614	0.68174	tzn-RA
FBtr0077399	20	41	95.435	148.7	53.265	294	0.0759846	0.68174	hoe1-RE
FBtr0339538	57	97	114.12	134.13	20.01	2290	0.076113	0.68174	qkr58E-3-RD
FBtr0344649	7	16	79.78	120.015	40.235	29	0.076245	0.681796	rg-RN
FBtr0079444	120	192	63.18	75.415	12.235	10145.5	0.0763267	0.681796	muc-RB
FBtr0084690	50	54	56.405	81.29	24.885	1077	0.0762477	0.681796	tok-RA
FBtr0082982	170	170	64.385	72.815	8.43	12843.5	0.076363	0.681796	CG31313-RA
FBtr0083353	193	218	50.24	59.715	9.475	18906.5	0.07636	0.681796	modSP-RA
FBtr0332197	232	204	50.6	55.175	4.575	21339	0.0766272	0.682401	CG33303-RB
FBtr0087561	33	66	76.96	111.41	34.45	850	0.0766741	0.682401	CG8617-RA
FBtr0331589	22	17	110.145	152.32	42.175	124	0.0767057	0.682401	CG10352-RB
FBtr0339425	107	142	76.4	94.4	18	6600.5	0.0766791	0.682401	eIF3j-RB
FBtr0075766	437	440	50.81	55.46	4.65	89495.5	0.0765014	0.682401	26-29-p-RA
FBtr0070777	164	418	66.84	70.34	3.5	31045.5	0.0767437	0.682401	CG15784-RA
FBtr0113680	140	257	77.91	71.1	-6.81	19924	0.0767343	0.682401	eIF4B-RB
FBtr0303159	70	86	105.525	123.24	17.715	2512.5	0.0765738	0.682401	eIF4EHP-RC
FBtr0086273	4658	6121	49.34	50.1	0.76	1.39726e+07	0.0767985	0.68254	RpS18-RB
FBtr0331675	14	14	129.14	83.75	-45.39	137	0.0768963	0.682956	Oscillin-RH
FBtr0080042	22	30	38.705	58.195	19.49	234	0.0769236	0.682956	LManI-RA
FBtr0073159	297	384	64	70.55	6.55	52521.5	0.0770079	0.683357	Sc2-RA
FBtr0333278	11	32	79.31	119.18	39.87	112	0.0771396	0.683461	SecS-RD
FBtr0330379	20	28	77.62	103.765	26.145	195	0.0772155	0.683461	Rpn2-RB
FBtr0303381	13	10	86.25	58.865	-27.385	94	0.0771454	0.683461	CG32428-RC
FBtr0300256	30	31	77.01	114.44	37.43	342	0.0771922	0.683461	Ask1-RC
FBtr0347063	94	111	48.99	62.27	13.28	4468.5	0.077162	0.683461	CG5577-RB
FBtr0112798	26	30	95.1	126.34	31.24	282	0.0773797	0.68377	Chc-RF
FBtr0299923	39	74	111.74	79.915	-31.825	1736	0.0773105	0.68377	CG14464-RC
FBtr0303818	263	460	87.59	93.57	5.98	55718.5	0.0774072	0.68377	CG42808-RA
FBtr0072899	14	18	57.07	100.555	43.485	79	0.0773306	0.68377	CG15877-RA
FBtr0078000	16	10	164.04	182.875	18.835	46	0.0774621	0.683909	Hsp60B-RA
FBtr0083523	187	183	52.15	63.42	11.27	15294.5	0.0775576	0.684059	Alg1-RA
FBtr0334770	16	17	79.69	106.73	27.04	86.5	0.0775266	0.684059	CG10254-RC
FBtr0340707	8	24	91.61	118.205	26.595	55	0.0777477	0.684285	CG43078-RN
FBtr0088261	59	93	66.75	74.32	7.57	2276.5	0.0777793	0.684285	Prx2540-1-RA
FBtr0079549	227	254	42.8	46.93	4.13	26143.5	0.0776751	0.684285	Spn28Dc-RA
FBtr0079304	12	19	102.07	156.44	54.37	70	0.0777054	0.684285	CG31910-RA
FBtr0080532	47	71	92.96	107.38	14.42	1347	0.0776325	0.684285	TM9SF4-RA
FBtr0330072	24	21	81.54	120	38.46	174	0.0778691	0.684304	wit-RB
FBtr0072674	21	16	101.41	122.185	20.775	110	0.0779383	0.684304	Myo61F-RD
FBtr0072368	16	21	103.815	146.15	42.335	110	0.0779383	0.684304	mAChR-A-RB
FBtr0073494	124	152	76.075	85.545	9.47	8260.5	0.0778693	0.684304	Gs2-RB
FBtr0077076	22	9	71.94	104.53	32.59	58	0.0779787	0.684314	Rcc1-RC
FBtr0070434	55	64	58.64	73.825	15.185	1429	0.0781418	0.684712	CG16903-RA
FBtr0084511	55	64	52.96	66.265	13.305	1429	0.0781418	0.684712	GluProRS-RA
FBtr0088418	92	122	76.525	91.455	14.93	4821.5	0.0781248	0.684712	14-3-3zeta-RH
FBtr0079901	29	39	84.88	122.81	37.93	423	0.0782633	0.685088	Etl1-RA
FBtr0301327	100	167	128.825	139.81	10.985	7274	0.0782274	0.685088	CASK-RF
FBtr0345910	22	31	95.49	107.79	12.3	243	0.0784123	0.686048	rumpel-RB
FBtr0082048	27	28	59.93	91.195	31.265	273	0.0785182	0.686287	CG9356-RB
FBtr0113308	70	111	51.905	67.09	15.185	3280.5	0.0784979	0.686287	Nph-RB
FBtr0070504	13	17	39.52	57.93	18.41	68	0.078786	0.686575	dyw-RA
FBtr0100183	109	227	72.39	88.28	15.89	10905	0.078634	0.686575	14-3-3zeta-RJ
FBtr0332265	13	17	153.11	165.94	12.83	68	0.078786	0.686575	Patronin-RN
[truncated: 15,447 more rows]
