# Supplementary material for: Long-read sequencing-based analyses of the adult Drosophila brain transcriptome in physiological and pathological settings
Source: BMC Genomics. 2025 Oct 14;26:913. doi: 10.1186/s12864-025-12111-w (PMC12522962; doi:10.1186/s12864-025-12111-w)
Supplement: Supplementary file 6 — Supplementary Material 6: Supplemental File 6 | Excel file of methylation modifications of Drosophila reference transcriptsand differential m6A modification analysis of tau vs control. [file 12864_2025_12111_MOESM6_ESM.xlsx]

## Sheet: Key
Sheets
m6Anet	Results of the m6A modification detection on control samples. Fig 3A,B,C
xPore	Results of the differential m6A modifcation analysis for tau vs control. Fig. 5C

## Sheet: m6Anet
chr	start	end	width	strand	ensembl_transcript_id	transcript_position	number of reads	probability_modified	kmer	modification ratio	ensembl_gene_id	external_gene_name	gene_biotype	description	annot.type	unique_id
chr3R	4233919	4233919	1	+	FBtr0078967	873	26	0.910103	GAACT	0.346154	FBgn0015331	abs	protein_coding	abstrakt	dm6_genes_exons	FBtr0078967_873
chr2L	19048283	19048283	1	+	FBtr0336842	2619	63	0.963154	GAACT	0.587302	FBgn0263198	Acn	protein_coding	Acinus	dm6_genes_3UTRs	FBtr0336842_2619
chrX	2025680	2025680	1	-	FBtr0070345	3010	49	0.934929	GAACT	0.55102	FBgn0000667	Actn	protein_coding	alpha actinin	dm6_genes_exons	FBtr0070345_3010
chr3L	13021496	13021496	1	-	FBtr0346531	313	92	0.907747	GAACT	0.434783	FBgn0036337	AdenoK	protein_coding	Adenosine Kinase	dm6_genes_exons	FBtr0346531_313
chr2R	18151907	18151907	1	+	FBtr0086744	204	22	0.91303	GAACT	0.545455	FBgn0000057	adp	protein_coding	adipose	dm6_genes_exons	FBtr0086744_204
chr3L	9785498	9785498	1	+	FBtr0076323	4131	33	0.947517	GAACT	0.484848	FBgn0036043	Ae2	protein_coding	Anion exchanger 2	dm6_genes_3UTRs	FBtr0076323_4131
chr3L	11621283	11621283	1	-	FBtr0076139	935	72	0.915834	GAACT	0.541667	FBgn0086254	Akr1B	protein_coding	Aldo-keto reductase 1B	dm6_genes_exons	FBtr0076139_935
chr3R	26258041	26258041	1	-	FBtr0084994	257	593	0.905948	GAACT	0.435076	FBgn0000064	Ald1	protein_coding	Aldolase 1	dm6_genes_5UTRs	FBtr0084994_257
chr3R	26258041	26258041	1	-	FBtr0339614	257	340	0.910905	GAACT	0.408824	FBgn0000064	Ald1	protein_coding	Aldolase 1	dm6_genes_5UTRs	FBtr0339614_257
chr3R	26256072	26256072	1	-	FBtr0306657	1508	100	0.903181	GAACT	0.56	FBgn0000064	Ald1	protein_coding	Aldolase 1	dm6_genes_3UTRs	FBtr0306657_1508
chr3R	25223259	25223259	1	+	FBtr0084808	1504	20	0.926382	GAACT	0.45	FBgn0039293	Alg9	protein_coding	ALG9, alpha-1,2-mannosyltransferase	dm6_genes_exons	FBtr0084808_1504
chr3R	7515482	7515482	1	-	FBtr0081553	189	46	0.976109	GAACT	0.652174	FBgn0015576	alpha-Est8	protein_coding	alpha-Esterase-8	dm6_genes_5UTRs	FBtr0081553_189
chr3R	7504824	7504824	1	-	FBtr0302355	275	28	0.93069	GGACA	0.428571	FBgn0015577	alpha-Est9	protein_coding	alpha-Esterase-9	dm6_genes_5UTRs	FBtr0302355_275
chr3R	17676994	17676994	1	-	FBtr0335026	1415	29	0.904521	GAACT	0.551724	FBgn0038535	alt	protein_coding	aluminum tubes	dm6_genes_exons	FBtr0335026_1415
chrX	13845680	13845680	1	-	FBtr0301044	187	50	0.993767	AAACT	0.62	FBgn0052626	AMPdeam	protein_coding	AMP deaminase	dm6_genes_5UTRs	FBtr0301044_187
chr2R	12593889	12593889	1	+	FBtr0087828	286	51	0.937184	AAACT	0.352941	FBgn0027356	Amph	protein_coding	Amphiphysin	dm6_genes_5UTRs	FBtr0087828_286
chr2R	12611855	12611855	1	+	FBtr0333099	2671	39	0.931067	GAACA	0.641026	FBgn0027356	Amph	protein_coding	Amphiphysin	dm6_genes_3UTRs	FBtr0333099_2671
chr2R	12611855	12611855	1	+	FBtr0333100	2284	51	0.900421	GAACA	0.607843	FBgn0027356	Amph	protein_coding	Amphiphysin	dm6_genes_3UTRs	FBtr0333100_2284
chr2L	13908176	13908176	1	+	FBtr0343667	1200	28	0.968163	GAACT	0.678571	FBgn0012037	Ance	protein_coding	Angiotensin converting enzyme	dm6_genes_exons	FBtr0343667_1200
chr3L	17621941	17621941	1	+	FBtr0333121	118	49	0.990039	GGACT	0.734694	FBgn0036741	anchor	protein_coding	anchor	dm6_genes_5UTRs	FBtr0333121_118
chr2R	5726143	5726143	1	-	FBtr0086058	690	21	0.974378	AGACA	0.904762	FBgn0267978	ap	protein_coding	apterous	dm6_genes_5UTRs	FBtr0086058_690
chr2R	5726255	5726255	1	-	FBtr0086058	578	26	0.930187	TGACC	0.538462	FBgn0267978	ap	protein_coding	apterous	dm6_genes_5UTRs	FBtr0086058_578
chrX	531672	531672	1	+	FBtr0307294	80	20	0.966882	GAACT	0.45	FBgn0000108	Appl	protein_coding	beta amyloid protein precursor-like	dm6_genes_5UTRs	FBtr0307294_80
chr3R	8817489	8817489	1	-	FBtr0334659	2146	66	0.906416	AAACT	0.424242	FBgn0286516	aqz	protein_coding	aaquetzalli	dm6_genes_3UTRs	FBtr0334659_2146
chr3R	30453477	30453477	1	-	FBtr0085693	304	31	0.93245	AGACT	0.83871	FBgn0028646	aralar1	protein_coding	aralar1	dm6_genes_5UTRs	FBtr0085693_304
chr3R	30448957	30448957	1	-	FBtr0330290	525	47	0.903848	GAACT	0.468085	FBgn0028646	aralar1	protein_coding	aralar1	dm6_genes_exons	FBtr0330290_525
chr4	471849	471849	1	-	FBtr0300344	4958	25	0.957534	GGACA	0.64	FBgn0039908	Asator	protein_coding	Asator	dm6_genes_3UTRs	FBtr0300344_4958
chr2R	24870303	24870303	1	+	FBtr0339096	196	22	0.919549	GAACT	0.545455	FBgn0265193	Atf-2	protein_coding	Activating transcription factor-2	dm6_genes_exons	FBtr0339096_196
chr2R	5144834	5144834	1	+	FBtr0086079	102	32	0.94851	GGACA	0.46875	FBgn0033010	Atf6	protein_coding	Atf6	dm6_genes_5UTRs	FBtr0086079_102
chr3R	5675411	5675411	1	+	FBtr0334946	2803	28	0.918175	GAACT	0.428571	FBgn0037363	Atg17	protein_coding	Autophagy-related 17	dm6_genes_exons	FBtr0334946_2803
chr2L	21220399	21220399	1	-	FBtr0331678	174	30	0.979854	GGACT	0.766667	FBgn0032935	Atg18b	protein_coding	Autophagy-related 18b	dm6_genes_5UTRs	FBtr0331678_174
chr3L	18749716	18749716	1	+	FBtr0075055	508	110	0.906147	GAACT	0.590909	FBgn0036813	Atg3	protein_coding	Autophagy-related 3	dm6_genes_exons	FBtr0075055_508
chr2R	16295812	16295812	1	+	FBtr0329958	1413	30	0.957296	GGACT	0.4	FBgn0034110	Atg9	protein_coding	Autophagy-related 9	dm6_genes_exons	FBtr0329958_1413
chrX	11862416	11862416	1	+	FBtr0334454	2884	41	0.988895	GAACC	0.853659	FBgn0030343	ATP7	protein_coding	ATP7	dm6_genes_exons	FBtr0334454_2884
chrX	11856172	11856172	1	+	FBtr0334454	1151	31	0.91216	GAACT	0.451613	FBgn0030343	ATP7	protein_coding	ATP7	dm6_genes_exons	FBtr0334454_1151
chr3R	20957945	20957945	1	+	FBtr0089511	212	23	0.948453	GGACT	0.565217	FBgn0002921	Atpalpha	protein_coding	Na pump alpha subunit	dm6_genes_5UTRs	FBtr0089511_212
chr2R	13494619	13494619	1	-	FBtr0087699	244	44	0.987515	GGACA	0.681818	FBgn0033844	bbc	protein_coding	bb in a boxcar	dm6_genes_5UTRs	FBtr0087699_244
chr3R	8660159	8660159	1	-	FBtr0334319	603	25	0.956214	AGACA	0.72	FBgn0263231	bel	protein_coding	belle	dm6_genes_5UTRs	FBtr0334319_603
chr3R	8657096	8657096	1	-	FBtr0334319	1920	105	0.904583	GAACT	0.352381	FBgn0263231	bel	protein_coding	belle	dm6_genes_exons	FBtr0334319_1920
chr3R	8655120	8655120	1	-	FBtr0334319	3825	198	0.918154	GAACT	0.515152	FBgn0263231	bel	protein_coding	belle	dm6_genes_3UTRs	FBtr0334319_3825
chr3R	27988279	27988279	1	-	FBtr0300611	106	115	0.99884	TGACT	0.913043	FBgn0003890	betaTub97EF	protein_coding	beta-Tubulin at 97EF	dm6_genes_5UTRs	FBtr0300611_106
chr2R	18385273	18385273	1	-	FBtr0086728	262	938	0.904899	TGACT	0.738806	FBgn0034331	BomBc2	protein_coding	Bomanin Bicipital 2	dm6_genes_exons	FBtr0086728_262
chr2R	18386837	18386837	1	+	FBtr0086664	174	1459	0.91147	GGACT	0.507197	FBgn0025583	BomS2	protein_coding	Bomanin Short 2	dm6_genes_exons	FBtr0086664_174
chr2R	18381575	18381575	1	-	FBtr0306078	208	51	0.99905	TGACT	0.960784	FBgn0262838	BomT1	protein_coding	Bomanin Tailed 1	dm6_genes_exons	FBtr0306078_208
chr3R	16263252	16263252	1	-	FBtr0305998	703	24	0.905757	GAACT	0.416667	FBgn0287225	bor	protein_coding	belphegor	dm6_genes_exons	FBtr0305998_703
chr2R	19129780	19129780	1	+	FBtr0086579	192	34	0.907853	GAACT	0.617647	FBgn0027535	botv	protein_coding	brother of tout-velu	dm6_genes_exons	FBtr0086579_192
chr2L	12460828	12460828	1	-	FBtr0299657	429	78	0.991212	AAACT	0.769231	FBgn0259176	bun	protein_coding	bunched	dm6_genes_5UTRs	FBtr0299657_429
chr2L	12461086	12461086	1	-	FBtr0299657	171	83	0.913947	AGACT	0.626506	FBgn0259176	bun	protein_coding	bunched	dm6_genes_5UTRs	FBtr0299657_171
chr2L	21174637	21174637	1	-	FBtr0343875	2661	136	0.926977	GAACT	0.492647	FBgn0000239	bur	protein_coding	burgundy	dm6_genes_3UTRs	FBtr0343875_2661
chr2L	16325523	16325523	1	-	FBtr0080845	103	69	0.983844	AGACA	0.710145	FBgn0000250	cact	protein_coding	cactus	dm6_genes_5UTRs	FBtr0080845_103
chr2L	16325523	16325523	1	-	FBtr0080846	103	36	0.988454	AGACA	0.75	FBgn0000250	cact	protein_coding	cactus	dm6_genes_5UTRs	FBtr0080846_103
chr2L	16325510	16325510	1	-	FBtr0080846	116	38	0.952165	AGACA	0.842105	FBgn0000250	cact	protein_coding	cactus	dm6_genes_5UTRs	FBtr0080846_116
chr2L	16324973	16324973	1	-	FBtr0080846	214	24	0.904089	TGACT	0.625	FBgn0000250	cact	protein_coding	cactus	dm6_genes_exons	FBtr0080846_214
chr2R	12277907	12277907	1	+	FBtr0304963	4770	27	0.997887	GGACA	0.62963	FBgn0000253	Cam	protein_coding	Calmodulin	dm6_genes_3UTRs	FBtr0304963_4770
chr4	446281	446281	1	+	FBtr0089065	778	83	0.933563	GGACC	0.506024	FBgn0016126	CaMKI	protein_coding	Calcium/calmodulin-dependent protein kinase I	dm6_genes_5UTRs	FBtr0089065_778
chr3R	21785301	21785301	1	-	FBtr0301327	4643	55	0.955702	GAACT	0.563636	FBgn0013759	CASK	protein_coding	CASK	dm6_genes_3UTRs	FBtr0301327_4643
chr2L	479522	479522	1	-	FBtr0078083	167	39	0.946951	AGACT	0.820513	FBgn0043364	cbt	protein_coding	cabut	dm6_genes_5UTRs	FBtr0078083_167
chr2L	479522	479522	1	-	FBtr0310030	167	65	0.933614	AGACT	0.738462	FBgn0043364	cbt	protein_coding	cabut	dm6_genes_5UTRs	FBtr0310030_167
chr3R	7974818	7974818	1	-	FBtr0081824	1712	545	0.944129	GAACT	0.495413	FBgn0037533	CD98hc	protein_coding	CD98 heavy chain	dm6_genes_exons	FBtr0081824_1712
chr3R	7974818	7974818	1	-	FBtr0331342	1862	200	0.959835	GAACT	0.515	FBgn0037533	CD98hc	protein_coding	CD98 heavy chain	dm6_genes_exons	FBtr0331342_1862
chr3R	7974818	7974818	1	-	FBtr0331344	1718	108	0.93312	GAACT	0.509259	FBgn0037533	CD98hc	protein_coding	CD98 heavy chain	dm6_genes_exons	FBtr0331344_1718
chr3L	8283329	8283329	1	-	FBtr0076717	1818	27	0.962916	GGACA	0.592593	FBgn0027569	cert	protein_coding	ceramide transfer protein	dm6_genes_exons	FBtr0076717_1818
chr2R	21646402	21646402	1	+	FBtr0071661	226	66	0.983506	AAACT	0.666667	FBgn0034644	CG10082	protein_coding	NA	dm6_genes_5UTRs	FBtr0071661_226
chr2R	21646414	21646414	1	+	FBtr0071661	238	66	0.94828	AAACT	0.621212	FBgn0034644	CG10082	protein_coding	NA	dm6_genes_5UTRs	FBtr0071661_238
chr2L	19579516	19579516	1	-	FBtr0081266	733	20	0.959716	GAACT	0.5	FBgn0032811	CG10268	protein_coding	NA	dm6_genes_exons	FBtr0081266_733
chr2L	18695237	18695237	1	-	FBtr0089628	190	38	0.943948	AAACT	0.657895	FBgn0032699	CG10383	protein_coding	NA	dm6_genes_5UTRs	FBtr0089628_190
chr2L	18695228	18695228	1	-	FBtr0343117	375	40	0.906803	AAACT	0.625	FBgn0032699	CG10383	protein_coding	NA	dm6_genes_5UTRs	FBtr0343117_375
chr2R	19177897	19177897	1	+	FBtr0100282	3190	69	0.958202	AGACA	0.826087	FBgn0034420	CG10737	protein_coding	NA	dm6_genes_3UTRs	FBtr0100282_3190
chr2R	19177897	19177897	1	+	FBtr0290317	3104	103	0.964663	AGACA	0.786408	FBgn0034420	CG10737	protein_coding	NA	dm6_genes_3UTRs	FBtr0290317_3104
chr2R	19165450	19165450	1	+	FBtr0100282	320	21	0.955356	GAACT	0.380952	FBgn0034420	CG10737	protein_coding	NA	dm6_genes_5UTRs	FBtr0100282_320
chr2R	19178035	19178035	1	+	FBtr0340453	3348	30	0.919916	GAACA	0.633333	FBgn0034420	CG10737	protein_coding	NA	dm6_genes_3UTRs	FBtr0340453_3348
chr3R	4364280	4364280	1	+	FBtr0332449	1355	37	0.94125	GAACT	0.459459	FBgn0037238	CG1090	protein_coding	NA	dm6_genes_3UTRs	FBtr0332449_1355
chr3L	12842855	12842855	1	-	FBtr0075941	252	104	0.944026	GGACA	0.701923	FBgn0036316	CG10960	protein_coding	NA	dm6_genes_5UTRs	FBtr0075941_252
chr3L	12832257	12832257	1	-	FBtr0075942	295	28	0.997736	GGACA	0.75	FBgn0036316	CG10960	protein_coding	NA	dm6_genes_5UTRs	FBtr0075942_295
chr3L	12832225	12832225	1	-	FBtr0075942	327	35	0.977399	AGACA	0.828571	FBgn0036316	CG10960	protein_coding	NA	dm6_genes_5UTRs	FBtr0075942_327
chr3L	12842974	12842974	1	-	FBtr0075941	133	118	0.972094	GAACT	0.644068	FBgn0036316	CG10960	protein_coding	NA	dm6_genes_5UTRs	FBtr0075941_133
chr2R	20237949	20237949	1	+	FBtr0086315	1322	34	0.935026	GAACT	0.588235	FBgn0034485	CG11099	protein_coding	NA	dm6_genes_exons	FBtr0086315_1322
chr2R	7449015	7449015	1	+	FBtr0336911	1197	40	0.926256	GAACT	0.5	FBgn0033174	CG11125	protein_coding	NA	dm6_genes_exons	FBtr0336911_1197
chr2R	7464323	7464323	1	+	FBtr0088975	820	121	0.936342	GAACT	0.512397	FBgn0033178	CG11127	protein_coding	NA	dm6_genes_exons	FBtr0088975_820
chr3R	4814750	4814750	1	+	FBtr0078871	953	29	0.978675	GGACA	0.62069	FBgn0037279	CG1129	protein_coding	NA	dm6_genes_exons	FBtr0078871_953
chr3L	2490471	2490471	1	+	FBtr0072923	252	62	0.979481	GGACA	0.596774	FBgn0035346	CG1146	protein_coding	NA	dm6_genes_5UTRs	FBtr0072923_252
chr3L	2491001	2491001	1	+	FBtr0072923	291	72	0.962772	AAACT	0.625	FBgn0035346	CG1146	protein_coding	NA	dm6_genes_5UTRs	FBtr0072923_291
chr3L	11700242	11700242	1	-	FBtr0076126	1817	52	0.964795	GAACT	0.5	FBgn0036196	CG11658	protein_coding	NA	dm6_genes_3UTRs	FBtr0076126_1817
chrX	15738665	15738665	1	-	FBtr0074202	290	21	0.909925	GAACT	0.333333	FBgn0030678	CG11679	protein_coding	NA	dm6_genes_exons	FBtr0074202_290
chrX	11578259	11578259	1	+	FBtr0300872	1253	35	0.933066	GGACT	0.857143	FBgn0030316	CG11695	protein_coding	NA	dm6_genes_3UTRs	FBtr0300872_1253
chr3R	8518031	8518031	1	+	FBtr0081869	164	35	0.940957	GGACT	0.571429	FBgn0037592	CG11737	protein_coding	NA	dm6_genes_5UTRs	FBtr0081869_164
chr3R	19155029	19155029	1	-	FBtr0335020	1542	40	0.984916	GAACT	0.75	FBgn0038683	CG11779	protein_coding	NA	dm6_genes_3UTRs	FBtr0335020_1542
chr3R	19155029	19155029	1	-	FBtr0083750	1747	34	0.986053	GAACT	0.676471	FBgn0038683	CG11779	protein_coding	NA	dm6_genes_3UTRs	FBtr0083750_1747
chr3R	25050408	25050408	1	+	FBtr0084763	166	56	0.979588	AGACA	0.571429	FBgn0039266	CG11791	protein_coding	NA	dm6_genes_5UTRs	FBtr0084763_166
chr3R	25050408	25050408	1	+	FBtr0113283	166	53	0.910106	AGACA	0.622642	FBgn0039266	CG11791	protein_coding	NA	dm6_genes_5UTRs	FBtr0113283_166
chr2R	19360623	19360623	1	+	FBtr0308495	1500	20	0.933966	GAACT	0.6	FBgn0034436	CG11961	protein_coding	NA	dm6_genes_exons	FBtr0308495_1500
chr3R	8994030	8994030	1	+	FBtr0081960	617	22	0.940871	GAACT	0.590909	FBgn0037648	CG11975	protein_coding	NA	dm6_genes_exons	FBtr0081960_617
chr3R	8994030	8994030	1	+	FBtr0336753	617	53	0.953952	GAACT	0.54717	FBgn0037648	CG11975	protein_coding	NA	dm6_genes_exons	FBtr0336753_617
chr3L	1496435	1496435	1	-	FBtr0332656	209	21	0.915917	AGACA	0.47619	FBgn0043458	CG12084	protein_coding	NA	dm6_genes_5UTRs	FBtr0332656_209
chr3L	1601357	1601357	1	-	FBtr0333360	767	21	0.923608	GGACT	0.571429	FBgn0035238	CG12104	protein_coding	NA	dm6_genes_exons	FBtr0333360_767
chrX	5792987	5792987	1	+	FBtr0070814	848	20	0.981092	GGACA	0.6	FBgn0029810	CG12239	protein_coding	NA	dm6_genes_exons	FBtr0070814_848
chr3R	26230567	26230567	1	+	FBtr0339612	320	23	0.958546	AGACA	0.695652	FBgn0039419	CG12290	protein_coding	NA	dm6_genes_5UTRs	FBtr0339612_320
chr3R	26230655	26230655	1	+	FBtr0339612	408	23	0.908334	TGACT	0.695652	FBgn0039419	CG12290	protein_coding	NA	dm6_genes_5UTRs	FBtr0339612_408
chr3R	26233586	26233586	1	+	FBtr0339612	3339	52	0.908366	GAACT	0.384615	FBgn0039419	CG12290	protein_coding	NA	dm6_genes_3UTRs	FBtr0339612_3339
chr2L	773579	773579	1	+	FBtr0078003	33	29	0.918054	GAACT	0.413793	FBgn0031276	CG12506	protein_coding	NA	dm6_genes_5UTRs	FBtr0078003_33
chr2L	5342168	5342168	1	-	FBtr0079077	67	39	0.921063	GAACT	0.641026	FBgn0031703	CG12512	protein_coding	NA	dm6_genes_5UTRs	FBtr0079077_67
chr3R	27679760	27679760	1	+	FBtr0085216	400	23	0.930765	GAACT	0.73913	FBgn0039538	CG12883	protein_coding	NA	dm6_genes_exons	FBtr0085216_400
chr2R	9608416	9608416	1	-	FBtr0088502	1059	50	0.986296	GGACA	0.44	FBgn0033437	CG12926	protein_coding	NA	dm6_genes_exons	FBtr0088502_1059
chr3L	4260905	4260905	1	+	FBtr0073229	1243	183	0.922436	GAACT	0.404372	FBgn0035519	CG1309	protein_coding	NA	dm6_genes_exons	FBtr0073229_1243
chr2L	9907730	9907730	1	-	FBtr0290197	263	28	0.946261	GAACA	0.785714	FBgn0032156	CG13124	protein_coding	NA	dm6_genes_5UTRs	FBtr0290197_263
chr2L	9908442	9908442	1	-	FBtr0300868	192	20	0.904496	GAACC	0.75	FBgn0032156	CG13124	protein_coding	NA	dm6_genes_5UTRs	FBtr0300868_192
chr2L	9907730	9907730	1	-	FBtr0300868	380	20	0.94727	GAACA	0.75	FBgn0032156	CG13124	protein_coding	NA	dm6_genes_5UTRs	FBtr0300868_380
chr2L	9904439	9904439	1	-	FBtr0290197	1967	31	0.905246	GAACT	0.516129	FBgn0032156	CG13124	protein_coding	NA	dm6_genes_exons	FBtr0290197_1967
chr3L	4286256	4286256	1	+	FBtr0073233	1613	58	0.97327	GAACT	0.517241	FBgn0035526	CG1316	protein_coding	NA	dm6_genes_3UTRs	FBtr0073233_1613
chr2R	7608434	7608434	1	-	FBtr0088948	952	22	0.994887	AGACA	0.772727	FBgn0033196	CG1358	protein_coding	NA	dm6_genes_5UTRs	FBtr0088948_952
chr2R	7613871	7613871	1	-	FBtr0088948	665	20	0.982584	GGACA	0.5	FBgn0033196	CG1358	protein_coding	NA	dm6_genes_5UTRs	FBtr0088948_665
chr2R	20313332	20313332	1	-	FBtr0479909	292	278	0.912396	AGACA	0.769784	FBgn0034501	CG13868	protein_coding	NA	dm6_genes_5UTRs	FBtr0479909_292
chr2R	20316867	20316867	1	-	FBtr0479910	51	20	0.990502	GGACA	0.8	FBgn0034501	CG13868	protein_coding	NA	dm6_genes_5UTRs	FBtr0479910_51
chr2R	20313332	20313332	1	-	FBtr0479910	997	104	0.93925	AGACA	0.759615	FBgn0034501	CG13868	protein_coding	NA	dm6_genes_5UTRs	FBtr0479910_997
chr2R	20313437	20313437	1	-	FBtr0479910	892	110	0.944271	AAACT	0.572727	FBgn0034501	CG13868	protein_coding	NA	dm6_genes_5UTRs	FBtr0479910_892
chr3L	603886	603886	1	-	FBtr0072562	123	37	0.916241	GAACA	0.72973	FBgn0035146	CG13893	protein_coding	NA	dm6_genes_5UTRs	FBtr0072562_123
chr3L	603766	603766	1	-	FBtr0072562	243	38	0.928949	AGACT	0.789474	FBgn0035146	CG13893	protein_coding	NA	dm6_genes_5UTRs	FBtr0072562_243
chr3L	1649345	1649345	1	+	FBtr0346593	402	64	0.906604	GAACT	0.578125	FBgn0025712	CG13920	protein_coding	NA	dm6_genes_5UTRs	FBtr0346593_402
chr2R	17465059	17465059	1	+	FBtr0345418	3276	48	0.940855	GAACT	0.5	FBgn0028953	CG14478	protein_coding	NA	dm6_genes_3UTRs	FBtr0345418_3276
chr3L	21949519	21949519	1	+	FBtr0334088	5031	24	0.90992	TGACA	0.416667	FBgn0037142	CG14562	protein_coding	NA	dm6_genes_3UTRs	FBtr0334088_5031
chr3L	21738013	21738013	1	-	FBtr0078454	418	89	0.991229	GGACA	0.629213	FBgn0037126	CG14567	protein_coding	NA	dm6_genes_exons	FBtr0078454_418
chr2R	7955533	7955533	1	-	FBtr0088880	350	45	0.987111	AAACT	0.755556	FBgn0033236	CG14764	protein_coding	NA	dm6_genes_5UTRs	FBtr0088880_350
chr2R	7955642	7955642	1	-	FBtr0088880	241	44	0.952958	GAACT	0.659091	FBgn0033236	CG14764	protein_coding	NA	dm6_genes_5UTRs	FBtr0088880_241
chr3R	15369856	15369856	1	-	FBtr0083109	90	24	0.93598	GGACA	0.708333	FBgn0038330	CG14868	protein_coding	NA	dm6_genes_5UTRs	FBtr0083109_90
chr3L	3333686	3333686	1	-	FBtr0073082	1069	85	0.938079	GAACT	0.564706	FBgn0035440	CG14969	protein_coding	NA	dm6_genes_exons	FBtr0073082_1069
chr3L	4093924	4093924	1	+	FBtr0073208	652	21	0.911716	GAACT	0.571429	FBgn0035496	CG14990	protein_coding	NA	dm6_genes_exons	FBtr0073208_652
chrX	18493768	18493768	1	-	FBtr0074626	328	121	0.910614	GAACT	0.727273	FBgn0030929	CG15043	protein_coding	NA	dm6_genes_exons	FBtr0074626_328
chrX	18493768	18493768	1	-	FBtr0343047	328	312	0.969198	GAACT	0.692308	FBgn0030929	CG15043	protein_coding	NA	dm6_genes_exons	FBtr0343047_328
chr2R	19140041	19140041	1	+	FBtr0086581	570	28	0.908493	GAACT	0.535714	FBgn0034419	CG15111	protein_coding	NA	dm6_genes_exons	FBtr0086581_570
chr2R	19129144	19129144	1	-	FBtr0086593	157	35	0.975859	TGACT	0.628571	FBgn0034417	CG15117	protein_coding	NA	dm6_genes_5UTRs	FBtr0086593_157
chrX	10772947	10772947	1	+	FBtr0073376	236	38	0.905666	AAACT	0.421053	FBgn0030234	CG15211	protein_coding	NA	dm6_genes_5UTRs	FBtr0073376_236
chrX	10772947	10772947	1	+	FBtr0343639	180	20	0.900662	AAACT	0.3	FBgn0030234	CG15211	protein_coding	NA	dm6_genes_5UTRs	FBtr0343639_180
chrX	21118530	21118530	1	+	FBtr0077250	672	35	0.901935	GAACT	0.514286	FBgn0031161	CG15445	protein_coding	NA	dm6_genes_exons	FBtr0077250_672
chr2R	17109140	17109140	1	+	FBtr0086982	297	34	0.981823	GGACA	0.676471	FBgn0034194	CG15611	protein_coding	NA	dm6_genes_exons	FBtr0086982_297
chr2L	4822204	4822204	1	+	FBtr0336962	431	20	0.953834	GGACT	0.55	FBgn0031632	CG15628	protein_coding	NA	dm6_genes_5UTRs	FBtr0336962_431
chrX	13129784	13129784	1	+	FBtr0073723	650	69	0.91448	GAACT	0.376812	FBgn0030451	CG15717	protein_coding	NA	dm6_genes_5UTRs	FBtr0073723_650
chrX	5431389	5431389	1	+	FBtr0070777	825	20	0.998009	GGACC	0.95	FBgn0029766	CG15784	protein_coding	NA	dm6_genes_exons	FBtr0070777_825
chrX	5431389	5431389	1	+	FBtr0340460	1819	22	0.996903	GGACC	0.954545	FBgn0029766	CG15784	protein_coding	NA	dm6_genes_exons	FBtr0340460_1819
chrX	10898095	10898095	1	-	FBtr0339768	1029	23	0.956651	GAACT	0.478261	FBgn0030246	CG1582	protein_coding	NA	dm6_genes_exons	FBtr0339768_1029
chrX	10896809	10896809	1	-	FBtr0339768	2250	43	0.921651	GAACT	0.534884	FBgn0030246	CG1582	protein_coding	NA	dm6_genes_exons	FBtr0339768_2250
chrX	13396936	13396936	1	+	FBtr0073777	38	59	0.913794	GAACT	0.627119	FBgn0030482	CG1673	protein_coding	NA	dm6_genes_5UTRs	FBtr0073777_38
chr4	243737	243737	1	+	FBtr0308087	1900	26	0.944136	GAACT	0.461538	FBgn0039897	CG1674	protein_coding	NA	dm6_genes_exons	FBtr0308087_1900
chr3R	21319944	21319944	1	-	FBtr0084095	5544	21	0.946515	GAACT	0.52381	FBgn0038881	CG16791	protein_coding	NA	dm6_genes_3UTRs	FBtr0084095_5544
chr3R	23066925	23066925	1	-	FBtr0303508	335	54	0.996582	GGACT	0.944444	FBgn0039048	CG17111	protein_coding	NA	dm6_genes_5UTRs	FBtr0303508_335
chr3R	23067211	23067211	1	-	FBtr0303508	49	52	0.904067	GAACT	0.423077	FBgn0039048	CG17111	protein_coding	NA	dm6_genes_5UTRs	FBtr0303508_49
chr2L	10755973	10755973	1	-	FBtr0080117	353	59	0.912247	GAACT	0.457627	FBgn0032297	CG17124	protein_coding	NA	dm6_genes_5UTRs	FBtr0080117_353
chr2L	8374102	8374102	1	+	FBtr0345734	1325	22	0.934601	TGACT	0.681818	FBgn0032029	CG17292	protein_coding	NA	dm6_genes_exons	FBtr0345734_1325
chr2L	6774498	6774498	1	+	FBtr0079336	458	21	0.989042	AAACT	0.857143	FBgn0031858	CG17378	protein_coding	NA	dm6_genes_5UTRs	FBtr0079336_458
chr2R	12845596	12845596	1	-	FBtr0087819	884	21	0.970574	GGACT	0.714286	FBgn0250842	CG17575	protein_coding	NA	dm6_genes_3UTRs	FBtr0087819_884
chr2R	12845596	12845596	1	-	FBtr0302939	905	38	0.972183	GGACT	0.789474	FBgn0250842	CG17575	protein_coding	NA	dm6_genes_3UTRs	FBtr0302939_905
chr2L	1737838	1737838	1	+	FBtr0077886	372	87	0.900454	AGACT	0.643678	FBgn0264494	CG17646	protein_coding	NA	dm6_genes_5UTRs	FBtr0077886_372
chr3R	7857569	7857569	1	-	FBtr0333829	4205	24	0.937744	GAACT	0.541667	FBgn0037525	CG17816	protein_coding	NA	dm6_genes_3UTRs	FBtr0333829_4205
chr3L	14805445	14805445	1	+	FBtr0075695	310	29	0.988638	AGACA	1	FBgn0036454	CG17839	protein_coding	NA	dm6_genes_5UTRs	FBtr0075695_310
chr3L	14865335	14865335	1	+	FBtr0075695	871	44	0.904437	GAACT	0.272727	FBgn0036454	CG17839	protein_coding	NA	dm6_genes_exons	FBtr0075695_871
chr3L	14805623	14805623	1	+	FBtr0075695	416	33	0.904792	GAACT	0.424242	FBgn0036454	CG17839	protein_coding	NA	dm6_genes_5UTRs	FBtr0075695_416
chr4	589151	589151	1	+	FBtr0089080	2177	35	0.917919	GAACT	0.6	FBgn0039911	CG1909	protein_coding	NA	dm6_genes_3UTRs	FBtr0089080_2177
chrX	8713262	8713262	1	-	FBtr0071281	869	31	0.912268	GAACA	0.612903	FBgn0030060	CG2004	protein_coding	NA	dm6_genes_exons	FBtr0071281_869
chrX	8713262	8713262	1	-	FBtr0332958	939	30	0.912282	GAACA	0.633333	FBgn0030060	CG2004	protein_coding	NA	dm6_genes_exons	FBtr0332958_939
chr3R	5759762	5759762	1	-	FBtr0300906	1680	26	0.931446	GAACT	0.538462	FBgn0027608	CG2082	protein_coding	NA	dm6_genes_3UTRs	FBtr0300906_1680
chr3R	5759762	5759762	1	-	FBtr0300909	1779	54	0.908011	GAACT	0.537037	FBgn0027608	CG2082	protein_coding	NA	dm6_genes_3UTRs	FBtr0300909_1779
chr2R	10095416	10095416	1	+	FBtr0088408	2379	58	0.93736	GAACT	0.5	FBgn0033484	CG2269	protein_coding	NA	dm6_genes_3UTRs	FBtr0088408_2379
chr3R	8005327	8005327	1	+	FBtr0335225	2770	39	0.900311	GAACT	0.589744	FBgn0037536	CG2698	protein_coding	NA	dm6_genes_3UTRs	FBtr0335225_2770
chr2R	24964960	24964960	1	-	FBtr0308687	117	118	0.901076	GGACT	0.466102	FBgn0035087	CG2765	protein_coding	NA	dm6_genes_5UTRs	FBtr0308687_117
chr2R	22075168	22075168	1	-	FBtr0071800	141	45	0.938317	GAACT	0.422222	FBgn0034689	CG2921	protein_coding	NA	dm6_genes_exons	FBtr0071800_141
chrX	2266383	2266383	1	-	FBtr0346648	1467	22	0.935448	GGACA	0.545455	FBgn0023528	CG2924	protein_coding	NA	dm6_genes_exons	FBtr0346648_1467
chr2L	4149982	4149982	1	+	FBtr0077468	704	29	0.918554	GGACT	0.482759	FBgn0031585	CG2955	protein_coding	NA	dm6_genes_exons	FBtr0077468_704
chr2R	11388600	11388600	1	-	FBtr0289990	180	20	0.987379	AGACT	1	FBgn0050022	CG30022	protein_coding	NA	dm6_genes_5UTRs	FBtr0289990_180
chr2L	4885316	4885316	1	+	FBtr0077389	1910	101	0.9381	GAACT	0.50495	FBgn0031643	CG3008	protein_coding	NA	dm6_genes_exons	FBtr0077389_1910
chr3R	28519816	28519816	1	-	FBtr0337035	585	20	0.907657	GAACT	0.4	FBgn0051051	CG31051	protein_coding	NA	dm6_genes_exons	FBtr0337035_585
chr3R	19459443	19459443	1	+	FBtr0083762	3484	86	0.954619	GAACT	0.55814	FBgn0051221	CG31221	protein_coding	NA	dm6_genes_3UTRs	FBtr0083762_3484
chr3R	25284782	25284782	1	+	FBtr0084824	1102	46	0.911333	GAACT	0.543478	FBgn0051300	CG31300	protein_coding	NA	dm6_genes_exons	FBtr0084824_1102
chr3R	12816917	12816917	1	-	FBtr0082689	113	44	0.958429	AGACA	0.522727	FBgn0051345	CG31345	protein_coding	NA	dm6_genes_5UTRs	FBtr0082689_113
chr2R	24030543	24030543	1	+	FBtr0072165	1227	25	0.913391	AGACA	0.72	FBgn0034961	CG3163	protein_coding	NA	dm6_genes_3UTRs	FBtr0072165_1227
chr2L	5526990	5526990	1	+	FBtr0079098	34	23	0.906599	GAACT	0.521739	FBgn0051648	CG31648	protein_coding	NA	dm6_genes_5UTRs	FBtr0079098_34
chr2L	2874092	2874092	1	-	FBtr0077685	398	72	0.960497	AGACA	0.597222	FBgn0051694	CG31694	protein_coding	NA	dm6_genes_5UTRs	FBtr0077685_398
chr2L	2873878	2873878	1	-	FBtr0077685	612	84	0.934475	AGACA	0.619048	FBgn0051694	CG31694	protein_coding	NA	dm6_genes_5UTRs	FBtr0077685_612
chr2L	2873810	2873810	1	-	FBtr0077685	680	87	0.978144	GGACA	0.609195	FBgn0051694	CG31694	protein_coding	NA	dm6_genes_5UTRs	FBtr0077685_680
chr2L	13296593	13296593	1	+	FBtr0080462	246	68	0.962753	AGACT	0.794118	FBgn0051729	CG31729	protein_coding	NA	dm6_genes_5UTRs	FBtr0080462_246
chr2L	19003607	19003607	1	+	FBtr0340318	241	20	0.991841	GAACT	0.7	FBgn0051793	CG31793	protein_coding	NA	dm6_genes_5UTRs	FBtr0340318_241
chr2L	9528600	9528600	1	+	FBtr0079829	86	70	0.95744	GAACT	0.585714	FBgn0032122	CG31883	protein_coding	NA	dm6_genes_exons	FBtr0079829_86
chr3L	10660930	10660930	1	-	FBtr0076277	84	20	0.97348	GAACT	0.6	FBgn0052066	CG32066	protein_coding	NA	dm6_genes_5UTRs	FBtr0076277_84
chr3L	11680230	11680230	1	-	FBtr0076133	115	22	0.947204	AAACT	0.454545	FBgn0052085	CG32085	protein_coding	NA	dm6_genes_5UTRs	FBtr0076133_115
chr3L	20305073	20305073	1	-	FBtr0074845	587	48	0.923223	GAACT	0.520833	FBgn0052225	CG32225	protein_coding	NA	dm6_genes_exons	FBtr0074845_587
chr3L	324243	324243	1	-	FBtr0072576	424	24	0.906104	GAACT	0.583333	FBgn0052344	CG32344	protein_coding	NA	dm6_genes_exons	FBtr0072576_424
chr3L	20510297	20510297	1	+	FBtr0078203	371	20	0.932229	GAACT	0.6	FBgn0052425	CG32425	protein_coding	NA	dm6_genes_exons	FBtr0078203_371
chr2R	21016347	21016347	1	-	FBtr0071547	1100	47	0.988121	GGACT	0.957447	FBgn0034573	CG3295	protein_coding	NA	dm6_genes_exons	FBtr0071547_1100
chr3R	22570396	22570396	1	+	FBtr0084264	209	80	0.98672	GAACT	0.6	FBgn0053110	CG33110	protein_coding	NA	dm6_genes_5UTRs	FBtr0084264_209
chr4	1188296	1188296	1	+	FBtr0091472	708	29	0.96452	GAACT	0.655172	FBgn0250819	CG33521	protein_coding	NA	dm6_genes_exons	FBtr0091472_708
chr3L	5925116	5925116	1	+	FBtr0306383	614	29	0.903509	GAACT	0.413793	FBgn0053523	CG33523	protein_coding	NA	dm6_genes_exons	FBtr0306383_614
chr2R	12634709	12634709	1	-	FBtr0091651	1433	20	0.904992	GGACA	0.45	FBgn0061360	CG33672	protein_coding	NA	dm6_genes_3UTRs	FBtr0091651_1433
chr2R	24258177	24258177	1	+	FBtr0072265	165	24	0.998847	GGACT	0.958333	FBgn0034997	CG3376	protein_coding	NA	dm6_genes_5UTRs	FBtr0072265_165
chr3R	26361188	26361188	1	+	FBtr0346107	2589	39	0.972592	GAACT	0.692308	FBgn0053970	CG33970	protein_coding	NA	dm6_genes_exons	FBtr0346107_2589
chr3R	26361188	26361188	1	+	FBtr0100012	2589	30	0.970905	GAACT	0.466667	FBgn0053970	CG33970	protein_coding	NA	dm6_genes_exons	FBtr0100012_2589
chr2L	290931	290931	1	-	FBtr0113009	290	59	0.988657	GGACT	0.813559	FBgn0031245	CG3625	protein_coding	NA	dm6_genes_exons	FBtr0113009_290
chr3L	20807546	20807546	1	-	FBtr0078272	1637	71	0.910092	GAACT	0.464789	FBgn0037026	CG3634	protein_coding	NA	dm6_genes_exons	FBtr0078272_1637
chr3L	9398746	9398746	1	-	FBtr0309506	482	21	0.948161	AGACA	0.809524	FBgn0035983	CG4080	protein_coding	NA	dm6_genes_5UTRs	FBtr0309506_482
chr3R	12360110	12360110	1	+	FBtr0082568	103	23	0.911657	AGACT	0.434783	FBgn0038017	CG4115	protein_coding	NA	dm6_genes_5UTRs	FBtr0082568_103
chr2L	21051853	21051853	1	-	FBtr0290305	131	24	0.992767	AAACT	0.833333	FBgn0250867	CG42238	protein_coding	NA	dm6_genes_5UTRs	FBtr0290305_131
chrX	6330953	6330953	1	+	FBtr0339775	112	45	0.946663	AGACA	0.622222	FBgn0250869	CG42240	protein_coding	NA	dm6_genes_5UTRs	FBtr0339775_112
chr2R	18658715	18658715	1	-	FBtr0299689	1810	22	0.920429	TGACT	0.5	FBgn0259202	CG42306	protein_coding	NA	dm6_genes_3UTRs	FBtr0299689_1810
chr3L	4592160	4592160	1	+	FBtr0301095	3631	20	0.966029	GAACT	0.7	FBgn0260657	CG42540	protein_coding	NA	dm6_genes_3UTRs	FBtr0301095_3631
chr3L	4592160	4592160	1	+	FBtr0304988	3667	26	0.924099	GAACT	0.653846	FBgn0260657	CG42540	protein_coding	NA	dm6_genes_3UTRs	FBtr0304988_3667
chr3R	18972059	18972059	1	+	FBtr0304685	2956	68	0.925648	GAACT	0.529412	FBgn0261262	CG42613	protein_coding	NA	dm6_genes_3UTRs	FBtr0304685_2956
chr2L	2242714	2242714	1	+	FBtr0335159	236	78	0.911465	GAACT	0.346154	FBgn0264979	CG4267	protein_coding	NA	dm6_genes_exons	FBtr0335159_236
chr3L	12794230	12794230	1	+	FBtr0302980	744	29	0.909327	GAACT	0.62069	FBgn0261674	CG42709	protein_coding	NA	dm6_genes_exons	FBtr0302980_744
chr3R	15131878	15131878	1	-	FBtr0303485	49	24	0.955927	GAACT	0.708333	FBgn0261859	CG42788	protein_coding	NA	dm6_genes_5UTRs	FBtr0303485_49
chr3R	15131878	15131878	1	-	FBtr0303486	49	24	0.980351	GAACT	0.708333	FBgn0261859	CG42788	protein_coding	NA	dm6_genes_5UTRs	FBtr0303486_49
chr2R	18524785	18524785	1	+	FBtr0304867	2818	46	0.962563	GAACT	0.608696	FBgn0262476	CG43066	protein_coding	NA	dm6_genes_3UTRs	FBtr0304867_2818
chr2R	7637083	7637083	1	+	FBtr0306939	189	28	0.904082	AGACC	0.714286	FBgn0263077	CG43340	protein_coding	NA	dm6_genes_5UTRs	FBtr0306939_189
chr3L	9821744	9821744	1	+	FBtr0332820	77	35	0.974022	AAACT	0.685714	FBgn0264489	CG43897	protein_coding	NA	dm6_genes_5UTRs	FBtr0332820_77
chr3L	9829842	9829842	1	+	FBtr0332834	421	79	0.931629	GGACA	0.392405	FBgn0264489	CG43897	protein_coding	NA	dm6_genes_5UTRs	FBtr0332834_421
chr3L	9829842	9829842	1	+	FBtr0332835	421	31	0.933954	GGACA	0.451613	FBgn0264489	CG43897	protein_coding	NA	dm6_genes_5UTRs	FBtr0332835_421
chr3L	9829769	9829769	1	+	FBtr0332832	348	30	0.952375	AGACT	0.566667	FBgn0264489	CG43897	protein_coding	NA	dm6_genes_5UTRs	FBtr0332832_348
chr3L	9829769	9829769	1	+	FBtr0332834	348	143	0.938902	AGACT	0.594406	FBgn0264489	CG43897	protein_coding	NA	dm6_genes_5UTRs	FBtr0332834_348
chr3R	23362268	23362268	1	-	FBtr0339619	1301	106	0.904861	GAACT	0.358491	FBgn0039073	CG4408	protein_coding	NA	dm6_genes_exons	FBtr0339619_1301
chr2L	13261654	13261654	1	+	FBtr0334854	647	20	0.926572	GAACT	0.6	FBgn0264894	CG44085	protein_coding	NA	dm6_genes_5UTRs	FBtr0334854_647
chr2L	15659185	15659185	1	-	FBtr0335468	290	140	0.945954	TGACT	0.707143	FBgn0264990	CG44141	protein_coding	NA	dm6_genes_3UTRs	FBtr0335468_290
chr3L	7695544	7695544	1	-	FBtr0336853	111	29	0.996547	GGACT	0.896552	FBgn0265084	CG44195	protein_coding	NA	dm6_genes_5UTRs	FBtr0336853_111
chr2R	24876879	24876879	1	+	FBtr0339098	189	57	0.979917	GGACA	0.649123	FBgn0265182	CG44247	protein_coding	NA	dm6_genes_5UTRs	FBtr0339098_189
chr3L	9369553	9369553	1	+	FBtr0089493	930	57	0.901746	GAACT	0.649123	FBgn0035981	CG4452	protein_coding	NA	dm6_genes_3UTRs	FBtr0089493_930
chr2L	7195352	7195352	1	-	FBtr0079417	1634	45	0.960205	GAACT	0.488889	FBgn0031896	CG4502	protein_coding	NA	dm6_genes_3UTRs	FBtr0079417_1634
chr2L	7195352	7195352	1	-	FBtr0079416	1583	34	0.960564	GAACT	0.529412	FBgn0031896	CG4502	protein_coding	NA	dm6_genes_3UTRs	FBtr0079416_1583
chr2L	7195034	7195034	1	-	FBtr0079416	1901	28	0.927264	GAACT	0.607143	FBgn0031896	CG4502	protein_coding	NA	dm6_genes_3UTRs	FBtr0079416_1901
chr3R	9360971	9360971	1	+	FBtr0344363	4445	70	0.910252	GAACA	0.557143	FBgn0266410	CG45050	protein_coding	NA	dm6_genes_3UTRs	FBtr0344363_4445
chr3R	19901057	19901057	1	-	FBtr0344262	1603	65	0.926367	GAACT	0.446154	FBgn0038745	CG4538	protein_coding	NA	dm6_genes_exons	FBtr0344262_1603
chr2R	24533916	24533916	1	-	FBtr0072344	1350	30	0.915135	GAACT	0.533333	FBgn0035021	CG4622	protein_coding	NA	dm6_genes_exons	FBtr0072344_1350
chr3R	13028840	13028840	1	-	FBtr0445183	367	36	0.910302	GAACT	0.527778	FBgn0283438	CG46280	protein_coding	NA	dm6_genes_exons	FBtr0445183_367
chr2L	21314885	21314885	1	+	FBtr0452129	526	41	0.978703	GGACT	0.829268	FBgn0284230	CG46314	protein_coding	NA	dm6_genes_5UTRs	FBtr0452129_526
chr2L	21314844	21314844	1	+	FBtr0452129	485	31	0.989729	GGACA	0.580645	FBgn0284230	CG46314	protein_coding	NA	dm6_genes_5UTRs	FBtr0452129_485
chr2R	17715994	17715994	1	-	FBtr0452131	1929	30	0.943104	GGACA	0.566667	FBgn0284231	CG46315	protein_coding	NA	dm6_genes_3UTRs	FBtr0452131_1929
chr2R	17717162	17717162	1	-	FBtr0452131	761	26	0.976749	AAACT	0.576923	FBgn0284231	CG46315	protein_coding	NA	dm6_genes_5UTRs	FBtr0452131_761
chr2R	17715994	17715994	1	-	FBtr0452131	1929	30	0.943104	GGACA	0.566667	FBgn0284231	CG46315	protein_coding	NA	dm6_genes_5UTRs	FBtr0452131_1929
chr2R	17565494	17565494	1	+	FBtr0475304	979	22	0.954751	GAACT	0.318182	FBgn0286931	CG46428	protein_coding	NA	dm6_genes_exons	FBtr0475304_979
chr2R	17565017	17565017	1	+	FBtr0475304	625	20	0.909355	GAACC	0.6	FBgn0286931	CG46428	protein_coding	NA	dm6_genes_exons	FBtr0475304_625
chrX	16913754	16913754	1	+	FBtr0074344	575	30	0.970718	TGACT	0.8	FBgn0027556	CG4928	protein_coding	NA	dm6_genes_5UTRs	FBtr0074344_575
chr2L	10315715	10315715	1	+	FBtr0079988	588	72	0.969973	GGACA	0.805556	FBgn0032217	CG4972	protein_coding	NA	dm6_genes_exons	FBtr0079988_588
chr3L	8969361	8969361	1	+	FBtr0076516	731	30	0.952309	GAACT	0.733333	FBgn0035945	CG5026	protein_coding	NA	dm6_genes_exons	FBtr0076516_731
chr2L	7385768	7385768	1	-	FBtr0079469	857	45	0.931138	GAACT	0.533333	FBgn0031904	CG5149	protein_coding	NA	dm6_genes_exons	FBtr0079469_857
chr3R	11428391	11428391	1	+	FBtr0082387	6005	24	0.949087	GAACT	0.583333	FBgn0037897	CG5270	protein_coding	NA	dm6_genes_exons	FBtr0082387_6005
chr3R	22528479	22528479	1	-	FBtr0084289	185	59	0.943468	AGACT	0.728814	FBgn0038981	CG5346	protein_coding	NA	dm6_genes_5UTRs	FBtr0084289_185
chr2R	23887112	23887112	1	+	FBtr0072131	140	128	0.963453	GGACT	0.578125	FBgn0034920	CG5597	protein_coding	NA	dm6_genes_exons	FBtr0072131_140
chr3L	1938663	1938663	1	-	FBtr0346543	441	40	0.982192	GGACT	0.65	FBgn0035293	CG5687	protein_coding	NA	dm6_genes_5UTRs	FBtr0346543_441
chr2L	18123439	18123439	1	+	FBtr0340576	301	61	0.935762	AAACT	0.442623	FBgn0032666	CG5758	protein_coding	NA	dm6_genes_5UTRs	FBtr0340576_301
chr2L	18123499	18123499	1	+	FBtr0081035	229	22	0.974952	AAACT	0.590909	FBgn0032666	CG5758	protein_coding	NA	dm6_genes_5UTRs	FBtr0081035_229
chr2L	18123499	18123499	1	+	FBtr0081036	212	21	0.990004	AAACT	0.666667	FBgn0032666	CG5758	protein_coding	NA	dm6_genes_5UTRs	FBtr0081036_212
chr2L	18123439	18123439	1	+	FBtr0081037	484	26	0.919686	AAACT	0.538462	FBgn0032666	CG5758	protein_coding	NA	dm6_genes_5UTRs	FBtr0081037_484
chr2L	18123499	18123499	1	+	FBtr0081037	544	20	0.971837	AAACT	0.55	FBgn0032666	CG5758	protein_coding	NA	dm6_genes_5UTRs	FBtr0081037_544
chr2L	18123499	18123499	1	+	FBtr0340576	361	57	0.94366	AAACT	0.578947	FBgn0032666	CG5758	protein_coding	NA	dm6_genes_5UTRs	FBtr0340576_361
chr2R	22294930	22294930	1	+	FBtr0071812	1497	20	0.904927	AGACT	0.6	FBgn0034717	CG5819	protein_coding	NA	dm6_genes_exons	FBtr0071812_1497
chr2L	9918090	9918090	1	-	FBtr0445309	241	79	0.920838	GAACT	0.518987	FBgn0025700	CG5885	protein_coding	NA	dm6_genes_5UTRs	FBtr0445309_241
chr3R	25853751	25853751	1	+	FBtr0084907	1656	26	0.94475	TGACT	0.576923	FBgn0039379	CG5886	protein_coding	NA	dm6_genes_3UTRs	FBtr0084907_1656
chrX	5988937	5988937	1	+	FBtr0070866	147	55	0.969336	AGACA	0.654545	FBgn0029831	CG5966	protein_coding	NA	dm6_genes_5UTRs	FBtr0070866_147
chr3L	8603079	8603079	1	-	FBtr0076649	960	29	0.998549	GGACA	0.689655	FBgn0017429	CG5989	protein_coding	NA	dm6_genes_exons	FBtr0076649_960
chr3L	8603079	8603079	1	-	FBtr0330166	954	20	0.990378	GGACA	0.55	FBgn0017429	CG5989	protein_coding	NA	dm6_genes_exons	FBtr0330166_954
chr3R	19127106	19127106	1	+	FBtr0083729	3810	25	0.93686	GAACT	0.56	FBgn0038679	CG6040	protein_coding	NA	dm6_genes_exons	FBtr0083729_3810
chr2R	22404230	22404230	1	+	FBtr0071823	54	41	0.959114	GAACT	0.560976	FBgn0034725	CG6044	protein_coding	NA	dm6_genes_5UTRs	FBtr0071823_54
chr3R	27127596	27127596	1	-	FBtr0305050	1729	22	0.901917	GGACT	0.590909	FBgn0039492	CG6051	protein_coding	NA	dm6_genes_exons	FBtr0305050_1729
chr3R	27125642	27125642	1	-	FBtr0305050	3611	44	0.923545	GGACT	0.5	FBgn0039492	CG6051	protein_coding	NA	dm6_genes_3UTRs	FBtr0305050_3611
chr3L	11435440	11435440	1	-	FBtr0300274	37	27	0.90334	GAACA	0.555556	FBgn0036158	CG6149	protein_coding	NA	dm6_genes_exons	FBtr0300274_37
chr2R	13591725	13591725	1	-	FBtr0330617	600	56	0.945871	AGACT	0.857143	FBgn0027581	CG6191	protein_coding	NA	dm6_genes_5UTRs	FBtr0330617_600
chr2R	13591717	13591717	1	-	FBtr0330617	608	54	0.998104	AAACT	0.87037	FBgn0027581	CG6191	protein_coding	NA	dm6_genes_5UTRs	FBtr0330617_608
chr2L	11116351	11116351	1	-	FBtr0080228	3666	106	0.905686	GAACT	0.575472	FBgn0027582	CG6230	protein_coding	NA	dm6_genes_exons	FBtr0080228_3666
chr3R	15325693	15325693	1	-	FBtr0083122	2048	28	0.964588	GGACT	0.714286	FBgn0038318	CG6236	protein_coding	NA	dm6_genes_exons	FBtr0083122_2048
chr3R	26958217	26958217	1	-	FBtr0085084	275	53	0.936924	GAACT	0.603774	FBgn0039464	CG6330	protein_coding	NA	dm6_genes_5UTRs	FBtr0085084_275
chr3R	24287306	24287306	1	+	FBtr0084601	1733	36	0.956252	AGACA	0.722222	FBgn0039178	CG6356	protein_coding	NA	dm6_genes_exons	FBtr0084601_1733
chr2R	17715994	17715994	1	-	FBtr0086886	1929	37	0.997058	GGACA	0.702703	FBgn0028494	CG6424	protein_coding	NA	dm6_genes_3UTRs	FBtr0086886_1929
chr2R	17715994	17715994	1	-	FBtr0086886	1929	37	0.997058	GGACA	0.702703	FBgn0028494	CG6424	protein_coding	NA	dm6_genes_5UTRs	FBtr0086886_1929
chr2R	17708708	17708708	1	-	FBtr0301202	380	31	0.900802	AAACT	0.387097	FBgn0028494	CG6424	protein_coding	NA	dm6_genes_5UTRs	FBtr0301202_380
chr2R	17717162	17717162	1	-	FBtr0086886	761	32	0.973752	AAACT	0.5	FBgn0028494	CG6424	protein_coding	NA	dm6_genes_5UTRs	FBtr0086886_761
chr2R	17708923	17708923	1	-	FBtr0301202	165	28	0.944338	AAACT	0.5	FBgn0028494	CG6424	protein_coding	NA	dm6_genes_5UTRs	FBtr0301202_165
chr2L	10761376	10761376	1	+	FBtr0080114	261	25	0.995807	GGACA	0.72	FBgn0027550	CG6495	protein_coding	NA	dm6_genes_5UTRs	FBtr0080114_261
chr3L	17015063	17015063	1	-	FBtr0075295	520	33	0.914826	GAACT	0.606061	FBgn0036685	CG6664	protein_coding	NA	dm6_genes_exons	FBtr0075295_520
chr2L	10838533	10838533	1	-	FBtr0080187	3710	68	0.918471	GAACT	0.602941	FBgn0032305	CG6700	protein_coding	NA	dm6_genes_3UTRs	FBtr0080187_3710
chr3R	11685071	11685071	1	-	FBtr0082438	2544	35	0.908255	GAACT	0.542857	FBgn0037935	CG6834	protein_coding	NA	dm6_genes_exons	FBtr0082438_2544
chr3R	22465569	22465569	1	+	FBtr0084254	585	30	0.972435	GGACT	0.666667	FBgn0038972	CG7054	protein_coding	NA	dm6_genes_exons	FBtr0084254_585
chr3R	22299735	22299735	1	+	FBtr0344797	931	39	0.950561	TGACT	0.74359	FBgn0038938	CG7084	protein_coding	NA	dm6_genes_5UTRs	FBtr0344797_931
chr3R	22299122	22299122	1	+	FBtr0344797	318	25	0.959967	GGACT	0.6	FBgn0038938	CG7084	protein_coding	NA	dm6_genes_5UTRs	FBtr0344797_318
chr2L	7790377	7790377	1	-	FBtr0343406	181	24	0.941538	GGACA	0.458333	FBgn0031948	CG7149	protein_coding	NA	dm6_genes_5UTRs	FBtr0343406_181
chr2L	7790377	7790377	1	-	FBtr0079496	181	24	0.942697	GGACA	0.5	FBgn0031948	CG7149	protein_coding	NA	dm6_genes_5UTRs	FBtr0079496_181
chr2R	10735786	10735786	1	+	FBtr0339465	406	152	0.963333	GAACT	0.552632	FBgn0033544	CG7220	protein_coding	NA	dm6_genes_5UTRs	FBtr0339465_406
chr3L	21972229	21972229	1	+	FBtr0078477	228	289	0.999064	GGACC	0.67474	FBgn0037146	CG7470	protein_coding	NA	dm6_genes_exons	FBtr0078477_228
chr3L	21972229	21972229	1	+	FBtr0309869	228	393	0.996776	GGACC	0.656489	FBgn0037146	CG7470	protein_coding	NA	dm6_genes_exons	FBtr0309869_228
chr3R	17683593	17683593	1	+	FBtr0083479	866	41	0.920602	GAACT	0.609756	FBgn0038536	CG7655	protein_coding	NA	dm6_genes_exons	FBtr0083479_866
chr3R	18577580	18577580	1	+	FBtr0083632	449	21	0.924597	GAACT	0.52381	FBgn0038627	CG7694	protein_coding	NA	dm6_genes_5UTRs	FBtr0083632_449
chr3L	15504338	15504338	1	-	FBtr0075605	557	34	0.96409	GAACT	0.676471	FBgn0026738	CG7857	protein_coding	NA	dm6_genes_exons	FBtr0075605_557
chr3L	11054093	11054093	1	+	FBtr0076199	59	80	0.980446	GGACC	0.425	FBgn0036116	CG7888	protein_coding	NA	dm6_genes_5UTRs	FBtr0076199_59
chr2L	13849008	13849008	1	+	FBtr0343666	939	21	0.947218	GGACA	0.666667	FBgn0028533	CG7953	protein_coding	NA	dm6_genes_3UTRs	FBtr0343666_939
chr2R	9092523	9092523	1	-	FBtr0088633	371	20	0.992456	AAACT	0.8	FBgn0033373	CG8080	protein_coding	NA	dm6_genes_3UTRs	FBtr0088633_371
chr2R	9092523	9092523	1	-	FBtr0088633	371	20	0.992456	AAACT	0.8	FBgn0033373	CG8080	protein_coding	NA	dm6_genes_5UTRs	FBtr0088633_371
chr3R	9585825	9585825	1	+	FBtr0082073	2328	21	0.938296	GAACT	0.47619	FBgn0037717	CG8301	protein_coding	NA	dm6_genes_exons	FBtr0082073_2328
chr2R	12035879	12035879	1	+	FBtr0344873	549	50	0.919615	GAACT	0.6	FBgn0033677	CG8321	protein_coding	NA	dm6_genes_3UTRs	FBtr0344873_549
chr3R	9802943	9802943	1	+	FBtr0082142	1551	24	0.958955	GAACT	0.583333	FBgn0037759	CG8526	protein_coding	NA	dm6_genes_exons	FBtr0082142_1551
chr2R	14267748	14267748	1	-	FBtr0301203	172	84	0.911698	GAACT	0.654762	FBgn0033919	CG8547	protein_coding	NA	dm6_genes_5UTRs	FBtr0301203_172
chr2R	7971914	7971914	1	-	FBtr0301231	90	26	0.931921	AGACA	0.692308	FBgn0033244	CG8726	protein_coding	NA	dm6_genes_5UTRs	FBtr0301231_90
chr3L	19685840	19685840	1	-	FBtr0089597	1242	20	0.911351	GAACA	0.75	FBgn0036900	CG8765	protein_coding	NA	dm6_genes_exons	FBtr0089597_1242
chr3R	9327033	9327033	1	-	FBtr0301210	369	32	0.93982	GAACT	0.6875	FBgn0037676	CG8861	protein_coding	NA	dm6_genes_5UTRs	FBtr0301210_369
chr3R	9327053	9327053	1	-	FBtr0301210	349	32	0.964856	GAACT	0.625	FBgn0037676	CG8861	protein_coding	NA	dm6_genes_5UTRs	FBtr0301210_349
chr2R	12079405	12079405	1	-	FBtr0088022	139	20	0.960991	AGACT	0.6	FBgn0033679	CG8888	protein_coding	NA	dm6_genes_5UTRs	FBtr0088022_139
chr2R	20330156	20330156	1	+	FBtr0086284	1994	23	0.911564	GGACC	0.391304	FBgn0034504	CG8929	protein_coding	NA	dm6_genes_exons	FBtr0086284_1994
chr2R	20330225	20330225	1	+	FBtr0086284	2003	27	0.951506	GGACT	0.518519	FBgn0034504	CG8929	protein_coding	NA	dm6_genes_exons	FBtr0086284_2003
chr2R	20328081	20328081	1	+	FBtr0086285	812	22	0.969482	GAACT	0.636364	FBgn0034504	CG8929	protein_coding	NA	dm6_genes_exons	FBtr0086285_812
chr2R	20330225	20330225	1	+	FBtr0086285	2476	27	0.937286	GGACT	0.592593	FBgn0034504	CG8929	protein_coding	NA	dm6_genes_exons	FBtr0086285_2476
chrX	15586271	15586271	1	-	FBtr0074064	2930	23	0.971037	GAACT	0.565217	FBgn0030662	CG9220	protein_coding	NA	dm6_genes_exons	FBtr0074064_2930
chr3R	13778211	13778211	1	+	FBtr0333192	3021	24	0.967714	GAACT	0.625	FBgn0038181	CG9297	protein_coding	NA	dm6_genes_exons	FBtr0333192_3021
chr2L	20797940	20797940	1	+	FBtr0081415	226	44	0.998126	TGACT	0.795455	FBgn0032886	CG9328	protein_coding	NA	dm6_genes_5UTRs	FBtr0081415_226
chr3L	21266827	21266827	1	-	FBtr0078417	957	127	0.930144	GAACT	0.511811	FBgn0037063	CG9391	protein_coding	NA	dm6_genes_3UTRs	FBtr0078417_957
chr2L	13219687	13219687	1	-	FBtr0080484	237	23	0.981199	GGACT	0.73913	FBgn0032485	CG9426	protein_coding	NA	dm6_genes_5UTRs	FBtr0080484_237
chr2L	13219792	13219792	1	-	FBtr0080484	132	28	0.915057	GGACT	0.464286	FBgn0032485	CG9426	protein_coding	NA	dm6_genes_5UTRs	FBtr0080484_132
chr2R	21316139	21316139	1	+	FBtr0071600	1953	22	0.916831	GGACA	0.363636	FBgn0034618	CG9485	protein_coding	NA	dm6_genes_exons	FBtr0071600_1953
chr2R	21316139	21316139	1	+	FBtr0071601	1711	31	0.905458	GGACA	0.516129	FBgn0034618	CG9485	protein_coding	NA	dm6_genes_exons	FBtr0071601_1711
chrX	20148244	20148244	1	+	FBtr0070006	121	69	0.900797	GAACT	0.492754	FBgn0031089	CG9572	protein_coding	NA	dm6_genes_5UTRs	FBtr0070006_121
chrX	20150152	20150152	1	+	FBtr0303256	226	20	0.974168	GAACT	0.65	FBgn0031089	CG9572	protein_coding	NA	dm6_genes_exons	FBtr0303256_226
chr2L	3376051	3376051	1	-	FBtr0332407	627	65	0.916985	GAACT	0.523077	FBgn0031529	CG9662	protein_coding	NA	dm6_genes_3UTRs	FBtr0332407_627
chr3L	16787787	16787787	1	-	FBtr0333608	7222	66	0.945532	GAACT	0.606061	FBgn0036663	CG9674	protein_coding	NA	dm6_genes_3UTRs	FBtr0333608_7222
chr3L	16799945	16799945	1	-	FBtr0075344	209	31	0.989802	AAACT	0.645161	FBgn0036663	CG9674	protein_coding	NA	dm6_genes_5UTRs	FBtr0075344_209
chr3R	4325238	4325238	1	+	FBtr0100617	1891	42	0.930433	TGACT	0.595238	FBgn0037234	CG9795	protein_coding	NA	dm6_genes_exons	FBtr0100617_1891
chr3R	13378026	13378026	1	-	FBtr0335460	870	75	0.946398	GAACT	0.493333	FBgn0038143	CG9813	protein_coding	NA	dm6_genes_exons	FBtr0335460_870
chr3R	13378026	13378026	1	-	FBtr0082768	837	21	0.908636	GAACT	0.666667	FBgn0038143	CG9813	protein_coding	NA	dm6_genes_exons	FBtr0082768_837
chrX	15834276	15834276	1	-	FBtr0074182	359	20	0.940504	AAACT	0.65	FBgn0000319	Chc	protein_coding	Clathrin heavy chain	dm6_genes_5UTRs	FBtr0074182_359
chr3R	31210366	31210366	1	-	FBtr0085778	365	103	0.994651	GGACA	0.980583	FBgn0267435	chp	protein_coding	chaoptin	dm6_genes_5UTRs	FBtr0085778_365
chr3R	31206638	31206638	1	-	FBtr0085778	2776	211	0.959548	GAACT	0.582938	FBgn0267435	chp	protein_coding	chaoptin	dm6_genes_exons	FBtr0085778_2776
chr3R	31206320	31206320	1	-	FBtr0085778	3037	184	0.918642	GAACT	0.548913	FBgn0267435	chp	protein_coding	chaoptin	dm6_genes_exons	FBtr0085778_3037
chr3R	31206638	31206638	1	-	FBtr0330100	2746	20	0.960575	GAACT	0.6	FBgn0267435	chp	protein_coding	chaoptin	dm6_genes_exons	FBtr0330100_2746
chr3R	31206320	31206320	1	-	FBtr0330100	3007	27	0.908605	GAACT	0.518519	FBgn0267435	chp	protein_coding	chaoptin	dm6_genes_exons	FBtr0330100_3007
chr3R	31206320	31206320	1	-	FBtr0335410	3016	46	0.968499	GAACT	0.565217	FBgn0267435	chp	protein_coding	chaoptin	dm6_genes_exons	FBtr0335410_3016
chr2L	15037616	15037616	1	-	FBtr0080725	1089	21	0.982962	GGACA	0.761905	FBgn0001977	CIAPIN1	protein_coding	Cytokine induced apoptosis inhibitor 1	dm6_genes_3UTRs	FBtr0080725_1089
chrX	12653970	12653970	1	+	FBtr0073680	171	92	0.983744	AAACT	0.532609	FBgn0015024	CkIalpha	protein_coding	Casein kinase Ialpha	dm6_genes_5UTRs	FBtr0073680_171
chr3R	8715285	8715285	1	-	FBtr0337074	525	38	0.910398	GAACT	0.5	FBgn0037613	Cks85A	protein_coding	Cyclin-dependent kinase subunit 85A	dm6_genes_3UTRs	FBtr0337074_525
chr3L	16090752	16090752	1	+	FBtr0333598	299	36	0.975267	GGACT	0.805556	FBgn0036566	ClC-c	protein_coding	Chloride channel-c	dm6_genes_5UTRs	FBtr0333598_299
chr2L	17389500	17389500	1	+	FBtr0332452	160	23	0.928112	AGACT	0.478261	FBgn0020503	CLIP-190	protein_coding	Cytoplasmic linker protein 190	dm6_genes_5UTRs	FBtr0332452_160
chr2L	17389500	17389500	1	+	FBtr0290262	160	21	0.944866	AGACT	0.52381	FBgn0020503	CLIP-190	protein_coding	Cytoplasmic linker protein 190	dm6_genes_5UTRs	FBtr0290262_160
chr2R	24196248	24196248	1	+	FBtr0072261	751	26	0.969072	GAACT	0.653846	FBgn0034988	cN-IIIB	protein_coding	cytosolic 5'-nucleotidase IIIB	dm6_genes_exons	FBtr0072261_751
chr2L	10400386	10400386	1	+	FBtr0304112	1759	43	0.930491	GGACA	0.372093	FBgn0051716	Cnot4	protein_coding	CCR4-NOT transcription complex subunit 4	dm6_genes_exons	FBtr0304112_1759
chr2L	10402283	10402283	1	+	FBtr0304112	3181	32	0.910105	GGACA	0.59375	FBgn0051716	Cnot4	protein_coding	CCR4-NOT transcription complex subunit 4	dm6_genes_exons	FBtr0304112_3181
chr3L	15728331	15728331	1	-	FBtr0333023	100	24	0.939376	TGACT	0.583333	FBgn0010105	comm	protein_coding	commissureless	dm6_genes_5UTRs	FBtr0333023_100
chr3R	23112604	23112604	1	-	FBtr0302023	127	49	0.978042	AAACT	0.734694	FBgn0039054	Cow	protein_coding	Carrier of Wingless	dm6_genes_5UTRs	FBtr0302023_127
chr3R	23112449	23112449	1	-	FBtr0302023	282	47	0.922129	GGACT	0.553191	FBgn0039054	Cow	protein_coding	Carrier of Wingless	dm6_genes_5UTRs	FBtr0302023_282
chr3L	8310661	8310661	1	-	FBtr0076710	2694	20	0.969009	GGACA	0.55	FBgn0035872	Cpsf6	protein_coding	Cleavage and polyadenylation specific factor 6	dm6_genes_3UTRs	FBtr0076710_2694
chr3R	4300908	4300908	1	+	FBtr0078901	2908	28	0.967518	GAACT	0.714286	FBgn0041605	cpx	protein_coding	complexin	dm6_genes_3UTRs	FBtr0078901_2908
chr3R	4300908	4300908	1	+	FBtr0078898	2944	27	0.943925	GAACT	0.555556	FBgn0041605	cpx	protein_coding	complexin	dm6_genes_3UTRs	FBtr0078898_2944
chr3R	4297848	4297848	1	+	FBtr0078899	1441	27	0.90157	GAACT	0.555556	FBgn0041605	cpx	protein_coding	complexin	dm6_genes_3UTRs	FBtr0078899_1441
chr3R	4300908	4300908	1	+	FBtr0078899	3297	35	0.952281	GAACT	0.628571	FBgn0041605	cpx	protein_coding	complexin	dm6_genes_3UTRs	FBtr0078899_3297
chr3R	4300908	4300908	1	+	FBtr0100499	2600	38	0.929285	GAACT	0.578947	FBgn0041605	cpx	protein_coding	complexin	dm6_genes_3UTRs	FBtr0100499_2600
chr3R	4300908	4300908	1	+	FBtr0113338	3016	32	0.924061	GAACT	0.53125	FBgn0041605	cpx	protein_coding	complexin	dm6_genes_3UTRs	FBtr0113338_3016
chr3R	4300908	4300908	1	+	FBtr0113340	2943	23	0.947828	GAACT	0.652174	FBgn0041605	cpx	protein_coding	complexin	dm6_genes_3UTRs	FBtr0113340_2943
chr3R	4300908	4300908	1	+	FBtr0300789	3022	35	0.948511	GAACT	0.571429	FBgn0041605	cpx	protein_coding	complexin	dm6_genes_3UTRs	FBtr0300789_3022
chr3R	4300908	4300908	1	+	FBtr0301770	2928	26	0.939668	GAACT	0.5	FBgn0041605	cpx	protein_coding	complexin	dm6_genes_3UTRs	FBtr0301770_2928
chr3R	4300908	4300908	1	+	FBtr0301771	4382	89	0.927493	GAACT	0.561798	FBgn0041605	cpx	protein_coding	complexin	dm6_genes_3UTRs	FBtr0301771_4382
chr3R	4300908	4300908	1	+	FBtr0301772	2911	104	0.931162	GAACT	0.605769	FBgn0041605	cpx	protein_coding	complexin	dm6_genes_3UTRs	FBtr0301772_2911
chr2L	21314885	21314885	1	+	FBtr0081513	526	34	0.901301	GGACT	0.529412	FBgn0000370	crc	protein_coding	cryptocephal	dm6_genes_5UTRs	FBtr0081513_526
chr3R	11650610	11650610	1	-	FBtr0300547	97	25	0.994762	GGACT	0.84	FBgn0262081	Csk	protein_coding	C-terminal Src kinase	dm6_genes_5UTRs	FBtr0300547_97
chr2L	22981939	22981939	1	+	FBtr0334157	124	20	0.909406	GAACT	0.7	FBgn0000384	cta	protein_coding	concertina	dm6_genes_5UTRs	FBtr0334157_124
chrX	13781597	13781597	1	-	FBtr0346091	498	436	0.920692	GAACT	0.424312	FBgn0030521	CtsB1	protein_coding	Cathepsin B1	dm6_genes_exons	FBtr0346091_498
chr2L	15267455	15267455	1	-	FBtr0302156	2442	39	0.907502	GAACT	0.410256	FBgn0261268	Cul3	protein_coding	Cullin 3	dm6_genes_exons	FBtr0302156_2442
chr2L	2564501	2564501	1	-	FBtr0335167	276	42	0.915348	GGACA	0.309524	FBgn0031432	Cyp309a1	protein_coding	Cyp309a1	dm6_genes_exons	FBtr0335167_276
chr2L	2572194	2572194	1	-	FBtr0077748	730	55	0.987328	GGACC	0.654545	FBgn0041337	Cyp309a2	protein_coding	Cyp309a2	dm6_genes_exons	FBtr0077748_730
chr2L	5269256	5269256	1	+	FBtr0079068	593	21	0.976423	GAACT	0.666667	FBgn0031695	Cyp4ac3	protein_coding	Cyp4ac3	dm6_genes_exons	FBtr0079068_593
chr2L	9748912	9748912	1	-	FBtr0079925	847	105	0.941072	GGACC	0.67619	FBgn0015035	Cyp4e3	protein_coding	Cytochrome P450-4e3	dm6_genes_exons	FBtr0079925_847
chr2R	14888712	14888712	1	-	FBtr0087455	299	24	0.923529	GAACT	0.583333	FBgn0013772	Cyp6a8	protein_coding	Cytochrome P450-6a8	dm6_genes_exons	FBtr0087455_299
chr2R	5294331	5294331	1	+	FBtr0086082	269	49	0.958844	GAACT	0.428571	FBgn0033015	d4	protein_coding	d4	dm6_genes_exons	FBtr0086082_269
chr3L	8828084	8828084	1	+	FBtr0305901	580	25	0.986917	AGACA	0.72	FBgn0263930	dally	protein_coding	division abnormally delayed	dm6_genes_5UTRs	FBtr0305901_580
chr3L	15819233	15819233	1	-	FBtr0304975	5435	65	0.969398	GAACT	0.692308	FBgn0036534	DCP2	protein_coding	Decapping protein 2	dm6_genes_3UTRs	FBtr0304975_5435
chr2L	19120195	19120195	1	-	FBtr0290291	112	32	0.972609	GAACT	0.65625	FBgn0000422	Ddc	protein_coding	Dopa decarboxylase	dm6_genes_5UTRs	FBtr0290291_112
chr2R	6648867	6648867	1	+	FBtr0086108	214	34	0.911614	AAACT	0.441176	FBgn0029131	Debcl	protein_coding	Death executioner Bcl-2	dm6_genes_5UTRs	FBtr0086108_214
chr2R	15934273	15934273	1	-	FBtr0087296	445	74	0.972863	GGACA	0.756757	FBgn0015247	Diap2	protein_coding	Death-associated inhibitor of apoptosis 2	dm6_genes_exons	FBtr0087296_445
chr2R	15933618	15933618	1	-	FBtr0087296	721	119	0.933996	GAACC	0.428571	FBgn0015247	Diap2	protein_coding	Death-associated inhibitor of apoptosis 2	dm6_genes_exons	FBtr0087296_721
chr2R	15934273	15934273	1	-	FBtr0087297	336	27	0.929908	GGACA	0.592593	FBgn0015247	Diap2	protein_coding	Death-associated inhibitor of apoptosis 2	dm6_genes_exons	FBtr0087297_336
chr2L	17427787	17427787	1	-	FBtr0081008	413	45	0.932992	AGACA	0.8	FBgn0011274	Dif	protein_coding	Dorsal-related immunity factor	dm6_genes_5UTRs	FBtr0081008_413
chr2L	17418233	17418233	1	-	FBtr0081008	1325	57	0.936997	GAACT	0.473684	FBgn0011274	Dif	protein_coding	Dorsal-related immunity factor	dm6_genes_exons	FBtr0081008_1325
chr3R	6389402	6389402	1	-	FBtr0290326	3507	22	0.981262	GAACA	0.772727	FBgn0037443	Dmtn	protein_coding	Dementin	dm6_genes_3UTRs	FBtr0290326_3507
chr3R	6389402	6389402	1	-	FBtr0290327	2752	40	0.924864	GAACA	0.575	FBgn0037443	Dmtn	protein_coding	Dementin	dm6_genes_3UTRs	FBtr0290327_2752
chr2R	22592603	22592603	1	-	FBtr0330229	362	28	0.970435	AGACT	0.964286	FBgn0260866	dnr1	protein_coding	defense repressor 1	dm6_genes_5UTRs	FBtr0330229_362
chr3L	4379552	4379552	1	-	FBtr0100185	502	31	0.928555	AGACA	1	FBgn0035538	DopEcR	protein_coding	Dopamine/Ecdysteroid receptor	dm6_genes_5UTRs	FBtr0100185_502
chr3R	20557572	20557572	1	-	FBtr0089482	96	20	0.938873	AGACA	0.9	FBgn0067783	DPCoAC	protein_coding	Dephosphocoenzyme A carrier	dm6_genes_5UTRs	FBtr0089482_96
chr3R	20557572	20557572	1	-	FBtr0344282	83	39	0.931763	AGACA	0.897436	FBgn0067783	DPCoAC	protein_coding	Dephosphocoenzyme A carrier	dm6_genes_5UTRs	FBtr0344282_83
chr3R	11542623	11542623	1	-	FBtr0300491	327	22	0.947242	TGACT	0.681818	FBgn0053512	dpr4	protein_coding	defective proboscis extension response 4	dm6_genes_5UTRs	FBtr0300491_327
chr3R	11542297	11542297	1	-	FBtr0300491	653	23	0.967538	GAACT	0.695652	FBgn0053512	dpr4	protein_coding	defective proboscis extension response 4	dm6_genes_5UTRs	FBtr0300491_653
chr3R	11542314	11542314	1	-	FBtr0300491	636	22	0.931319	GAACC	0.5	FBgn0053512	dpr4	protein_coding	defective proboscis extension response 4	dm6_genes_5UTRs	FBtr0300491_636
chr4	253243	253243	1	-	FBtr0334409	87	99	0.928122	AGACT	0.69697	FBgn0053481	dpr7	protein_coding	defective proboscis extension response 7	dm6_genes_5UTRs	FBtr0334409_87
chr4	252973	252973	1	-	FBtr0334409	357	93	0.937854	AGACA	0.741935	FBgn0053481	dpr7	protein_coding	defective proboscis extension response 7	dm6_genes_5UTRs	FBtr0334409_357
chr2R	18867453	18867453	1	+	FBtr0086621	63	696	0.944928	GGACT	0.816092	FBgn0034407	DptB	protein_coding	Diptericin B	dm6_genes_exons	FBtr0086621_63
chr2R	11429312	11429312	1	-	FBtr0088141	334	50	0.974654	AGACT	0.92	FBgn0015872	Drip	protein_coding	Drip	dm6_genes_5UTRs	FBtr0088141_334
chr2R	11429331	11429331	1	-	FBtr0088141	315	44	0.908672	AGACA	0.454545	FBgn0015872	Drip	protein_coding	Drip	dm6_genes_5UTRs	FBtr0088141_315
chr2R	13502190	13502190	1	-	FBtr0087698	104	39	0.979816	GAACT	0.74359	FBgn0004638	drk	protein_coding	downstream of receptor kinase	dm6_genes_5UTRs	FBtr0087698_104
chr2L	836813	836813	1	-	FBtr0302121	896	35	0.914724	GGACT	0.714286	FBgn0020304	drongo	protein_coding	drongo	dm6_genes_exons	FBtr0302121_896
chr3L	1717024	1717024	1	-	FBtr0334080	3387	42	0.928175	TGACT	0.261905	FBgn0027594	drpr	protein_coding	draper	dm6_genes_exons	FBtr0334080_3387
chr3L	11606023	11606023	1	-	FBtr0273305	2689	25	0.913984	GAACT	0.48	FBgn0036180	Duba	protein_coding	Deubiquitinating enzyme A	dm6_genes_3UTRs	FBtr0273305_2689
chr2L	14185520	14185520	1	-	FBtr0089289	3635	21	0.955813	GAACT	0.52381	FBgn0016930	Dyrk2	protein_coding	Dual-specificity tyrosine phosphorylation-regulated kinase 2	dm6_genes_3UTRs	FBtr0089289_3635
chr3R	21237042	21237042	1	-	FBtr0084106	136	40	0.913731	AGACT	0.575	FBgn0000527	e	protein_coding	ebony	dm6_genes_5UTRs	FBtr0084106_136
chr3L	10635347	10635347	1	-	FBtr0334067	1775	20	0.986811	GAACT	0.65	FBgn0000629	E(z)	protein_coding	Enhancer of zeste	dm6_genes_exons	FBtr0334067_1775
chr2L	743575	743575	1	-	FBtr0078043	249	31	0.984374	AAACT	0.806452	FBgn0026438	Eaat2	protein_coding	Excitatory amino acid transporter 2	dm6_genes_5UTRs	FBtr0078043_249
chr2L	743526	743526	1	-	FBtr0078043	298	33	0.98506	TGACT	0.848485	FBgn0026438	Eaat2	protein_coding	Excitatory amino acid transporter 2	dm6_genes_5UTRs	FBtr0078043_298
chr2L	743575	743575	1	-	FBtr0301317	361	81	0.982729	AAACT	0.802469	FBgn0026438	Eaat2	protein_coding	Excitatory amino acid transporter 2	dm6_genes_5UTRs	FBtr0301317_361
chr2L	743526	743526	1	-	FBtr0301317	410	80	0.98838	TGACT	0.8125	FBgn0026438	Eaat2	protein_coding	Excitatory amino acid transporter 2	dm6_genes_5UTRs	FBtr0301317_410
chr2L	740627	740627	1	-	FBtr0301316	1056	35	0.917884	GAACT	0.571429	FBgn0026438	Eaat2	protein_coding	Excitatory amino acid transporter 2	dm6_genes_exons	FBtr0301316_1056
chr2L	743617	743617	1	-	FBtr0078043	207	24	0.911332	AGACA	0.666667	FBgn0026438	Eaat2	protein_coding	Excitatory amino acid transporter 2	dm6_genes_5UTRs	FBtr0078043_207
chr2R	7398917	7398917	1	-	FBtr0089007	1863	37	0.91008	GAACT	0.594595	FBgn0033166	Eaf	protein_coding	ELL-associated factor	dm6_genes_exons	FBtr0089007_1863
chr3R	14740638	14740638	1	-	FBtr0336876	154	224	0.997312	GGACA	0.745536	FBgn0011217	eff	protein_coding	effete	dm6_genes_5UTRs	FBtr0336876_154
chr3R	14740638	14740638	1	-	FBtr0083018	616	89	0.988608	GGACA	0.505618	FBgn0011217	eff	protein_coding	effete	dm6_genes_5UTRs	FBtr0083018_616
chr3R	14740638	14740638	1	-	FBtr0310554	154	61	0.991295	GGACA	0.672131	FBgn0011217	eff	protein_coding	effete	dm6_genes_5UTRs	FBtr0310554_154
chr2R	17015726	17015726	1	-	FBtr0340073	169	22	0.986159	GGACC	0.727273	FBgn0034180	Ehbp1	protein_coding	Eps15 homology domain containing protein-binding protein 1	dm6_genes_5UTRs	FBtr0340073_169
chr2R	17012258	17012258	1	-	FBtr0340073	1594	23	0.965322	GAACT	0.565217	FBgn0034180	Ehbp1	protein_coding	Eps15 homology domain containing protein-binding protein 1	dm6_genes_exons	FBtr0340073_1594
chr3L	3924426	3924426	1	-	FBtr0303422	189	25	0.951515	AGACA	0.8	FBgn0004910	Eip63F-1	protein_coding	Ecdysone-induced protein 63F 1	dm6_genes_5UTRs	FBtr0303422_189
chr3L	3925524	3925524	1	-	FBtr0303422	79	20	0.915965	AAACT	0.35	FBgn0004910	Eip63F-1	protein_coding	Ecdysone-induced protein 63F 1	dm6_genes_5UTRs	FBtr0303422_79
chr2R	24977789	24977789	1	-	FBtr0072400	1396	107	0.924381	GGACA	0.495327	FBgn0010435	emp	protein_coding	epithelial membrane protein	dm6_genes_exons	FBtr0072400_1396
chr2R	24977789	24977789	1	-	FBtr0072402	1216	106	0.922459	GGACA	0.575472	FBgn0010435	emp	protein_coding	epithelial membrane protein	dm6_genes_exons	FBtr0072402_1216
chr3L	3839876	3839876	1	+	FBtr0073153	5925	20	0.992118	GAACT	0.6	FBgn0004875	enc	protein_coding	encore	dm6_genes_3UTRs	FBtr0073153_5925
chr3R	18907681	18907681	1	+	FBtr0083698	894	27	0.921708	GAACT	0.740741	FBgn0038659	EndoA	protein_coding	Endophilin A	dm6_genes_exons	FBtr0083698_894
chr3R	18908234	18908234	1	+	FBtr0083698	1447	29	0.959778	GAACT	0.517241	FBgn0038659	EndoA	protein_coding	Endophilin A	dm6_genes_exons	FBtr0083698_1447
chr3R	18908234	18908234	1	+	FBtr0083699	1626	38	0.909154	GAACT	0.605263	FBgn0038659	EndoA	protein_coding	Endophilin A	dm6_genes_exons	FBtr0083699_1626
chr4	610774	610774	1	+	FBtr0089084	91	21	0.986341	AGACT	0.761905	FBgn0025936	Eph	protein_coding	Eph receptor tyrosine kinase	dm6_genes_5UTRs	FBtr0089084_91
chr4	610774	610774	1	+	FBtr0089086	91	20	0.986305	AGACT	0.8	FBgn0025936	Eph	protein_coding	Eph receptor tyrosine kinase	dm6_genes_5UTRs	FBtr0089086_91
chr3L	20352939	20352939	1	+	FBtr0078175	1842	40	0.932287	GAACT	0.45	FBgn0036974	eRF1	protein_coding	eukaryotic translation release factor 1	dm6_genes_3UTRs	FBtr0078175_1842
chr3L	16993352	16993352	1	+	FBtr0302649	2597	21	0.931728	GAACT	0.571429	FBgn0261547	Exn	protein_coding	Ephexin	dm6_genes_exons	FBtr0302649_2597
chr2R	13594699	13594699	1	+	FBtr0087623	998	22	0.921481	GAACA	0.636364	FBgn0033859	fand	protein_coding	fandango	dm6_genes_exons	FBtr0087623_998
chr2L	3051391	3051391	1	+	FBtr0077657	3922	22	0.915898	GAACT	0.636364	FBgn0042627	FASN2	protein_coding	Fatty acid synthase 2	dm6_genes_exons	FBtr0077657_3922
chr3L	20386463	20386463	1	+	FBtr0078187	56	68	0.937731	GAACT	0.5	FBgn0011205	fbl	protein_coding	fumble	dm6_genes_5UTRs	FBtr0078187_56
chr2R	12507005	12507005	1	-	FBtr0346633	329	30	0.923264	GGACA	0.366667	FBgn0045063	fdl	protein_coding	fused lobes	dm6_genes_5UTRs	FBtr0346633_329
chr2L	4793766	4793766	1	-	FBtr0077418	279	49	0.960535	GAACT	0.489796	FBgn0031627	fipi	protein_coding	factor of interpulse interval	dm6_genes_5UTRs	FBtr0077418_279
chr2R	13821086	13821086	1	-	FBtr0087647	1171	22	0.907103	GAACT	0.636364	FBgn0000662	fl(2)d	protein_coding	female lethal d	dm6_genes_exons	FBtr0087647_1171
chr3L	20949441	20949441	1	-	FBtr0078267	72	39	0.951897	AAACT	0.692308	FBgn0011591	fng	protein_coding	fringe	dm6_genes_5UTRs	FBtr0078267_72
chr3L	20926400	20926400	1	-	FBtr0078267	1450	57	0.905549	GAACT	0.508772	FBgn0011591	fng	protein_coding	fringe	dm6_genes_exons	FBtr0078267_1450
chr2L	19384168	19384168	1	-	FBtr0301287	1364	186	0.902775	GAACT	0.451613	FBgn0032773	fon	protein_coding	fondue	dm6_genes_exons	FBtr0301287_1364
chr3R	9726959	9726959	1	-	FBtr0304869	2613	21	0.91144	TGACT	0.47619	FBgn0262477	FoxP	protein_coding	Forkhead box P	dm6_genes_exons	FBtr0304869_2613
chrX	5494127	5494127	1	-	FBtr0346264	1862	364	0.916876	GAACT	0.53022	FBgn0029769	frma	protein_coding	fra mauro	dm6_genes_3UTRs	FBtr0346264_1862
chr3L	19170463	19170463	1	-	FBtr0112890	186	23	0.995924	TGACA	0.956522	FBgn0016797	fz2	protein_coding	frizzled 2	dm6_genes_5UTRs	FBtr0112890_186
chr3L	4074878	4074878	1	-	FBtr0073277	2350	72	0.920722	AGACA	0.763889	FBgn0004516	Gad1	protein_coding	Glutamic acid decarboxylase 1	dm6_genes_3UTRs	FBtr0073277_2350
chr3L	4074878	4074878	1	-	FBtr0073276	2249	30	0.930211	AGACA	0.633333	FBgn0004516	Gad1	protein_coding	Glutamic acid decarboxylase 1	dm6_genes_3UTRs	FBtr0073276_2249
chr2L	72730	72730	1	+	FBtr0078101	344	69	0.931418	GAACT	0.594203	FBgn0031213	galectin	protein_coding	galectin	dm6_genes_exons	FBtr0078101_344
chr3L	6979652	6979652	1	-	FBtr0076934	393	59	0.974346	AGACA	0.847458	FBgn0001104	Galphai	protein_coding	G protein alpha i subunit	dm6_genes_5UTRs	FBtr0076934_393
chr2R	11981245	11981245	1	-	FBtr0088048	1648	35	0.949169	GAACT	0.485714	FBgn0053145	GalT1	protein_coding	beta1,3-galactosyltransferase 1	dm6_genes_3UTRs	FBtr0088048_1648
chr3R	31575443	31575443	1	+	FBtr0330096	2790	20	0.939626	GAACT	0.35	FBgn0028968	gammaCOP	protein_coding	Coat Protein (coatomer) gamma	dm6_genes_3UTRs	FBtr0330096_2790
chr2R	12331479	12331479	1	+	FBtr0087897	4691	32	0.950603	GAACT	0.5	FBgn0264560	garz	protein_coding	gartenzwerg	dm6_genes_exons	FBtr0087897_4691
chr3R	22978071	22978071	1	+	FBtr0339164	802	155	0.969722	GGACT	0.748387	FBgn0039031	Gbp3	protein_coding	Growth-blocking peptide 3	dm6_genes_3UTRs	FBtr0339164_802
chr3R	4236600	4236600	1	+	FBtr0078973	127	37	0.900627	GAACT	0.459459	FBgn0010225	Gel	protein_coding	Gelsolin	dm6_genes_5UTRs	FBtr0078973_127
chr3L	20135865	20135865	1	+	FBtr0074819	2995	23	0.941791	GAACT	0.521739	FBgn0005198	gig	protein_coding	gigas	dm6_genes_exons	FBtr0074819_2995
chrX	4132437	4132437	1	+	FBtr0070644	1164	34	0.9534	AGACT	0.264706	FBgn0066114	GlcAT-I	protein_coding	Glucuronyltransferase I	dm6_genes_3UTRs	FBtr0070644_1164
chr3R	21856095	21856095	1	-	FBtr0084157	172	68	0.927441	AAACT	0.602941	FBgn0015229	glec	protein_coding	gliolectin	dm6_genes_5UTRs	FBtr0084157_172
chr3R	15901250	15901250	1	-	FBtr0083247	133	59	0.982659	AAACT	0.576271	FBgn0027657	glob1	protein_coding	globin 1	dm6_genes_5UTRs	FBtr0083247_133
chr2R	15859832	15859832	1	-	FBtr0087307	711	56	0.930027	GAACT	0.553571	FBgn0022160	Gpo1	protein_coding	Glycerophosphate oxidase 1	dm6_genes_exons	FBtr0087307_711
chr3L	19925738	19925738	1	+	FBtr0074895	360	61	0.938094	GAACT	0.52459	FBgn0036919	Grasp65	protein_coding	Grasp65	dm6_genes_exons	FBtr0074895_360
chr2L	18485650	18485650	1	+	FBtr0332321	234	28	0.936518	AAACT	0.535714	FBgn0032682	grnd	protein_coding	grindelwald	dm6_genes_5UTRs	FBtr0332321_234
chr2L	18485676	18485676	1	+	FBtr0332321	260	27	0.946003	AAACT	0.666667	FBgn0032682	grnd	protein_coding	grindelwald	dm6_genes_5UTRs	FBtr0332321_260
chr3R	26043020	26043020	1	+	FBtr0339900	192	22	0.924891	GGACA	0.636364	FBgn0001139	gro	protein_coding	groucho	dm6_genes_5UTRs	FBtr0339900_192
chrX	17898408	17898408	1	+	FBtr0300972	1807	31	0.948155	GGACA	0.580645	FBgn0030882	Gss1	protein_coding	Glutathione synthetase 1	dm6_genes_3UTRs	FBtr0300972_1807
chrX	17905830	17905830	1	+	FBtr0300979	1807	27	0.928144	GGACA	0.444444	FBgn0052495	Gss2	protein_coding	Glutathione synthetase 2	dm6_genes_3UTRs	FBtr0300979_1807
chr3L	8676117	8676117	1	+	FBtr0076569	163	26	0.957457	AAACT	0.576923	FBgn0001168	h	protein_coding	hairy	dm6_genes_5UTRs	FBtr0076569_163
chr3L	8676117	8676117	1	+	FBtr0100153	359	62	0.959868	AAACT	0.629032	FBgn0001168	h	protein_coding	hairy	dm6_genes_5UTRs	FBtr0100153_359
chr2L	19511530	19511530	1	-	FBtr0302107	3856	40	0.900774	GAACT	0.475	FBgn0032797	Hasp	protein_coding	Hig-anchoring scaffold protein	dm6_genes_exons	FBtr0302107_3856
chr3L	4628428	4628428	1	+	FBtr0073317	1180	49	0.928514	GAACT	0.44898	FBgn0015805	HDAC1	protein_coding	Histone deacetylase 1	dm6_genes_exons	FBtr0073317_1180
chr3R	31847676	31847676	1	-	FBtr0300269	7081	30	0.916613	GAACT	0.6	FBgn0011224	heph	protein_coding	hephaestus	dm6_genes_3UTRs	FBtr0300269_7081
chr3L	1315096	1315096	1	+	FBtr0072671	1006	49	0.907893	GGACT	0.510204	FBgn0035207	Herc4	protein_coding	HECT and RLD domain containing E3 ubiquitin ligase 4	dm6_genes_exons	FBtr0072671_1006
chrX	9585985	9585985	1	+	FBtr0333335	311	80	0.984098	AGACT	0.8875	FBgn0001186	Hex-A	protein_coding	Hexokinase A	dm6_genes_5UTRs	FBtr0333335_311
chrX	9585975	9585975	1	+	FBtr0333335	301	69	0.938431	GGACA	0.608696	FBgn0001186	Hex-A	protein_coding	Hexokinase A	dm6_genes_5UTRs	FBtr0333335_301
chr2R	9246968	9246968	1	-	FBtr0100119	282	20	0.988775	GGACT	0.85	FBgn0010114	hig	protein_coding	hikaru genki	dm6_genes_5UTRs	FBtr0100119_282
chr2L	8687648	8687648	1	-	FBtr0112846	3205	20	0.905325	GAACT	0.6	FBgn0004914	Hnf4	protein_coding	Hepatocyte nuclear factor 4	dm6_genes_3UTRs	FBtr0112846_3205
chr2L	4911298	4911298	1	-	FBtr0077397	984	44	0.900329	GAACT	0.568182	FBgn0041150	hoe1	protein_coding	hoepel1	dm6_genes_exons	FBtr0077397_984
chr2L	4926244	4926244	1	-	FBtr0336833	299	21	0.961348	GAACT	0.666667	FBgn0041150	hoe1	protein_coding	hoepel1	dm6_genes_5UTRs	FBtr0336833_299
chr2L	6721873	6721873	1	-	FBtr0329892	670	34	0.912894	GGACA	0.441176	FBgn0025777	homer	protein_coding	homer	dm6_genes_exons	FBtr0329892_670
chr2L	19032568	19032568	1	-	FBtr0081180	876	41	0.976971	GAACT	0.682927	FBgn0001202	hook	protein_coding	hook	dm6_genes_exons	FBtr0081180_876
chr2R	5641629	5641629	1	-	FBtr0345359	2679	26	0.93506	AGACA	0.0769231	FBgn0033028	hrm	protein_coding	hermes	dm6_genes_3UTRs	FBtr0345359_2679
chr2R	5652681	5652681	1	-	FBtr0345359	135	62	0.91154	AAACT	0.451613	FBgn0033028	hrm	protein_coding	hermes	dm6_genes_5UTRs	FBtr0345359_135
chr3L	14039250	14039250	1	+	FBtr0333051	870	27	0.910301	GAACT	0.333333	FBgn0026418	Hsc70Cb	protein_coding	Hsc70Cb	dm6_genes_exons	FBtr0333051_870
chrX	18854184	18854184	1	+	FBtr0310440	6544	20	0.915077	GAACT	0.6	FBgn0085451	htk	protein_coding	hat-trick	dm6_genes_exons	FBtr0310440_6544
chr2R	17735383	17735383	1	-	FBtr0086883	1776	28	0.918913	GAACT	0.5	FBgn0034269	Hyccin	protein_coding	Hyccin	dm6_genes_exons	FBtr0086883_1776
chr3R	16048115	16048115	1	-	FBtr0304804	898	24	0.904051	GAACT	0.75	FBgn0024222	IKKbeta	protein_coding	I-kappaB kinase beta	dm6_genes_exons	FBtr0304804_898
chr3L	22292642	22292642	1	+	FBtr0078498	3731	38	0.979519	GAACT	0.605263	FBgn0027086	IleRS	protein_coding	Isoleucyl-tRNA synthetase	dm6_genes_exons	FBtr0078498_3731
chrX	2334421	2334421	1	-	FBtr0070406	238	32	0.97881	AGACA	0.75	FBgn0044047	Ilp6	protein_coding	Insulin-like peptide 6	dm6_genes_5UTRs	FBtr0070406_238
chrX	2333802	2333802	1	-	FBtr0070406	857	97	0.903674	GGACA	0.319588	FBgn0044047	Ilp6	protein_coding	Insulin-like peptide 6	dm6_genes_5UTRs	FBtr0070406_857
chrX	2333531	2333531	1	-	FBtr0070406	1128	102	0.967962	AGACA	0.656863	FBgn0044047	Ilp6	protein_coding	Insulin-like peptide 6	dm6_genes_5UTRs	FBtr0070406_1128
chr3R	10144926	10144926	1	+	FBtr0082181	259	30	0.999266	GGACA	0.966667	FBgn0086359	Invadolysin	protein_coding	Invadolysin	dm6_genes_5UTRs	FBtr0082181_259
chr3R	10145042	10145042	1	+	FBtr0082181	375	41	0.967228	GGACA	0.463415	FBgn0086359	Invadolysin	protein_coding	Invadolysin	dm6_genes_5UTRs	FBtr0082181_375
chr2L	9782656	9782656	1	+	FBtr0079869	273	27	0.930854	AGACT	0.703704	FBgn0032147	IP3K1	protein_coding	Inositol 1,4,5-triphosphate kinase 1	dm6_genes_5UTRs	FBtr0079869_273
chr3R	19861131	19861131	1	-	FBtr0113248	161	30	0.929488	TGACT	0.766667	FBgn0261984	Ire1	protein_coding	Inositol-requiring enzyme-1	dm6_genes_5UTRs	FBtr0113248_161
chr3R	19861135	19861135	1	-	FBtr0113248	157	28	0.967448	AAACT	0.571429	FBgn0261984	Ire1	protein_coding	Inositol-requiring enzyme-1	dm6_genes_5UTRs	FBtr0113248_157
chr3R	22721934	22721934	1	-	FBtr0084327	2268	81	0.901358	GAACC	0.395062	FBgn0024958	Irp-1A	protein_coding	Iron regulatory protein 1A	dm6_genes_exons	FBtr0084327_2268
chr2R	18857309	18857309	1	-	FBtr0089970	383	163	0.946943	GAACT	0.509202	FBgn0034405	Jheh2	protein_coding	Juvenile hormone epoxide hydrolase 2	dm6_genes_exons	FBtr0089970_383
chr2R	18857309	18857309	1	-	FBtr0345981	688	172	0.93312	GAACT	0.55814	FBgn0034405	Jheh2	protein_coding	Juvenile hormone epoxide hydrolase 2	dm6_genes_exons	FBtr0345981_688
chr2L	6083472	6083472	1	+	FBtr0344437	870	27	0.914476	AGACA	0.555556	FBgn0266450	Kr-h1	protein_coding	Kruppel homolog 1	dm6_genes_5UTRs	FBtr0344437_870
chr2L	6083491	6083491	1	+	FBtr0344437	889	26	0.928557	GAACT	0.5	FBgn0266450	Kr-h1	protein_coding	Kruppel homolog 1	dm6_genes_5UTRs	FBtr0344437_889
chr2L	6083606	6083606	1	+	FBtr0344437	1004	38	0.960339	GAACT	0.526316	FBgn0266450	Kr-h1	protein_coding	Kruppel homolog 1	dm6_genes_5UTRs	FBtr0344437_1004
chr3R	24000025	24000025	1	-	FBtr0084507	3392	33	0.935381	GAACT	0.515152	FBgn0020647	KrT95D	protein_coding	Krueppel target at 95D	dm6_genes_exons	FBtr0084507_3392
chr3R	11820430	11820430	1	-	FBtr0082521	1589	43	0.913259	GAACT	0.651163	FBgn0037955	Kyat	protein_coding	Kynurenine aminotransferase	dm6_genes_exons	FBtr0082521_1589
chr3L	1339251	1339251	1	+	FBtr0072679	2392	119	0.913078	GAACT	0.647059	FBgn0010786	l(3)02640	protein_coding	lethal (3) 02640	dm6_genes_3UTRs	FBtr0072679_2392
chr3R	18298217	18298217	1	-	FBtr0083595	663	27	0.919132	AGACA	0.888889	FBgn0010877	l(3)05822	protein_coding	lethal (3) 05822	dm6_genes_5UTRs	FBtr0083595_663
chr3R	7200275	7200275	1	+	FBtr0081572	3675	32	0.926714	GAACT	0.5	FBgn0086372	lap	protein_coding	like-AP180	dm6_genes_3UTRs	FBtr0081572_3675
chr2R	9815708	9815708	1	+	FBtr0301706	147	40	0.922167	GAACT	0.6	FBgn0040092	lectin-46Cb	protein_coding	lectin-46Cb	dm6_genes_exons	FBtr0301706_147
chr3R	24806245	24806245	1	-	FBtr0084739	2112	22	0.921168	GAACT	0.681818	FBgn0027539	lili	protein_coding	lilipod	dm6_genes_3UTRs	FBtr0084739_2112
chr2L	6731674	6731674	1	+	FBtr0329941	4878	35	0.954858	GAACT	0.457143	FBgn0046704	Liprin-alpha	protein_coding	Liprin-alpha	dm6_genes_3UTRs	FBtr0329941_4878
chr3L	16916332	16916332	1	+	FBtr0302777	78	22	0.958121	AGACA	0.590909	FBgn0261565	Lmpt	protein_coding	Limpet	dm6_genes_5UTRs	FBtr0302777_78
chr3L	16916332	16916332	1	+	FBtr0302784	78	24	0.918779	AGACA	0.5	FBgn0261565	Lmpt	protein_coding	Limpet	dm6_genes_5UTRs	FBtr0302784_78
chr3R	25752849	25752849	1	-	FBtr0335238	147	21	0.968574	AAACT	0.666667	FBgn0066101	LpR1	protein_coding	Lipophorin receptor 1	dm6_genes_5UTRs	FBtr0335238_147
chrX	15076004	15076004	1	-	FBtr0073967	217	24	0.972674	AGACA	0.666667	FBgn0030608	Lsd-2	protein_coding	Lipid storage droplet-2	dm6_genes_5UTRs	FBtr0073967_217
chrX	15076004	15076004	1	-	FBtr0340428	217	40	0.969349	AGACA	0.675	FBgn0030608	Lsd-2	protein_coding	Lipid storage droplet-2	dm6_genes_5UTRs	FBtr0340428_217
chrX	15076004	15076004	1	-	FBtr0346060	217	250	0.9637	AGACA	0.576	FBgn0030608	Lsd-2	protein_coding	Lipid storage droplet-2	dm6_genes_5UTRs	FBtr0346060_217
chrX	9604362	9604362	1	-	FBtr0071368	1552	43	0.952558	GAACT	0.604651	FBgn0264691	Lst8	protein_coding	Lst8	dm6_genes_3UTRs	FBtr0071368_1552
chrX	9604357	9604357	1	-	FBtr0071368	1557	45	0.934924	GAACT	0.511111	FBgn0264691	Lst8	protein_coding	Lst8	dm6_genes_3UTRs	FBtr0071368_1557
chr3L	7519575	7519575	1	+	FBtr0332144	579	49	0.959317	GAACT	0.693878	FBgn0268063	ltl	protein_coding	larval translucida	dm6_genes_5UTRs	FBtr0332144_579
chr3L	7519556	7519556	1	+	FBtr0332144	560	47	0.921005	GAACT	0.638298	FBgn0268063	ltl	protein_coding	larval translucida	dm6_genes_5UTRs	FBtr0332144_560
chr3L	7519568	7519568	1	+	FBtr0332144	572	51	0.945751	GAACT	0.588235	FBgn0268063	ltl	protein_coding	larval translucida	dm6_genes_5UTRs	FBtr0332144_572
chr2R	9290764	9290764	1	-	FBtr0088599	746	22	0.903907	GAACT	0.545455	FBgn0026326	Mad1	protein_coding	Mitotic arrest-deficient 1	dm6_genes_exons	FBtr0088599_746
chr3R	18226443	18226443	1	+	FBtr0083563	48	921	0.939225	GAACT	0.534202	FBgn0262559	Mdh2	protein_coding	Malate dehydrogenase 2	dm6_genes_5UTRs	FBtr0083563_48
chr4	786662	786662	1	-	FBtr0089254	657	33	0.924934	GAACA	0.454545	FBgn0039923	MED26	protein_coding	Mediator complex subunit 26	dm6_genes_exons	FBtr0089254_657
chr4	787124	787124	1	-	FBtr0089254	249	34	0.904689	GAACT	0.5	FBgn0039923	MED26	protein_coding	Mediator complex subunit 26	dm6_genes_exons	FBtr0089254_249
chr4	786642	786642	1	-	FBtr0089254	677	36	0.931949	GAACT	0.666667	FBgn0039923	MED26	protein_coding	Mediator complex subunit 26	dm6_genes_exons	FBtr0089254_677
chr2R	21502350	21502350	1	+	FBtr0089707	254	26	0.994545	AGACA	0.846154	FBgn0043070	MESK2	protein_coding	Misexpression suppressor of KSR 2	dm6_genes_5UTRs	FBtr0089707_254
chr2R	21502350	21502350	1	+	FBtr0089709	254	54	0.993418	AGACA	0.87037	FBgn0043070	MESK2	protein_coding	Misexpression suppressor of KSR 2	dm6_genes_5UTRs	FBtr0089709_254
chr2R	21502350	21502350	1	+	FBtr0089711	254	29	0.996609	AGACA	0.931034	FBgn0043070	MESK2	protein_coding	Misexpression suppressor of KSR 2	dm6_genes_5UTRs	FBtr0089711_254
chr2R	21502145	21502145	1	+	FBtr0089705	49	21	0.929302	AGACT	0.571429	FBgn0043070	MESK2	protein_coding	Misexpression suppressor of KSR 2	dm6_genes_5UTRs	FBtr0089705_49
chr2L	18617409	18617409	1	+	FBtr0081073	154	22	0.960943	TGACT	0.772727	FBgn0032694	MESR3	protein_coding	Misexpression suppressor of ras 3	dm6_genes_5UTRs	FBtr0081073_154
chr2L	18617617	18617617	1	+	FBtr0081073	362	21	0.984926	GGACT	0.904762	FBgn0032694	MESR3	protein_coding	Misexpression suppressor of ras 3	dm6_genes_5UTRs	FBtr0081073_362
chr2L	18617585	18617585	1	+	FBtr0329971	330	27	0.998198	GGACA	0.777778	FBgn0032694	MESR3	protein_coding	Misexpression suppressor of ras 3	dm6_genes_5UTRs	FBtr0329971_330
chr2L	18617617	18617617	1	+	FBtr0329971	362	22	0.990774	GGACT	0.909091	FBgn0032694	MESR3	protein_coding	Misexpression suppressor of ras 3	dm6_genes_5UTRs	FBtr0329971_362
chr2L	18617504	18617504	1	+	FBtr0329971	249	22	0.943286	GGACC	0.363636	FBgn0032694	MESR3	protein_coding	Misexpression suppressor of ras 3	dm6_genes_5UTRs	FBtr0329971_249
chr2L	18661100	18661100	1	+	FBtr0081073	1423	25	0.936025	GAACT	0.6	FBgn0032694	MESR3	protein_coding	Misexpression suppressor of ras 3	dm6_genes_3UTRs	FBtr0081073_1423
chr2L	18661100	18661100	1	+	FBtr0329971	1423	36	0.903338	GAACT	0.583333	FBgn0032694	MESR3	protein_coding	Misexpression suppressor of ras 3	dm6_genes_3UTRs	FBtr0329971_1423
chr2L	18617585	18617585	1	+	FBtr0081073	330	24	0.929164	GGACA	0.541667	FBgn0032694	MESR3	protein_coding	Misexpression suppressor of ras 3	dm6_genes_5UTRs	FBtr0081073_330
chr2L	18617409	18617409	1	+	FBtr0329971	154	26	0.962823	TGACT	0.653846	FBgn0032694	MESR3	protein_coding	Misexpression suppressor of ras 3	dm6_genes_5UTRs	FBtr0329971_154
chr2R	11226782	11226782	1	-	FBtr0088196	2458	32	0.955794	GAACT	0.59375	FBgn0050021	metro	protein_coding	menage a trois	dm6_genes_3UTRs	FBtr0088196_2458
chr2R	18849343	18849343	1	-	FBtr0086627	1092	32	0.927675	GAACT	0.46875	FBgn0034401	MetRS	protein_coding	Methionyl-tRNA synthetase	dm6_genes_exons	FBtr0086627_1092
chr3R	15174260	15174260	1	-	FBtr0302142	745	48	0.906367	GAACC	0.375	FBgn0038294	Mf	protein_coding	Myofilin	dm6_genes_3UTRs	FBtr0302142_745
chr3R	11993194	11993194	1	-	FBtr0082494	122	21	0.975048	AGACA	0.761905	FBgn0260745	mfas	protein_coding	midline fasciclin	dm6_genes_5UTRs	FBtr0082494_122
chr2L	19034941	19034941	1	+	FBtr0081142	498	22	0.917443	GAACT	0.454545	FBgn0086442	mib2	protein_coding	mind bomb 2	dm6_genes_5UTRs	FBtr0081142_498
chr2L	19034825	19034825	1	+	FBtr0081142	382	22	0.946577	GAACT	0.636364	FBgn0086442	mib2	protein_coding	mind bomb 2	dm6_genes_5UTRs	FBtr0081142_382
chr3R	19847508	19847508	1	+	FBtr0083814	198	33	0.998369	GGACA	0.848485	FBgn0038735	MICU3	protein_coding	Mitochondrial calcium uptake 3	dm6_genes_exons	FBtr0083814_198
chr3R	19847411	19847411	1	+	FBtr0083814	101	35	0.964814	AAACT	0.457143	FBgn0038735	MICU3	protein_coding	Mitochondrial calcium uptake 3	dm6_genes_exons	FBtr0083814_101
chr2R	24671476	24671476	1	-	FBtr0273263	2923	23	0.9094	AGACA	0.608696	FBgn0035049	Mmp1	protein_coding	Matrix metalloproteinase 1	dm6_genes_3UTRs	FBtr0273263_2923
chr3L	11072862	11072862	1	+	FBtr0076204	1746	34	0.932394	GAACT	0.470588	FBgn0263241	Mocs1	protein_coding	Molybdenum cofactor synthesis 1	dm6_genes_3UTRs	FBtr0076204_1746
chrX	15787429	15787429	1	+	FBtr0346193	1219	40	0.913156	GAACT	0.6	FBgn0030692	mRpS30	protein_coding	mitochondrial ribosomal protein S30	dm6_genes_exons	FBtr0346193_1219
chr2R	14713091	14713091	1	-	FBtr0345427	532	20	0.930397	GGACA	0.6	FBgn0020269	mspo	protein_coding	M-spondin	dm6_genes_exons	FBtr0345427_532
chr2L	9576604	9576604	1	-	FBtr0079858	166	35	0.902558	GAACT	0.6	FBgn0028479	Mtpalpha	protein_coding	Mitochondrial trifunctional protein alpha subunit	dm6_genes_5UTRs	FBtr0079858_166
chr3L	21931584	21931584	1	+	FBtr0111017	10857	21	0.945721	GAACT	0.857143	FBgn0262737	mub	protein_coding	mushroom-body expressed	dm6_genes_3UTRs	FBtr0111017_10857
chr3L	21931529	21931529	1	+	FBtr0078470	8201	20	0.908732	AGACA	0.6	FBgn0262737	mub	protein_coding	mushroom-body expressed	dm6_genes_3UTRs	FBtr0078470_8201
chr2L	4842212	4842212	1	-	FBtr0077410	2289	124	0.913868	GAACT	0.564516	FBgn0031637	mxt	protein_coding	mextli	dm6_genes_3UTRs	FBtr0077410_2289
chr2L	4842212	4842212	1	-	FBtr0332479	2148	28	0.91407	GAACT	0.5	FBgn0031637	mxt	protein_coding	mextli	dm6_genes_3UTRs	FBtr0332479_2148
chr2R	9305258	9305258	1	-	FBtr0333000	1889	24	0.944673	GAACT	0.583333	FBgn0033402	Myd88	protein_coding	Myd88	dm6_genes_exons	FBtr0333000_1889
chr4	695912	695912	1	-	FBtr0089094	144	21	0.997466	GGACA	0.952381	FBgn0026199	myo	protein_coding	myoglianin	dm6_genes_5UTRs	FBtr0089094_144
chr4	695912	695912	1	-	FBtr0089095	144	20	0.998491	GGACA	0.95	FBgn0026199	myo	protein_coding	myoglianin	dm6_genes_5UTRs	FBtr0089095_144
chr4	695426	695426	1	-	FBtr0089094	630	23	0.952306	GGACT	0.478261	FBgn0026199	myo	protein_coding	myoglianin	dm6_genes_5UTRs	FBtr0089094_630
chr2R	12760508	12760508	1	-	FBtr0087858	209	271	0.947419	GAACT	0.490775	FBgn0086904	Nacalpha	protein_coding	Nascent polypeptide associated complex protein alpha subunit	dm6_genes_exons	FBtr0087858_209
chr3R	24485605	24485605	1	+	FBtr0084639	178	22	0.935171	AGACT	0.772727	FBgn0000039	nAChRalpha2	protein_coding	nicotinic Acetylcholine Receptor alpha2	dm6_genes_5UTRs	FBtr0084639_178
chr3R	24485783	24485783	1	+	FBtr0084639	356	23	0.900651	GAACT	0.652174	FBgn0000039	nAChRalpha2	protein_coding	nicotinic Acetylcholine Receptor alpha2	dm6_genes_5UTRs	FBtr0084639_356
chr2R	18163639	18163639	1	+	FBtr0345416	2253	42	0.93017	GAACT	0.547619	FBgn0034308	Naus	protein_coding	Nausicaa	dm6_genes_3UTRs	FBtr0345416_2253
chr2L	21161341	21161341	1	-	FBtr0081499	1688	50	0.933828	GAACT	0.46	FBgn0032924	Nbr	protein_coding	Nibbler	dm6_genes_exons	FBtr0081499_1688
chr3L	16966192	16966192	1	+	FBtr0112860	3163	63	0.930442	GAACT	0.412698	FBgn0010352	Nc73EF	protein_coding	Neural conserved at 73EF	dm6_genes_exons	FBtr0112860_3163
chr2L	155495	155495	1	+	FBtr0330641	407	68	0.963138	AGACT	0.632353	FBgn0031228	ND-15	protein_coding	NADH dehydrogenase (ubiquinone) 15 kDa subunit	dm6_genes_5UTRs	FBtr0330641_407
chr2L	155495	155495	1	+	FBtr0330642	336	65	0.91642	AGACT	0.553846	FBgn0031228	ND-15	protein_coding	NADH dehydrogenase (ubiquinone) 15 kDa subunit	dm6_genes_5UTRs	FBtr0330642_336
chrX	8250553	8250553	1	-	FBtr0071181	760	117	0.932901	GAACT	0.495726	FBgn0017566	ND-75	protein_coding	NADH dehydrogenase (ubiquinone) 75 kDa subunit	dm6_genes_exons	FBtr0071181_760
chr3R	23925691	23925691	1	+	FBtr0084491	1233	21	0.901873	GAACT	0.380952	FBgn0039125	Ndc1	protein_coding	Nuclear division cycle 1	dm6_genes_exons	FBtr0084491_1233
chr3L	8600423	8600423	1	-	FBtr0076650	399	37	0.935045	GGACA	0.324324	FBgn0017430	Nelf-E	protein_coding	Negative elongation factor E	dm6_genes_exons	FBtr0076650_399
chr3R	20653906	20653906	1	-	FBtr0083937	2821	46	0.951281	GAACT	0.413043	FBgn0038818	Nep4	protein_coding	Neprilysin 4	dm6_genes_exons	FBtr0083937_2821
chr3R	20653906	20653906	1	-	FBtr0334642	2818	24	0.946702	GAACT	0.5	FBgn0038818	Nep4	protein_coding	Neprilysin 4	dm6_genes_exons	FBtr0334642_2818
chr3R	27955649	27955649	1	+	FBtr0085255	733	41	0.93351	GAACT	0.634146	FBgn0039564	Nep7	protein_coding	Neprilysin 7	dm6_genes_exons	FBtr0085255_733
chr3R	9675854	9675854	1	+	FBtr0082081	332	20	0.903868	TGACT	0.85	FBgn0037727	Nepl12	protein_coding	Neprilysin-like 12	dm6_genes_exons	FBtr0082081_332
chr3R	9676186	9676186	1	+	FBtr0082081	664	66	0.910144	GAACT	0.636364	FBgn0037727	Nepl12	protein_coding	Neprilysin-like 12	dm6_genes_exons	FBtr0082081_664
chr3R	6470327	6470327	1	+	FBtr0081729	1891	32	0.914246	GAACT	0.625	FBgn0037447	Neurochondrin	protein_coding	Neurochondrin	dm6_genes_exons	FBtr0081729_1891
chrX	13663107	13663107	1	+	FBtr0301449	4474	34	0.918705	GAACT	0.441176	FBgn0030505	NFAT	protein_coding	NFAT nuclear factor	dm6_genes_3UTRs	FBtr0301449_4474
chr2L	6678423	6678423	1	-	FBtr0273247	3161	48	0.90622	GAACT	0.3125	FBgn0028703	Nhe3	protein_coding	Na[+]/H[+] hydrogen exchanger 3	dm6_genes_3UTRs	FBtr0273247_3161
chr2L	7383269	7383269	1	+	FBtr0079436	3871	54	0.932256	GGACA	0.444444	FBgn0002938	ninaC	protein_coding	neither inactivation nor afterpotential C	dm6_genes_3UTRs	FBtr0079436_3871
chr3R	5490924	5490924	1	-	FBtr0078764	2888	26	0.984656	GGACA	0.769231	FBgn0051547	NKCC	protein_coding	sodium potassium chloride cotransporter	dm6_genes_exons	FBtr0078764_2888
chr3R	5502315	5502315	1	-	FBtr0078764	388	26	0.943534	GGACT	0.692308	FBgn0051547	NKCC	protein_coding	sodium potassium chloride cotransporter	dm6_genes_5UTRs	FBtr0078764_388
chr2R	12877432	12877432	1	-	FBtr0089875	1462	36	0.935362	GAACT	0.5	FBgn0013305	Nmda1	protein_coding	N-methyl-D-aspartate receptor-associated protein	dm6_genes_3UTRs	FBtr0089875_1462
chr2L	14492470	14492470	1	+	FBtr0080643	1310	40	0.943547	GGACA	0.55	FBgn0005771	noc	protein_coding	no ocelli	dm6_genes_exons	FBtr0080643_1310
chr2R	9571990	9571990	1	-	FBtr0304957	4819	38	0.906901	GAACT	0.473684	FBgn0085436	Not1	protein_coding	Not1	dm6_genes_exons	FBtr0304957_4819
chr2L	10216782	10216782	1	-	FBtr0303907	1351	27	0.910411	GAACT	0.37037	FBgn0024320	Npc1a	protein_coding	Niemann-Pick type C-1a	dm6_genes_exons	FBtr0303907_1351
chr3R	25623088	25623088	1	-	FBtr0084892	330	52	0.934471	GGACA	0.576923	FBgn0039348	Npl4	protein_coding	Nuclear protein localization 4	dm6_genes_exons	FBtr0084892_330
chr3L	16776766	16776766	1	+	FBtr0075322	3459	63	0.910533	GAACA	0.603175	FBgn0004108	Nrt	protein_coding	Neurotactin	dm6_genes_3UTRs	FBtr0075322_3459
chr2L	21382170	21382170	1	+	FBtr0081520	381	193	0.966721	AGACA	0.797927	FBgn0032946	nrv3	protein_coding	nervana 3	dm6_genes_5UTRs	FBtr0081520_381
chr2L	21382170	21382170	1	+	FBtr0333355	498	123	0.979762	AGACA	0.943089	FBgn0032946	nrv3	protein_coding	nervana 3	dm6_genes_5UTRs	FBtr0333355_498
chr2L	21382116	21382116	1	+	FBtr0333355	444	133	0.94959	AAACT	0.293233	FBgn0032946	nrv3	protein_coding	nervana 3	dm6_genes_5UTRs	FBtr0333355_444
chr3R	22478184	22478184	1	+	FBtr0334611	4098	25	0.916776	GAACT	0.52	FBgn0038975	Nrx-1	protein_coding	Neurexin 1	dm6_genes_exons	FBtr0334611_4098
chr3L	12527618	12527618	1	-	FBtr0075967	1799	50	0.903221	GAACT	0.4	FBgn0036298	nst	protein_coding	nesthocker	dm6_genes_3UTRs	FBtr0075967_1799
chr3L	14233217	14233217	1	+	FBtr0100041	2415	23	0.903986	GAACT	0.565217	FBgn0013718	nuf	protein_coding	nuclear fallout	dm6_genes_3UTRs	FBtr0100041_2415
chr2L	10733699	10733699	1	-	FBtr0080121	2309	38	0.900348	GAACT	0.421053	FBgn0027868	Nup107	protein_coding	Nucleoporin 107kD	dm6_genes_exons	FBtr0080121_2309
chr3L	9145148	9145148	1	+	FBtr0309280	4875	28	0.906104	GAACT	0.428571	FBgn0263456	nwk	protein_coding	nervous wreck	dm6_genes_3UTRs	FBtr0309280_4875
chr3L	13972302	13972302	1	+	FBtr0479646	6747	22	0.961797	GAACT	0.590909	FBgn0263232	Nxf3	protein_coding	Nuclear export factor 3	dm6_genes_3UTRs	FBtr0479646_6747
chr2R	12174094	12174094	1	-	FBtr0088013	171	1251	0.921135	AAACT	0.639488	FBgn0014184	Oda	protein_coding	Ornithine decarboxylase antizyme	dm6_genes_exons	FBtr0088013_171
chr2R	17846802	17846802	1	+	FBtr0086799	104	51	0.912366	GAACT	0.509804	FBgn0015522	olf186-M	protein_coding	olf186-M	dm6_genes_5UTRs	FBtr0086799_104
chr4	600147	600147	1	-	FBtr0089104	5150	43	0.909313	GAACT	0.651163	FBgn0028996	onecut	protein_coding	onecut	dm6_genes_3UTRs	FBtr0089104_5150
chr3R	9587086	9587086	1	+	FBtr0082074	145	50	0.904286	AGACA	0.62	FBgn0037718	P58IPK	protein_coding	P58IPK	dm6_genes_5UTRs	FBtr0082074_145
chr3L	9486759	9486759	1	-	FBtr0076471	895	46	0.941018	GAACT	0.434783	FBgn0036005	pall	protein_coding	pallbearer	dm6_genes_exons	FBtr0076471_895
chr2L	2222262	2222262	1	+	FBtr0077837	174	20	0.95688	GAACT	0.5	FBgn0031401	papi	protein_coding	papi	dm6_genes_5UTRs	FBtr0077837_174
chr3R	3523552	3523552	1	-	FBtr0113885	1061	34	0.916683	GAACT	0.294118	FBgn0010247	Parp	protein_coding	Poly-(ADP-ribose) polymerase	dm6_genes_exons	FBtr0113885_1061
chr3L	12271035	12271035	1	-	FBtr0333357	311	21	0.992746	GGACC	0.761905	FBgn0036271	Pbgs	protein_coding	Porphobilinogen synthase	dm6_genes_exons	FBtr0333357_311
chr2R	9851800	9851800	1	-	FBtr0088454	3120	28	0.93502	GAACT	0.642857	FBgn0027580	PCB	protein_coding	Pyruvate carboxylase	dm6_genes_exons	FBtr0088454_3120
chr2R	9851800	9851800	1	-	FBtr0088462	3179	22	0.901956	GAACT	0.590909	FBgn0027580	PCB	protein_coding	Pyruvate carboxylase	dm6_genes_exons	FBtr0088462_3179
chr3L	1546252	1546252	1	+	FBtr0345365	161	49	0.973242	GGACC	0.469388	FBgn0041342	Pcyt1	protein_coding	Phosphocholine cytidylyltransferase 1	dm6_genes_5UTRs	FBtr0345365_161
chr2L	9708196	9708196	1	+	FBtr0079847	1358	59	0.909013	GAACT	0.508475	FBgn0011207	pelo	protein_coding	pelota	dm6_genes_exons	FBtr0079847_1358
chrX	19508400	19508400	1	+	FBtr0074717	2426	30	0.944807	GGACT	0.366667	FBgn0027621	Pfrx	protein_coding	6-phosphofructo-2-kinase	dm6_genes_exons	FBtr0074717_2426
chr3L	9336297	9336297	1	+	FBtr0076432	244	22	0.902098	AAACT	0.363636	FBgn0035975	PGRP-LA	protein_coding	Peptidoglycan recognition protein LA	dm6_genes_5UTRs	FBtr0076432_244
chr2R	16658957	16658957	1	-	FBtr0087115	202	37	0.918115	AGACA	0.675676	FBgn0024315	Picot	protein_coding	Picot	dm6_genes_5UTRs	FBtr0087115_202
chr2R	16663802	16663802	1	-	FBtr0340068	662	25	0.975424	GGACA	0.56	FBgn0024315	Picot	protein_coding	Picot	dm6_genes_5UTRs	FBtr0340068_662
chr3R	8799759	8799759	1	-	FBtr0332500	186	28	0.907841	GAACT	0.357143	FBgn0261015	Pif1A	protein_coding	PFTAIRE-interacting factor 1A	dm6_genes_5UTRs	FBtr0332500_186
chr3R	8799772	8799772	1	-	FBtr0332500	173	28	0.920728	GAACT	0.5	FBgn0261015	Pif1A	protein_coding	PFTAIRE-interacting factor 1A	dm6_genes_5UTRs	FBtr0332500_173
chr3R	8797372	8797372	1	-	FBtr0332500	1158	29	0.917234	GAACT	0.62069	FBgn0261015	Pif1A	protein_coding	PFTAIRE-interacting factor 1A	dm6_genes_5UTRs	FBtr0332500_1158
chr3R	8799772	8799772	1	-	FBtr0332503	173	25	0.972321	GAACT	0.56	FBgn0046874	Pif1B	protein_coding	PFTAIRE-interacting factor 1B	dm6_genes_5UTRs	FBtr0332503_173
chr3R	8799759	8799759	1	-	FBtr0332503	186	26	0.914701	GAACT	0.5	FBgn0046874	Pif1B	protein_coding	PFTAIRE-interacting factor 1B	dm6_genes_5UTRs	FBtr0332503_186
chr2L	9698143	9698143	1	-	FBtr0079852	472	26	0.963837	AGACC	0.653846	FBgn0000273	Pka-C1	protein_coding	Protein kinase, cAMP-dependent, catalytic subunit 1	dm6_genes_5UTRs	FBtr0079852_472
chr3L	20816287	20816287	1	+	FBtr0302641	170	22	0.953545	GGACA	0.590909	FBgn0259243	Pka-R1	protein_coding	Protein kinase, cAMP-dependent, regulatory subunit type 1	dm6_genes_5UTRs	FBtr0302641_170
chr2L	16290184	16290184	1	+	FBtr0080826	1497	44	0.963883	GAACT	0.590909	FBgn0040079	pkaap	protein_coding	pkaap	dm6_genes_exons	FBtr0080826_1497
chr3R	29039291	29039291	1	+	FBtr0085359	136	25	0.944056	AAACT	0.6	FBgn0003093	Pkc98E	protein_coding	Protein C kinase 98E	dm6_genes_5UTRs	FBtr0085359_136
chr2R	22104159	22104159	1	+	FBtr0071758	788	26	0.977541	GAACT	0.769231	FBgn0034694	Plekhm1	protein_coding	Pleckstrin homology and RUN domain containing M1	dm6_genes_exons	FBtr0071758_788
chr4	334811	334811	1	-	FBtr0300559	3716	29	0.969595	GGACC	0.517241	FBgn0259214	PMCA	protein_coding	plasma membrane calcium ATPase	dm6_genes_3UTRs	FBtr0300559_3716
chr2L	871957	871957	1	+	FBtr0091487	574	41	0.908419	GAACT	0.390244	FBgn0053526	PNUTS	protein_coding	Phosphatase 1 nuclear targeting subunit	dm6_genes_exons	FBtr0091487_574
chr3L	12002773	12002773	1	-	FBtr0076059	143	48	0.935987	GGACT	0.416667	FBgn0036239	Pop2	protein_coding	Pop2	dm6_genes_5UTRs	FBtr0076059_143
chr3L	7978253	7978253	1	-	FBtr0076763	398	36	0.905328	AAACT	0.555556	FBgn0035831	Pop4	protein_coding	POP4 ribonuclease P/MRP subunit	dm6_genes_exons	FBtr0076763_398
chr2R	23977168	23977168	1	-	FBtr0072204	88	102	0.951821	GGACT	0.607843	FBgn0034948	PPP1R15	protein_coding	Protein phosphatase 1 regulatory subunit 15	dm6_genes_5UTRs	FBtr0072204_88
chr2R	14481416	14481416	1	+	FBtr0347396	230	58	0.992584	GGACT	0.931034	FBgn0267824	PRAS40	protein_coding	Proline-rich Akt substrate 40 kDa	dm6_genes_5UTRs	FBtr0347396_230
chr3L	17907468	17907468	1	-	FBtr0075153	345	20	0.961758	AAACT	0.7	FBgn0036770	Prestin	protein_coding	Prestin	dm6_genes_5UTRs	FBtr0075153_345
chr3L	17901362	17901362	1	-	FBtr0075153	1272	25	0.905953	GAACA	0.52	FBgn0036770	Prestin	protein_coding	Prestin	dm6_genes_exons	FBtr0075153_1272
chr2L	16257414	16257414	1	-	FBtr0080856	193	60	0.905158	TGACT	0.6	FBgn0024734	PRL-1	protein_coding	PRL-1 phosphatase	dm6_genes_5UTRs	FBtr0080856_193
chr2L	16257384	16257384	1	-	FBtr0080856	223	52	0.928482	AGACA	0.673077	FBgn0024734	PRL-1	protein_coding	PRL-1 phosphatase	dm6_genes_5UTRs	FBtr0080856_223
chr3L	8739639	8739639	1	-	FBtr0076593	1472	49	0.924278	GAACT	0.510204	FBgn0003149	Prm	protein_coding	Paramyosin	dm6_genes_exons	FBtr0076593_1472
chr3L	8734469	8734469	1	-	FBtr0076593	2159	69	0.913418	GAACT	0.57971	FBgn0003149	Prm	protein_coding	Paramyosin	dm6_genes_exons	FBtr0076593_2159
chr3L	8733598	8733598	1	-	FBtr0076595	2415	27	0.915648	GAACA	0.592593	FBgn0003149	Prm	protein_coding	Paramyosin	dm6_genes_3UTRs	FBtr0076595_2415
chr2L	7865312	7865312	1	-	FBtr0079562	1307	32	0.922669	GAACT	0.375	FBgn0045038	Proc	protein_coding	Proctolin	dm6_genes_3UTRs	FBtr0079562_1307
chr2R	9144699	9144699	1	+	FBtr0088582	744	21	0.908535	GAACT	0.619048	FBgn0050342	Prp38	protein_coding	pre-mRNA processing factor 38	dm6_genes_exons	FBtr0088582_744
chr2R	10615905	10615905	1	+	FBtr0346958	4961	29	0.93262	GAACT	0.37931	FBgn0263102	psq	protein_coding	pipsqueak	dm6_genes_3UTRs	FBtr0346958_4961
chr2R	10615905	10615905	1	+	FBtr0479799	4961	23	0.901316	GAACT	0.521739	FBgn0263102	psq	protein_coding	pipsqueak	dm6_genes_3UTRs	FBtr0479799_4961
chr2R	10616265	10616265	1	+	FBtr0479799	5321	24	0.91069	GAACT	0.666667	FBgn0263102	psq	protein_coding	pipsqueak	dm6_genes_3UTRs	FBtr0479799_5321
chr4	566498	566498	1	+	FBtr0310640	1785	44	0.921765	GAACT	0.522727	FBgn0022361	Pur-alpha	protein_coding	Purine-rich binding protein-alpha	dm6_genes_3UTRs	FBtr0310640_1785
chr3R	14625375	14625375	1	-	FBtr0334030	329	41	0.945818	GAACT	0.560976	FBgn0003169	put	protein_coding	punt	dm6_genes_5UTRs	FBtr0334030_329
chr2L	8223937	8223937	1	-	FBtr0302148	3409	20	0.91566	GAACT	0.65	FBgn0032006	Pvr	protein_coding	PDGF- and VEGF-receptor related	dm6_genes_exons	FBtr0302148_3409
chr3L	21289128	21289128	1	+	FBtr0078336	2970	37	0.911599	GAACT	0.432432	FBgn0259785	pzg	protein_coding	putzig	dm6_genes_exons	FBtr0078336_2970
chr2R	11442891	11442891	1	+	FBtr0114575	387	26	0.988173	GGACC	0.846154	FBgn0260499	qvr	protein_coding	quiver	dm6_genes_5UTRs	FBtr0114575_387
chr2L	14355307	14355307	1	+	FBtr0080626	163	95	0.939089	GAACT	0.494737	FBgn0015791	Rab14	protein_coding	Rab14	dm6_genes_5UTRs	FBtr0080626_163
chr3L	8298064	8298064	1	+	FBtr0076705	639	32	0.919408	GAACT	0.625	FBgn0015793	Rab19	protein_coding	Rab19	dm6_genes_exons	FBtr0076705_639
chr3L	7434716	7434716	1	-	FBtr0332800	475	35	0.993193	AAACT	0.885714	FBgn0014011	Rac2	protein_coding	Rac2	dm6_genes_5UTRs	FBtr0332800_475
chr3L	7433897	7433897	1	-	FBtr0332800	1294	34	0.915161	GAACT	0.294118	FBgn0014011	Rac2	protein_coding	Rac2	dm6_genes_3UTRs	FBtr0332800_1294
chr2R	24063384	24063384	1	+	FBtr0072177	334	111	0.918087	AGACT	0.666667	FBgn0283666	Rap2l	protein_coding	Ras-associated protein 2-like	dm6_genes_5UTRs	FBtr0072177_334
chrX	6084277	6084277	1	-	FBtr0345895	5685	21	0.903137	GAACT	0.571429	FBgn0029840	raptor	protein_coding	raptor	dm6_genes_3UTRs	FBtr0345895_5685
chrX	10746713	10746713	1	+	FBtr0474163	806	34	0.924088	GAACT	0.558824	FBgn0003204	ras	protein_coding	raspberry	dm6_genes_exons	FBtr0474163_806
chr3R	25662968	25662968	1	+	FBtr0084898	1027	26	0.920114	GAACT	0.5	FBgn0261986	RASSF8	protein_coding	Ras association domain family member 8	dm6_genes_exons	FBtr0084898_1027
chrX	13777333	13777333	1	+	FBtr0331716	5280	25	0.988876	AGACA	0.8	FBgn0003218	rdgB	protein_coding	retinal degeneration B	dm6_genes_3UTRs	FBtr0331716_5280
chr3L	20260165	20260165	1	+	FBtr0342946	180	24	0.934529	AGACT	0.75	FBgn0265959	rdgC	protein_coding	retinal degeneration C	dm6_genes_5UTRs	FBtr0342946_180
chr3L	20260973	20260973	1	+	FBtr0342946	614	35	0.917838	GAACA	0.485714	FBgn0265959	rdgC	protein_coding	retinal degeneration C	dm6_genes_exons	FBtr0342946_614
chr3R	7078287	7078287	1	-	FBtr0081642	945	236	0.939216	GAACT	0.648305	FBgn0010774	Ref1	protein_coding	RNA and export factor binding protein 1	dm6_genes_exons	FBtr0081642_945
chr2R	24793131	24793131	1	-	FBtr0305671	280	52	0.907352	GGACA	0.538462	FBgn0015801	Reg-5	protein_coding	Rhythmically expressed gene 5	dm6_genes_5UTRs	FBtr0305671_280
chr3R	18238158	18238158	1	+	FBtr0083564	1552	46	0.901222	GAACT	0.456522	FBgn0011701	repo	protein_coding	reversed polarity	dm6_genes_exons	FBtr0083564_1552
chr2L	6455665	6455665	1	-	FBtr0339788	265	37	0.910904	GAACT	0.540541	FBgn0031814	retm	protein_coding	real-time	dm6_genes_5UTRs	FBtr0339788_265
chr3L	4910616	4910616	1	+	FBtr0331423	249	20	0.922441	GAACT	0.45	FBgn0028699	Rh50	protein_coding	Rh50	dm6_genes_5UTRs	FBtr0331423_249
chr3L	20380313	20380313	1	+	FBtr0330157	1755	29	0.91918	GAACT	0.413793	FBgn0036980	RhoBTB	protein_coding	Rho-related BTB domain containing	dm6_genes_exons	FBtr0330157_1755
chr2L	1724121	1724121	1	-	FBtr0305618	268	81	0.906719	GGACA	0.506173	FBgn0031359	Rim2	protein_coding	Replication in mitochondria 2	dm6_genes_5UTRs	FBtr0305618_268
chr2R	1125287	1125287	1	+	FBtr0345337	1432	56	0.94405	GAACT	0.464286	FBgn0003256	rl	protein_coding	rolled	dm6_genes_3UTRs	FBtr0345337_1432
chr2R	1072154	1072154	1	+	FBtr0113702	180	25	0.973177	GGACA	0.48	FBgn0003256	rl	protein_coding	rolled	dm6_genes_5UTRs	FBtr0113702_180
chr3R	21019745	21019745	1	+	FBtr0084002	1510	33	0.900041	GAACT	0.545455	FBgn0026056	Rlip	protein_coding	Ral interacting protein	dm6_genes_exons	FBtr0084002_1510
chr3R	6003447	6003447	1	-	FBtr0309319	1869	24	0.930573	GAACT	0.416667	FBgn0003261	Rm62	protein_coding	Rm62	dm6_genes_3UTRs	FBtr0309319_1869
chr2R	11984293	11984293	1	-	FBtr0088046	445	29	0.92326	GGACT	0.62069	FBgn0011704	RnrS	protein_coding	Ribonucleoside diphosphate reductase small subunit	dm6_genes_exons	FBtr0088046_445
chr3L	4138884	4138884	1	-	FBtr0310632	113	103	0.950035	AGACA	0.728155	FBgn0004574	Rop	protein_coding	Ras opposite	dm6_genes_5UTRs	FBtr0310632_113
chr3L	4138884	4138884	1	-	FBtr0073263	113	20	0.923183	AGACA	0.65	FBgn0004574	Rop	protein_coding	Ras opposite	dm6_genes_5UTRs	FBtr0073263_113
chr3R	14127371	14127371	1	+	FBtr0344600	1454	38	0.91937	GAACT	0.605263	FBgn0262955	RpII140	protein_coding	RNA polymerase II 140kD subunit	dm6_genes_exons	FBtr0344600_1454
chr3L	19915735	19915735	1	+	FBtr0074893	685	93	0.935817	GAACT	0.526882	FBgn0028695	Rpn1	protein_coding	Regulatory particle non-ATPase 1	dm6_genes_exons	FBtr0074893_685
chr2R	14751185	14751185	1	-	FBtr0087475	1023	107	0.946819	GGACA	0.588785	FBgn0028689	Rpn6	protein_coding	Regulatory particle non-ATPase 6	dm6_genes_exons	FBtr0087475_1023
chrX	16638050	16638050	1	+	FBtr0074313	157	28	0.99757	GGACA	0.75	FBgn0010412	RpS19a	protein_coding	Ribosomal protein S19a	dm6_genes_5UTRs	FBtr0074313_157
chrX	9555467	9555467	1	+	FBtr0343411	778	21	0.901764	GGACA	0.428571	FBgn0030136	RpS28b	protein_coding	Ribosomal protein S28b	dm6_genes_3UTRs	FBtr0343411_778
chr2R	16493201	16493201	1	+	FBtr0087087	2023	79	0.919209	GAACT	0.56962	FBgn0034132	S-Lap8	protein_coding	Sperm-Leucylaminopeptidase 8	dm6_genes_3UTRs	FBtr0087087_2023
chr3L	5810781	5810781	1	-	FBtr0333264	151	36	0.953182	GGACT	0.555556	FBgn0283472	S6k	protein_coding	Ribosomal protein S6 kinase	dm6_genes_5UTRs	FBtr0333264_151
chr3L	5810536	5810536	1	-	FBtr0333264	396	47	0.915205	AGACT	0.574468	FBgn0283472	S6k	protein_coding	Ribosomal protein S6 kinase	dm6_genes_5UTRs	FBtr0333264_396
chr3R	24821013	24821013	1	+	FBtr0392911	3116	29	0.921365	GAACT	0.551724	FBgn0039229	Saf-B	protein_coding	Scaffold attachment factor B	dm6_genes_3UTRs	FBtr0392911_3116
chr2R	12302702	12302702	1	-	FBtr0089670	2907	33	0.935947	GAACT	0.515152	FBgn0061197	salto	protein_coding	salto	dm6_genes_3UTRs	FBtr0089670_2907
chr3R	30884966	30884966	1	-	FBtr0085713	2122	854	0.909131	GAACT	0.362998	FBgn0000416	Sap-r	protein_coding	Saposin-related	dm6_genes_exons	FBtr0085713_2122
chr3R	15960863	15960863	1	+	FBtr0301655	3935	39	0.913983	GAACT	0.461538	FBgn0013334	Sap47	protein_coding	Synapse-associated protein 47kD	dm6_genes_3UTRs	FBtr0301655_3935
chr3R	22356726	22356726	1	+	FBtr0084209	42	73	0.901719	GAACT	0.493151	FBgn0038947	Sar1	protein_coding	Secretion-associated Ras-related 1	dm6_genes_5UTRs	FBtr0084209_42
chr3R	22356726	22356726	1	+	FBtr0084208	42	79	0.90716	GAACT	0.607595	FBgn0038947	Sar1	protein_coding	Secretion-associated Ras-related 1	dm6_genes_5UTRs	FBtr0084208_42
chr3L	8096777	8096777	1	+	FBtr0304995	256	65	0.961901	GAACT	0.553846	FBgn0262579	Sarm	protein_coding	Sterile alpha and Armadillo motif	dm6_genes_5UTRs	FBtr0304995_256
chr2L	2227037	2227037	1	+	FBtr0100673	696	67	0.914545	GAACT	0.477612	FBgn0267378	sau	protein_coding	sauron	dm6_genes_5UTRs	FBtr0100673_696
chr2R	7809882	7809882	1	+	FBtr0308825	2266	40	0.933992	GAACT	0.625	FBgn0003317	sax	protein_coding	saxophone	dm6_genes_3UTRs	FBtr0308825_2266
chrX	14585230	14585230	1	-	FBtr0073944	2958	24	0.930224	GAACT	0.583333	FBgn0030574	sbm	protein_coding	sobremesa	dm6_genes_3UTRs	FBtr0073944_2958
chr3L	12414726	12414726	1	-	FBtr0332090	117	20	0.9566	GAACT	0.65	FBgn0052103	SCaMC	protein_coding	Short Calcium-binding Mitochondrial Carrier	dm6_genes_5UTRs	FBtr0332090_117
chr2R	6035653	6035653	1	-	FBtr0086027	736	24	0.922655	GAACT	0.708333	FBgn0033052	SCAP	protein_coding	SREBP cleavage activating protein	dm6_genes_5UTRs	FBtr0086027_736
chr2R	6035884	6035884	1	-	FBtr0086027	505	24	0.940165	GAACA	0.666667	FBgn0033052	SCAP	protein_coding	SREBP cleavage activating protein	dm6_genes_5UTRs	FBtr0086027_505
chr2R	12935675	12935675	1	-	FBtr0087803	783	22	0.92497	GAACT	0.590909	FBgn0033784	SCCRO3	protein_coding	Squamous cell carcinoma-related oncogene 3	dm6_genes_exons	FBtr0087803_783
chr2R	12936409	12936409	1	-	FBtr0087803	127	23	0.958847	GAACT	0.565217	FBgn0033784	SCCRO3	protein_coding	Squamous cell carcinoma-related oncogene 3	dm6_genes_5UTRs	FBtr0087803_127
chrX	6266588	6266588	1	-	FBtr0070938	641	34	0.949481	GGACA	0.441176	FBgn0040918	schlank	protein_coding	schlank	dm6_genes_exons	FBtr0070938_641
chrX	11924485	11924485	1	-	FBtr0073591	178	27	0.951796	AGACT	0.851852	FBgn0030357	Sclp	protein_coding	Sclp	dm6_genes_5UTRs	FBtr0073591_178
chr3L	11252549	11252549	1	+	FBtr0339908	243	70	0.996977	GGACC	0.842857	FBgn0041094	scyl	protein_coding	scylla	dm6_genes_5UTRs	FBtr0339908_243
chr3R	24136352	24136352	1	+	FBtr0084547	1393	27	0.901491	GAACT	0.555556	FBgn0266673	Sec10	protein_coding	Secretory 10	dm6_genes_exons	FBtr0084547_1393
chr3R	5757948	5757948	1	-	FBtr0078677	719	50	0.942071	GAACT	0.64	FBgn0266672	Sec8	protein_coding	Secretory 8	dm6_genes_exons	FBtr0078677_719
chr3L	12067643	12067643	1	-	FBtr0076052	4253	20	0.93	GAACT	0.55	FBgn0284221	Sema5c	protein_coding	Semaphorin 5c	dm6_genes_3UTRs	FBtr0076052_4253
chr3L	5158844	5158844	1	-	FBtr0333288	4594	25	0.953343	GAACT	0.48	FBgn0052423	shep	protein_coding	alan shepard	dm6_genes_3UTRs	FBtr0333288_4594
chr3L	5158844	5158844	1	-	FBtr0077174	4966	27	0.939742	GAACT	0.592593	FBgn0052423	shep	protein_coding	alan shepard	dm6_genes_3UTRs	FBtr0077174_4966
chrX	6779509	6779509	1	-	FBtr0340088	151	27	0.99876	GGACC	0.962963	FBgn0003390	shf	protein_coding	shifted	dm6_genes_5UTRs	FBtr0340088_151
chr3R	25234052	25234052	1	-	FBtr0084870	1415	149	0.922189	GAACT	0.671141	FBgn0039296	Sil1	protein_coding	Sil1 nucleotide exchange factor	dm6_genes_exons	FBtr0084870_1415
chr2R	20830348	20830348	1	-	FBtr0071563	681	21	0.904145	GAACT	0.666667	FBgn0016984	sktl	protein_coding	skittles	dm6_genes_exons	FBtr0071563_681
chrX	21374401	21374401	1	+	FBtr0077205	90	29	0.949143	TGACT	0.586207	FBgn0003423	slgA	protein_coding	sluggish A	dm6_genes_5UTRs	FBtr0077205_90
chr2R	18441352	18441352	1	+	FBtr0086693	388	46	0.965118	AAACT	0.434783	FBgn0261477	slim	protein_coding	scruin like at the midline	dm6_genes_5UTRs	FBtr0086693_388
chr2L	7659327	7659327	1	-	FBtr0330697	241	29	0.972969	TGACT	0.862069	FBgn0264087	Slob	protein_coding	Slowpoke binding protein	dm6_genes_5UTRs	FBtr0330697_241
chr2L	7659327	7659327	1	-	FBtr0330701	241	23	0.979564	TGACT	0.913043	FBgn0264087	Slob	protein_coding	Slowpoke binding protein	dm6_genes_5UTRs	FBtr0330701_241
chr2L	7659410	7659410	1	-	FBtr0330701	158	25	0.93217	GAACT	0.64	FBgn0264087	Slob	protein_coding	Slowpoke binding protein	dm6_genes_5UTRs	FBtr0330701_158
chr3L	4384720	4384720	1	+	FBtr0073291	279	25	0.913945	AAACT	0.6	FBgn0035539	slow	protein_coding	slowdown	dm6_genes_5UTRs	FBtr0073291_279
chr2L	13902203	13902203	1	-	FBtr0080562	1936	47	0.912446	GAACT	0.446809	FBgn0019890	Smg5	protein_coding	Smg5 nonsense mediated mRNA decay factor	dm6_genes_exons	FBtr0080562_1936
chr3L	7384220	7384220	1	+	FBtr0331849	2087	20	0.950181	GAACT	0.55	FBgn0016983	smid	protein_coding	smallminded	dm6_genes_exons	FBtr0331849_2087
chrX	8142158	8142158	1	-	FBtr0340159	122	32	0.969152	GAACT	0.5625	FBgn0025800	Smox	protein_coding	Smad on X	dm6_genes_5UTRs	FBtr0340159_122
chr2R	22061150	22061150	1	+	FBtr0339099	201	53	0.956707	TGACT	0.679245	FBgn0265192	Snp	protein_coding	Snipper	dm6_genes_5UTRs	FBtr0339099_201
chr2L	20028174	20028174	1	+	FBtr0081327	260	55	0.989118	GGACA	0.890909	FBgn0032840	sNPF	protein_coding	short neuropeptide F precursor	dm6_genes_5UTRs	FBtr0081327_260
chr2L	20028242	20028242	1	+	FBtr0081327	328	74	0.981278	AGACA	1	FBgn0032840	sNPF	protein_coding	short neuropeptide F precursor	dm6_genes_5UTRs	FBtr0081327_328
chr3R	5471916	5471916	1	+	FBtr0078682	497	57	0.907784	GAACT	0.385965	FBgn0011715	Snr1	protein_coding	Snf5-related 1	dm6_genes_exons	FBtr0078682_497
chr3R	24836821	24836821	1	+	FBtr0084702	141	23	0.98079	GGACT	0.652174	FBgn0039232	sosie	protein_coding	sosie	dm6_genes_5UTRs	FBtr0084702_141
chr3R	24837008	24837008	1	+	FBtr0084702	328	35	0.932901	GGACT	0.571429	FBgn0039232	sosie	protein_coding	sosie	dm6_genes_5UTRs	FBtr0084702_328
chr3R	6627889	6627889	1	-	FBtr0081701	12	22	0.926045	GAACA	0.636364	FBgn0037460	sowi	protein_coding	solwind	dm6_genes_5UTRs	FBtr0081701_12
chr3R	24229315	24229315	1	-	FBtr0084564	721	25	0.931334	GAACT	0.64	FBgn0039172	Spase22-23	protein_coding	Spase 22/23-subunit	dm6_genes_3UTRs	FBtr0084564_721
chr2R	16125330	16125330	1	+	FBtr0089590	350	27	0.900677	GGACA	0.185185	FBgn0086676	spin	protein_coding	spinster	dm6_genes_5UTRs	FBtr0089590_350
chr2R	16137313	16137313	1	+	FBtr0089591	2273	36	0.940353	GAACT	0.583333	FBgn0086676	spin	protein_coding	spinster	dm6_genes_3UTRs	FBtr0089591_2273
chr3L	20317524	20317524	1	+	FBtr0074841	335	22	0.978557	AGACA	0.818182	FBgn0262057	Spn77Ba	protein_coding	Serpin 77Ba	dm6_genes_5UTRs	FBtr0074841_335
chr3L	20317524	20317524	1	+	FBtr0345816	335	64	0.970242	AGACA	0.703125	FBgn0262057	Spn77Ba	protein_coding	Serpin 77Ba	dm6_genes_5UTRs	FBtr0345816_335
chr3R	15207267	15207267	1	-	FBtr0083140	929	664	0.966583	GAACT	0.414157	FBgn0038299	Spn88Eb	protein_coding	Serpin 88Eb	dm6_genes_exons	FBtr0083140_929
chrX	5412869	5412869	1	-	FBtr0070795	4026	71	0.913508	GAACT	0.577465	FBgn0263987	spoon	protein_coding	spoonbill	dm6_genes_3UTRs	FBtr0070795_4026
chr3R	27069791	27069791	1	-	FBtr0112834	280	30	0.943572	AGACT	0.633333	FBgn0003495	spz	protein_coding	spatzle	dm6_genes_5UTRs	FBtr0112834_280
chr2L	6109773	6109773	1	+	FBtr0079197	107	50	0.951831	GGACT	0.58	FBgn0266521	stai	protein_coding	stathmin	dm6_genes_5UTRs	FBtr0079197_107
chr2L	10861304	10861304	1	+	FBtr0080143	2152	26	0.975736	GGACC	0.846154	FBgn0027363	Stam	protein_coding	Signal transducing adaptor molecule	dm6_genes_exons	FBtr0080143_2152
chr3R	20550970	20550970	1	-	FBtr0334582	138	48	0.995398	AGACT	0.979167	FBgn0016917	Stat92E	protein_coding	Signal-transducer and activator of transcription protein at 92E	dm6_genes_5UTRs	FBtr0334582_138
chr2R	13819213	13819213	1	+	FBtr0087631	5699	22	0.95334	GAACT	0.545455	FBgn0261041	stj	protein_coding	straightjacket	dm6_genes_3UTRs	FBtr0087631_5699
chr2R	8734172	8734172	1	-	FBtr0301639	133	38	0.995406	GGACT	0.921053	FBgn0086784	stmA	protein_coding	stambha A	dm6_genes_5UTRs	FBtr0301639_133
chr2R	12930528	12930528	1	+	FBtr0087789	1227	166	0.913764	GAACT	0.475904	FBgn0033782	sug	protein_coding	sugarbabe	dm6_genes_exons	FBtr0087789_1227
chrX	20228593	20228593	1	-	FBtr0089402	2278	35	0.912601	GAACT	0.457143	FBgn0003654	sw	protein_coding	short wing	dm6_genes_3UTRs	FBtr0089402_2278
chrX	20228253	20228253	1	-	FBtr0089402	2618	23	0.960344	GAACT	0.521739	FBgn0003654	sw	protein_coding	short wing	dm6_genes_3UTRs	FBtr0089402_2618
chr2L	18987125	18987125	1	-	FBtr0340322	156	81	0.990251	GGACT	0.790123	FBgn0032731	Swip-1	protein_coding	Swiprosin-1	dm6_genes_5UTRs	FBtr0340322_156
chr2L	18987035	18987035	1	-	FBtr0340322	246	70	0.918413	GGACA	0.414286	FBgn0032731	Swip-1	protein_coding	Swiprosin-1	dm6_genes_5UTRs	FBtr0340322_246
chr2L	18986862	18986862	1	-	FBtr0340322	419	57	0.911958	GGACA	0.578947	FBgn0032731	Swip-1	protein_coding	Swiprosin-1	dm6_genes_exons	FBtr0340322_419
chr2L	19495037	19495037	1	+	FBtr0331325	1371	21	0.912044	GAACT	0.380952	FBgn0002044	swm	protein_coding	second mitotic wave missing	dm6_genes_exons	FBtr0331325_1371
chr2L	19497724	19497724	1	+	FBtr0331325	3897	37	0.986724	GAACT	0.567568	FBgn0002044	swm	protein_coding	second mitotic wave missing	dm6_genes_3UTRs	FBtr0331325_3897
chrX	7075169	7075169	1	-	FBtr0331258	5345	31	0.90378	GAACT	0.322581	FBgn0264270	Sxl	protein_coding	Sex lethal	dm6_genes_3UTRs	FBtr0331258_5345
chr2R	16554764	16554764	1	+	FBtr0087093	435	21	0.931644	GAACT	0.52381	FBgn0034135	Syn2	protein_coding	Syntrophin-like 2	dm6_genes_exons	FBtr0087093_435
chr2R	16552536	16552536	1	+	FBtr0087093	279	21	0.911875	AAACT	0.619048	FBgn0034135	Syn2	protein_coding	Syntrophin-like 2	dm6_genes_5UTRs	FBtr0087093_279
chr2R	13841810	13841810	1	-	FBtr0087645	2661	85	0.919534	GGACA	0.6	FBgn0033876	Syngr	protein_coding	Synaptogyrin	dm6_genes_3UTRs	FBtr0087645_2661
chr2L	17594860	17594860	1	+	FBtr0340251	196	26	0.940021	GAACT	0.5	FBgn0261089	Sytalpha	protein_coding	Synaptotagmin alpha	dm6_genes_5UTRs	FBtr0340251_196
chr2R	11221338	11221338	1	+	FBtr0088104	994	38	0.931719	GGACA	0.631579	FBgn0037084	Syx6	protein_coding	Syntaxin 6	dm6_genes_exons	FBtr0088104_994
chr3R	13813320	13813320	1	+	FBtr0299997	212	30	0.936063	TGACT	0.7	FBgn0259730	tal-1A	protein_coding	tarsal-less 1A	dm6_genes_5UTRs	FBtr0299997_212
chr2L	6652600	6652600	1	+	FBtr0079295	2943	46	0.95175	GAACT	0.521739	FBgn0286898	Tango1	protein_coding	Transport and Golgi organization 1	dm6_genes_exons	FBtr0079295_2943
chr3R	11973567	11973567	1	-	FBtr0082508	1113	33	0.99581	TGACT	0.909091	FBgn0260744	Tango9	protein_coding	Transport and Golgi organization 9	dm6_genes_exons	FBtr0082508_1113
chr3R	11973567	11973567	1	-	FBtr0347147	1113	56	0.998218	TGACT	0.982143	FBgn0260744	Tango9	protein_coding	Transport and Golgi organization 9	dm6_genes_exons	FBtr0347147_1113
chr3R	16259467	16259467	1	+	FBtr0083258	3204	31	0.900098	GAACT	0.451613	FBgn0040071	tara	protein_coding	taranis	dm6_genes_exons	FBtr0083258_3204
chr3R	27656575	27656575	1	-	FBtr0344752	240	30	0.998565	GGACT	0.933333	FBgn0266579	tau	protein_coding	tau	dm6_genes_5UTRs	FBtr0344752_240
chr2L	10434895	10434895	1	-	FBtr0080043	762	28	0.922719	GAACT	0.642857	FBgn0032249	TBC1D16	protein_coding	TBC1 domain family member 16	dm6_genes_exons	FBtr0080043_762
chr2L	7695350	7695350	1	-	FBtr0079510	3077	60	0.927334	GAACT	0.5	FBgn0041182	Tep2	protein_coding	Thioester-containing protein 2	dm6_genes_exons	FBtr0079510_3077
chr3L	9087916	9087916	1	+	FBtr0344981	4840	22	0.929833	GAACT	0.454545	FBgn0023479	teq	protein_coding	Tequila	dm6_genes_exons	FBtr0344981_4840
chr3L	9088302	9088302	1	+	FBtr0076525	1200	69	0.927552	GGACA	0.521739	FBgn0023479	teq	protein_coding	Tequila	dm6_genes_exons	FBtr0076525_1200
chr2R	14364699	14364699	1	+	FBtr0087548	1366	33	0.966225	GAACT	0.515152	FBgn0033929	Tfb1	protein_coding	Transcription factor B1	dm6_genes_exons	FBtr0087548_1366
chr2L	10432431	10432431	1	+	FBtr0080025	919	23	0.967407	AGACA	0.826087	FBgn0004915	TfIIB	protein_coding	Transcription factor IIB	dm6_genes_exons	FBtr0080025_919
chr2L	10432431	10432431	1	+	FBtr0333489	919	51	0.952936	AGACA	0.764706	FBgn0004915	TfIIB	protein_coding	Transcription factor IIB	dm6_genes_exons	FBtr0333489_919
chr2R	23955593	23955593	1	+	FBtr0072147	1278	41	0.934924	GAACT	0.585366	FBgn0034939	thoc5	protein_coding	thoc5	dm6_genes_exons	FBtr0072147_1278
chr2L	5219132	5219132	1	-	FBtr0079086	2714	22	0.903217	GAACT	0.409091	FBgn0003716	tkv	protein_coding	thickveins	dm6_genes_3UTRs	FBtr0079086_2714
chr3R	15313657	15313657	1	+	FBtr0083080	947	70	0.900831	GAACT	0.385714	FBgn0004117	Tm2	protein_coding	Tropomyosin 2	dm6_genes_exons	FBtr0083080_947
chr3L	16415378	16415378	1	+	FBtr0310550	1731	38	0.966974	GAACT	0.605263	FBgn0028399	TMS1	protein_coding	TMS1	dm6_genes_3UTRs	FBtr0310550_1731
chrX	16078295	16078295	1	-	FBtr0301652	4274	21	0.942808	GAACT	0.52381	FBgn0028397	Tob	protein_coding	Transducer of ERBB2	dm6_genes_3UTRs	FBtr0301652_4274
chr3R	24720145	24720145	1	+	FBtr0339252	89	25	0.972253	AAACT	0.6	FBgn0004885	tok	protein_coding	tolkin	dm6_genes_5UTRs	FBtr0339252_89
chr2L	12038065	12038065	1	-	FBtr0080311	325	20	0.912456	GAACT	0.6	FBgn0032397	Tom70	protein_coding	Translocase of outer membrane 70	dm6_genes_exons	FBtr0080311_325
chr4	990002	990002	1	+	FBtr0479793	278	22	0.909363	AAACT	0.590909	FBgn0019650	toy	protein_coding	twin of eyeless	dm6_genes_5UTRs	FBtr0479793_278
chr3R	30133769	30133769	1	-	FBtr0085582	647	126	0.947092	GGACA	0.396825	FBgn0086355	Tpi	protein_coding	Triose phosphate isomerase	dm6_genes_exons	FBtr0085582_647
chr3R	30133202	30133202	1	-	FBtr0085582	1153	157	0.922052	GAACT	0.407643	FBgn0086355	Tpi	protein_coding	Triose phosphate isomerase	dm6_genes_3UTRs	FBtr0085582_1153
chr3L	12515304	12515304	1	+	FBtr0332635	246	44	0.973399	AGACT	0.727273	FBgn0041775	tral	protein_coding	trailer hitch	dm6_genes_5UTRs	FBtr0332635_246
chr3L	12515304	12515304	1	+	FBtr0332637	246	21	0.972575	AGACT	0.714286	FBgn0041775	tral	protein_coding	trailer hitch	dm6_genes_5UTRs	FBtr0332637_246
chr3L	12515250	12515250	1	+	FBtr0332635	192	39	0.961269	GAACT	0.589744	FBgn0041775	tral	protein_coding	trailer hitch	dm6_genes_5UTRs	FBtr0332635_192
chr2R	21080850	21080850	1	+	FBtr0071539	243	31	0.92645	AAACT	0.258065	FBgn0003748	Treh	protein_coding	Trehalase	dm6_genes_5UTRs	FBtr0071539_243
chr2R	11671058	11671058	1	+	FBtr0088073	1273	71	0.929063	GGACA	0.690141	FBgn0050035	Tret1-1	protein_coding	Trehalose transporter 1-1	dm6_genes_exons	FBtr0088073_1273
chr3R	29920084	29920084	1	-	FBtr0331356	206	29	0.933859	AGACC	0.724138	FBgn0003861	trp	protein_coding	transient receptor potential	dm6_genes_5UTRs	FBtr0331356_206
chr2R	9755648	9755648	1	+	FBtr0301662	178	27	0.931691	GAACT	0.555556	FBgn0005614	trpl	protein_coding	transient receptor potential-like	dm6_genes_5UTRs	FBtr0301662_178
chr2R	10479687	10479687	1	-	FBtr0088306	306	29	0.902745	GAACT	0.724138	FBgn0033528	trsn	protein_coding	translin	dm6_genes_exons	FBtr0088306_306
chr3R	26961992	26961992	1	-	FBtr0344665	1166	22	0.939369	TGACT	0.5	FBgn0039465	Tsp97E	protein_coding	Tetraspanin 97E	dm6_genes_3UTRs	FBtr0344665_1166
chr2R	18438251	18438251	1	-	FBtr0113361	766	144	0.991622	GGACA	0.736111	FBgn0284257	Ttd14	protein_coding	TRPL translocation defect 14	dm6_genes_exons	FBtr0113361_766
chr3R	24197829	24197829	1	-	FBtr0084568	2612	39	0.931204	GAACT	0.538462	FBgn0011725	twin	protein_coding	twin	dm6_genes_3UTRs	FBtr0084568_2612
chr3L	11206502	11206502	1	-	FBtr0076186	3594	21	0.979758	GAACT	0.666667	FBgn0061469	Ube3a	protein_coding	Ubiquitin protein ligase E3A	dm6_genes_3UTRs	FBtr0076186_3594
chrX	15853083	15853083	1	-	FBtr0074174	93	22	0.937708	GGACC	0.545455	FBgn0026076	UBL3	protein_coding	Ubiquitin like 3	dm6_genes_5UTRs	FBtr0074174_93
chr2L	10282349	10282349	1	-	FBtr0080074	8090	188	0.952614	AGACA	0.771277	FBgn0032208	Ufd4	protein_coding	Ubiquitin fusion-degradation 4-like	dm6_genes_exons	FBtr0080074_8090
chr3L	18876115	18876115	1	+	FBtr0075064	3186	61	0.917652	GAACT	0.377049	FBgn0014075	Uggt	protein_coding	UDP-glucose-glycoprotein glucosyltransferase	dm6_genes_exons	FBtr0075064_3186
chr3R	9705196	9705196	1	-	FBtr0339597	222	35	0.989126	AGACT	0.914286	FBgn0051352	Unc-115a	protein_coding	Uncoordinated 115a	dm6_genes_5UTRs	FBtr0339597_222
chr4	869892	869892	1	-	FBtr0308805	10740	28	0.965131	GAACT	0.5	FBgn0025726	unc-13	protein_coding	unc-13	dm6_genes_3UTRs	FBtr0308805_10740
chrX	4544640	4544640	1	-	FBtr0308917	3594	23	0.97101	GAACT	0.608696	FBgn0029711	Usf	protein_coding	Usf	dm6_genes_3UTRs	FBtr0308917_3594
chrX	22468451	22468451	1	+	FBtr0339506	2297	61	0.915394	GAACT	0.377049	FBgn0031187	Usp2	protein_coding	Ubiquitin specific protease 2	dm6_genes_3UTRs	FBtr0339506_2297
chrX	22468838	22468838	1	+	FBtr0339506	2684	58	0.939454	AAACT	0.637931	FBgn0031187	Usp2	protein_coding	Ubiquitin specific protease 2	dm6_genes_3UTRs	FBtr0339506_2684
chr3L	5758479	5758479	1	+	FBtr0306259	2434	30	0.903633	GAACT	0.5	FBgn0016756	Usp47	protein_coding	Ubiquitin specific protease 47	dm6_genes_exons	FBtr0306259_2434
chrX	12023810	12023810	1	-	FBtr0073641	4669	86	0.936146	GAACT	0.546512	FBgn0030366	Usp7	protein_coding	Ubiquitin-specific protease 7	dm6_genes_3UTRs	FBtr0073641_4669
chr2L	2408264	2408264	1	+	FBtr0307078	3262	21	0.941248	GAACT	0.619048	FBgn0031424	VGlut	protein_coding	Vesicular glutamate transporter	dm6_genes_3UTRs	FBtr0307078_3262
chr2L	13002443	13002443	1	-	FBtr0080429	992	201	0.930207	GAACT	0.437811	FBgn0265262	Vha68-1	protein_coding	Vacuolar H[+] ATPase 68kD subunit 1	dm6_genes_exons	FBtr0080429_992
chr2L	15063414	15063414	1	-	FBtr0080721	2681	104	0.900571	GAACT	0.461538	FBgn0024183	vig	protein_coding	vasa intronic gene	dm6_genes_3UTRs	FBtr0080721_2681
chrX	2216625	2216625	1	-	FBtr0342771	1812	36	0.927025	GAACT	0.388889	FBgn0004397	Vinc	protein_coding	Vinculin	dm6_genes_exons	FBtr0342771_1812
chrX	11678195	11678195	1	-	FBtr0073534	395	22	0.921245	GGACA	0.363636	FBgn0030323	Vlet	protein_coding	Valette	dm6_genes_exons	FBtr0073534_395
chr2R	13532842	13532842	1	-	FBtr0091491	148	37	0.919908	AGACA	0.513514	FBgn0260964	Vmat	protein_coding	Vesicular monoamine transporter	dm6_genes_5UTRs	FBtr0091491_148
chr3R	5226496	5226496	1	+	FBtr0305002	339	32	0.960246	GAACT	0.46875	FBgn0037299	Vps37B	protein_coding	Vacuolar protein sorting 37B	dm6_genes_exons	FBtr0305002_339
chrX	17909327	17909327	1	+	FBtr0074504	820	35	0.916706	GAACT	0.457143	FBgn0283469	Vps4	protein_coding	Vacuolar protein sorting 4	dm6_genes_exons	FBtr0074504_820
chrX	17909327	17909327	1	+	FBtr0342787	820	82	0.942833	GAACT	0.536585	FBgn0283469	Vps4	protein_coding	Vacuolar protein sorting 4	dm6_genes_exons	FBtr0342787_820
chrX	22452355	22452355	1	-	FBtr0339498	2456	22	0.9139	GAACT	0.454545	FBgn0266848	wap	protein_coding	wings apart	dm6_genes_3UTRs	FBtr0339498_2456
chr3R	28831835	28831835	1	-	FBtr0085352	190	27	0.951324	AGACT	0.62963	FBgn0024273	WASp	protein_coding	WASp	dm6_genes_5UTRs	FBtr0085352_190
chr3R	18400579	18400579	1	-	FBtr0083655	1961	58	0.91087	GAACT	0.534483	FBgn0038617	Wdr37	protein_coding	WD repeat domain 37	dm6_genes_3UTRs	FBtr0083655_1961
chr3R	18178113	18178113	1	+	FBtr0336467	2888	26	0.946093	GAACT	0.461538	FBgn0042693	wrd	protein_coding	well-rounded	dm6_genes_3UTRs	FBtr0336467_2888
chr3R	30794138	30794138	1	-	FBtr0085720	1610	22	0.990656	GGACA	0.681818	FBgn0011739	wts	protein_coding	warts	dm6_genes_exons	FBtr0085720_1610
chr2R	9403834	9403834	1	-	FBtr0088552	924	35	0.936084	GAACT	0.4	FBgn0016078	wun	protein_coding	wunen	dm6_genes_exons	FBtr0088552_924
chr2R	9409416	9409416	1	-	FBtr0306111	477	38	0.918732	GAACT	0.421053	FBgn0016078	wun	protein_coding	wunen	dm6_genes_5UTRs	FBtr0306111_477
chr2R	9409416	9409416	1	-	FBtr0088552	477	27	0.948973	GAACT	0.62963	FBgn0016078	wun	protein_coding	wunen	dm6_genes_5UTRs	FBtr0088552_477
chr3R	18915324	18915324	1	+	FBtr0083700	357	20	0.9035	GAACA	0.65	FBgn0261113	Xrp1	protein_coding	Xrp1	dm6_genes_5UTRs	FBtr0083700_357
chr3R	18918439	18918439	1	+	FBtr0334524	180	79	0.957756	GGACA	0.531646	FBgn0261113	Xrp1	protein_coding	Xrp1	dm6_genes_5UTRs	FBtr0334524_180
chr2R	24022594	24022594	1	+	FBtr0072162	252	95	0.934587	AGACT	0.8	FBgn0034959	Xxylt	protein_coding	Xyloside xylosyltransferase	dm6_genes_exons	FBtr0072162_252
chr2R	24022631	24022631	1	+	FBtr0072162	289	45	0.993177	GGACC	0.755556	FBgn0034959	Xxylt	protein_coding	Xyloside xylosyltransferase	dm6_genes_exons	FBtr0072162_289
chr2R	24023042	24023042	1	+	FBtr0072162	700	96	0.957598	AGACT	0.864583	FBgn0034959	Xxylt	protein_coding	Xyloside xylosyltransferase	dm6_genes_exons	FBtr0072162_700
chr2L	15035495	15035495	1	+	FBtr0080699	24	108	0.911333	GAACT	0.601852	FBgn0041713	yellow-c	protein_coding	yellow-c	dm6_genes_5UTRs	FBtr0080699_24
chr2L	15035495	15035495	1	+	FBtr0345641	102	92	0.966748	GAACT	0.543478	FBgn0041713	yellow-c	protein_coding	yellow-c	dm6_genes_5UTRs	FBtr0345641_102
chr2R	1344977	1344977	1	-	FBtr0290310	143	103	0.918535	GGACA	0.271845	FBgn0267398	Yeti	protein_coding	Yeti	dm6_genes_exons	FBtr0290310_143
chrX	3868091	3868091	1	-	FBtr0340204	241	29	0.912944	TGACT	0.62069	FBgn0265575	yin	protein_coding	yin	dm6_genes_5UTRs	FBtr0340204_241
chr3L	3371218	3371218	1	-	FBtr0073078	2685	46	0.926718	AGACT	0.76087	FBgn0027616	Ythdc1	protein_coding	YTH domain containing 1	dm6_genes_3UTRs	FBtr0073078_2685
chr3L	3371049	3371049	1	-	FBtr0073078	2854	35	0.993873	GGACT	0.828571	FBgn0027616	Ythdc1	protein_coding	YTH domain containing 1	dm6_genes_3UTRs	FBtr0073078_2854
chr3L	3371001	3371001	1	-	FBtr0073078	2902	48	0.960141	AGACT	0.875	FBgn0027616	Ythdc1	protein_coding	YTH domain containing 1	dm6_genes_3UTRs	FBtr0073078_2902
chr3L	3371270	3371270	1	-	FBtr0073078	2633	47	0.97189	GAACT	0.659574	FBgn0027616	Ythdc1	protein_coding	YTH domain containing 1	dm6_genes_3UTRs	FBtr0073078_2633
chr3L	3371162	3371162	1	-	FBtr0073078	2741	42	0.981591	GAACT	0.642857	FBgn0027616	Ythdc1	protein_coding	YTH domain containing 1	dm6_genes_3UTRs	FBtr0073078_2741
chr2R	15814869	15814869	1	-	FBtr0310086	49	24	0.944677	GAACT	0.708333	FBgn0265991	Zasp52	protein_coding	Z band alternatively spliced PDZ-motif protein 52	dm6_genes_5UTRs	FBtr0310086_49
chr3L	8635712	8635712	1	+	FBtr0089562	566	104	0.900207	GGACA	0.5	FBgn0035917	Zasp66	protein_coding	Z band alternatively spliced PDZ-motif protein 66	dm6_genes_exons	FBtr0089562_566
chr3L	8635712	8635712	1	+	FBtr0089563	1068	76	0.994696	GGACA	0.618421	FBgn0035917	Zasp66	protein_coding	Z band alternatively spliced PDZ-motif protein 66	dm6_genes_exons	FBtr0089563_1068
chr2R	11901267	11901267	1	+	FBtr0088038	1751	79	0.956856	GAACT	0.658228	FBgn0033665	Zip48C	protein_coding	Zinc/iron regulated transporter-related protein 48C	dm6_genes_3UTRs	FBtr0088038_1751

## Sheet: xPore
tx_id	Position	kmer	difference in modification rate tau vs ctrl	p value	fdr	ensembl_gene_id	gene_name	gene_type	exon_id	seqnames	GenomeStart	GenomeEnd	strand	annot.id	annot.type	Methyl_status	mod_rate_ctrl.ctrl1	mod_rate_ctrl.ctrl2	mod_rate_ctrl.ctrl3	mod_rate_tau.tau1	mod_rate_tau.tau2	mod_rate_tau.tau3	coverage_ctrl.ctrl1	coverage_ctrl.ctrl2	coverage_ctrl.ctrl3	coverage_tau.tau1	coverage_tau.tau2	coverage_tau.tau3
FBtr0088155	103	GAACA	-0.884683	3.08e-215	2.08e-211	FBgn0033624	CG12384	protein_coding	FBtr0088155-E2	chr2R	11359007	11359008	-	5UTR:14296	dm6_genes_5UTRs	Hypo	0.999929	0.999929	0.999857	0.0788761	0.163389	0.103401	14	14	7	83	160	145
FBtr0345819	223	TGACA	-0.537249	2.31e-190	1.45e-186	FBgn0040653	IM4	protein_coding	FBtr0345819-E2	chr2R	20869039	20869040	-	3UTR:12063	dm6_genes_3UTRs	Hypo	0.999998	0.999998	0.999997	0.484948	0.442652	0.460646	620	517	378	705	759	773
FBtr0346090	603	TGACC	0.458273	4.04e-123	1.36e-119	FBgn0004047	Yp3	protein_coding	FBtr0346090-E2	chrX	13760210	13760211	+	exon:163850	dm6_genes_exons	Hyper	0.145503	0.118681	0.139595	0.560515	0.60656	0.611523	967	959	983	939	941	936
FBtr0073821	603	TGACC	0.427067	8.06e-108	2.29e-104	FBgn0004047	Yp3	protein_coding	FBtr0346090-E2	chrX	13760210	13760211	+	exon:163847	dm6_genes_exons	Hyper	0.10342	0.138939	0.138824	0.547252	0.57498	0.54015	974	980	979	942	954	938
FBtr0071559	223	TGACA	-0.396631	4.48e-101	1.16e-97	FBgn0040653	IM4	protein_coding	FBtr0071559-E2	chr2R	20869039	20869040	-	3UTR:12064	dm6_genes_3UTRs	Hypo	0.999998	0.999998	0.999997	0.63037	0.590137	0.589593	631	445	363	564	759	757
FBtr0076676	3201	TAACT	-0.950478	5.4e-98	1.33e-94	FBgn0035880	Culd	protein_coding	FBtr0076676-E5	chr3L	8352379	8352380	-	3UTR:17257	dm6_genes_3UTRs	Hypo	0.851703	0.999971	0.999917	7.69e-05	2.7e-05	5.26e-05	24	34	12	13	37	19
FBtr0076163	538	GGACT	-0.7108	1.5e-65	2.05e-62	FBgn0036145	CG7607	protein_coding	FBtr0076163-E6	chr3L	11200457	11200458	+	exon:81790	dm6_genes_exons	Hypo	0.999974	0.999981	0.999968	0.248385	0.274055	0.345082	38	52	31	90	134	132
FBtr0307350	220	GAACC	0.305874	1.81e-64	2.33e-61	FBgn0000120	Arr1	protein_coding	FBtr0081030-E1	chr2L	18078488	18078489	+	exon:13514	dm6_genes_exons	Hyper	0.0284795	0.0222688	0.00957523	0.336562	0.316073	0.325312	957	955	934	713	716	734
FBtr0086701	2296	TGACC	-0.642727	6.32e-60	7.35e-57	FBgn0003067	Pepck1	protein_coding	FBtr0086701-E2	chr2R	18539226	18539227	+	3UTR:8316	dm6_genes_3UTRs	Hypo	0.905409	0.999989	0.819262	0.216486	0.275779	0.304215	112	91	55	171	466	370
FBtr0081030	220	GAACC	0.289272	6.53e-60	7.57e-57	FBgn0000120	Arr1	protein_coding	FBtr0081030-E1	chr2L	18078488	18078489	+	exon:13510	dm6_genes_exons	Hyper	0.0252553	0.0236647	0.0115539	0.290671	0.327523	0.310097	928	961	848	726	750	717
FBtr0088013	1164	AGACT	0.550785	2.73e-51	2.51e-48	FBgn0014184	Oda	protein_coding	FBtr0088013-E3	chr2R	12167147	12167148	-	3UTR:10673	dm6_genes_3UTRs	Hyper	0.241489	0.241714	0.264877	0.860788	0.748939	0.790707	340	340	242	135	283	242
FBtr0077906	1010	GGACC	0.651625	1.33e-49	1.17e-46	FBgn0000579	Eno	protein_coding	FBtr0077906-E4	chr2L	1726421	1726422	-	exon:17783	dm6_genes_exons	Hyper	0.16416	0.250043	0.324686	0.886525	0.868155	0.939082	160	177	127	69	175	129
FBtr0076752	271	AGACT	-0.747409	2.24e-42	1.59e-39	FBgn0010406	RNaseX25	protein_coding	FBtr0076752-E2	chr3L	7971057	7971058	+	exon:78624	dm6_genes_exons	Hypo	0.999978	0.922855	0.919635	0.135708	0.16367	0.300862	46	61	47	50	87	99
FBtr0073171	466	AGACA	0.556063	8.26e-41	5.61e-38	FBgn0027552	CG10863	protein_coding	FBtr0073171-E4	chr3L	3941753	3941754	-	exon:93132	dm6_genes_exons	Hyper	0.067146	0.0982575	0.0513838	0.755048	0.55628	0.573648	179	137	99	121	239	204
FBtr0332271	272	AGACA	0.790719	1.1e-39	7.15e-37	FBgn0031306	CG4577	protein_coding	FBtr0332271-E1	chr2L	1134964	1134965	+	exon:850	dm6_genes_exons	Hyper	0.377036	0.250692	3.57e-05	0.999955	0.999984	0.999982	47	63	28	22	61	55
FBtr0077909	306	GGACC	0.800135	6.4e-35	3.48e-32	FBgn0000579	Eno	protein_coding	FBtr0077909-E2	chr2L	1726421	1726422	-	exon:17785	dm6_genes_exons	Hyper	0.245462	0.182781	0.171065	0.9998	0.999963	0.99995	34	52	29	5	27	20
FBtr0344533	2296	TGACC	-0.559812	4.49e-34	2.39e-31	FBgn0266488	CG45087	protein_coding	FBtr0344533-E2	chr2R	18539226	18539227	+	3UTR:8318	dm6_genes_3UTRs	Hypo	0.857655	0.830529	0.843506	0.247834	0.296617	0.307803	113	78	71	170	467	378
FBtr0077908	750	GGACC	0.814572	3.08e-31	1.48e-28	FBgn0000579	Eno	protein_coding	FBtr0077908-E4	chr2L	1726421	1726422	-	exon:17793	dm6_genes_exons	Hyper	0.0963765	0.288444	0.0650192	0.999909	0.999955	0.893691	55	50	28	11	22	19
FBtr0088015	1056	AGACT	0.509031	4e-31	1.91e-28	FBgn0014184	Oda	protein_coding	FBtr0088015-E3	chr2R	12167147	12167148	-	3UTR:10672	dm6_genes_3UTRs	Hyper	0.240833	0.257069	0.331445	0.86162	0.738985	0.755836	299	203	150	90	222	193
FBtr0077524	428	GAACT	0.497884	8.46e-30	3.83e-27	FBgn0261560	Thor	protein_coding	FBtr0345289-E2	chr2L	3479285	3479286	+	exon:2533	dm6_genes_exons	Hyper	0.157297	0.318945	0.328457	0.803432	0.745909	0.74901	277	216	146	105	225	203
FBtr0085713	1126	TGACC	0.450109	1.93e-29	8.69e-27	FBgn0000416	Sap-r	protein_coding	FBtr0085713-E4	chr3R	30885961	30885962	-	exon:149355	dm6_genes_exons	Hyper	0.318001	0.329209	0.404645	0.845195	0.78295	0.774036	215	294	176	166	342	293
FBtr0071519	559	GGACT	0.440597	2.18e-29	9.77e-27	FBgn0000044	Act57B	protein_coding	FBtr0071519-E2	chr2R	20945266	20945267	+	exon:46757	dm6_genes_exons	Hyper	0.415619	0.394703	0.464073	0.808261	0.843661	0.944263	248	246	128	148	498	346
FBtr0345517	274	TGACT	0.594031	1.46e-28	6.32e-26	FBgn0034198	CG11400	protein_coding	FBtr0345517-E1	chr2R	17134402	17134403	+	exon:43681	dm6_genes_exons	Hyper	0.333736	0.382762	0.501361	0.99998	0.999988	0.999986	86	94	72	49	80	71
FBtr0340460	1819	GGACC	-0.674863	2.19e-28	9.4e-26	FBgn0029766	CG15784	protein_coding	FBtr0340460-E1	chrX	5431389	5431390	+	exon:157575	dm6_genes_exons	Hypo	0.999938	0.999857	0.999857	0.282001	0.394077	0.298985	16	7	7	29	75	73
FBtr0332144	3360	AGACC	0.70421	3.13e-28	1.33e-25	FBgn0268063	ltl	protein_coding	FBtr0076793-E4	chr3L	7527265	7527266	+	3UTR:13998	dm6_genes_3UTRs	Hyper	2.94e-05	2.44e-05	4.76e-05	0.696368	0.714291	0.702072	34	41	21	26	68	58
FBtr0333845	544	GAACC	0.514705	3.87e-27	1.55e-24	FBgn0036876	CG9451	protein_coding	FBtr0074979-E4	chr3L	19499314	19499315	-	exon:104049	dm6_genes_exons	Hyper	0.397305	0.557561	0.325814	0.895801	0.929004	0.999991	112	139	136	123	199	113
FBtr0085778	729	GAACA	-0.655224	2.1e-26	8.12e-24	FBgn0267435	chp	protein_coding	FBtr0085778-E3	chr3R	31209334	31209335	-	exon:149535	dm6_genes_exons	Hypo	0.810534	0.99999	0.69323	0.175742	0.270954	0.091386	40	98	33	45	133	143
FBtr0301417	7024	TGACC	0.470172	5.46e-25	1.97e-22	FBgn0031294	IA-2	protein_coding	FBtr0301417-E12	chr2L	1011174	1011175	-	3UTR:3379	dm6_genes_3UTRs	Hyper	0.488523	0.460972	0.472414	0.97716	0.907379	0.947887	189	161	70	69	289	181
FBtr0331931	1206	TGACC	0.253214	2.53e-24	8.78e-22	FBgn0000406	Cyt-b5-r	protein_coding	FBtr0331931-E3	chr2L	16789124	16789125	-	exon:29644	dm6_genes_exons	Hyper	0.214879	0.20282	0.223062	0.496598	0.449642	0.454162	943	922	809	493	640	600
FBtr0085903	601	AGACC	-0.719845	5.23e-23	1.68e-20	FBgn0032961	CG1416	protein_coding	FBtr0085903-E2	chr2L	21758692	21758693	+	exon:16167	dm6_genes_exons	Hypo	0.999917	0.999941	0.999923	0.169206	0.303384	0.367656	12	17	13	21	48	45
FBtr0077905	735	GGACC	0.738704	1.27e-21	3.78e-19	FBgn0000579	Eno	protein_coding	FBtr0077908-E4	chr2L	1726421	1726422	-	exon:17797	dm6_genes_exons	Hyper	0.22274	0.167793	0.2811	0.999889	0.887913	0.999941	37	62	37	9	25	17
FBtr0082598	469	TGACA	0.386119	1.39e-21	4.14e-19	FBgn0038037	Cyp9f2	protein_coding	FBtr0082598-E2	chr3R	12404746	12404747	-	exon:135807	dm6_genes_exons	Hyper	0.252572	0.19207	0.333225	0.661109	0.63459	0.640524	191	276	180	189	430	300
FBtr0079998	849	AAACC	0.800819	5.28e-21	1.52e-18	FBgn0032224	Sps2	protein_coding	FBtr0079998-E3	chr2L	10343558	10343559	+	exon:8132	dm6_genes_exons	Hyper	7.14e-05	5.26e-05	7.14e-05	0.9999	0.573994	0.828758	14	19	14	10	28	29
FBtr0343844	732	GAACT	0.733453	7.92e-21	2.26e-18	FBgn0053126	NLaz	protein_coding	FBtr0343844-E6	chr2L	1360253	1360254	-	exon:17633	dm6_genes_exons	Hyper	0.226161	0.251327	3.57e-05	0.947814	0.791635	0.938436	40	44	28	23	57	34
FBtr0332182	585	TGACT	-0.233093	1.34e-20	3.78e-18	FBgn0032836	CG10680	protein_coding	FBtr0081303-E5	chr2L	19964963	19964964	+	exon:14667	dm6_genes_exons	Hypo	0.888597	0.814032	0.926241	0.631837	0.653053	0.6447	418	613	398	398	775	549
FBtr0077907	809	GGACC	0.776686	4.91e-20	1.34e-17	FBgn0000579	Eno	protein_coding	FBtr0077908-E4	chr2L	1726421	1726422	-	exon:17789	dm6_genes_exons	Hyper	0.122449	0.203138	0.080304	0.999889	0.736102	0.99996	52	51	25	9	19	25
FBtr0080932	1206	TGACC	0.270159	1.84e-19	4.87e-17	FBgn0000406	Cyt-b5-r	protein_coding	FBtr0080932-E3	chr2L	16789124	16789125	-	exon:29647	dm6_genes_exons	Hyper	0.132155	0.166582	0.117527	0.343109	0.446753	0.436881	544	607	455	253	501	324
FBtr0332966	916	GGACC	0.194082	6.58e-19	1.68e-16	FBgn0000559	eEF2	protein_coding	FBtr0332966-E4	chr2L	21680085	21680086	-	exon:32802	dm6_genes_exons	Hyper	0.191279	0.200981	0.261028	0.387592	0.412466	0.435478	920	904	938	823	844	818
FBtr0070777	825	GGACC	-0.574154	1.05e-18	2.63e-16	FBgn0029766	CG15784	protein_coding	FBtr0070777-E1	chrX	5431389	5431390	+	exon:157576	dm6_genes_exons	Hypo	0.999875	0.999909	0.999857	0.447495	0.41624	0.413445	8	11	7	44	78	53
FBtr0332169	229	AGACC	-0.537122	1.61e-18	3.98e-16	FBgn0015221	Fer2LCH	protein_coding	FBtr0332169-E3	chr3R	30389441	30389442	+	exon:126892	dm6_genes_exons	Hypo	0.684401	0.568776	0.67874	0.114391	0.120442	0.0857193	90	85	57	74	162	139
FBtr0331414	1144	GAACT	0.448444	5.08e-18	1.21e-15	FBgn0035348	CG16758	protein_coding	FBtr0331414-E4	chr3L	2499983	2499984	-	exon:91999	dm6_genes_exons	Hyper	1.02e-05	0.0874289	1.56e-05	0.413048	0.467885	0.551852	98	92	64	63	128	128
FBtr0082630	1898	AAACA	0.420372	1.04e-17	2.43e-15	FBgn0086687	Desat1	protein_coding	FBtr0082628-E5	chr3R	12447580	12447581	+	3UTR:20383	dm6_genes_3UTRs	Hyper	0.0685489	0.191312	1.82e-05	0.455273	0.540776	0.524946	90	103	55	105	245	165
FBtr0080093	1155	AAACC	-0.693541	1.74e-17	3.98e-15	FBgn0032264	Lip4	protein_coding	FBtr0080093-E4	chr2L	10531135	10531136	+	exon:8641	dm6_genes_exons	Hypo	0.999929	0.927645	0.999933	0.676354	0.170503	2.78e-05	14	26	15	25	54	36
FBtr0307344	198	GAACT	0.420946	2.57e-17	5.8e-15	FBgn0053199	CG33199	protein_coding	FBtr0307344-E2	chr2R	8950769	8950770	-	5UTR:13641	dm6_genes_5UTRs	Hyper	0.148005	0.139832	0.164229	0.493777	0.681901	0.539227	135	142	87	130	211	177
FBtr0342945	1310	GGACT	0.417932	4.29e-16	8.81e-14	FBgn0020414	Idgf3	protein_coding	FBtr0342945-E3	chr2L	16452703	16452704	+	exon:12256	dm6_genes_exons	Hyper	0.0844153	0.0660129	0.0854255	0.536987	0.50407	0.448592	101	135	93	87	166	125
FBtr0331672	1293	AAACC	-0.592964	5.76e-16	1.17e-13	FBgn0032264	Lip4	protein_coding	FBtr0331672-E5	chr2L	10531135	10531136	+	exon:8633	dm6_genes_exons	Hypo	0.999944	0.99995	0.999929	0.433588	0.289495	0.497847	18	20	14	31	59	45
FBtr0085772	1355	AAACT	-0.302884	8.95e-16	1.8e-13	FBgn0039830	ATPsynC	protein_coding	FBtr0085772-E4	chr3R	31216228	31216229	-	3UTR:27063	dm6_genes_3UTRs	Hypo	0.534772	0.383296	0.445374	0.118905	0.139789	0.196097	264	284	243	254	267	282
FBtr0336460	1129	TGACA	-0.397711	1.94e-15	3.8e-13	FBgn0027578	Nepl21	protein_coding	FBtr0336460-E1	chr3R	28884821	28884822	+	exon:125526	dm6_genes_exons	Hypo	0.999989	0.853007	0.933578	0.626567	0.459125	0.507749	87	134	115	91	187	111
FBtr0100255	1433	AGACA	-0.872359	2.36e-15	4.58e-13	FBgn0020372	TM4SF	protein_coding	FBtr0100255-E2	chr2R	23880001	23880002	+	3UTR:9142	dm6_genes_3UTRs	Hypo	0.741938	0.999923	0.9998	0.0002	0.000167	0.124217	16	13	5	5	6	14
FBtr0333121	3609	TGACT	0.669729	5.19e-15	9.81e-13	FBgn0036741	anchor	protein_coding	FBtr0333121-E13	chr3L	17630242	17630243	+	3UTR:15345	dm6_genes_3UTRs	Hyper	0.258534	0.125072	0.162692	0.999917	0.807695	0.747872	41	41	33	12	64	36
FBtr0085583	385	GGACA	-0.411241	7.07e-15	1.32e-12	FBgn0086355	Tpi	protein_coding	FBtr0085583-E2	chr3R	30133768	30133769	-	exon:148762	dm6_genes_exons	Hypo	0.714501	0.834565	0.660821	0.277577	0.327718	0.37087	150	115	92	128	273	165
FBtr0077744	1870	GAACC	0.843353	1.41e-14	2.56e-12	FBgn0026479	Drp1	protein_coding	FBtr0335173-E6	chr2L	2582401	2582402	-	exon:18355	dm6_genes_exons	Hyper	6.67e-05	0.469427	0.0002	0.999875	0.999944	0.999933	15	12	5	8	18	15
FBtr0332958	1685	TAACT	0.77361	2.55e-14	4.52e-12	FBgn0030060	CG2004	protein_coding	FBtr0332957-E3	chrX	8712515	8712516	-	3UTR:31460	dm6_genes_3UTRs	Hyper	0.000111	0.0001	0.0001	0.737029	0.584161	0.99995	9	10	10	11	21	20
FBtr0070985	2258	AAACA	0.753329	2.64e-14	4.65e-12	FBgn0029896	CG3168	protein_coding	FBtr0340265-E5	chrX	6721507	6721508	-	3UTR:31159	dm6_genes_3UTRs	Hyper	8.33e-05	6.67e-05	0.000143	0.651519	0.797696	0.811065	12	15	7	10	28	19
FBtr0087585	989	TGACA	-0.721961	2.69e-14	4.75e-12	FBgn0263697	Uba3	protein_coding	FBtr0087585-E1	chr2R	13859940	13859941	+	exon:40602	dm6_genes_exons	Hypo	0.573659	0.999952	0.999952	5.55e-05	0.121976	0.28565	29	21	21	18	46	27
FBtr0087296	501	TAACT	0.5139	4.04e-14	7.01e-12	FBgn0015247	Diap2	protein_coding	FBtr0087296-E1	chr2R	15934216	15934217	-	exon:64109	dm6_genes_exons	Hyper	0.0839742	1.69e-05	4.55e-05	0.515892	0.530873	0.578971	39	59	22	38	84	68
FBtr0332863	1748	AAACT	0.594657	6.31e-14	1.08e-11	FBgn0036778	Cyp312a1	protein_coding	FBtr0075135-E2	chr3L	18130634	18130635	-	exon:103321	dm6_genes_exons	Hyper	0.131734	2.7e-05	0.247221	0.999977	0.65217	0.510806	53	37	32	43	88	37
FBtr0306150	1458	TGACA	0.412941	1.75e-13	2.87e-11	FBgn0034860	CG9812	protein_coding	FBtr0343207-E6	chr2R	23412435	23412436	-	3UTR:12428	dm6_genes_3UTRs	Hyper	0.192667	0.324586	0.226182	0.593377	0.668249	0.72063	126	133	90	91	196	150
FBtr0087623	2324	AAACA	0.829803	2.45e-13	3.97e-11	FBgn0033859	fand	protein_coding	FBtr0087623-E3	chr2R	13596088	13596089	+	exon:40446	dm6_genes_exons	Hyper	0.405999	0.104105	0.000111	0.9998	0.999917	0.999909	9	14	9	5	12	11
FBtr0085714	1035	TGACC	0.521849	3.57e-13	5.7e-11	FBgn0000416	Sap-r	protein_coding	FBtr0085713-E4	chr3R	30885961	30885962	-	exon:149348	dm6_genes_exons	Hyper	0.367885	0.230759	0.222204	0.76918	0.715912	0.901303	74	90	56	38	97	65
FBtr0073184	990	GAACA	-0.687298	4.1e-13	6.52e-11	FBgn0052262	CG32262	protein_coding	FBtr0073184-E1	chr3L	3809206	3809207	-	3UTR:16628	dm6_genes_3UTRs	Hypo	0.9998	0.999833	0.999833	0.126301	0.403742	0.407529	5	6	6	22	24	27
FBtr0078172	936	GAACT	0.624034	7.55e-13	1.17e-10	FBgn0036970	Spn77Bc	protein_coding	FBtr0078172-E4	chr3L	20343758	20343759	+	exon:86957	dm6_genes_exons	Hyper	0.227558	4.76e-05	5.26e-05	0.487909	0.611886	0.999967	55	21	19	28	59	30
FBtr0082627	1983	AAACA	0.299861	2.54e-12	3.76e-10	FBgn0086687	Desat1	protein_coding	FBtr0082628-E5	chr3R	12447580	12447581	+	3UTR:20380	dm6_genes_3UTRs	Hyper	0.188705	0.203026	0.191961	0.549031	0.515545	0.4187	160	180	194	261	259	266
FBtr0078227	144	GGACA	0.727944	3.96e-12	5.76e-10	FBgn0036990	mRpL15	protein_coding	FBtr0078227-E1	chr3L	20436065	20436066	-	exon:105004	dm6_genes_exons	Hyper	8.33e-05	6.25e-05	9.09e-05	0.777568	0.64681	0.75969	12	16	11	12	18	25
FBtr0081221	305	TGACT	-0.277894	4.38e-12	6.35e-10	FBgn0032774	CG17549	protein_coding	FBtr0081219-E3	chr2L	19388139	19388140	-	exon:31225	dm6_genes_exons	Hypo	0.342374	0.234132	0.378628	7.04e-06	0.0742956	0.0471502	164	173	123	142	264	200
FBtr0334513	1800	TGACT	-0.693127	5.91e-12	8.43e-10	FBgn0020496	CtBP	protein_coding	FBtr0334513-E6	chr3R	13021947	13021948	+	3UTR:20449	dm6_genes_3UTRs	Hypo	0.999909	0.999857	0.9998	0.000125	0.282058	0.638003	11	7	5	8	33	23
FBtr0344533	1515	AAACC	-0.248278	6.9e-12	9.78e-10	FBgn0266488	CG45087	protein_coding	FBtr0344533-E2	chr2R	18538445	18538446	+	3UTR:8318	dm6_genes_3UTRs	Hypo	0.646554	0.701461	0.547411	0.400953	0.374621	0.375019	299	302	204	274	710	622
FBtr0072963	1015	GAACT	0.372464	7.37e-12	1.04e-09	FBgn0035348	CG16758	protein_coding	FBtr0331414-E4	chr3L	2499983	2499984	-	exon:91987	dm6_genes_exons	Hyper	9.8e-06	0.116318	1.72e-05	0.322717	0.445868	0.465151	102	82	58	58	116	118
FBtr0079027	240	AGACA	0.487491	9.14e-12	1.28e-09	FBgn0028694	Rpn11	protein_coding	FBtr0079027-E2	chr2L	5059480	5059481	-	exon:21304	dm6_genes_exons	Hyper	0.151626	0.110686	0.267048	0.508846	0.812455	0.670534	68	70	41	52	101	96
FBtr0077886	3359	TGACA	0.514561	9.83e-12	1.37e-09	FBgn0264494	CG17646	protein_coding	FBtr0077885-E12	chr2L	1750550	1750551	+	3UTR:272	dm6_genes_3UTRs	Hyper	0.383505	0.472816	0.356932	0.943051	0.880797	0.933089	56	60	41	35	90	81
FBtr0080863	1310	GGACT	0.342734	1.24e-11	1.71e-09	FBgn0020414	Idgf3	protein_coding	FBtr0080863-E3	chr2L	16452703	16452704	+	exon:12253	dm6_genes_exons	Hyper	0.0936253	0.0573728	0.0719177	0.434189	0.4633	0.35363	114	126	95	81	176	118
FBtr0087720	368	GGACT	0.305712	1.34e-11	1.84e-09	FBgn0033830	CG10814	protein_coding	FBtr0087720-E1	chr2R	13377363	13377364	-	exon:60774	dm6_genes_exons	Hyper	5.88e-05	2.33e-05	5.26e-05	0.273803	0.322557	0.320912	17	43	19	70	170	73
FBtr0309056	3903	AAACT	0.635283	2.07e-11	2.79e-09	FBgn0033958	jef	protein_coding	FBtr0309056-E5	chr2R	14739877	14739878	-	3UTR:11154	dm6_genes_3UTRs	Hyper	0.152813	0.328724	0.440589	0.999955	0.828037	0.999982	36	25	21	22	68	56
FBtr0339130	150	AGACA	0.583096	2.08e-11	2.8e-09	FBgn0043825	CG18284	protein_coding	FBtr0300805-E1	chr2L	10644120	10644121	+	exon:8685	dm6_genes_exons	Hyper	0.215519	0.223878	0.0645725	0.674749	0.999985	0.578522	45	27	26	44	66	58
FBtr0071678	89	TGACA	-0.506813	2.24e-11	3e-09	FBgn0050285	CG30285	protein_coding	FBtr0071678-E2	chr2R	21688388	21688389	-	exon:68722	dm6_genes_exons	Hypo	0.663044	0.619604	0.875459	2.17e-05	0.446266	0.19138	68	82	38	46	88	65
FBtr0076945	1341	GGACT	-0.49313	2.97e-11	3.92e-09	FBgn0041194	Prat2	protein_coding	FBtr0076945-E3	chr3L	6912589	6912590	-	exon:95163	dm6_genes_exons	Hypo	0.835294	0.759889	0.99997	0.336617	0.328785	0.450362	52	48	33	44	110	93
FBtr0300693	1505	GGACC	0.512382	3.28e-11	4.32e-09	FBgn0034693	CG11073	protein_coding	FBtr0336637-E3	chr2R	22091947	22091948	-	exon:68875	dm6_genes_exons	Hyper	0.385793	0.299602	0.212049	0.799572	0.80682	0.828201	72	56	38	31	91	90
FBtr0332597	1047	TAACC	0.283348	3.57e-11	4.69e-09	FBgn0012036	Aldh	protein_coding	FBtr0079806-E4	chr2L	9390714	9390715	+	exon:7477	dm6_genes_exons	Hyper	0.433881	0.433205	0.615881	0.779796	0.776927	0.776288	226	269	142	164	352	279
FBtr0088587	1581	GAACT	0.378464	5.91e-11	7.54e-09	FBgn0262515	VhaAC45	protein_coding	FBtr0088587-E5	chr2R	9209430	9209431	+	3UTR:6781	dm6_genes_3UTRs	Hyper	0.457339	0.78519	0.562277	0.999988	0.972888	0.967322	97	81	47	82	183	134
FBtr0077561	1224	AGACC	0.666665	9.22e-11	1.14e-08	FBgn0031545	CG3213	protein_coding	FBtr0077561-E1	chr2L	3518427	3518428	-	exon:19184	dm6_genes_exons	Hyper	3.45e-05	0.000125	0.000125	0.811773	0.815669	0.372839	29	8	8	19	25	20
FBtr0301715	5388	GAACT	-0.790617	1.16e-10	1.43e-08	FBgn0022787	Hel89B	protein_coding	FBtr0344471-E5	chr3R	15982228	15982229	+	exon:114553	dm6_genes_exons	Hypo	0.372419	0.999938	0.9998	0.000143	7.14e-05	9.09e-05	12	16	5	7	14	11
FBtr0088605	438	AGACA	-0.747354	1.29e-10	1.57e-08	FBgn0020621	Pkn	protein_coding	FBtr0302603-E7	chr2R	9255867	9255868	-	exon:56703	dm6_genes_exons	Hypo	0.999909	0.763739	0.804293	0.259996	0.065855	2.94e-05	11	17	11	20	18	34
FBtr0085584	541	GGACA	-0.465692	1.57e-10	1.89e-08	FBgn0086355	Tpi	protein_coding	FBtr0085584-E1	chr3R	30133768	30133769	-	exon:148764	dm6_genes_exons	Hypo	0.826881	0.847817	0.773617	0.25039	0.366883	0.433965	68	67	38	49	128	75
FBtr0077410	2445	AAACT	-0.529722	1.83e-10	2.19e-08	FBgn0031637	mxt	protein_coding	FBtr0077410-E9	chr2L	4842055	4842056	-	3UTR:3892	dm6_genes_3UTRs	Hypo	0.707545	0.605447	0.618391	0.0827063	0.0940055	0.165505	57	37	33	37	95	77
FBtr0088688	198	GAACT	0.432769	2.83e-10	3.31e-08	FBgn0053199	CG33199	protein_coding	FBtr0307344-E2	chr2R	8950769	8950770	-	5UTR:13643	dm6_genes_5UTRs	Hyper	0.107397	2.17e-05	2.22e-05	0.515628	0.500287	0.389831	60	46	45	56	66	63
FBtr0071580	56	AGACA	-0.558047	3.97e-10	4.55e-08	FBgn0003162	Pu	protein_coding	FBtr0071580-E1	chr2R	21179173	21179174	+	5UTR:11758	dm6_genes_5UTRs	Hypo	0.99996	0.99995	0.999923	0.594649	0.493463	0.237581	25	20	13	15	45	34
FBtr0303486	3229	AAACT	0.82759	5.82e-10	6.53e-08	FBgn0261859	CG42788	protein_coding	FBtr0303486-E10	chr3R	15099413	15099414	-	exon:137480	dm6_genes_exons	Hyper	0.000125	0.000125	0.516515	0.9998	0.9999	0.999833	8	8	7	5	10	6
FBtr0073061	258	TGACA	-0.258834	6.44e-10	7.18e-08	FBgn0052282	Drsl4	protein_coding	FBtr0073061-E1	chr3L	3315877	3315878	+	3UTR:13372	dm6_genes_3UTRs	Hypo	0.667939	0.685083	0.696821	0.420176	0.418703	0.434462	386	129	103	306	443	291
FBtr0082763	2562	TGACC	0.808192	7.38e-10	8.17e-08	FBgn0038146	CG9799	protein_coding	FBtr0082763-E3	chr3R	13386024	13386025	-	exon:136329	dm6_genes_exons	Hyper	0.000125	0.000111	0.574883	0.999857	0.999929	0.999909	8	9	9	7	14	11
FBtr0087638	192	GAACA	-0.35606	1.04e-09	1.12e-07	FBgn0033875	CG6357	protein_coding	FBtr0087638-E1	chr2R	13840244	13840245	+	exon:40591	dm6_genes_exons	Hypo	0.518606	0.480022	0.483913	0.13035	0.109233	0.174779	102	120	67	103	189	154
FBtr0086987	176	GAACC	0.359177	1.35e-09	1.44e-07	FBgn0034200	Gbp2	protein_coding	FBtr0086987-E2	chr2R	17137492	17137493	+	exon:43686	dm6_genes_exons	Hyper	0.077942	0.185233	0.182403	0.451999	0.594996	0.476114	135	267	192	56	122	82
FBtr0076557	511	AAACA	-0.327622	2.04e-09	2.11e-07	FBgn0086706	pix	protein_coding	FBtr0076557-E3	chr3L	8973883	8973884	-	exon:97252	dm6_genes_exons	Hypo	0.352583	0.373071	0.360631	0.1034	1.06e-05	9.35e-06	87	100	80	55	94	107
FBtr0303860	1211	GAACA	0.375968	2.9e-09	2.95e-07	FBgn0262026	CG42837	protein_coding	FBtr0303860-E1	chr2R	16198252	16198253	+	3UTR:7876	dm6_genes_3UTRs	Hyper	0.4866	0.673438	0.55095	0.999986	0.999995	0.838911	63	82	58	69	182	124
FBtr0077978	165	GAACT	-0.659366	3.59e-09	3.6e-07	FBgn0031320	CG5126	protein_coding	FBtr0077978-E1	chr2L	1183855	1183856	-	exon:17594	dm6_genes_exons	Hypo	0.999947	0.999933	0.999929	0.498202	0.523455	5.26e-05	19	15	14	15	20	19
FBtr0085410	1802	GGACA	0.634538	6.34e-09	6.15e-07	FBgn0041588	eIF2D	protein_coding	FBtr0085410-E2	chr3R	29149934	29149935	-	3UTR:26747	dm6_genes_3UTRs	Hyper	0.304521	0.452271	0.139524	0.800002	0.999964	0.999966	30	21	17	9	28	29
FBtr0299968	811	TGACC	-0.156524	7.87e-09	7.52e-07	FBgn0259715	CG42369	protein_coding	FBtr0299968-E1	chr2L	6396438	6396439	-	exon:22025	dm6_genes_exons	Hypo	0.350923	0.365982	0.372339	0.198449	0.236088	0.185135	489	683	401	413	750	508
FBtr0077828	2822	AAACA	0.260843	9.43e-09	8.93e-07	FBgn0004507	GlyP	protein_coding	FBtr0077828-E4	chr2L	2136974	2136975	+	3UTR:312	dm6_genes_3UTRs	Hyper	0.398507	0.3898	0.378446	0.719021	0.623062	0.607198	234	195	105	169	474	292
FBtr0070894	740	AAACC	0.750747	1.06e-08	9.94e-07	FBgn0015818	Spx	protein_coding	FBtr0070894-E3	chrX	6256693	6256694	+	exon:158066	dm6_genes_exons	Hyper	0.092531	0.000143	0.000143	0.999857	0.345325	0.999875	16	7	7	7	21	8
FBtr0088957	193	GAACA	0.650568	1.26e-08	1.17e-06	FBgn0033188	Drat	protein_coding	FBtr0088957-E1	chr2R	7529097	7529098	-	5UTR:13319	dm6_genes_5UTRs	Hyper	0.233075	0.314725	0.189117	0.999933	0.863645	0.825043	30	26	25	15	16	15
FBtr0086180	1104	AAACC	-0.231986	1.33e-08	1.23e-06	FBgn0029506	Tsp42Ee	protein_coding	FBtr0336871-E5	chr2R	7018072	7018073	+	3UTR:6424	dm6_genes_3UTRs	Hypo	0.503749	0.362553	0.439293	0.167953	0.218178	0.223506	255	233	196	160	365	299
FBtr0083857	1382	AAACA	0.120343	1.46e-08	1.34e-06	FBgn0002940	ninaE	protein_coding	FBtr0083857-E5	chr3R	19886460	19886461	-	3UTR:25455	dm6_genes_3UTRs	Hyper	0.259846	0.332884	0.216409	0.352499	0.392457	0.425211	973	956	975	955	961	966
FBtr0082629	1942	AAACA	0.388448	2.22e-08	1.98e-06	FBgn0086687	Desat1	protein_coding	FBtr0082628-E5	chr3R	12447580	12447581	+	3UTR:20382	dm6_genes_3UTRs	Hyper	0.217128	2.08e-05	3.85e-05	0.485355	0.338168	0.559007	72	48	26	45	107	63
FBtr0330179	1194	GAACC	0.751592	3.81e-08	3.27e-06	FBgn0035540	Syx17	protein_coding	FBtr0073293-E3	chr3L	4404796	4404797	+	exon:75907	dm6_genes_exons	Hyper	0.000111	8.33e-05	0.0002	0.255332	0.999923	0.999917	9	12	5	5	13	12
FBtr0340413	218	GGACC	-0.724577	7.52e-08	6.13e-06	FBgn0003392	shi	protein_coding	FBtr0074118-E2	chrX	15892993	15892994	+	5UTR:40800	dm6_genes_5UTRs	Hypo	0.999889	0.999857	0.9999	0.355533	7.14e-05	0.470312	9	7	10	9	14	9
FBtr0086987	917	AGACC	-0.15441	7.94e-08	6.44e-06	FBgn0034200	Gbp2	protein_coding	FBtr0086987-E2	chr2R	17138233	17138234	+	exon:43686	dm6_genes_exons	Hypo	0.24454	0.202461	0.221254	0.0477762	0.0482754	0.108975	218	373	245	230	417	276
FBtr0076558	472	AAACA	-0.500613	9e-08	7.23e-06	FBgn0086706	pix	protein_coding	FBtr0076557-E3	chr3L	8973883	8973884	-	exon:97247	dm6_genes_exons	Hypo	0.45163	0.465396	0.666523	4e-05	0.0816156	5.55e-05	30	45	22	25	38	18
FBtr0302115	1199	GGACC	0.649056	9.19e-08	7.38e-06	FBgn0000579	Eno	protein_coding	FBtr0302115-E2	chr2L	1726421	1726422	-	exon:17799	dm6_genes_exons	Hyper	0.339706	0.216087	0.278044	0.999929	0.781242	0.999833	27	24	11	14	18	6
FBtr0340622	125	AAACA	0.24897	1.11e-07	8.81e-06	FBgn0030853	ND-24	protein_coding	FBtr0340622-E1	chrX	17632445	17632446	+	exon:167356	dm6_genes_exons	Hyper	2.04e-05	1.47e-05	2.63e-05	0.419815	0.148248	0.178908	49	68	38	59	99	98
FBtr0343132	2695	AAACC	0.609141	1.19e-07	9.38e-06	FBgn0283521	lola	protein_coding	FBtr0343132-E7	chr2R	10509170	10509171	-	exon:58420	dm6_genes_exons	Hyper	5.88e-05	8.33e-05	0.000167	0.0002	0.931448	0.896085	17	12	6	5	27	21
FBtr0333115	1751	AAACC	-0.546267	1.33e-07	1.04e-05	FBgn0001189	hfw	protein_coding	FBtr0333115-E3	chrX	1672255	1672256	+	exon:154590	dm6_genes_exons	Hypo	0.438511	0.40892	0.999933	0.150299	2.38e-05	0.0582419	33	32	15	24	42	32
FBtr0080294	1843	GGACC	0.545719	1.49e-07	1.16e-05	FBgn0032402	PLCXD	protein_coding	FBtr0080295-E2	chr2L	12051335	12051336	+	exon:9374	dm6_genes_exons	Hyper	0.33789	0.429339	0.595261	0.9998	0.999938	0.999909	21	31	16	5	16	11
FBtr0332821	2199	GAACA	-0.763334	1.65e-07	1.27e-05	FBgn0264489	CG43897	protein_coding	FBtr0332821-E8	chr3L	9833047	9833048	+	3UTR:14420	dm6_genes_3UTRs	Hypo	0.475065	0.999909	0.999833	0.000143	0.0605633	0.124098	8	11	6	7	27	20
FBtr0299968	451	GGACA	0.156006	1.68e-07	1.29e-05	FBgn0259715	CG42369	protein_coding	FBtr0299968-E1	chr2L	6396798	6396799	-	exon:22025	dm6_genes_exons	Hyper	0.293047	0.275749	0.371478	0.488107	0.410601	0.509584	469	662	393	409	722	475
FBtr0070477	4299	GAACT	-0.677415	1.77e-07	1.35e-05	FBgn0003068	per	protein_coding	FBtr0070477-E8	chrX	2692552	2692553	+	3UTR:27907	dm6_genes_3UTRs	Hypo	0.999889	0.9998	0.999833	9.09e-05	0.522584	0.444602	9	5	6	11	16	11
FBtr0333053	532	GGACA	-0.738255	1.99e-07	1.5e-05	FBgn0061515	endos	protein_coding	FBtr0333053-E2	chr3L	14030843	14030844	-	exon:100678	dm6_genes_exons	Hypo	0.717992	0.999875	0.999857	0.000143	0.502716	0.0001	16	8	7	7	19	10
FBtr0302156	707	AAACC	-0.597955	2.32e-07	1.73e-05	FBgn0261268	Cul3	protein_coding	FBtr0302157-E2	chr2L	15271138	15271139	-	5UTR:7313	dm6_genes_5UTRs	Hypo	0.999875	0.999875	0.999909	0.000143	0.524867	0.680785	8	8	11	7	26	21
FBtr0333847	2167	TGACA	-0.457185	2.53e-07	1.88e-05	FBgn0036875	CG9449	protein_coding	FBtr0333847-E5	chr3L	19492474	19492475	-	exon:104022	dm6_genes_exons	Hypo	0.471308	0.45861	0.568947	0.000125	0.127146	3.85e-05	40	42	40	8	36	26
FBtr0334506	632	AAACA	0.718908	2.53e-07	1.88e-05	FBgn0051109	CG31109	protein_coding	FBtr0334506-E4	chr3R	25053714	25053715	-	exon:145696	dm6_genes_exons	Hyper	0.665972	0.000167	0.000143	0.999857	0.823232	0.999917	22	6	7	7	14	12
FBtr0343117	2287	TGACC	0.726572	2.55e-07	1.89e-05	FBgn0032699	CG10383	protein_coding	FBtr0343117-E4	chr2L	18691662	18691663	-	exon:30741	dm6_genes_exons	Hyper	0.41957	0.400235	0.000167	0.999875	0.999938	0.999875	11	12	6	8	16	8
FBtr0112797	5426	AAACA	-0.686887	2.69e-07	1.98e-05	FBgn0000319	Chc	protein_coding	FBtr0339445-E8	chrX	15828242	15828243	-	3UTR:32357	dm6_genes_3UTRs	Hypo	0.780616	0.999909	0.459078	0.0001	0.178751	9.09e-05	23	11	7	10	19	11
FBtr0080618	121	TGACT	-0.090763	2.69e-07	1.98e-05	FBgn0028543	NimB2	protein_coding	FBtr0080618-E1	chr2L	13966897	13966898	-	exon:28281	dm6_genes_exons	Hypo	0.0914521	0.117702	0.123906	0.0121731	0.0215331	0.0270649	320	486	259	448	777	564
FBtr0332530	1254	TGACA	0.305524	2.82e-07	2.07e-05	FBgn0031914	CG5973	protein_coding	FBtr0301152-E8	chr2L	7444932	7444933	+	exon:5623	dm6_genes_exons	Hyper	0.0449064	0.0881769	0.0795801	0.446779	0.352936	0.329519	97	69	52	61	114	93
FBtr0087278	3279	GGACA	-0.636055	2.88e-07	2.11e-05	FBgn0284254	Impbeta11	protein_coding	FBtr0087278-E2	chr2R	15687299	15687300	+	exon:42140	dm6_genes_exons	Hypo	0.606178	0.999941	0.999875	0.122378	0.263763	0.311689	21	17	8	14	32	22
FBtr0080391	104	AAACT	0.134657	3.04e-07	2.22e-05	FBgn0043841	vir-1	protein_coding	FBtr0080390-E1	chr2L	12421758	12421759	-	5UTR:6923	dm6_genes_5UTRs	Hyper	0.555323	0.598853	0.574854	0.673357	0.690639	0.769004	566	627	399	699	981	982
FBtr0310277	7744	AAACT	0.582206	3.45e-07	2.49e-05	FBgn0262160	CG9932	protein_coding	FBtr0310277-E7	chr2L	13022305	13022306	-	3UTR:5210	dm6_genes_3UTRs	Hyper	0.318151	3.85e-05	0.134472	0.999929	0.717291	0.482061	19	26	10	14	53	33
FBtr0339425	679	TGACA	-0.424398	3.66e-07	2.62e-05	FBgn0027619	eIF3j	protein_coding	FBtr0088387-E5	chr2R	9970283	9970284	+	exon:37313	dm6_genes_exons	Hypo	0.379095	0.445304	0.627221	3.45e-05	0.178375	1.64e-05	59	37	31	29	75	61
FBtr0290278	198	GAACT	0.497988	4.22e-07	2.99e-05	FBgn0033356	CG8229	protein_coding	FBtr0290278-E2	chr2R	8950769	8950770	-	5UTR:13647	dm6_genes_5UTRs	Hyper	0.0943646	0.119002	0.1901	0.615207	0.696208	0.586017	33	37	20	31	48	42
FBtr0333726	534	GGACA	0.519463	4.22e-07	2.99e-05	FBgn0285925	Fas1	protein_coding	FBtr0083333-E4	chr3R	16631870	16631871	+	exon:115395	dm6_genes_exons	Hyper	6.67e-05	0.249833	0.000143	0.999889	0.321157	0.487385	15	33	7	9	58	48
FBtr0071547	1100	GGACT	-0.462639	4.38e-07	3.08e-05	FBgn0034573	CG3295	protein_coding	FBtr0071547-E1	chr2R	21016346	21016347	-	exon:68264	dm6_genes_exons	Hypo	0.999964	0.99995	0.86984	0.530763	0.399046	0.552028	28	20	14	34	34	48
FBtr0088456	4043	TAACT	0.680793	4.39e-07	3.09e-05	FBgn0027580	PCB	protein_coding	FBtr0088460-E7	chr2R	9850935	9850936	-	3UTR:10291	dm6_genes_3UTRs	Hyper	0.236367	0.000167	0.134108	0.999857	0.413247	0.999917	19	6	13	7	29	12
FBtr0079471	1083	AGACA	-0.177987	4.84e-07	3.38e-05	FBgn0031925	Cyp4d21	protein_coding	FBtr0079471-E5	chr2L	7606963	7606964	+	exon:5688	dm6_genes_exons	Hypo	0.156044	0.251556	0.142269	1e-05	0.00782635	0.00807044	118	158	93	100	155	213
FBtr0070710	1731	AGACA	0.400462	5.02e-07	3.48e-05	FBgn0028325	Pdha	protein_coding	FBtr0070709-E6	chrX	4704862	4704863	+	3UTR:28113	dm6_genes_3UTRs	Hyper	0.0464843	2.63e-05	3.7e-05	0.9999	0.09376	0.154274	43	38	27	10	53	59
FBtr0343643	634	TGACT	0.607908	5.21e-07	3.61e-05	FBgn0028936	NimB5	protein_coding	FBtr0080586-E2	chr2L	13971353	13971354	+	exon:10919	dm6_genes_exons	Hyper	4.76e-05	0.259546	0.344803	0.675308	0.752881	0.999933	21	23	20	21	29	15
FBtr0303874	7909	GGACA	0.464577	5.94e-07	4.06e-05	FBgn0032136	Apoltp	protein_coding	FBtr0303874-E12	chr2L	9650109	9650110	+	exon:7680	dm6_genes_exons	Hyper	0.222705	0.157923	4e-05	0.9999	0.472065	0.302435	29	51	25	10	74	48
FBtr0087577	631	AGACT	-0.750154	5.97e-07	4.08e-05	FBgn0033911	VGAT	protein_coding	FBtr0087577-E1	chr2R	14200618	14200619	-	exon:62176	dm6_genes_exons	Hypo	0.999833	0.999875	0.79626	0.000125	0.000125	0.545255	6	8	6	8	8	17
FBtr0082611	2031	AGACA	0.597175	6.06e-07	4.13e-05	FBgn0038016	MBD-R2	protein_coding	FBtr0082611-E3	chr3R	12354097	12354098	-	exon:135731	dm6_genes_exons	Hyper	0.0993913	9.09e-05	0.000125	0.999889	0.391554	0.499688	16	11	8	9	29	23
FBtr0082628	1920	AAACA	0.394222	6.79e-07	4.58e-05	FBgn0086687	Desat1	protein_coding	FBtr0082628-E5	chr3R	12447580	12447581	+	3UTR:20381	dm6_genes_3UTRs	Hyper	1.82e-05	0.178201	0.233188	0.613752	0.439314	0.541007	55	49	29	44	99	64
FBtr0339392	290	GAACT	-0.551268	7.21e-07	4.85e-05	FBgn0033431	CG1827	protein_coding	FBtr0339392-E2	chr2R	9589392	9589393	+	exon:37065	dm6_genes_exons	Hypo	0.499794	0.999962	0.999929	0.262898	0.236097	0.346884	16	26	14	33	51	37
FBtr0080861	1396	AAACA	0.260604	8.15e-07	5.41e-05	FBgn0020415	Idgf2	protein_coding	FBtr0305984-E3	chr2L	16450464	16450465	+	3UTR:2384	dm6_genes_3UTRs	Hyper	0.447004	0.225057	0.294613	0.666558	0.562006	0.519923	113	179	112	128	312	180
FBtr0331237	450	GAACC	0.607658	8.86e-07	5.84e-05	FBgn0020618	Rack1	protein_coding	FBtr0331237-E2	chr2L	7826717	7826718	-	3UTR:4437	dm6_genes_3UTRs	Hyper	0.190257	6.67e-05	0.000143	0.999833	0.626315	0.387292	19	15	7	6	25	28
FBtr0340018	543	GGACC	-0.480362	1.15e-06	7.36e-05	FBgn0034067	CG8399	protein_coding	FBtr0340018-E2	chr2R	16022310	16022311	+	exon:42249	dm6_genes_exons	Hypo	0.536305	0.365989	0.632478	2.94e-05	0.0381252	0.0555317	17	43	21	34	79	70
FBtr0076844	1588	AAACT	-0.758663	1.5e-06	9.41e-05	FBgn0011640	lark	protein_coding	FBtr0076845-E3	chr3L	7341723	7341724	+	3UTR:13920	dm6_genes_3UTRs	Hypo	0.999929	0.597355	0.999833	0.000167	0.320762	0.0002	14	7	6	6	14	5
FBtr0085773	1710	AAACT	-0.335185	1.59e-06	9.92e-05	FBgn0039830	ATPsynC	protein_coding	FBtr0085772-E4	chr3R	31216228	31216229	-	3UTR:27061	dm6_genes_3UTRs	Hypo	0.406293	0.560205	0.431638	0.193125	0.131321	0.068136	110	61	44	42	118	79
FBtr0074711	3157	GAACC	-0.478467	1.69e-06	0.000105	FBgn0031020	Naa15-16	protein_coding	FBtr0074711-E6	chrX	19484062	19484063	+	3UTR:30083	dm6_genes_3UTRs	Hypo	0.999923	0.999944	0.999833	0.664957	0.558278	0.341065	13	18	6	14	40	20
FBtr0077886	2989	AAACT	-0.245995	1.77e-06	0.000109	FBgn0264494	CG17646	protein_coding	FBtr0077885-E12	chr2L	1750180	1750181	+	3UTR:272	dm6_genes_3UTRs	Hypo	0.99998	0.999982	0.999976	0.999973	0.596631	0.66535	49	56	42	37	90	84
FBtr0072095	768	GGACT	0.662537	1.79e-06	0.00011	FBgn0011297	Alg3	protein_coding	FBtr0072095-E2	chr2R	23706374	23706375	-	exon:70095	dm6_genes_exons	Hyper	0.104939	0.272811	0.441916	0.807475	0.999929	0.999875	13	19	12	7	14	8
FBtr0079806	1217	TAACC	0.206174	1.78e-06	0.00011	FBgn0012036	Aldh	protein_coding	FBtr0079806-E4	chr2L	9390714	9390715	+	exon:7473	dm6_genes_exons	Hyper	0.527659	0.430092	0.615601	0.761222	0.729012	0.701638	212	263	173	184	368	283
FBtr0329964	4053	GAACT	0.513201	1.83e-06	0.000112	FBgn0262126	Sec24CD	protein_coding	FBtr0329964-E7	chr2L	2231879	2231880	-	3UTR:3510	dm6_genes_3UTRs	Hyper	0.129135	8.33e-05	7.69e-05	0.9999	0.21452	0.454478	26	12	13	10	50	22
FBtr0332820	1217	GAACA	-0.597731	2.12e-06	0.000128	FBgn0264489	CG43897	protein_coding	FBtr0332821-E8	chr3L	9833047	9833048	+	3UTR:14425	dm6_genes_3UTRs	Hypo	0.758012	0.684604	0.486568	7.69e-05	0.104068	0.0318467	13	27	7	13	36	35
FBtr0070059	3037	TAACT	0.406275	2.59e-06	0.000154	FBgn0027588	GCS2alpha	protein_coding	FBtr0070059-E5	chrX	21600716	21600717	-	3UTR:33332	dm6_genes_3UTRs	Hyper	0.477753	0.333469	0.189625	0.553489	0.757005	0.909177	63	49	25	41	96	81
FBtr0343704	698	GAACA	0.667436	2.61e-06	0.000155	FBgn0250844	CG4218	protein_coding	FBtr0344772-E2	chr2L	14548015	14548016	-	exon:28465	dm6_genes_exons	Hyper	0.20705	0.0002	0.000167	0.999909	0.612206	0.597609	13	5	6	11	26	10
FBtr0309298	85	AAACA	0.512111	2.72e-06	0.000161	FBgn0035755	CG14830	protein_coding	FBtr0309298-E1	chr3L	7263835	7263836	-	5UTR:23193	dm6_genes_5UTRs	Hyper	0.000111	0.000125	0.0002	0.9998	0.369603	0.167365	9	8	5	5	26	31
FBtr0079405	161	TAACC	-0.602897	3.16e-06	0.000184	FBgn0031893	MICU1	protein_coding	FBtr0079405-E1	chr2L	7182394	7182395	+	exon:5413	dm6_genes_exons	Hypo	0.776739	0.999933	0.9999	0.0002	0.270873	0.69681	19	15	10	5	25	24
FBtr0083078	239	GAACC	-0.716385	3.18e-06	0.000185	FBgn0004117	Tm2	protein_coding	FBtr0083079-E2	chr3R	15312531	15312532	+	exon:113900	dm6_genes_exons	Hypo	0.9998	0.58159	0.9998	7.69e-05	0.155824	0.276134	5	10	5	13	20	23
FBtr0080187	2133	AGACA	0.60476	3.21e-06	0.000186	FBgn0032305	CG6700	protein_coding	FBtr0080187-E3	chr2L	10840287	10840288	-	exon:26663	dm6_genes_exons	Hyper	0.186464	0.25701	0.0001	0.999857	0.517323	0.740675	12	24	10	7	32	26
FBtr0076520	1131	GGACT	0.747967	4.01e-06	0.000227	FBgn0035953	CG5087	protein_coding	FBtr0333908-E3	chr3L	8999430	8999431	+	exon:80049	dm6_genes_exons	Hyper	0.000167	0.116905	0.000167	0.999833	0.36145	0.999857	6	10	6	6	12	7
FBtr0086683	3506	TGACC	0.621306	4.22e-06	0.000238	FBgn0027835	Dp1	protein_coding	FBtr0345226-E5	chr2R	18418783	18418784	+	exon:44710	dm6_genes_exons	Hyper	0.100742	0.20423	0.000167	0.999889	0.392009	0.77716	16	8	6	9	33	23
FBtr0346155	649	TGACA	0.0642068	4.69e-06	0.000261	FBgn0016120	ATPsynD	protein_coding	FBtr0346155-E2	chr3R	19095970	19095971	+	3UTR:21313	dm6_genes_3UTRs	Hyper	0.00375197	4.37e-06	5.62e-06	0.0503951	0.0592501	0.0867372	276	229	178	223	442	294
FBtr0073116	3290	TAACC	0.568913	4.78e-06	0.000266	FBgn0035400	CG11537	protein_coding	FBtr0113132-E9	chr3L	3128582	3128583	-	3UTR:16549	dm6_genes_3UTRs	Hyper	0.0001	0.109599	0.000125	0.48264	0.721466	0.612456	10	12	8	10	30	20
FBtr0347403	1981	GAACC	0.60916	5e-06	0.000276	FBgn0267828	Fatp1	protein_coding	FBtr0347403-E4	chr2L	10511642	10511643	-	3UTR:4897	dm6_genes_3UTRs	Hyper	0.14456	0.175663	0.193277	0.733475	0.607671	0.999833	21	18	21	11	30	6
FBtr0339627	793	GAACT	-0.639447	5.02e-06	0.000277	FBgn0050046	CG30046	protein_coding	FBtr0339627-E3	chr2R	12315209	12315210	+	exon:39386	dm6_genes_exons	Hypo	0.566453	0.698491	0.999889	0.000111	0.346299	8.33e-05	11	25	9	9	20	12
FBtr0335023	689	AAACA	-0.747502	5.33e-06	0.000293	FBgn0031059	CG14229	protein_coding	FBtr0335023-E2	chrX	19694305	19694306	-	3UTR:33089	dm6_genes_3UTRs	Hypo	0.9998	0.999857	0.9999	0.000143	0.0002	0.756709	5	7	10	7	5	8
FBtr0308363	1299	AAACA	-0.25815	6.26e-06	0.000338	FBgn0035495	CG14989	protein_coding	FBtr0308363-E4	chr3L	4091088	4091089	+	3UTR:13493	dm6_genes_3UTRs	Hypo	0.757275	0.591833	0.688606	0.528232	0.425882	0.30915	111	152	80	88	223	230
FBtr0346820	444	AAACT	-0.528502	7.15e-06	0.00038	FBgn0262737	mub	protein_coding	FBtr0304984-E2	chr3L	21907424	21907425	+	5UTR:21474	dm6_genes_5UTRs	Hypo	0.999857	0.999909	0.999857	0.000143	0.82088	0.593094	7	11	7	7	26	21
FBtr0339759	2690	AAACA	0.546106	7.79e-06	0.00041	FBgn0261276	Opa1	protein_coding	FBtr0087573-E10	chr2R	14231308	14231308	-	exon:62225	dm6_genes_exons	Hyper	0.0001	0.101977	0.000125	0.9998	0.388791	0.351928	10	19	8	5	30	26
FBtr0339759	2690	AAACA	0.546106	7.79e-06	0.00041	FBgn0261276	Opa1	protein_coding	FBtr0087573-E11	chr2R	14231244	14231244	-	exon:62226	dm6_genes_exons	Hyper	0.0001	0.101977	0.000125	0.9998	0.388791	0.351928	10	19	8	5	30	26
FBtr0301327	4805	AAACT	0.46939	8.02e-06	0.00042	FBgn0013759	CASK	protein_coding	FBtr0301327-E19	chr3R	21785138	21785139	-	3UTR:25762	dm6_genes_3UTRs	Hyper	0.224711	0.132748	7.14e-05	0.999933	0.30716	0.458606	28	22	14	15	54	50
FBtr0300776	151	GAACA	-0.298683	8.39e-06	0.000437	FBgn0035528	CG15012	protein_coding	FBtr0300776-E1	chr3L	4292095	4292096	-	exon:93595	dm6_genes_exons	Hypo	0.49335	0.399331	0.438413	0.169487	0.135683	0.129874	73	90	62	61	128	120
FBtr0086668	935	AAACT	0.229899	8.41e-06	0.000438	FBgn0064237	Idgf5	protein_coding	FBtr0086668-E3	chr2R	18394722	18394723	+	exon:44678	dm6_genes_exons	Hyper	0.363931	0.429317	0.44081	0.729807	0.599354	0.594593	165	239	193	147	199	130
FBtr0345297	4413	TGACA	0.423568	8.44e-06	0.00044	FBgn0087002	apolpp	protein_coding	FBtr0334627-E4	chr4	1069980	1069981	+	exon:151425	dm6_genes_exons	Hyper	4e-05	3.85e-05	6.67e-05	0.999833	0.152583	0.118432	25	26	15	6	48	28
FBtr0083930	691	AGACT	0.160672	8.8e-06	0.000456	FBgn0051199	CG31199	protein_coding	FBtr0083930-E2	chr3R	20743121	20743122	-	exon:141898	dm6_genes_exons	Hyper	0.0701283	0.123017	0.107894	0.196147	0.285434	0.301475	212	195	121	181	311	237
FBtr0332834	1529	GAACA	-0.324073	8.97e-06	0.000464	FBgn0264489	CG43897	protein_coding	FBtr0332821-E8	chr3L	9833047	9833048	+	3UTR:14432	dm6_genes_3UTRs	Hypo	0.485079	0.353957	0.467985	0.0894649	0.102834	0.142503	66	56	45	41	119	158
FBtr0087207	543	GGACC	-0.686062	9.06e-06	0.000468	FBgn0034067	CG8399	protein_coding	FBtr0340018-E2	chr2R	16022310	16022311	+	exon:42241	dm6_genes_exons	Hypo	0.9998	0.454429	0.70428	8.33e-05	0.0492587	0.0509824	5	15	8	12	31	24
FBtr0077625	2855	TAACC	0.698126	9.22e-06	0.000475	FBgn0031474	CG2991	protein_coding	FBtr0077627-E6	chr2L	2868315	2868316	+	3UTR:417	dm6_genes_3UTRs	Hyper	0.134818	0.0830847	0.104027	0.999857	0.9999	0.41655	9	20	11	7	10	10
FBtr0334873	2184	AAACT	-0.37904	9.92e-06	0.000507	FBgn0015622	Cnx99A	protein_coding	FBtr0085437-E10	chr3R	29315689	29315690	-	3UTR:26773	dm6_genes_3UTRs	Hypo	0.999969	0.999967	0.999923	0.638257	0.611568	0.612914	32	30	13	16	49	32
FBtr0071549	1458	TGACC	0.628268	1.02e-05	0.000521	FBgn0050291	CG30291	protein_coding	FBtr0071549-E4	chr2R	21007951	21007952	-	exon:68258	dm6_genes_exons	Hyper	0.356229	0.509782	0.000111	0.999875	0.839173	0.911878	15	15	9	8	25	19
FBtr0344380	2883	AAACT	-0.705813	1.08e-05	0.000546	FBgn0038286	CG6966	protein_coding	FBtr0344380-E5	chr3R	15081014	15081015	-	3UTR:24810	dm6_genes_3UTRs	Hypo	0.395263	0.999833	0.9998	0.0001	0.277266	9.09e-05	13	6	5	10	24	11
FBtr0077625	2399	AGACA	-0.561176	1.15e-05	0.00058	FBgn0031474	CG2991	protein_coding	FBtr0077627-E6	chr2L	2867859	2867860	+	3UTR:417	dm6_genes_3UTRs	Hypo	0.0994894	0.685756	0.999923	5.26e-05	0.0588783	0.0427088	13	21	13	19	26	30
FBtr0082548	1851	AAACT	0.459582	1.18e-05	0.00059	FBgn0261714	Cpn	protein_coding	FBtr0082548-E2	chr3R	12163888	12163889	-	exon:135658	dm6_genes_exons	Hyper	0.40709	0.50831	0.245908	0.767869	0.772207	0.999978	36	31	23	15	66	45
FBtr0077521	186	GAACC	0.22727	1.19e-05	0.000597	FBgn0021967	ND-PDSW	protein_coding	FBtr0077521-E1	chr2L	3466342	3466343	+	exon:2512	dm6_genes_exons	Hyper	0.164507	0.134366	0.239837	0.465944	0.357433	0.397144	156	154	110	117	172	153
FBtr0077037	1732	GAACC	0.656325	1.26e-05	0.000625	FBgn0052406	PVRAP	protein_coding	FBtr0077037-E6	chr3L	6025050	6025051	+	exon:77066	dm6_genes_exons	Hyper	0.0002	0.000167	0.000167	0.999857	0.443833	0.525817	5	6	6	7	8	15
FBtr0088409	1512	AGACC	-0.563769	1.29e-05	0.000639	FBgn0033484	CG2269	protein_coding	FBtr0305653-E4	chr2R	10093955	10093956	+	exon:37455	dm6_genes_exons	Hypo	0.403027	0.325585	0.999857	0.0001	0.0370393	2.13e-05	16	23	7	10	30	47
FBtr0300869	836	AAACA	-0.559391	1.29e-05	0.000642	FBgn0032156	CG13124	protein_coding	FBtr0300867-E3	chr2L	9907157	9907158	-	5UTR:6346	dm6_genes_5UTRs	Hypo	0.999857	0.999875	0.999833	0.0002	0.635009	0.686184	7	8	6	5	23	17
FBtr0344363	4093	GGACA	0.490314	1.33e-05	0.000657	FBgn0266410	CG45050	protein_coding	FBtr0344365-E5	chr3R	9360619	9360620	+	3UTR:19983	dm6_genes_3UTRs	Hyper	0.296469	0.312946	0.000125	0.999941	0.641871	0.438668	24	33	8	17	66	36
FBtr0346060	217	AGACA	0.266153	1.33e-05	0.000658	FBgn0030608	Lsd-2	protein_coding	FBtr0340428-E1	chrX	15076003	15076004	-	5UTR:44694	dm6_genes_5UTRs	Hyper	0.102861	0.358656	0.103343	0.221397	0.537363	0.604559	80	101	74	62	186	136
FBtr0332832	2248	GAACA	-0.578691	1.52e-05	0.000737	FBgn0264489	CG43897	protein_coding	FBtr0332833-E7	chr3L	9833047	9833048	+	3UTR:14431	dm6_genes_3UTRs	Hypo	0.536378	0.999941	0.513013	0.143059	0.110557	0.0596431	22	17	7	9	44	29
FBtr0071567	1579	GAACC	-0.326995	1.65e-05	0.000793	FBgn0034588	CG9394	protein_coding	FBtr0071567-E1	chr2R	21119972	21119973	+	exon:47108	dm6_genes_exons	Hypo	0.489277	0.543528	0.366507	0.0856995	0.150655	0.181973	57	65	43	63	116	113
FBtr0347002	1122	AGACA	0.755417	1.67e-05	0.000802	FBgn0038032	CG10096	protein_coding	FBtr0082603-E4	chr3R	12394568	12394569	-	5UTR:33275	dm6_genes_5UTRs	Hyper	0.0001	0.000125	0.0001	0.999833	0.999857	0.266884	10	8	10	6	7	5
FBtr0072195	972	AAACT	0.44611	1.68e-05	0.000805	FBgn0034958	CG3907	protein_coding	FBtr0072195-E5	chr2R	24020839	24020840	-	exon:70725	dm6_genes_exons	Hyper	0.537487	0.702112	0.421959	0.999947	0.999968	0.999973	26	22	20	19	31	37
FBtr0343121	1799	AAACT	-0.641243	1.82e-05	0.00086	FBgn0031769	CG9135	protein_coding	FBtr0343121-E4	chr2L	6053449	6053450	+	3UTR:901	dm6_genes_3UTRs	Hypo	0.372767	0.999833	0.647114	0.000143	5.88e-05	0.095783	18	6	10	7	17	16
FBtr0070165	405	GAACA	-0.523314	1.82e-05	0.000862	FBgn0040339	MED22	protein_coding	FBtr0070165-E3	chrX	928663	928664	+	exon:154117	dm6_genes_exons	Hypo	0.582522	0.653051	0.550701	3.57e-05	2.7e-05	0.216269	21	24	12	28	37	26
FBtr0084190	1717	AAACC	0.225736	1.85e-05	0.000875	FBgn0038922	Idh3b	protein_coding	FBtr0084190-E6	chr3R	22016534	22016535	-	3UTR:25781	dm6_genes_3UTRs	Hyper	0.179784	1.05e-05	0.223883	0.420016	0.245192	0.415678	137	95	83	95	170	148
FBtr0075338	849	GGACA	0.0888418	1.99e-05	0.000931	FBgn0003250	Rh4	protein_coding	FBtr0075338-E2	chr3L	16853026	16853027	-	exon:102616	dm6_genes_exons	Hyper	0.202029	0.164502	0.179391	0.26773	0.256931	0.287788	855	825	523	858	853	855
FBtr0345815	800	AAACA	-0.644523	2.08e-05	0.000966	FBgn0036761	MED19	protein_coding	FBtr0075160-E2	chr3L	17844842	17844843	-	exon:103186	dm6_genes_exons	Hypo	0.9998	0.999875	0.999833	0.701237	0.364578	0.000125	5	8	6	6	17	8
FBtr0080912	1951	AAACC	0.600713	2.15e-05	0.000993	FBgn0040260	Ugt37D1	protein_coding	FBtr0080912-E3	chr2L	16801581	16801582	+	3UTR:2463	dm6_genes_3UTRs	Hyper	0.591957	0.605614	8.33e-05	0.999889	0.999947	0.999957	12	11	12	9	19	23
FBtr0087216	1383	GAACA	0.641159	2.37e-05	0.00108065	FBgn0014020	Rho1	protein_coding	FBtr0087213-E5	chr2R	16106641	16106642	+	3UTR:7817	dm6_genes_3UTRs	Hyper	0.542949	0.533145	0.000167	0.999857	0.999929	0.999952	14	11	6	7	14	21
FBtr0089707	753	GGACC	0.596755	2.54e-05	0.0011467	FBgn0043070	MESK2	protein_coding	FBtr0089707-E2	chr2R	21507691	21507692	+	exon:47578	dm6_genes_exons	Hyper	0.0002	0.000167	0.000167	0.999857	0.461202	0.329739	5	6	6	7	15	13
FBtr0089030	318	AAACT	0.182891	2.57e-05	0.00115821	FBgn0033132	Tsp42Ej	protein_coding	FBtr0089030-E1	chr2R	7040453	7040454	+	5UTR:8746	dm6_genes_5UTRs	Hyper	0.476085	0.444391	0.486771	0.688927	0.621775	0.645219	222	250	163	201	373	381
FBtr0079062	1464	AAACT	-0.174434	2.59e-05	0.00116613	FBgn0031689	Cyp28d1	protein_coding	FBtr0079062-E6	chr2L	5212292	5212293	+	exon:4021	dm6_genes_exons	Hypo	0.537185	0.48682	0.555111	0.327695	0.379176	0.348942	314	393	219	167	358	224
FBtr0112860	3757	TAACC	0.273553	2.6e-05	0.00116935	FBgn0010352	Nc73EF	protein_coding	FBtr0075264-E11	chr3L	16967809	16967810	+	3UTR:15283	dm6_genes_3UTRs	Hyper	2.17e-05	3.7e-05	4.35e-05	0.307274	0.195872	0.317615	46	27	23	19	77	46
FBtr0333051	898	GGACC	0.596172	2.68e-05	0.00120012	FBgn0026418	Hsc70Cb	protein_coding	FBtr0304035-E3	chr3L	14039278	14039279	+	exon:83340	dm6_genes_exons	Hyper	0.0967828	0.000111	0.000167	0.666503	0.648745	0.57033	11	9	6	9	15	18
FBtr0082691	1600	AGACA	0.204174	2.69e-05	0.00120335	FBgn0038095	Cyp304a1	protein_coding	FBtr0082691-E4	chr3R	12965807	12965808	+	3UTR:20431	dm6_genes_3UTRs	Hyper	0.0232975	7.14e-06	0.021264	0.30469	0.16867	0.183732	57	140	110	59	117	56
FBtr0345422	1151	AAACT	-0.393245	2.77e-05	0.00123452	FBgn0000566	Eip55E	protein_coding	FBtr0345422-E1	chr2R	18629068	18629069	+	exon:44891	dm6_genes_exons	Hypo	0.418911	0.729357	0.385735	0.224544	0.129705	1.89e-05	37	35	35	51	65	53
FBtr0085561	1737	GGACC	0.593604	2.84e-05	0.00126304	FBgn0039743	Jasper	protein_coding	FBtr0085561-E2	chr3R	30054329	30054330	+	3UTR:22889	dm6_genes_3UTRs	Hyper	8.33e-05	0.000167	6.25e-05	0.999875	0.33566	0.445588	12	6	16	8	14	13
FBtr0340442	920	TGACC	0.507574	2.87e-05	0.00127363	FBgn0030731	Mfe2	protein_coding	FBtr0340442-E2	chrX	16272619	16272620	+	exon:166062	dm6_genes_exons	Hyper	7.14e-05	0.000167	0.0002	0.999833	0.376746	0.146581	14	6	5	6	30	16
FBtr0081142	1154	GGACA	0.492888	2.91e-05	0.00128842	FBgn0086442	mib2	protein_coding	FBtr0081142-E4	chr2L	19038408	19038409	+	exon:13954	dm6_genes_exons	Hyper	0.0001	0.0001	0.0002	0.9998	0.263681	0.215583	10	10	5	5	25	25
FBtr0072290	95	AAACC	-0.635868	2.95e-05	0.00130243	FBgn0002787	Rpn8	protein_coding	FBtr0072290-E1	chr2R	24403099	24403100	+	5UTR:12496	dm6_genes_5UTRs	Hypo	0.9998	0.999875	0.999857	0.729792	0.361971	0.000167	5	8	7	6	18	6
FBtr0333228	1404	GAACA	0.580438	3.18e-05	0.00139154	FBgn0001128	Gpdh1	protein_coding	FBtr0333230-E5	chr2L	5947152	5947153	+	exon:4493	dm6_genes_exons	Hyper	0.455786	4.55e-05	0.473739	0.999909	0.999941	0.671034	15	22	10	11	17	21
FBtr0306111	533	TAACT	0.632959	3.31e-05	0.0014364	FBgn0016078	wun	protein_coding	FBtr0306111-E2	chr2R	9409359	9409360	-	exon:56957	dm6_genes_exons	Hyper	0.16273	4.76e-05	0.358744	0.9998	0.42071	0.999889	9	21	11	5	22	9
FBtr0075801	1101	GGACA	-0.275114	4.04e-05	0.0017084	FBgn0036381	CG8745	protein_coding	FBtr0075801-E4	chr3L	13861354	13861355	-	exon:100465	dm6_genes_exons	Hypo	0.52184	0.641131	0.714981	0.441243	0.302184	0.309183	98	121	58	62	132	156
FBtr0346190	5385	TGACT	0.587983	4.3e-05	0.00179973	FBgn0030809	Ubr1	protein_coding	FBtr0346190-E11	chrX	16957942	16957943	-	exon:184257	dm6_genes_exons	Hyper	5.88e-05	0.223748	7.69e-05	0.999875	0.68918	0.298777	17	6	13	8	21	15
FBtr0334952	1117	GGACA	0.555215	4.35e-05	0.0018183	FBgn0010772	Xe7	protein_coding	FBtr0334951-E2	chr3R	5668061	5668062	-	exon:129938	dm6_genes_exons	Hyper	0.000125	7.14e-05	0.247982	0.999833	0.554302	0.359688	8	14	10	6	27	28
FBtr0332826	1250	GAACA	-0.533683	4.49e-05	0.00186792	FBgn0264489	CG43897	protein_coding	FBtr0332821-E8	chr3L	9833047	9833048	+	3UTR:14428	dm6_genes_3UTRs	Hypo	0.686819	0.446223	0.833745	7.69e-05	0.262213	0.103448	19	19	13	13	36	35
FBtr0073210	724	GAACC	-0.564455	4.52e-05	0.00187775	FBgn0035498	Fit1	protein_coding	FBtr0073210-E2	chr3L	4104371	4104372	+	exon:75616	dm6_genes_exons	Hypo	0.999923	0.455617	0.999875	0.189	0.319517	0.253532	13	16	8	16	36	33
FBtr0332145	634	GAACA	-0.658638	4.69e-05	0.00193652	FBgn0035791	CG8539	protein_coding	FBtr0332145-E1	chr3L	7498197	7498198	-	exon:95754	dm6_genes_exons	Hypo	0.9998	0.444969	0.9998	6.25e-05	0.187867	0.280727	5	13	5	16	28	10
FBtr0088588	1669	GAACT	0.295669	4.92e-05	0.0020157	FBgn0262515	VhaAC45	protein_coding	FBtr0088588-E4	chr2R	9209430	9209431	+	3UTR:6780	dm6_genes_3UTRs	Hyper	0.648788	0.548421	0.787389	0.946815	0.924807	0.999984	51	58	35	40	90	63
FBtr0077010	2609	AAACC	-0.396828	5.02e-05	0.00205437	FBgn0035696	Best2	protein_coding	FBtr0077010-E12	chr3L	6246870	6246871	-	exon:94908	dm6_genes_exons	Hypo	0.999938	0.999947	0.999909	0.603341	0.605251	0.600718	16	19	11	12	34	28
FBtr0075135	1154	AAACT	0.441784	5.07e-05	0.00207093	FBgn0036778	Cyp312a1	protein_coding	FBtr0075135-E2	chr3L	18130634	18130635	-	exon:103324	dm6_genes_exons	Hyper	0.432797	0.404271	0.36985	0.811226	0.721097	0.999947	41	23	26	26	56	19
FBtr0300460	330	GGACA	0.575986	5.07e-05	0.00207129	FBgn0051909	CG31909	protein_coding	FBtr0300459-E2	chr2L	7257900	7257901	+	exon:5436	dm6_genes_exons	Hyper	0.217643	0.000111	0.161483	0.422835	0.684438	0.999923	18	9	10	21	24	13
FBtr0347406	2354	GAACC	0.534079	5.31e-05	0.00214972	FBgn0267828	Fatp1	protein_coding	FBtr0347403-E4	chr2L	10511642	10511643	-	3UTR:4899	dm6_genes_3UTRs	Hyper	0.301475	0.293727	0.405818	0.999889	0.603438	0.999929	17	28	26	9	18	14
FBtr0303341	10394	AGACA	0.399554	5.37e-05	0.00217007	FBgn0023458	Rbcn-3A	protein_coding	FBtr0303341-E15	chrX	6241489	6241490	-	exon:174300	dm6_genes_exons	Hyper	3.45e-05	3.57e-05	0.190056	0.461801	0.437049	0.489937	29	28	14	20	42	41
FBtr0086153	2724	AAACT	0.22043	5.72e-05	0.00228781	FBgn0262736	Vha16-1	protein_coding	FBtr0086151-E4	chr2R	6625333	6625334	-	3UTR:9587	dm6_genes_3UTRs	Hyper	0.121461	0.0632418	0.103638	0.399246	0.236974	0.31341	119	72	50	40	187	112
FBtr0334090	459	TGACC	0.191104	6.15e-05	0.00242997	FBgn0000045	Act79B	protein_coding	FBtr0334090-E1	chr3L	21985668	21985669	+	exon:88348	dm6_genes_exons	Hyper	2.44e-05	2.7e-05	4.35e-05	0.212973	0.204797	0.155637	41	37	23	43	80	80
FBtr0334907	210	GAACC	0.516862	6.22e-05	0.00245244	FBgn0037297	CG1116	protein_coding	FBtr0334907-E2	chr3R	5219926	5219927	+	exon:107522	dm6_genes_exons	Hyper	9.09e-05	0.0001	0.000167	0.9999	0.225204	0.325839	11	10	6	10	16	18
FBtr0332271	2143	GAACT	0.205439	6.3e-05	0.00247547	FBgn0031306	CG4577	protein_coding	FBtr0332271-E5	chr2L	1140592	1140593	+	3UTR:178	dm6_genes_3UTRs	Hyper	9.62e-06	0.0496848	0.105133	0.261896	0.249549	0.259698	104	88	52	50	128	103
FBtr0071606	2270	GAACT	0.571686	6.3e-05	0.00247701	FBgn0034628	Acox57D-p	protein_coding	FBtr0071606-E7	chr2R	21388994	21388995	+	exon:47529	dm6_genes_exons	Hyper	5.26e-05	0.0001	0.0002	0.9998	0.317421	0.398191	19	10	5	5	19	11
FBtr0071906	2385	GGACA	0.484852	6.36e-05	0.00249382	FBgn0034792	YME1L	protein_coding	FBtr0304924-E9	chr2R	22883093	22883094	-	3UTR:12355	dm6_genes_3UTRs	Hyper	7.14e-05	5.88e-05	0.000111	0.999889	0.454852	5.55e-05	14	17	9	9	23	18
FBtr0086773	1589	AAACA	0.713812	6.4e-05	0.00250347	FBgn0027836	Dgp-1	protein_coding	FBtr0086773-E5	chr2R	18169714	18169715	-	exon:66240	dm6_genes_exons	Hyper	0.497486	0.0002	0.000167	0.999875	0.999944	0.63947	7	5	6	8	18	10
FBtr0085401	438	AAACT	0.471042	6.41e-05	0.00250705	FBgn0051445	CG31445	protein_coding	FBtr0332431-E2	chr3R	29243462	29243463	-	exon:148165	dm6_genes_exons	Hyper	6.67e-05	0.581678	0.418287	0.78571	0.999978	0.627471	15	34	24	19	46	37
FBtr0113715	634	GAACA	-0.47565	6.6e-05	0.00256576	FBgn0024804	Dbp80	protein_coding	FBtr0113715-E6	chr3L	27332193	27332194	+	exon:89339	dm6_genes_exons	Hypo	0.198171	0.999923	0.268692	3.7e-05	0.039777	2.22e-05	20	13	20	27	48	45
FBtr0340068	799	TAACA	-0.56933	6.82e-05	0.00263548	FBgn0024315	Picot	protein_coding	FBtr0340068-E3	chr2R	16663664	16663665	-	5UTR:15536	dm6_genes_5UTRs	Hypo	0.194258	0.514048	0.999875	9.09e-05	3.85e-05	6.25e-05	18	10	8	11	26	16
FBtr0075064	3014	AAACC	0.498182	7.08e-05	0.00271982	FBgn0014075	Uggt	protein_coding	FBtr0075064-E2	chr3L	18875943	18875944	+	exon:86152	dm6_genes_exons	Hyper	4.76e-05	3.03e-05	0.593982	0.999889	0.47112	0.617596	21	33	14	9	39	25
FBtr0082512	1990	GGACA	0.400323	7.47e-05	0.00284528	FBgn0013275	Hsp70Aa	protein_coding	FBtr0082512-E1	chr3R	11954554	11954555	-	exon:135226	dm6_genes_exons	Hyper	0.313713	0.156917	0.230254	0.999929	0.321404	0.58052	59	8	8	14	64	151
FBtr0344734	699	GGACC	-0.634062	7.88e-05	0.00297861	FBgn0031495	GABPI	protein_coding	FBtr0344734-E1	chr2L	3031237	3031238	+	exon:2320	dm6_genes_exons	Hypo	0.52129	0.381456	0.999833	0.000143	0.000125	0.000125	13	9	6	7	8	8
FBtr0332835	1970	GAACA	-0.423352	7.88e-05	0.00297889	FBgn0264489	CG43897	protein_coding	FBtr0332821-E8	chr3L	9833047	9833048	+	3UTR:14433	dm6_genes_3UTRs	Hypo	0.560987	0.372854	0.538826	0.047958	0.0510355	0.103618	22	35	14	31	68	74
FBtr0082663	92	GAACC	0.714973	8.06e-05	0.00303664	FBgn0038078	CG14391	protein_coding	FBtr0082663-E1	chr3R	12694750	12694751	-	5UTR:33343	dm6_genes_5UTRs	Hyper	0.495777	0.0002	0.000167	0.641329	0.999857	0.999875	9	5	6	8	7	8
FBtr0088450	819	GAACT	-0.578917	8.13e-05	0.00305954	FBgn0033463	CG1513	protein_coding	FBtr0088450-E3	chr2R	9888889	9888890	-	exon:57390	dm6_genes_exons	Hypo	0.999889	0.464114	0.481667	0.000167	5.26e-05	0.208699	9	23	8	6	19	22
FBtr0085772	1124	GGACA	-0.127187	8.32e-05	0.00311974	FBgn0039830	ATPsynC	protein_coding	FBtr0085772-E4	chr3R	31216459	31216460	-	3UTR:27063	dm6_genes_3UTRs	Hypo	0.267233	0.206566	0.209526	0.10997	0.112907	0.0788883	257	274	237	243	251	266
FBtr0088476	1043	GGACA	0.57405	8.39e-05	0.00314289	FBgn0040093	lectin-46Ca	protein_coding	FBtr0088476-E2	chr2R	9818473	9818474	+	3UTR:6848	dm6_genes_3UTRs	Hyper	0.110691	0.522071	8.33e-05	0.751089	0.604105	0.9998	29	20	12	13	21	5
FBtr0083929	140	GAACC	0.215626	8.6e-05	0.00320596	FBgn0051200	CG31200	protein_coding	FBtr0083929-E2	chr3R	20745130	20745131	-	exon:141900	dm6_genes_exons	Hyper	0.230139	0.3094	0.195432	0.461169	0.452379	0.468301	136	155	101	76	219	169
FBtr0079165	1043	AAACA	-0.536396	8.94e-05	0.00331106	FBgn0031734	CG11147	protein_coding	FBtr0079165-E5	chr2L	5736194	5736195	-	exon:21664	dm6_genes_exons	Hypo	0.999923	0.94247	0.999923	0.000143	0.730438	0.602548	13	26	13	7	9	25
FBtr0308080	220	GAACC	0.609775	9.84e-05	0.0035847	FBgn0020415	Idgf2	protein_coding	FBtr0308080-E2	chr2L	16449302	16449303	+	exon:12242	dm6_genes_exons	Hyper	8.33e-05	0.337893	9.09e-05	0.493963	0.673513	0.999917	12	11	11	12	14	12
FBtr0330019	478	GAACA	0.256665	0.000101	0.00366289	FBgn0267252	Ggamma30A	protein_coding	FBtr0330019-E3	chr2L	9291257	9291258	+	3UTR:1402	dm6_genes_3UTRs	Hyper	0.17923	0.13284	0.117556	0.692416	0.301107	0.206098	75	89	40	46	127	108
FBtr0079038	1941	TGACT	0.107354	0.000108	0.00388885	FBgn0053113	Rtnl1	protein_coding	FBtr0079044-E3	chr2L	4994523	4994524	-	exon:21209	dm6_genes_exons	Hyper	1.45e-05	0.0143115	1.61e-05	0.129962	0.151832	0.0546114	69	115	62	87	191	142
FBtr0075199	2774	AAACT	0.482706	0.000111	0.00396443	FBgn0004401	Pep	protein_coding	FBtr0304977-E4	chr3L	17638120	17638121	-	3UTR:18518	dm6_genes_3UTRs	Hyper	4.17e-05	0.403118	0.396999	0.999938	0.662303	0.586037	24	25	16	16	28	39
FBtr0299515	507	GGACA	0.426927	0.000114	0.00404415	FBgn0261279	lqfR	protein_coding	FBtr0299515-E2	chr3R	22412818	22412819	+	exon:119902	dm6_genes_exons	Hyper	6.67e-05	7.14e-05	6.25e-05	0.999889	3.57e-05	0.281057	15	14	16	9	28	22
FBtr0347405	2430	GAACC	0.332138	0.000115	0.00408641	FBgn0267828	Fatp1	protein_coding	FBtr0347405-E5	chr2L	10511642	10511643	-	3UTR:4896	dm6_genes_3UTRs	Hyper	0.63055	0.468045	0.577697	0.999958	0.818287	0.854459	52	79	46	24	44	23
FBtr0087748	521	AAACT	0.142994	0.000117	0.00413856	FBgn0033821	CG10799	protein_coding	FBtr0087748-E1	chr2R	13258406	13258407	+	exon:40313	dm6_genes_exons	Hyper	0.288705	0.29156	0.238019	0.424273	0.429253	0.39374	334	327	233	257	439	326
FBtr0081473	1675	TGACC	0.420891	0.00012	0.00422962	FBgn0010100	mAcon1	protein_coding	FBtr0081473-E2	chr2L	21171711	21171712	+	exon:15611	dm6_genes_exons	Hyper	3.03e-05	3.57e-05	0.367923	0.999833	0.189841	0.440987	33	28	25	6	51	32
FBtr0079098	873	AAACA	0.525667	0.000126	0.00439836	FBgn0051648	CG31648	protein_coding	FBtr0079098-E1	chr2L	5527829	5527830	+	3UTR:803	dm6_genes_3UTRs	Hyper	0.0930337	0.252516	0.0002	0.485805	0.437014	0.999933	16	19	5	21	26	15
FBtr0339900	3505	AAACC	-0.598865	0.000131	0.00451787	FBgn0001139	gro	protein_coding	FBtr0339900-E13	chr3R	26049441	26049442	+	3UTR:22411	dm6_genes_3UTRs	Hypo	0.676412	0.999923	0.833643	0.0002	0.292065	0.421118	12	13	8	5	22	19
FBtr0081824	1169	AGACA	-0.0960115	0.000134	0.00461807	FBgn0037533	CD98hc	protein_coding	FBtr0331344-E3	chr3R	7975631	7975632	-	exon:131416	dm6_genes_exons	Hypo	0.127801	0.0936391	0.100179	0.00768125	0.0140102	0.011893	141	222	131	138	314	186
FBtr0073407	219	AAACA	-0.359631	0.000135	0.00465681	FBgn0030245	CG1637	protein_coding	FBtr0073408-E1	chrX	10877579	10877580	-	5UTR:43939	dm6_genes_5UTRs	Hypo	0.530611	0.667272	0.554356	0.0938508	0.275046	0.304447	37	48	30	43	97	70
FBtr0309972	4682	TAACT	0.623469	0.000152	0.00510864	FBgn0005775	Con	protein_coding	FBtr0309972-E8	chr3L	4937663	4937664	-	3UTR:16808	dm6_genes_3UTRs	Hyper	0.107165	0.0002	0.213833	0.9999	0.577532	0.614174	12	5	7	10	11	17
FBtr0079266	238	GGACT	-0.271358	0.000153	0.00514363	FBgn0086357	Sec61alpha	protein_coding	FBtr0345753-E3	chr2L	6479035	6479036	-	exon:22128	dm6_genes_exons	Hypo	0.999981	0.999986	0.678541	0.617332	0.617772	0.629331	54	74	42	35	85	85
FBtr0077748	730	GGACC	-0.436324	0.000155	0.00519023	FBgn0041337	Cyp309a2	protein_coding	FBtr0077748-E3	chr2L	2572193	2572194	-	exon:18314	dm6_genes_exons	Hypo	0.746836	0.685817	0.999957	0.377742	0.410391	0.335505	14	29	23	25	49	37
FBtr0342667	709	TAACT	0.279381	0.000161	0.00536446	FBgn0034479	CG8654	protein_coding	FBtr0342667-E3	chr2R	19981235	19981236	+	5UTR:11559	dm6_genes_5UTRs	Hyper	2.08e-05	1.96e-05	0.0791927	0.340712	0.232974	0.34369	48	51	43	28	58	42
FBtr0080024	120	GAACA	-0.699304	0.000162	0.00536909	FBgn0032247	CG5188	protein_coding	FBtr0080024-E2	chr2L	10429003	10429004	+	exon:8494	dm6_genes_exons	Hypo	0.999833	0.477451	0.9998	0.257683	0.000143	0.121347	6	9	5	9	7	9
FBtr0087560	2168	TGACC	0.0218753	0.000169	0.00557357	FBgn0033926	Arc1	protein_coding	FBtr0087560-E1	chr2R	14358129	14358130	-	3UTR:11111	dm6_genes_3UTRs	Hyper	2.67e-06	4.26e-06	6.49e-06	0.0146606	0.0395612	0.0114175	375	235	154	431	890	579
FBtr0078290	2510	AAACA	-0.485504	0.00017	0.00558964	FBgn0026179	siz	protein_coding	FBtr0111038-E4	chr3L	21072415	21072416	+	exon:87526	dm6_genes_exons	Hypo	0.999833	0.999923	0.999833	0.0002	0.777686	0.765194	6	13	6	5	19	22
FBtr0085714	2425	GAACA	-0.146063	0.000175	0.00572847	FBgn0000416	Sap-r	protein_coding	FBtr0085713-E5	chr3R	30884502	30884503	-	exon:149349	dm6_genes_exons	Hypo	0.214523	0.171492	0.292897	1e-05	0.123951	0.116762	181	185	126	100	225	169
FBtr0333831	3158	GAACC	-0.544696	0.000175	0.00573868	FBgn0051122	CG31122	protein_coding	FBtr0333831-E5	chr3R	18406344	18406345	-	3UTR:25305	dm6_genes_3UTRs	Hypo	0.999941	0.421892	0.508953	0.000143	4.17e-05	0.296515	17	19	7	7	24	26
FBtr0078650	2086	AAACT	-0.326708	0.000176	0.00576747	FBgn0003261	Rm62	protein_coding	FBtr0078654-E6	chr3R	6001101	6001102	-	3UTR:23472	dm6_genes_3UTRs	Hypo	0.999952	0.999947	0.999958	0.999889	0.449836	0.570008	21	19	24	9	42	37
FBtr0070136	44	AAACT	0.413618	0.000179	0.00584105	FBgn0040382	CG5273	protein_coding	FBtr0070136-E1	chrX	759637	759638	+	5UTR:37738	dm6_genes_5UTRs	Hyper	0.288445	4.35e-05	0.000111	0.516312	0.508049	0.505093	16	23	9	15	50	46
FBtr0112907	2542	AAACT	0.298254	0.000181	0.00587119	FBgn0025574	Pli	protein_coding	FBtr0112907-E10	chr3R	23860522	23860523	-	3UTR:26029	dm6_genes_3UTRs	Hyper	0.670461	0.434731	0.99996	0.999955	0.999985	0.999976	43	30	25	22	65	41
FBtr0088412	942	GGACA	0.140901	0.000182	0.00591109	FBgn0004907	14-3-3zeta	protein_coding	FBtr0088418-E7	chr2R	10107551	10107552	+	exon:37479	dm6_genes_exons	Hyper	1.49e-05	0.0209791	2.27e-05	0.143232	0.229458	0.0710305	67	65	44	55	115	120
FBtr0077191	3550	AAACT	0.66651	0.000184	0.00596011	FBgn0031174	CG1486	protein_coding	FBtr0077190-E7	chrX	21328000	21328001	+	3UTR:30291	dm6_genes_3UTRs	Hyper	0.999875	0.000125	0.0002	0.999889	0.999941	0.9999	8	8	5	9	17	10
FBtr0083769	1166	TAACT	0.666468	0.000184	0.00596513	FBgn0038708	Scsalpha2	protein_coding	FBtr0083769-E1	chr3R	19461900	19461901	-	3UTR:25415	dm6_genes_3UTRs	Hyper	8.33e-05	0.000167	9.09e-05	0.999833	0.000111	0.9998	12	6	11	6	9	5
FBtr0087958	1093	GGACC	-0.544661	0.000188	0.00605266	FBgn0033717	CG8839	protein_coding	FBtr0087958-E4	chr2R	12340648	12340649	-	exon:59707	dm6_genes_exons	Hypo	0.333649	0.675014	0.999889	0.28622	4.55e-05	0.0883047	15	18	9	11	22	26
FBtr0076223	961	AGACT	0.290709	0.000189	0.00608704	FBgn0036136	Ufd1-like	protein_coding	FBtr0076223-E2	chr3L	11122198	11122199	-	exon:98787	dm6_genes_exons	Hyper	0.613339	0.841251	0.642097	0.999964	0.999982	0.968866	38	39	31	28	56	57
FBtr0089488	3634	AAACT	-0.406959	0.000191	0.00614121	FBgn0264855	AP-2alpha	protein_coding	FBtr0089488-E9	chr2L	409106	409107	-	3UTR:3315	dm6_genes_3UTRs	Hypo	0.370451	0.751818	0.999958	5.55e-05	0.536054	0.365241	29	36	24	18	64	43
FBtr0089123	782	AAACC	0.296619	0.000192	0.00614932	FBgn0052850	CG32850	protein_coding	FBtr0089123-E3	chr4	319856	319857	+	3UTR:27196	dm6_genes_3UTRs	Hyper	4e-05	5.88e-05	5e-05	0.402475	0.24653	0.241001	25	17	20	26	44	30
FBtr0088014	1352	AGACT	0.441435	0.000197	0.00629286	FBgn0014184	Oda	protein_coding	FBtr0088014-E3	chr2R	12167147	12167148	-	3UTR:10674	dm6_genes_3UTRs	Hyper	0.341784	0.425638	0.668837	0.999909	0.999917	0.760738	27	26	21	11	12	30
FBtr0301149	1130	AAACC	0.426404	0.000213	0.00668578	FBgn0034345	CG5174	protein_coding	FBtr0086690-E6	chr2R	18425837	18425838	+	3UTR:8293	dm6_genes_3UTRs	Hyper	0.491272	4.55e-05	7.14e-05	0.657928	0.523692	0.588981	20	22	14	25	54	40
FBtr0086744	797	GAACC	0.64625	0.000216	0.00677118	FBgn0000057	adp	protein_coding	FBtr0086744-E1	chr2R	18152500	18152501	+	exon:44566	dm6_genes_exons	Hyper	0.000125	0.0001	0.257594	0.999833	0.393853	0.802884	8	10	9	6	12	9
FBtr0345356	1401	GAACC	-0.464163	0.000218	0.00682663	FBgn0034588	CG9394	protein_coding	FBtr0345356-E1	chr2R	21119972	21119973	+	exon:47109	dm6_genes_exons	Hypo	0.408081	0.999917	0.451085	0.210412	0.0984845	0.157696	29	12	20	16	53	30
FBtr0078964	2954	TGACA	0.542795	0.000226	0.00702718	FBgn0037215	beta-Man	protein_coding	FBtr0078964-E9	chr3R	4204491	4204492	+	3UTR:19272	dm6_genes_3UTRs	Hyper	8.33e-05	0.377404	0.000143	0.275454	0.730609	0.999952	12	15	7	12	24	21
FBtr0079124	159	TAACT	0.401147	0.000226	0.00703227	FBgn0014189	Hel25E	protein_coding	FBtr0079124-E2	chr2L	5541949	5541950	-	5UTR:5343	dm6_genes_5UTRs	Hyper	0.0495957	4.76e-05	0.0734431	0.453607	0.447318	0.425604	21	21	19	16	26	33
FBtr0080845	1318	AGACA	0.33015	0.000228	0.00706563	FBgn0000250	cact	protein_coding	FBtr0337081-E5	chr2L	16314783	16314784	-	exon:29357	dm6_genes_exons	Hyper	0.754558	0.725585	0.49756	0.999958	0.999983	0.968211	35	28	25	24	60	31
FBtr0072036	4139	AAACC	-0.521611	0.000234	0.00722773	FBgn0034854	Golgin245	protein_coding	FBtr0072036-E5	chr2R	23372497	23372498	-	exon:69838	dm6_genes_exons	Hypo	0.999941	0.510253	0.572716	0.0001	0.214139	0.303839	17	17	10	10	36	25
FBtr0305315	1420	AAACC	0.600324	0.000238	0.00730834	FBgn0037466	CG1965	protein_coding	FBtr0305315-E4	chr3R	7069553	7069554	+	3UTR:19689	dm6_genes_3UTRs	Hyper	0.0002	0.0001	0.0002	0.9998	0.801562	0.000111	5	10	5	5	12	9
FBtr0079253	857	AGACA	0.340062	0.000239	0.00734013	FBgn0031805	Nepl4	protein_coding	FBtr0079253-E1	chr2L	6368738	6368739	+	exon:4915	dm6_genes_exons	Hyper	0.285376	0.219569	0.638462	0.761428	0.614904	0.78726	46	62	45	34	70	50
FBtr0310543	1952	GGACT	0.238732	0.000242	0.00742231	FBgn0051992	gw	protein_coding	FBtr0310543-E3	chr4	656519	656520	-	exon:152644	dm6_genes_exons	Hyper	5.26e-05	4.55e-05	7.69e-05	0.270403	0.100435	0.345534	19	22	13	17	48	63
FBtr0076027	1190	GGACC	0.367588	0.000245	0.00747798	FBgn0022959	yps	protein_coding	FBtr0076027-E3	chr3L	12122760	12122761	-	exon:99458	dm6_genes_exons	Hyper	3.45e-05	6.25e-05	0.0809956	0.46366	0.400198	0.32	29	16	21	10	40	31
FBtr0075137	2066	AAACA	-0.516978	0.00025	0.00761864	FBgn0036773	CG13698	protein_coding	FBtr0075137-E7	chr3L	18088768	18088769	-	3UTR:18574	dm6_genes_3UTRs	Hypo	0.527318	0.999947	0.620417	0.000111	0.41581	0.180826	19	19	13	9	31	21
FBtr0336453	4234	GGACA	-0.605591	0.000254	0.00770821	FBgn0053202	dpr11	protein_coding	FBtr0336453-E8	chr3R	6529585	6529586	-	3UTR:23532	dm6_genes_3UTRs	Hypo	0.57312	0.692605	0.999857	0.000167	0.44857	7.14e-05	14	13	7	6	15	14
FBtr0345541	494	GAACA	0.116807	0.000256	0.00773718	FBgn0032987	RpL21	protein_coding	FBtr0345541-E2	chr2L	22247307	22247308	-	exon:32969	dm6_genes_exons	Hyper	0.414664	0.418639	0.225101	0.50182	0.453577	0.453428	472	384	344	441	666	555
FBtr0334535	914	GAACC	0.655837	0.00026	0.00784754	FBgn0027053	CSN5	protein_coding	FBtr0334535-E3	chr3R	16471130	16471131	+	exon:115123	dm6_genes_exons	Hyper	0.538946	0.0002	0.493049	0.999857	0.9999	0.99995	9	5	6	7	10	20
FBtr0072619	955	GGACT	-0.648215	0.000281	0.00832506	FBgn0035179	CG12038	protein_coding	FBtr0072619-E5	chr3L	995202	995203	+	exon:72813	dm6_genes_exons	Hypo	0.290694	0.9999	0.999833	0.000143	0.000125	0.345515	7	10	6	7	8	18
FBtr0077524	507	GGACC	0.0830832	0.000281	0.00833514	FBgn0261560	Thor	protein_coding	FBtr0345289-E2	chr2L	3479364	3479365	+	exon:2533	dm6_genes_exons	Hyper	0.0983653	0.0846063	0.0697569	0.164548	0.197751	0.139679	442	336	257	281	597	518
FBtr0078650	108	AGACA	0.453186	0.000284	0.00840338	FBgn0003261	Rm62	protein_coding	FBtr0309319-E2	chr3R	6008227	6008228	-	5UTR:31903	dm6_genes_5UTRs	Hyper	8.33e-05	0.113875	6.25e-05	0.999857	0.0550685	0.418655	12	16	16	7	24	25
FBtr0332228	666	GAACA	-0.489587	0.00029	0.00854686	FBgn0045827	CG13245	protein_coding	FBtr0332228-E1	chr2L	16004990	16004991	+	5UTR:3086	dm6_genes_5UTRs	Hypo	0.243361	0.391552	0.999923	8.33e-05	0.165924	6.67e-05	26	10	13	12	29	15
FBtr0301862	1047	GGACC	-0.381703	0.000298	0.00872742	FBgn0034371	Ntan1	protein_coding	FBtr0086658-E5	chr2R	18641752	18641753	-	exon:66571	dm6_genes_exons	Hypo	0.0701328	0.143996	0.999933	5.26e-05	0.0688687	3.33e-05	28	27	15	19	53	30
FBtr0289990	1050	AAACT	-0.408116	0.000299	0.00876736	FBgn0050022	CG30022	protein_coding	FBtr0289990-E3	chr2R	11387575	11387576	-	exon:59114	dm6_genes_exons	Hypo	0.64956	0.999952	0.619895	0.239179	0.472667	0.333215	30	21	17	23	75	46
FBtr0300909	1460	AAACT	0.519076	0.0003	0.008778	FBgn0027608	CG2082	protein_coding	FBtr0300910-E10	chr3R	5760080	5760081	-	3UTR:23433	dm6_genes_3UTRs	Hyper	5.55e-05	0.462558	0.0001	0.9999	0.595628	0.424413	18	22	10	10	23	19
FBtr0331288	3134	GGACA	0.550602	0.000307	0.00895117	FBgn0031318	CG4887	protein_coding	FBtr0331288-E12	chr2L	1177299	1177300	+	exon:897	dm6_genes_exons	Hyper	6.25e-05	0.544282	0.000143	0.9999	0.771176	0.425218	16	12	7	10	22	22
FBtr0075321	1143	AGACT	0.298912	0.000309	0.00897841	FBgn0036659	CG9701	protein_coding	FBtr0075321-E3	chr3L	16737910	16737911	+	exon:85122	dm6_genes_exons	Hyper	0.358166	0.111294	0.409149	0.57624	0.483447	0.715659	82	31	20	65	213	57
FBtr0336805	4598	AAACC	0.579536	0.000317	0.00916737	FBgn0004509	Fur1	protein_coding	FBtr0336805-E11	chr3R	25350824	25350825	-	3UTR:26321	dm6_genes_3UTRs	Hyper	9.09e-05	0.449642	0.000143	0.625065	0.563482	0.999938	11	11	7	7	22	16
FBtr0304964	813	AAACT	0.239292	0.000338	0.00965427	FBgn0000253	Cam	protein_coding	FBtr0304964-E4	chr2R	12274028	12274029	+	3UTR:7264	dm6_genes_3UTRs	Hyper	0.145487	0.102255	0.180275	0.366925	0.379208	0.39976	73	63	41	50	134	113
FBtr0301282	2770	AAACA	0.458381	0.000343	0.00975687	FBgn0261862	whd	protein_coding	FBtr0088308-E9	chr2R	10469609	10469610	-	3UTR:10448	dm6_genes_3UTRs	Hyper	0.525944	0.560717	7.69e-05	0.999923	0.679867	0.782091	26	27	13	13	37	25
FBtr0345337	377	AAACA	-0.572499	0.000347	0.00984336	FBgn0003256	rl	protein_coding	FBtr0329919-E4	chr2R	1076751	1076752	+	exon:33135	dm6_genes_exons	Hypo	0.999917	0.511288	0.556229	0.000167	0.0001	0.349669	12	18	12	6	10	13
FBtr0081220	419	TGACT	-0.513651	0.000348	0.00987865	FBgn0032774	CG17549	protein_coding	FBtr0081219-E3	chr2L	19388139	19388140	-	exon:31241	dm6_genes_exons	Hypo	0.55797	0.74364	0.999889	0.127291	0.18115	0.452104	20	18	9	10	25	25
FBtr0085355	1291	TGACA	0.514994	0.000358	0.0100928	FBgn0039601	CG1523	protein_coding	FBtr0085355-E3	chr3R	28818200	28818201	-	exon:147954	dm6_genes_exons	Hyper	0.999929	0.454743	0.000125	0.9999	0.999955	0.999923	14	13	8	10	22	13
FBtr0080228	3019	AAACT	0.403885	0.000362	0.0101712	FBgn0027582	CG6230	protein_coding	FBtr0080228-E2	chr2L	11117235	11117236	-	exon:26944	dm6_genes_exons	Hyper	0.145036	0.226122	0.16232	0.844829	0.427437	0.472867	34	35	15	17	51	29
FBtr0074129	293	TGACA	0.494726	0.000362	0.0101745	FBgn0010240	Lcch3	protein_coding	FBtr0074129-E2	chrX	15926154	15926155	+	exon:165965	dm6_genes_exons	Hyper	0.000167	0.000125	9.09e-05	0.999833	0.484656	7.14e-05	6	8	11	6	19	14
FBtr0273322	973	GGACT	0.575337	0.000367	0.0102684	FBgn0050360	Mal-A6	protein_coding	FBtr0346647-E1	chr2R	8466130	8466131	+	exon:35535	dm6_genes_exons	Hyper	0.0454086	7.69e-05	0.105586	0.243574	0.633652	0.999857	29	13	12	9	15	7
FBtr0088258	1030	GGACA	0.493731	0.000371	0.0103618	FBgn0033539	Git	protein_coding	FBtr0088258-E3	chr2R	10643922	10643923	-	exon:58508	dm6_genes_exons	Hyper	0.000125	7.69e-05	9.09e-05	0.999857	0.275128	0.206501	8	13	11	7	18	13
FBtr0346645	306	AAACA	0.658102	0.000375	0.0104533	FBgn0036389	ssp2	protein_coding	FBtr0346645-E3	chr3L	13968655	13968656	+	exon:83248	dm6_genes_exons	Hyper	0.000167	0.317226	0.339518	0.9998	0.6315	0.999917	6	8	6	5	17	12
FBtr0339344	903	GGACA	-0.329104	0.000382	0.0105953	FBgn0033320	CG8586	protein_coding	FBtr0339344-E3	chr2R	8694460	8694461	-	exon:56066	dm6_genes_exons	Hypo	0.64136	0.526506	0.465539	0.174135	0.334815	0.137143	37	59	51	34	66	43
FBtr0089570	1007	GAACA	-0.625845	0.000382	0.010597	FBgn0036101	NijA	protein_coding	FBtr0331575-E4	chr3L	10694498	10694499	-	3UTR:17575	dm6_genes_3UTRs	Hypo	0.999857	9.09e-05	0.9998	0.000167	0.121946	0.0001	7	11	5	6	21	10
FBtr0301189	246	AAACA	-0.595745	0.000383	0.0106327	FBgn0027338	Kap-alpha3	protein_coding	FBtr0301189-E1	chr3R	9577227	9577228	-	exon:132774	dm6_genes_exons	Hypo	0.639298	0.600139	0.999833	9.09e-05	0.154218	0.297727	11	10	6	11	23	20
FBtr0079715	279	AAACT	-0.435615	0.000384	0.0106588	FBgn0040098	lectin-29Ca	protein_coding	FBtr0079715-E1	chr2L	8394001	8394002	-	exon:24703	dm6_genes_exons	Hypo	0.3373	0.276673	0.999909	0.159346	0.049097	0.0985953	35	14	11	28	39	39
FBtr0085837	396	AAACA	-0.501575	0.000385	0.0106722	FBgn0039870	CG1896	protein_coding	FBtr0085837-E1	chr3R	31744677	31744678	+	exon:127847	dm6_genes_exons	Hypo	0.622118	0.739051	0.763191	0.332375	4e-05	0.287219	22	15	13	14	25	24
FBtr0345806	2699	GAACA	-0.548212	0.000393	0.010824	FBgn0042134	Capr	protein_coding	FBtr0345806-E4	chr3L	18669533	18669534	-	exon:103492	dm6_genes_exons	Hypo	0.447145	0.347574	0.999857	0.000125	0.0617782	0.0880361	11	16	7	8	33	27
FBtr0085112	1278	AAACC	0.332797	0.000398	0.0109424	FBgn0039494	grass	protein_coding	FBtr0085112-E6	chr3R	27159742	27159743	+	3UTR:22541	dm6_genes_3UTRs	Hyper	2.5e-05	0.336943	0.284155	0.560341	0.386797	0.672375	40	43	22	34	96	51
FBtr0335167	276	GGACA	-0.446196	0.000399	0.0109548	FBgn0031432	Cyp309a1	protein_coding	FBtr0335166-E2	chr2L	2564500	2564501	-	exon:18301	dm6_genes_exons	Hypo	0.445778	0.557741	0.999941	8.33e-05	0.319992	0.344796	16	40	17	12	44	21
FBtr0087512	1640	GAACC	-0.527737	0.000415	0.0112998	FBgn0010397	LamC	protein_coding	FBtr0087512-E3	chr2R	14571684	14571685	-	exon:62367	dm6_genes_exons	Hypo	0.362527	0.999917	0.365549	0.0001	3.23e-05	0.144651	14	12	11	10	31	27
FBtr0072397	1189	AAACT	-0.503599	0.000421	0.0114202	FBgn0004055	uzip	protein_coding	FBtr0072397-E4	chr2R	25028758	25028759	+	exon:50921	dm6_genes_exons	Hypo	0.292827	0.411149	0.999857	0.000125	0.120128	0.0727826	18	16	7	8	25	29
FBtr0114604	3816	TAACT	0.535589	0.000427	0.0115525	FBgn0024555	flfl	protein_coding	FBtr0114604-E10	chr3R	13692103	13692104	+	3UTR:20558	dm6_genes_3UTRs	Hyper	0.0999414	0.301002	0.258398	0.999875	0.515269	0.750963	18	19	6	8	22	20
FBtr0339627	171	GAACA	-0.48816	0.000432	0.01164	FBgn0050046	CG30046	protein_coding	FBtr0339627-E1	chr2R	12314287	12314288	+	exon:39384	dm6_genes_exons	Hypo	0.159844	0.305159	0.999833	0.000143	7.14e-05	0.000143	9	23	6	7	14	7
FBtr0082494	978	GGACA	0.546335	0.000434	0.0116856	FBgn0260745	mfas	protein_coding	FBtr0082495-E6	chr3R	11987305	11987306	-	exon:135332	dm6_genes_exons	Hyper	0.374113	0.135115	0.0002	0.999875	0.657841	0.490715	13	14	5	8	27	19
FBtr0085774	1263	AAACT	-0.289278	0.000436	0.0117274	FBgn0039830	ATPsynC	protein_coding	FBtr0085772-E4	chr3R	31216228	31216229	-	3UTR:27060	dm6_genes_3UTRs	Hypo	0.478014	0.47991	0.452751	0.196393	0.166626	0.179822	86	58	24	29	93	70
FBtr0088407	1272	AGACC	-0.613109	0.000436	0.0117343	FBgn0033484	CG2269	protein_coding	FBtr0305653-E4	chr2R	10093955	10093956	+	exon:37442	dm6_genes_exons	Hypo	0.132151	0.999857	0.795429	0.0879945	4.35e-05	7.14e-05	9	7	9	13	23	14
FBtr0300993	2920	TAACT	0.349558	0.000439	0.0117882	FBgn0052017	CG32017	protein_coding	FBtr0300992-E9	chr4	1138451	1138452	-	3UTR:27474	dm6_genes_3UTRs	Hyper	0.170064	0.0575468	8.33e-05	0.999929	0.190027	0.0864121	40	25	12	14	47	42
FBtr0330095	453	GGACA	0.347621	0.000465	0.0123172	FBgn0035469	CG14977	protein_coding	FBtr0073158-E2	chr3L	3897408	3897409	+	exon:75447	dm6_genes_exons	Hyper	0.606344	0.624157	0.726499	0.999929	0.999971	0.999963	28	27	14	14	35	27
FBtr0083037	1010	GGACA	-0.453859	0.000467	0.0123616	FBgn0266064	GlyS	protein_coding	FBtr0083035-E2	chr3R	15144383	15144384	-	exon:137491	dm6_genes_exons	Hypo	0.9999	0.999929	0.745649	0.460733	0.371905	0.551263	10	14	13	14	38	19
FBtr0075282	1982	AAACT	-0.547864	0.00047	0.0124334	FBgn0036697	rogdi	protein_coding	FBtr0075282-E8	chr3L	17055101	17055102	+	3UTR:15297	dm6_genes_3UTRs	Hypo	0.507951	0.322365	0.9999	0.0811633	0.105408	5.26e-05	14	10	10	15	26	19
FBtr0300035	1788	TAACC	0.521423	0.000474	0.0124967	FBgn0030778	CG4678	protein_coding	FBtr0300034-E9	chrX	16710365	16710366	+	3UTR:29771	dm6_genes_3UTRs	Hyper	0.0002	0.000111	0.197298	0.999909	0.43763	0.324338	5	9	7	11	23	20
FBtr0112609	1344	TAACA	-0.435872	0.000477	0.0125654	FBgn0085405	CG34376	protein_coding	FBtr0112608-E2	chr3R	22457372	22457373	+	exon:119920	dm6_genes_exons	Hypo	0.780045	0.588739	0.825455	0.535678	0.350912	3.33e-05	29	25	20	13	39	30
FBtr0339392	695	AAACT	0.307495	0.00048	0.0126183	FBgn0033431	CG1827	protein_coding	FBtr0339392-E2	chr2R	9589797	9589798	+	exon:37065	dm6_genes_exons	Hyper	0.0611011	0.138929	0.150819	0.256401	0.689558	0.327375	34	49	25	46	59	45
FBtr0100379	1655	TGACA	0.100522	0.000481	0.0126455	FBgn0025683	CG3164	protein_coding	FBtr0078154-E5	chr2L	123957	123958	-	exon:16880	dm6_genes_exons	Hyper	0.0309091	0.0128794	0.109249	0.227608	0.119339	0.107656	185	191	118	101	357	261
FBtr0079148	1082	GAACA	0.217615	0.000483	0.0126897	FBgn0001128	Gpdh1	protein_coding	FBtr0333230-E5	chr2L	5947152	5947153	+	exon:4513	dm6_genes_exons	Hyper	0.564985	0.700492	0.707305	0.973096	0.892581	0.759951	97	77	54	71	171	112
FBtr0073443	1044	TGACC	0.302873	0.000489	0.0128156	FBgn0030276	Dlic	protein_coding	FBtr0073443-E5	chrX	11161794	11161795	+	exon:161453	dm6_genes_exons	Hyper	5.26e-05	4e-05	0.000143	0.4014	0.29297	0.214484	19	25	7	17	37	30
FBtr0114590	2963	TAACA	0.460774	0.000495	0.0129353	FBgn0040238	Best1	protein_coding	FBtr0114590-E7	chr3R	10161769	10161770	-	3UTR:24125	dm6_genes_3UTRs	Hyper	7.69e-05	0.075201	0.000167	0.999889	0.14323	0.314646	13	19	6	9	24	15
FBtr0329958	2379	GGACT	0.445113	0.000497	0.0129741	FBgn0034110	Atg9	protein_coding	FBtr0087141-E1	chr2R	16296778	16296779	+	exon:42664	dm6_genes_exons	Hyper	0.0538946	0.200714	7.14e-05	0.999889	0.385409	0.20472	30	17	14	9	28	22
FBtr0071123	1253	GGACA	-0.0658483	0.000501	0.0130494	FBgn0029990	CG2233	protein_coding	FBtr0071123-E5	chrX	8035967	8035968	-	exon:175313	dm6_genes_exons	Hypo	0.233902	0.282102	0.224672	0.201985	0.1378	0.203345	930	920	951	935	937	927
FBtr0070183	2210	AAACT	0.416082	0.000503	0.013091	FBgn0040351	CG11638	protein_coding	FBtr0070183-E5	chrX	1014235	1014236	-	3UTR:30516	dm6_genes_3UTRs	Hyper	6.25e-05	9.09e-05	0.000167	0.411192	0.451448	0.385924	16	11	6	11	24	15
FBtr0309866	1713	TAACT	0.301735	0.000521	0.0134454	FBgn0015614	CanB2	protein_coding	FBtr0309866-E4	chr2R	7788705	7788706	+	3UTR:6531	dm6_genes_3UTRs	Hyper	2.86e-05	0.0628413	3.7e-05	0.539737	0.0690798	0.359294	35	22	27	20	40	36
FBtr0076531	852	GGACT	0.244303	0.000524	0.0134961	FBgn0035964	Dhpr	protein_coding	FBtr0076531-E2	chr3L	9135507	9135508	+	exon:80140	dm6_genes_exons	Hyper	0.178758	0.140761	0.178656	0.525692	0.27997	0.42542	66	54	54	60	124	97
FBtr0080038	2418	TGACT	0.44495	0.000526	0.0135516	FBgn0032258	Cog4	protein_coding	FBtr0080038-E8	chr2L	10485785	10485786	-	exon:26425	dm6_genes_exons	Hyper	5.26e-05	5.26e-05	0.000167	0.999875	0.128973	0.206273	19	19	6	8	20	16
FBtr0088683	1885	AAACT	0.312688	0.00053	0.0136167	FBgn0284436	CCT8	protein_coding	FBtr0088683-E3	chr2R	8904862	8904863	-	3UTR:10093	dm6_genes_3UTRs	Hyper	0.500423	0.477885	0.544779	0.90289	0.558272	0.999989	63	30	30	35	91	91
FBtr0087339	52	AAACT	0.666502	0.000535	0.0137188	FBgn0050466	CG30466	protein_coding	FBtr0087339-E1	chr2R	15571519	15571520	+	5UTR:10550	dm6_genes_5UTRs	Hyper	0.9998	0.0002	0.000143	0.999857	0.999917	0.999875	5	5	7	7	12	8
FBtr0085573	2123	AAACA	-0.506577	0.000537	0.013747	FBgn0039754	CG9747	protein_coding	FBtr0085573-E4	chr3R	30185437	30185438	-	3UTR:26909	dm6_genes_3UTRs	Hypo	0.999938	0.390391	0.300874	0.000167	0.17125	5.55e-05	16	9	16	6	18	18
FBtr0087686	1660	GGACA	-0.350738	0.000546	0.013917	FBgn0033853	CG6145	protein_coding	FBtr0300192-E4	chr2R	13537970	13537971	-	exon:61152	dm6_genes_exons	Hypo	0.451699	0.418939	0.4909	0.135138	0.0823287	0.0918577	32	31	24	25	77	58
FBtr0076510	311	GGACA	0.147107	0.000551	0.014029	FBgn0040321	GNBP3	protein_coding	FBtr0076510-E1	chr3L	8955331	8955332	+	exon:79985	dm6_genes_exons	Hyper	0.106388	0.082213	0.0788137	0.206305	0.241578	0.260853	107	167	126	120	187	143
FBtr0343641	2919	TAACT	0.44439	0.000555	0.0140926	FBgn0032536	Ance-3	protein_coding	FBtr0343641-E9	chr2L	13955681	13955682	+	3UTR:2144	dm6_genes_3UTRs	Hyper	0.318658	0.223676	0.22156	0.999933	0.558681	0.538448	21	25	12	15	42	40
FBtr0079382	398	GGACC	0.362205	0.000555	0.014104	FBgn0015777	nrv2	protein_coding	FBtr0100382-E2	chr2L	6791727	6791728	-	exon:22679	dm6_genes_exons	Hyper	5.26e-05	6.67e-05	8.33e-05	0.354728	0.317042	0.415047	19	15	12	13	24	25
FBtr0086892	1027	AAACT	0.170077	0.000568	0.0143231	FBgn0034259	P32	protein_coding	FBtr0086892-E3	chr2R	17671435	17671436	-	3UTR:11637	dm6_genes_3UTRs	Hyper	2.27e-05	2.7e-05	5.26e-05	0.296331	0.152887	0.0611154	44	37	19	46	59	68
FBtr0100138	482	GGACT	0.318594	0.000579	0.0145465	FBgn0033170	sPLA2	protein_coding	FBtr0100138-E1	chr2R	7443345	7443346	+	exon:34451	dm6_genes_exons	Hyper	0.175554	0.523022	0.398258	0.999975	0.50568	0.546962	45	57	27	40	81	84
FBtr0340533	159	GAACA	0.0775462	0.00058	0.014573	FBgn0013325	RpL11	protein_coding	FBtr0086533-E3	chr2R	19442693	19442694	+	exon:46007	dm6_genes_exons	Hyper	0.384809	0.419541	0.386448	0.52126	0.435121	0.467056	979	974	891	972	977	978
FBtr0073620	1972	GGACA	0.438041	0.000586	0.0146708	FBgn0030327	FucT6	protein_coding	FBtr0073620-E4	chrX	11707397	11707398	-	exon:177809	dm6_genes_exons	Hyper	0.40745	0.279224	0.0001	0.999957	0.531681	0.469258	23	24	10	23	44	30
FBtr0087451	1013	AAACT	0.321321	0.000588	0.0147254	FBgn0015714	Cyp6a17	protein_coding	FBtr0087451-E1	chr2R	14874965	14874966	+	exon:41379	dm6_genes_exons	Hyper	0.000111	0.000125	0.000143	0.474018	0.117082	0.373243	9	8	7	19	30	27
FBtr0075197	1210	AAACT	0.4507	0.000614	0.015202	FBgn0052179	Krn	protein_coding	FBtr0075197-E2	chr3L	17649705	17649706	-	3UTR:18525	dm6_genes_3UTRs	Hyper	0.255525	8.33e-05	7.69e-05	0.999875	0.373285	0.234625	12	12	13	8	28	34
FBtr0305653	1563	AGACC	-0.59434	0.000618	0.0152945	FBgn0033484	CG2269	protein_coding	FBtr0305653-E4	chr2R	10093955	10093956	+	exon:37436	dm6_genes_exons	Hypo	0.999875	0.500478	0.282803	6.67e-05	3.85e-05	3.03e-05	8	8	9	15	26	33
FBtr0080469	945	GGACC	-0.457268	0.00062	0.0153357	FBgn0025724	beta'COP	protein_coding	FBtr0080469-E2	chr2L	13379964	13379965	+	exon:10520	dm6_genes_exons	Hypo	0.9999	0.286991	0.203266	5.55e-05	2.13e-05	0.118276	10	20	16	18	47	30
FBtr0333479	1784	AAACT	0.515861	0.000621	0.0153562	FBgn0284421	Psn	protein_coding	FBtr0114517-E9	chr3L	20435049	20435050	+	3UTR:15618	dm6_genes_3UTRs	Hyper	0.000111	0.000143	0.000167	0.999875	0.356082	0.192047	9	7	6	8	15	9
FBtr0086094	188	TGACC	-0.340846	0.000622	0.0153651	FBgn0033017	CG10465	protein_coding	FBtr0086094-E1	chr2R	5340807	5340808	-	5UTR:12809	dm6_genes_5UTRs	Hypo	0.666284	0.622584	0.999964	0.323182	0.399763	0.543349	42	33	28	35	62	63
FBtr0082670	635	GGACA	-0.228951	0.000623	0.0153834	FBgn0005671	Vha55	protein_coding	FBtr0301661-E3	chr3R	12625909	12625910	-	exon:135931	dm6_genes_exons	Hypo	0.462256	0.476133	0.644402	0.1611	0.339609	0.395228	94	93	63	79	174	172
FBtr0335467	290	TGACT	-0.274056	0.000626	0.0154507	FBgn0264989	CG44140	protein_coding	FBtr0335467-E1	chr2L	15694181	15694182	-	3UTR:5450	dm6_genes_3UTRs	Hypo	0.71375	0.732514	0.523247	0.372473	0.427863	0.347007	69	48	42	91	139	97
FBtr0346639	315	AAACA	-0.311799	0.000632	0.0155545	FBgn0266186	Vamp7	protein_coding	FBtr0346639-E2	chr2R	9842112	9842113	-	5UTR:13868	dm6_genes_5UTRs	Hypo	0.713142	0.597185	0.581218	0.376521	0.183911	0.395716	39	57	39	47	78	82
FBtr0345519	1522	AGACA	-0.182492	0.000639	0.0156845	FBgn0034200	Gbp2	protein_coding	FBtr0345519-E2	chr2R	17138838	17138839	+	3UTR:8062	dm6_genes_3UTRs	Hypo	0.420452	0.338721	0.402773	0.254459	0.182795	0.177216	118	134	138	111	194	168
FBtr0301837	8370	GAACA	0.268588	0.000662	0.0160912	FBgn0003137	Ppn	protein_coding	FBtr0301838-E13	chr3R	28522078	28522079	-	exon:147862	dm6_genes_exons	Hyper	0.449055	0.535611	0.591195	0.768274	0.849376	0.763975	56	77	43	25	129	93
FBtr0076938	2046	AAACT	0.404397	0.000667	0.0161901	FBgn0261445	sgl	protein_coding	FBtr0076938-E3	chr3L	6959782	6959783	-	3UTR:17013	dm6_genes_3UTRs	Hyper	4.76e-05	8.33e-05	0.593144	0.531966	0.70111	0.573389	21	12	17	24	68	57
FBtr0070211	747	AAACC	0.49858	0.000668	0.0162173	FBgn0024361	Tsp2A	protein_coding	FBtr0070211-E2	chrX	1347888	1347889	+	exon:154271	dm6_genes_exons	Hyper	0.474321	0.292616	9.09e-05	0.999917	0.575175	0.687675	23	21	11	12	25	14
FBtr0088654	3471	TAACT	0.39784	0.000673	0.016294	FBgn0033352	PAN2	protein_coding	FBtr0339303-E13	chr2R	8932403	8932404	+	exon:36251	dm6_genes_exons	Hyper	0.0732033	5.26e-05	9.09e-05	0.999833	0.117433	0.149601	19	19	11	6	26	28
FBtr0299828	1651	TGACC	0.650981	0.000674	0.0163122	FBgn0033504	CAP	protein_coding	FBtr0299828-E1	chr2R	10304859	10304860	+	exon:38088	dm6_genes_exons	Hyper	0.32572	0.000167	0.000143	0.9998	0.590539	0.688634	7	6	7	5	9	10
FBtr0332966	2353	AAACC	0.0558824	0.000678	0.0163831	FBgn0000559	eEF2	protein_coding	FBtr0332966-E5	chr2L	21678567	21678568	-	exon:32803	dm6_genes_exons	Hyper	0.115726	0.118486	0.123729	0.204811	0.173421	0.147357	912	918	940	925	917	927
FBtr0071393	1304	TGACT	0.153044	0.00068	0.0164287	FBgn0026415	Idgf4	protein_coding	FBtr0071393-E4	chrX	9928475	9928476	-	exon:176601	dm6_genes_exons	Hyper	0.0385909	1.49e-05	1.96e-05	1.69e-05	0.305044	0.192696	65	67	51	59	92	76
FBtr0335515	531	GAACA	0.393998	0.00068	0.0164287	FBgn0265003	koi	protein_coding	FBtr0335515-E3	chr2R	6812974	6812975	+	exon:34064	dm6_genes_exons	Hyper	0.187306	8.33e-05	0.000125	0.381598	0.473472	0.514437	24	12	8	18	31	29
FBtr0072097	1836	TGACT	0.493187	0.000686	0.0165193	FBgn0034894	sigmar	protein_coding	FBtr0072096-E3	chr2R	23699062	23699063	-	3UTR:12478	dm6_genes_3UTRs	Hyper	9.09e-05	0.000111	0.142992	0.338802	0.284029	0.999923	11	9	10	10	22	13
FBtr0079123	152	TAACT	0.390527	0.000686	0.0165215	FBgn0014189	Hel25E	protein_coding	FBtr0079123-E2	chr2L	5541949	5541950	-	5UTR:5339	dm6_genes_5UTRs	Hyper	5.55e-05	7.69e-05	0.000125	0.335194	0.54216	0.294483	18	13	8	14	20	21
FBtr0087446	269	AGACA	0.451672	0.000691	0.0166124	FBgn0033970	CG10205	protein_coding	FBtr0087446-E2	chr2R	14833316	14833317	+	exon:41365	dm6_genes_exons	Hyper	0.000125	0.000167	0.0002	0.999857	0.240325	0.115327	8	6	5	7	20	16
FBtr0081719	1716	TGACC	0.389874	0.000699	0.0167587	FBgn0010282	TfIIFalpha	protein_coding	FBtr0081719-E4	chr3R	6382382	6382383	+	exon:108455	dm6_genes_exons	Hyper	6.25e-05	0.0001	0.000167	0.497642	0.468208	0.2041	16	10	6	12	27	14
FBtr0087207	247	AAACC	-0.50571	0.000715	0.0170673	FBgn0034067	CG8399	protein_coding	FBtr0340018-E2	chr2R	16022014	16022015	+	exon:42241	dm6_genes_exons	Hypo	0.9998	0.585508	0.999857	0.286227	0.387088	0.394721	5	18	7	12	30	24
FBtr0340158	7698	AAACA	0.487898	0.000726	0.0172776	FBgn0061200	Nup153	protein_coding	FBtr0299587-E7	chrX	16610176	16610177	+	3UTR:29750	dm6_genes_3UTRs	Hyper	0.000125	0.000143	0.0002	0.9998	0.204545	0.259818	8	7	5	5	14	16
FBtr0332637	1948	GAACA	0.37503	0.000736	0.0174434	FBgn0041775	tral	protein_coding	FBtr0332635-E5	chr3L	12518627	12518628	+	exon:82463	dm6_genes_exons	Hyper	6.25e-05	6.67e-05	0.0001	0.9998	3.33e-05	0.125487	16	15	10	5	30	21
FBtr0344533	1522	GGACC	0.0894057	0.000739	0.0174901	FBgn0266488	CG45087	protein_coding	FBtr0344533-E2	chr2R	18538452	18538453	+	3UTR:8318	dm6_genes_3UTRs	Hyper	0.119561	0.104588	0.134345	0.182127	0.190948	0.253636	298	299	205	275	710	625
FBtr0084368	1143	GAACA	0.529727	0.000744	0.0175862	FBgn0039056	CenB1A	protein_coding	FBtr0084368-E6	chr3R	23121517	23121518	+	exon:120513	dm6_genes_exons	Hyper	8.33e-05	0.223515	0.000143	0.999857	0.62809	0.184976	12	14	7	7	15	16
FBtr0089513	2277	TGACT	-0.321939	0.000748	0.0176463	FBgn0002921	Atpalpha	protein_coding	FBtr0089509-E5	chr3R	20965476	20965477	+	exon:118686	dm6_genes_exons	Hypo	0.640277	0.539352	0.575599	0.221477	0.236635	0.3313	43	48	25	21	108	73
FBtr0305088	2816	GAACA	0.44472	0.000775	0.0181108	FBgn0039594	snu	protein_coding	FBtr0305088-E11	chr3R	28695200	28695201	+	3UTR:22656	dm6_genes_3UTRs	Hyper	0.0602184	0.235402	5.88e-05	0.0878779	0.99995	0.542011	24	19	17	15	20	21
FBtr0070910	402	GAACA	0.429155	0.000787	0.0183248	FBgn0029870	Marf	protein_coding	FBtr0070910-E2	chrX	6366750	6366751	+	5UTR:38900	dm6_genes_5UTRs	Hyper	9.09e-05	4.55e-05	0.000111	0.9998	4.76e-05	0.287864	11	22	9	5	21	19
FBtr0078991	955	GAACC	0.556463	0.000788	0.0183538	FBgn0015000	betaggt-I	protein_coding	FBtr0078991-E4	chr2L	4947495	4947496	+	exon:3422	dm6_genes_exons	Hyper	0.43227	0.000143	0.498717	0.914959	0.77563	0.909929	14	7	8	16	24	16
FBtr0307077	2007	AAACT	-0.529779	0.000794	0.0184527	FBgn0020510	Abi	protein_coding	FBtr0307077-E7	chr3R	14119645	14119646	-	3UTR:24689	dm6_genes_3UTRs	Hypo	0.752155	0.125202	0.999833	0.210043	5.26e-05	0.0777594	17	12	6	7	19	22
FBtr0304897	1421	TAACC	0.584163	0.000805	0.018648	FBgn0262570	CG43110	protein_coding	FBtr0304897-E7	chr2R	17482247	17482248	-	exon:65559	dm6_genes_exons	Hyper	0.0002	0.000143	0.000167	0.0002	0.752925	0.999875	5	7	6	5	12	8
FBtr0071036	1381	TGACC	0.248329	0.000806	0.0186692	FBgn0004646	ogre	protein_coding	FBtr0334881-E7	chrX	6974891	6974892	-	exon:174767	dm6_genes_exons	Hyper	5.88e-05	2.5e-05	7.14e-05	0.295322	0.319023	0.130798	17	40	14	19	36	47
FBtr0301327	2686	GAACT	0.242523	0.000818	0.0188875	FBgn0013759	CASK	protein_coding	FBtr0084161-E15	chr3R	21787896	21787897	-	exon:142829	dm6_genes_exons	Hyper	5.88e-05	3.33e-05	6.67e-05	0.302491	0.261272	0.163964	17	30	15	16	51	37
FBtr0081128	1134	GAACA	-0.467096	0.000827	0.0190399	FBgn0032702	CG10376	protein_coding	FBtr0081128-E1	chr2L	18701971	18701972	-	exon:30742	dm6_genes_exons	Hypo	0.999917	0.689246	0.754833	9.09e-05	0.55448	0.488138	12	22	11	11	27	33
FBtr0305081	5469	GGACC	0.568816	0.000828	0.0190735	FBgn0033313	Cirl	protein_coding	FBtr0290112-E10	chr2R	8623101	8623102	+	exon:35596	dm6_genes_exons	Hyper	0.000167	8.33e-05	0.327222	0.999833	0.785449	0.248639	6	12	5	6	21	11
FBtr0086774	2317	AAACT	0.42698	0.000856	0.0195709	FBgn0027836	Dgp-1	protein_coding	FBtr0086774-E5	chr2R	18168894	18168895	-	3UTR:11738	dm6_genes_3UTRs	Hyper	0.0879438	0.162584	7.14e-05	0.549953	0.343104	0.638482	18	19	14	13	27	23
FBtr0072252	1243	AAACT	0.40122	0.000859	0.0196067	FBgn0034978	CG3257	protein_coding	FBtr0072252-E5	chr2R	24121462	24121463	+	exon:49954	dm6_genes_exons	Hyper	5.88e-05	0.0491956	0.175326	0.999889	0.243876	0.184477	17	25	16	9	32	29
FBtr0085249	2593	AGACA	0.282116	0.000861	0.0196444	FBgn0027579	mino	protein_coding	FBtr0085251-E5	chr3R	27931894	27931895	+	exon:124891	dm6_genes_exons	Hyper	0.0476285	0.064038	0.0883094	0.373064	0.387553	0.285706	30	45	24	22	64	42
FBtr0307294	4062	AAACA	-0.407637	0.000877	0.0198905	FBgn0000108	Appl	protein_coding	FBtr0307291-E12	chrX	576782	576783	+	3UTR:27544	dm6_genes_3UTRs	Hypo	0.815986	0.47582	0.999875	0.629176	0.198635	0.24096	21	40	8	9	48	40
FBtr0300037	3215	AAACT	0.271349	0.000879	0.0199256	FBgn0285925	Fas1	protein_coding	FBtr0300036-E14	chr3R	16639683	16639684	+	3UTR:20991	dm6_genes_3UTRs	Hyper	0.590042	0.506168	0.674993	0.99996	0.745181	0.840109	69	51	22	25	116	95
FBtr0091491	7211	AAACT	-0.457516	0.000895	0.0201922	FBgn0260964	Vmat	protein_coding	FBtr0310062-E9	chr2R	13513245	13513246	-	3UTR:10972	dm6_genes_3UTRs	Hypo	0.492265	0.491913	0.999917	0.000111	0.338048	0.273388	16	23	12	9	49	27
FBtr0075078	1615	GGACA	0.517838	0.000895	0.0201954	FBgn0036821	CG3961	protein_coding	FBtr0075077-E5	chr3L	18880117	18880118	-	exon:103659	dm6_genes_exons	Hyper	0.174489	0.0002	0.000143	0.9998	0.163002	0.565546	12	5	7	5	21	15
FBtr0078351	401	GAACA	-0.562896	0.000897	0.0202377	FBgn0267849	Syx7	protein_coding	FBtr0078352-E3	chr3L	21446475	21446476	+	exon:87755	dm6_genes_exons	Hypo	0.999889	0.530552	0.999875	0.201436	0.270064	0.370127	9	13	8	10	16	13
FBtr0070151	4776	AAACC	0.476656	0.000955	0.0212094	FBgn0025639	Hmt4-20	protein_coding	FBtr0070151-E3	chrX	649843	649844	-	3UTR:30483	dm6_genes_3UTRs	Hyper	0.000167	0.0002	0.000167	0.9998	5.88e-05	0.430643	6	5	6	5	17	13
FBtr0073178	1878	TGACC	0.0888621	0.000956	0.0212348	FBgn0003943	Ubi-p63E	protein_coding	FBtr0333142-E2	chr3L	3900139	3900140	-	exon:93082	dm6_genes_exons	Hyper	0.0301691	1.03e-05	1.39e-05	0.164733	0.0595545	0.0724926	96	97	72	71	217	150
FBtr0333260	4235	GAACA	-0.543836	0.000961	0.0213151	FBgn0000382	csw	protein_coding	FBtr0333260-E11	chrX	2112817	2112818	+	3UTR:27831	dm6_genes_3UTRs	Hypo	0.999923	0.339477	0.484889	0.000143	5.55e-05	0.192585	13	13	8	7	18	7
FBtr0076343	2683	GAACA	0.438926	0.000964	0.0213708	FBgn0025866	CalpB	protein_coding	FBtr0076343-E3	chr3L	9891728	9891729	+	exon:81096	dm6_genes_exons	Hyper	6.67e-05	0.0934661	0.114642	0.491585	0.639582	0.393787	15	24	11	12	23	18
FBtr0345720	926	TGACA	0.273	0.000968	0.0214264	FBgn0031813	CG9527	protein_coding	FBtr0114603-E4	chr2L	6446614	6446615	-	exon:22042	dm6_genes_exons	Hyper	0.661023	0.681419	0.838458	0.999952	0.999977	0.99997	34	33	20	21	44	33
FBtr0114521	50	AAACA	-0.455048	0.000972	0.0214974	FBgn0050051	Tmem18	protein_coding	FBtr0114521-E1	chr2R	12436169	12436170	+	5UTR:9928	dm6_genes_5UTRs	Hypo	0.739344	0.999952	0.687589	0.160557	0.562673	0.338513	14	21	16	14	28	26
FBtr0331835	2914	AAACT	0.583736	0.000994	0.0218514	FBgn0028582	lqf	protein_coding	FBtr0331838-E8	chr3L	7537383	7537384	+	3UTR:14007	dm6_genes_3UTRs	Hyper	0.000125	0.576076	0.38322	0.9998	0.710972	0.999857	8	11	10	5	15	7
FBtr0074961	514	AAACC	0.441481	0.000995	0.021873	FBgn0022774	Oat	protein_coding	FBtr0074961-E2	chr3L	19648322	19648323	-	exon:104222	dm6_genes_exons	Hyper	0.38855	0.41383	0.0987711	0.999947	0.726586	0.49906	25	22	17	19	28	24
FBtr0329829	1151	AAACA	-0.453496	0.00100781	0.0220739	FBgn0250830	CG12547	protein_coding	FBtr0329829-E2	chr2R	4787437	4787438	-	exon:51385	dm6_genes_exons	Hypo	0.487366	0.461235	0.999909	0.097644	0.192797	0.297581	25	16	11	18	35	31
FBtr0333857	1960	AAACA	0.328055	0.0010094	0.0220991	FBgn0036030	Prps	protein_coding	FBtr0310663-E8	chr3L	9683697	9683698	-	3UTR:17482	dm6_genes_3UTRs	Hyper	4.55e-05	0.0693977	7.14e-05	0.106517	0.492599	0.454563	22	21	14	14	34	31
FBtr0303574	3335	GGACA	0.495485	0.00101486	0.0221864	FBgn0263593	Lpin	protein_coding	FBtr0303575-E9	chr2R	8139183	8139184	-	exon:55753	dm6_genes_exons	Hyper	0.999889	0.513264	0.000143	0.999875	0.999952	0.999923	9	16	7	8	21	13
FBtr0445313	1154	AAACT	0.579082	0.00102696	0.0223882	FBgn0027930	MP1	protein_coding	FBtr0300936-E4	chr3R	4309491	4309492	+	exon:107029	dm6_genes_exons	Hyper	0.375967	0.000125	0.0001	0.999857	0.357361	0.756219	9	8	10	7	15	10
FBtr0071575	344	GGACT	0.494943	0.00102915	0.0224204	FBgn0034599	hng1	protein_coding	FBtr0071575-E1	chr2R	21169273	21169274	+	exon:47124	dm6_genes_exons	Hyper	9.09e-05	7.69e-05	0.000167	0.999857	0.222518	0.262787	11	13	6	7	13	14
FBtr0079860	5766	AAACT	-0.485046	0.00104019	0.0226034	FBgn0032129	jp	protein_coding	FBtr0079860-E9	chr2L	9547755	9547756	-	3UTR:4684	dm6_genes_3UTRs	Hypo	0.654058	0.169673	0.999857	0.0002	0.299037	0.0692115	28	9	7	5	28	21
FBtr0071703	893	GAACA	0.194385	0.00104266	0.0226421	FBgn0010470	Fkbp14	protein_coding	FBtr0071703-E5	chr2R	21487572	21487573	-	3UTR:12151	dm6_genes_3UTRs	Hyper	0.0791274	2.13e-05	4e-05	0.124006	0.294908	0.24343	38	47	25	39	76	67
FBtr0346348	355	AAACT	0.39001	0.00105787	0.0228883	FBgn0004855	RpII15	protein_coding	FBtr0346348-E2	chr3R	14309498	14309499	+	exon:113353	dm6_genes_exons	Hyper	0.179879	0.235919	7.14e-05	0.528395	0.500854	0.55665	26	13	14	21	50	29
FBtr0306657	1003	GAACA	0.194862	0.00109829	0.0235325	FBgn0000064	Ald1	protein_coding	FBtr0306657-E2	chr3R	26257293	26257294	-	exon:146585	dm6_genes_exons	Hyper	2.86e-05	0.0762797	3.12e-05	0.375394	0.11847	0.167061	35	46	32	39	71	68
FBtr0304021	1247	GAACT	0.143093	0.00113465	0.0240844	FBgn0013770	Cp1	protein_coding	FBtr0339955-E4	chr2R	13967747	13967748	+	3UTR:7522	dm6_genes_3UTRs	Hyper	8.77e-06	0.0211878	0.087485	0.267563	0.193397	0.0769999	114	96	63	52	149	84
FBtr0331414	1121	GGACC	-0.127909	0.0011568	0.0244358	FBgn0035348	CG16758	protein_coding	FBtr0331414-E4	chr3L	2500006	2500007	-	exon:91999	dm6_genes_exons	Hypo	0.0816747	0.0473499	0.254743	2e-05	1.03e-05	1.03e-05	85	79	52	50	97	97
FBtr0309224	4659	AAACT	0.624264	0.00117313	0.024681	FBgn0031016	kek5	protein_coding	FBtr0309224-E5	chrX	19470289	19470290	+	3UTR:30080	dm6_genes_3UTRs	Hyper	0.259038	0.143429	0.166902	0.9998	0.442485	0.999875	11	11	7	5	9	8
FBtr0083126	3309	GGACA	0.467152	0.00118566	0.0248718	FBgn0000283	Cp190	protein_coding	FBtr0083127-E4	chr3R	15271236	15271237	-	exon:137742	dm6_genes_exons	Hyper	0.000125	0.000111	0.000125	0.999875	0.401819	0.000125	8	9	8	8	20	8
FBtr0300547	3654	AAACT	0.504756	0.00118946	0.0249296	FBgn0262081	Csk	protein_coding	FBtr0299728-E9	chr3R	11634147	11634148	-	3UTR:24301	dm6_genes_3UTRs	Hyper	0.186135	5e-05	0.0953556	0.999857	0.689712	0.10624	7	20	10	7	17	17
FBtr0082492	899	AAACC	0.526905	0.00120988	0.0252503	FBgn0260745	mfas	protein_coding	FBtr0082495-E6	chr3R	11987312	11987313	-	exon:135313	dm6_genes_exons	Hyper	0.110023	0.192659	0.250193	0.9998	0.468397	0.665393	15	12	5	5	27	15
FBtr0087730	1662	AAACT	0.450195	0.00122644	0.0254969	FBgn0086532	Spt-I	protein_coding	FBtr0087729-E6	chr2R	13170679	13170680	+	3UTR:7432	dm6_genes_3UTRs	Hyper	0.256177	0.235473	5.26e-05	0.9999	0.439591	0.402797	21	27	19	10	32	12
FBtr0072029	180	AAACT	0.581609	0.00123816	0.0256635	FBgn0028497	CG3530	protein_coding	FBtr0072029-E1	chr2R	23395241	23395242	-	5UTR:16822	dm6_genes_5UTRs	Hyper	0.000125	0.000143	0.293802	0.999857	0.731486	0.307554	8	7	6	7	12	13
FBtr0343313	359	GGACA	0.557867	0.00125073	0.0258458	FBgn0030990	CG7556	protein_coding	FBtr0074697-E1	chrX	19179471	19179472	-	exon:185831	dm6_genes_exons	Hyper	0.000111	0.118209	0.000111	0.9998	0.427746	0.364487	9	18	9	5	14	9
FBtr0078509	10361	AAACT	-0.459209	0.0012558	0.0259061	FBgn0004449	Ten-m	protein_coding	FBtr0078509-E9	chr3L	22294093	22294094	-	3UTR:19163	dm6_genes_3UTRs	Hypo	0.637275	0.389159	0.999875	0.000111	0.409945	0.238625	28	15	8	9	34	26
FBtr0070406	1697	AAACC	0.245093	0.00125852	0.02595	FBgn0044047	Ilp6	protein_coding	FBtr0333731-E3	chrX	2331703	2331704	-	3UTR:30732	dm6_genes_3UTRs	Hyper	0.828309	0.536389	0.753743	0.999974	0.897023	0.956723	48	46	25	39	103	94
FBtr0087647	2165	TAACC	0.565297	0.00125865	0.0259503	FBgn0000662	fl(2)d	protein_coding	FBtr0304697-E5	chr2R	13820025	13820026	-	3UTR:11007	dm6_genes_3UTRs	Hyper	0.000111	0.303988	0.9998	0.999909	0.999944	0.999938	9	10	5	11	18	16
FBtr0339392	189	AAACC	-0.214925	0.00126126	0.0259912	FBgn0033431	CG1827	protein_coding	FBtr0339392-E1	chr2R	9589238	9589239	+	exon:37064	dm6_genes_exons	Hypo	0.999964	0.999974	0.999944	0.909359	0.720283	0.725467	28	39	18	32	46	35
FBtr0071458	1628	GGACA	0.223724	0.00127514	0.0261852	FBgn0052687	CG32687	protein_coding	FBtr0336901-E4	chrX	10482751	10482752	-	3UTR:31675	dm6_genes_3UTRs	Hyper	0.0390483	3.7e-05	5e-05	0.253649	0.263587	0.193073	45	27	20	34	57	33
FBtr0078081	624	GAACA	0.426041	0.00127562	0.026192	FBgn0010602	lwr	protein_coding	FBtr0078081-E2	chr2L	541877	541878	-	exon:17222	dm6_genes_exons	Hyper	0.0002	0.000111	0.000167	0.9999	0.278589	0.000111	5	9	6	10	23	9
FBtr0087720	404	TGACT	0.287052	0.00129355	0.0264647	FBgn0033830	CG10814	protein_coding	FBtr0087720-E1	chr2R	13377327	13377328	-	exon:60774	dm6_genes_exons	Hyper	4.35e-05	0.282763	0.376247	0.434202	0.396286	0.689724	23	45	19	82	195	90
FBtr0080398	981	AAACC	0.185312	0.00129662	0.0264999	FBgn0032453	CG6180	protein_coding	FBtr0080398-E1	chr2L	12708641	12708642	+	3UTR:1939	dm6_genes_3UTRs	Hyper	0.19364	0.190324	0.176337	0.464576	0.328945	0.322716	151	120	82	94	137	115
FBtr0300269	7420	TGACT	0.48777	0.00129768	0.0265139	FBgn0011224	heph	protein_coding	FBtr0300269-E13	chr3R	31847336	31847337	-	3UTR:27115	dm6_genes_3UTRs	Hyper	0.0804279	0.000167	0.0001	0.182434	0.361711	0.999857	19	6	10	9	19	7
FBtr0088385	1138	AAACC	0.511821	0.00131481	0.0267842	FBgn0283510	Pal1	protein_coding	FBtr0339423-E4	chr2R	9961670	9961671	+	exon:37287	dm6_genes_exons	Hyper	0.367859	0.153704	0.152198	0.999833	0.500328	0.709064	14	16	12	6	21	17
FBtr0308351	250	TGACC	0.0972033	0.00132185	0.0268818	FBgn0021765	scu	protein_coding	FBtr0308351-E3	chrX	18091969	18091970	+	5UTR:41253	dm6_genes_5UTRs	Hyper	1.02e-05	0.0811219	0.0181683	0.109435	0.165089	0.116386	98	141	89	126	234	185
FBtr0088467	1014	TAACT	0.237933	0.00132558	0.0269371	FBgn0033439	CG1773	protein_coding	FBtr0088467-E4	chr2R	9707471	9707472	+	3UTR:6839	dm6_genes_3UTRs	Hyper	2.27e-05	0.0383106	3.33e-05	0.045152	0.237295	0.469718	44	63	30	25	53	30
FBtr0083908	1867	AAACT	0.46928	0.00133416	0.0270556	FBgn0038803	CG5191	protein_coding	FBtr0083905-E5	chr3R	20572089	20572090	+	exon:117983	dm6_genes_exons	Hyper	0.794731	0.125053	0.0946412	0.9999	0.422405	0.999958	17	15	16	10	29	24
FBtr0088253	4588	AAACT	-0.63534	0.00133961	0.027148	FBgn0027499	wde	protein_coding	FBtr0339467-E5	chr2R	10800637	10800638	-	3UTR:10488	dm6_genes_3UTRs	Hypo	0.531576	0.54085	0.9998	0.0002	0.000167	0.165841	9	7	5	5	6	8
FBtr0345028	1122	GGACT	0.571105	0.00134143	0.027175	FBgn0035388	CG2162	protein_coding	FBtr0345028-E5	chr3L	3038553	3038554	+	exon:74331	dm6_genes_exons	Hyper	0.16166	8.33e-05	0.0002	0.470873	0.404584	0.9998	9	12	5	5	16	5
FBtr0070827	394	AAACA	-0.290182	0.0013905	0.027878	FBgn0029823	Shmt	protein_coding	FBtr0070827-E2	chrX	5916332	5916333	-	exon:174062	dm6_genes_exons	Hypo	0.346357	0.44824	0.0760507	4.76e-05	2.27e-05	3.03e-05	25	27	22	21	44	33
FBtr0088900	3129	AAACA	-0.576479	0.00139417	0.0279282	FBgn0033224	Nop17l	protein_coding	FBtr0088902-E5	chr2R	7801180	7801181	-	3UTR:9904	dm6_genes_3UTRs	Hypo	0.999857	0.610055	0.366975	0.000143	0.247218	9.09e-05	7	12	8	7	12	11
FBtr0070256	129	GGACA	-0.481361	0.00140377	0.0280683	FBgn0013720	pck	protein_coding	FBtr0070256-E1	chrX	1470976	1470977	+	5UTR:37890	dm6_genes_5UTRs	Hypo	0.9999	0.9999	0.632486	0.630935	0.196266	0.361003	10	10	11	14	22	25
FBtr0083816	327	AAACA	-0.393952	0.00142236	0.0283252	FBgn0038739	CG4686	protein_coding	FBtr0083816-E1	chr3R	19864822	19864823	+	5UTR:29027	dm6_genes_5UTRs	Hypo	0.946416	0.892436	0.844118	0.501117	0.548632	0.451364	25	14	14	26	28	21
FBtr0085877	2846	GGACC	-0.571116	0.0014478	0.0286922	FBgn0040206	krz	protein_coding	FBtr0085877-E2	chr3R	32047748	32047749	-	3UTR:27140	dm6_genes_3UTRs	Hypo	0.999875	0.441404	0.999857	0.225558	0.104837	0.397393	8	12	7	6	17	12
FBtr0086736	1771	AAACT	0.433886	0.00145236	0.0287599	FBgn0265297	pAbp	protein_coding	FBtr0086736-E3	chr2R	18144743	18144744	+	exon:44550	dm6_genes_exons	Hyper	0.587065	0.371068	0.362835	0.999944	0.622713	0.999969	17	19	15	18	31	32
FBtr0308119	3167	TAACA	0.445163	0.00148597	0.0292512	FBgn0010313	corto	protein_coding	FBtr0308119-E1	chr3R	5083905	5083906	-	3UTR:23272	dm6_genes_3UTRs	Hyper	0.311623	6.25e-05	0.146105	0.999917	0.46806	0.325302	24	16	10	12	26	21
FBtr0082226	96	AAACA	-0.468213	0.00148928	0.0293	FBgn0040078	pont	protein_coding	FBtr0082226-E1	chr3R	10262218	10262219	+	5UTR:27321	dm6_genes_5UTRs	Hypo	0.223744	0.355621	0.999889	0.000143	0.174397	7.69e-05	17	16	9	7	23	13
FBtr0088217	429	TGACC	-0.394477	0.0014964	0.0294004	FBgn0033544	CG7220	protein_coding	FBtr0339465-E4	chr2R	10737062	10737063	+	exon:38511	dm6_genes_exons	Hypo	0.280515	6.25e-05	0.999917	0.000111	4e-05	0.0969113	25	16	12	9	25	17
FBtr0078074	346	TGACC	0.385411	0.00150329	0.0294972	FBgn0031267	Ipk2	protein_coding	FBtr0078074-E1	chr2L	573918	573919	-	exon:17264	dm6_genes_exons	Hyper	7.69e-05	6.67e-05	0.125673	0.999917	3.03e-05	0.282102	13	15	11	12	33	18
FBtr0088419	1742	AAACC	-0.335079	0.00150438	0.029511	FBgn0004907	14-3-3zeta	protein_coding	FBtr0088418-E7	chr2R	10108463	10108464	+	3UTR:6924	dm6_genes_3UTRs	Hypo	0.999955	0.999909	0.999917	0.563775	0.817766	0.613004	22	11	12	12	27	20
FBtr0075945	4011	AAACA	0.311667	0.00153044	0.0298782	FBgn0260945	Atg1	protein_coding	FBtr0075945-E12	chr3L	12784505	12784506	-	3UTR:17865	dm6_genes_3UTRs	Hyper	0.165037	0.212896	4.55e-05	0.318472	0.406504	0.588004	37	32	22	17	61	46
FBtr0070907	1195	GGACA	-0.239288	0.00155473	0.0302218	FBgn0261955	kdn	protein_coding	FBtr0070906-E3	chrX	6360008	6360009	+	exon:158143	dm6_genes_exons	Hypo	0.706712	0.384854	0.793927	0.325578	0.431658	0.410392	57	85	55	58	154	114
FBtr0091702	1062	GGACA	0.400353	0.00155792	0.0302658	FBgn0064116	anox	protein_coding	FBtr0091702-E1	chrX	21318151	21318152	-	exon:187371	dm6_genes_exons	Hyper	5.88e-05	9.09e-05	0.000143	0.12746	0.585863	0.488027	17	11	7	12	20	12
FBtr0070669	1922	GGACC	0.476086	0.00157487	0.0305091	FBgn0026079	Nsun2	protein_coding	FBtr0070669-E2	chrX	4111735	4111736	-	exon:173313	dm6_genes_exons	Hyper	0.000143	0.000111	0.000111	0.9998	0.205189	0.223635	7	9	9	5	15	14
FBtr0331238	191	AGACC	0.057949	0.00159568	0.0307729	FBgn0020618	Rack1	protein_coding	FBtr0345448-E2	chr2L	7826976	7826977	-	exon:23828	dm6_genes_exons	Hyper	0.00593916	0.00796134	0.0139752	0.0676403	0.0682658	0.0658166	540	497	328	124	233	237
FBtr0273393	521	GAACA	-0.207564	0.00159662	0.0307836	FBgn0031436	ND-B17.2	protein_coding	FBtr0273393-E5	chr2L	2579297	2579298	-	3UTR:3577	dm6_genes_3UTRs	Hypo	0.668851	0.606695	0.612569	0.427278	0.492596	0.345549	141	92	83	95	134	119
FBtr0074484	673	GAACA	0.355777	0.00162064	0.0311319	FBgn0030854	CG8289	protein_coding	FBtr0340623-E1	chrX	17635371	17635372	-	exon:184742	dm6_genes_exons	Hyper	4.55e-05	6.25e-05	0.000111	0.999875	4.35e-05	0.067631	22	16	9	8	23	23
FBtr0343814	4292	AAACA	-0.416587	0.00163926	0.0313808	FBgn0001994	crp	protein_coding	FBtr0343814-E3	chr2L	16263665	16263666	-	3UTR:5507	dm6_genes_3UTRs	Hypo	0.461292	0.587628	0.9999	7.14e-05	0.448868	0.350121	28	20	10	14	48	35
FBtr0087581	217	GGACA	-0.380001	0.00164175	0.0314114	FBgn0040751	CG13018	protein_coding	FBtr0087581-E1	chr2R	14157271	14157272	-	exon:62158	dm6_genes_exons	Hypo	0.0943551	0.999947	0.202513	5.88e-05	0.0886843	0.06807	20	19	18	17	35	38
FBtr0079565	477	GAACA	0.127746	0.00164494	0.0314488	FBgn0020618	Rack1	protein_coding	FBtr0345448-E3	chr2L	7826257	7826258	-	exon:23832	dm6_genes_exons	Hyper	0.191519	0.132753	0.194244	0.336082	0.250137	0.315534	210	208	160	145	292	258
FBtr0344398	851	AAACT	0.341812	0.00164594	0.0314608	FBgn0266417	ringer	protein_coding	FBtr0344398-E3	chr3L	16355049	16355050	-	3UTR:18304	dm6_genes_3UTRs	Hyper	0.366522	0.346782	0.223558	0.539672	0.683579	0.739046	46	33	26	30	37	53
FBtr0085579	674	TGACA	-0.175687	0.00165149	0.0315482	FBgn0051030	CG31030	protein_coding	FBtr0085579-E2	chr3R	30165688	30165689	-	exon:148793	dm6_genes_exons	Hypo	0.400039	0.180457	2.13e-05	1.82e-05	1.14e-05	0.0534265	56	59	47	55	88	89
FBtr0334627	5488	TGACC	0.189879	0.00165863	0.0316538	FBgn0087002	apolpp	protein_coding	FBtr0334627-E4	chr4	1071180	1071181	+	exon:151441	dm6_genes_exons	Hyper	0.102189	0.189689	0.22893	0.579115	0.18365	0.32768	66	117	57	34	190	150
FBtr0309094	2321	AAACC	0.327275	0.00165975	0.0316711	FBgn0263396	sqd	protein_coding	FBtr0309094-E7	chr3R	13635384	13635385	-	3UTR:24601	dm6_genes_3UTRs	Hyper	0.535004	0.687566	0.5354	0.999938	0.942189	0.797669	30	26	24	16	63	51
FBtr0343641	465	GGACC	-0.561247	0.00167163	0.0318267	FBgn0032536	Ance-3	protein_coding	FBtr0343641-E1	chr2L	13915189	13915190	+	exon:10885	dm6_genes_exons	Hypo	0.999833	0.630842	0.676464	0.000111	0.189158	0.434128	6	12	6	9	21	20
FBtr0084297	578	GGACC	-0.425978	0.0016835	0.0319679	FBgn0038966	pinta	protein_coding	FBtr0346142-E2	chr3R	22423931	22423932	-	exon:143139	dm6_genes_exons	Hypo	0.433113	0.475206	0.999857	0.227937	0.161634	0.240669	22	25	7	21	35	34
FBtr0307206	720	GAACT	-0.211741	0.00169052	0.0320744	FBgn0026084	cib	protein_coding	FBtr0307206-E4	chrX	4110199	4110200	+	exon:156462	dm6_genes_exons	Hypo	0.174598	0.218815	0.344107	2.04e-05	0.0858683	0.0164078	53	47	35	49	94	88
FBtr0086674	460	AAACT	-0.244517	0.00169746	0.0321748	FBgn0063494	GstE6	protein_coding	FBtr0086674-E1	chr2R	18406470	18406471	+	exon:44686	dm6_genes_exons	Hypo	0.536777	0.329338	0.491067	0.119784	0.271391	0.232457	60	70	54	58	108	81
FBtr0075394	1143	AAACT	0.197782	0.00169909	0.0321952	FBgn0262732	mbf1	protein_coding	FBtr0305570-E4	chr3L	16576366	16576367	+	3UTR:15207	dm6_genes_3UTRs	Hyper	0.0647481	0.141833	2.33e-05	0.293571	0.332335	0.174044	59	40	43	46	89	90
FBtr0301772	1665	TGACT	0.210104	0.00170895	0.032329	FBgn0041605	cpx	protein_coding	FBtr0078900-E6	chr3R	4298458	4298459	+	3UTR:19319	dm6_genes_3UTRs	Hyper	3.23e-05	0.107854	5.88e-05	0.319105	0.113298	0.305853	31	52	17	19	74	68
FBtr0075695	792	GAACC	-0.468248	0.00172288	0.0325123	FBgn0036454	CG17839	protein_coding	FBtr0110825-E6	chr3L	14865256	14865257	+	exon:83721	dm6_genes_exons	Hypo	0.624177	0.574091	0.999857	0.0002	0.490271	0.30291	15	22	7	5	28	30
FBtr0084239	1112	GGACA	0.29867	0.00175325	0.032922	FBgn0038948	PSR	protein_coding	FBtr0084239-E1	chr3R	22361259	22361260	-	exon:143093	dm6_genes_exons	Hyper	4e-05	5e-05	5.55e-05	0.483511	0.191796	0.220849	25	20	18	24	27	18
FBtr0081054	2488	TAACT	0.242742	0.00176734	0.033119	FBgn0011559	Acp36DE	protein_coding	FBtr0081054-E2	chr2L	18356481	18356482	-	exon:30473	dm6_genes_exons	Hyper	0.0664683	6.25e-05	5.55e-05	0.322713	0.273806	0.198295	29	16	18	30	50	36
FBtr0071424	156	GGACA	0.0734658	0.0017676	0.0331226	FBgn0005391	Yp2	protein_coding	FBtr0071424-E1	chrX	10052480	10052481	-	exon:176650	dm6_genes_exons	Hyper	0.42264	0.409273	0.474504	0.52691	0.515201	0.484703	886	899	907	889	905	902
FBtr0332883	357	GAACT	-0.572842	0.00179113	0.0334353	FBgn0013305	Nmda1	protein_coding	FBtr0332883-E1	chr2R	12878449	12878450	-	exon:60280	dm6_genes_exons	Hypo	0.999833	0.999889	0.103143	0.0001	0.384172	6.67e-05	6	9	10	10	21	15
FBtr0078849	1600	TGACC	0.292507	0.00183063	0.0339686	FBgn0004436	Ubc6	protein_coding	FBtr0078849-E3	chr3R	4949320	4949321	-	3UTR:23262	dm6_genes_3UTRs	Hyper	0.308567	0.219372	0.37582	0.780203	0.527404	0.473671	46	45	30	51	86	68
FBtr0080121	1291	AAACT	-0.559324	0.00185589	0.034298	FBgn0027868	Nup107	protein_coding	FBtr0080121-E1	chr2L	10734780	10734781	-	exon:26538	dm6_genes_exons	Hypo	0.999875	0.487707	0.852443	0.000143	7.14e-05	0.661838	8	10	8	7	14	17
FBtr0340138	3111	TAACA	0.180476	0.00186077	0.0343734	FBgn0040319	Gclc	protein_coding	FBtr0340138-E5	chrX	8103307	8103308	-	3UTR:31366	dm6_genes_3UTRs	Hyper	4.55e-05	3.33e-05	5.88e-05	0.3489	0.107359	0.0853069	22	30	17	22	67	44
FBtr0072459	2489	AAACT	0.453484	0.00191863	0.0351031	FBgn0004919	gol	protein_coding	FBtr0072459-E7	chr2R	25072720	25072721	-	3UTR:12778	dm6_genes_3UTRs	Hyper	0.306398	0.000125	0.000143	0.599281	0.377339	0.690497	22	8	7	14	22	19
FBtr0076487	1089	AAACA	0.310145	0.00192698	0.0352074	FBgn0015218	eIF4E1	protein_coding	FBtr0076487-E6	chr3L	9400012	9400013	-	exon:97604	dm6_genes_exons	Hyper	0.32016	0.270383	4.35e-05	0.49038	0.541136	0.489506	34	37	23	31	72	49
FBtr0301668	3834	AAACT	0.545843	0.00193486	0.0353172	FBgn0034728	rad50	protein_coding	FBtr0301668-E8	chr2R	22425248	22425249	+	exon:48166	dm6_genes_exons	Hyper	0.640919	0.499394	0.221757	0.9998	0.999909	0.999889	9	10	6	5	11	9
FBtr0089931	764	AAACC	-0.402429	0.0019494	0.0355316	FBgn0002567	Rab32	protein_coding	FBtr0089931-E1	chr2R	9180534	9180535	-	exon:56624	dm6_genes_exons	Hypo	0.542964	0.761087	0.626033	0.000111	0.314937	0.407751	25	25	22	9	27	38
FBtr0305555	3702	TGACC	0.153105	0.00196986	0.0357844	FBgn0032479	CG16974	protein_coding	FBtr0305555-E6	chr2L	13185674	13185675	-	exon:27980	dm6_genes_exons	Hyper	2.5e-05	2.22e-05	3.33e-05	0.0895471	0.203078	0.166771	40	45	30	29	66	63
FBtr0332589	225	GAACC	-0.374213	0.00198355	0.0359677	FBgn0040340	TRAM	protein_coding	FBtr0070169-E2	chrX	936391	936392	+	exon:154132	dm6_genes_exons	Hypo	0.122837	5.26e-05	0.999938	9.09e-05	4.35e-05	5.55e-05	12	19	16	11	23	18
FBtr0075318	8235	TAACT	0.316328	0.00199057	0.0360661	FBgn0000414	Dab	protein_coding	FBtr0075318-E10	chr3L	16724349	16724350	+	3UTR:15232	dm6_genes_3UTRs	Hyper	0.0804676	4.17e-05	8.33e-05	0.378994	0.296068	0.354512	18	24	12	14	38	24
FBtr0088906	266	GAACA	0.332233	0.00199799	0.0361672	FBgn0264294	Cyt-b5	protein_coding	FBtr0088905-E2	chr2R	7535510	7535511	+	exon:34533	dm6_genes_exons	Hyper	0.297332	3.7e-05	0.221259	0.521055	0.419139	0.575132	48	27	18	34	42	31
FBtr0088018	3574	AAACA	0.6357	0.00203158	0.0365951	FBgn0027504	CG8878	protein_coding	FBtr0088018-E5	chr2R	12146451	12146452	-	3UTR:10666	dm6_genes_3UTRs	Hyper	0.000167	0.000167	0.485195	0.999857	0.392913	0.999857	6	6	8	7	8	7
FBtr0305507	300	GGACC	0.308676	0.0020356	0.036637	FBgn0031285	CG3662	protein_coding	FBtr0305507-E1	chr2L	821588	821589	+	exon:694	dm6_genes_exons	Hyper	0.638553	0.568392	0.449459	0.753361	0.829102	0.99997	39	44	28	25	49	33
FBtr0089077	2190	AAACA	0.504517	0.0020356	0.036637	FBgn0040324	Ephrin	protein_coding	FBtr0089077-E5	chr4	577000	577001	+	exon:150929	dm6_genes_exons	Hyper	8.33e-05	0.458235	0.247804	0.9999	0.46174	0.758034	12	10	8	10	29	27
FBtr0088600	749	TGACA	0.503084	0.00204081	0.0366985	FBgn0033400	CG2063	protein_coding	FBtr0088600-E2	chr2R	9285819	9285820	-	exon:56886	dm6_genes_exons	Hyper	0.352605	0.1193	0.201713	0.9999	0.183035	0.999933	17	12	9	10	20	15
FBtr0081352	4412	AAACT	-0.59666	0.00204964	0.036809	FBgn0003475	spir	protein_coding	FBtr0081355-E9	chr2L	20347917	20347918	+	3UTR:2851	dm6_genes_3UTRs	Hypo	0.399186	0.999857	0.581456	0.0002	0.0999225	0.0903951	7	7	6	5	15	13
FBtr0071906	1637	TAACC	-0.492443	0.00206164	0.0369657	FBgn0034792	YME1L	protein_coding	FBtr0304924-E8	chr2R	22883916	22883917	-	exon:69614	dm6_genes_exons	Hypo	0.414545	0.582314	0.999857	0.118532	0.102525	0.298331	14	17	7	9	24	18
FBtr0073423	598	TGACC	0.0937302	0.00207432	0.0371182	FBgn0003360	sesB	protein_coding	FBtr0346384-E4	chrX	10782034	10782035	-	exon:177254	dm6_genes_exons	Hyper	7.41e-06	0.0383614	0.0949366	0.14171	0.149312	0.123474	135	143	99	125	284	196
FBtr0073023	947	GGACT	-0.443458	0.00208507	0.0372543	FBgn0035401	Alg2	protein_coding	FBtr0073023-E1	chr3L	3144754	3144755	+	exon:74605	dm6_genes_exons	Hypo	0.791516	0.999957	0.149715	0.174194	0.142059	0.294561	11	23	14	22	31	22
FBtr0305480	4027	AAACT	0.596705	0.00212601	0.0377531	FBgn0023095	caps	protein_coding	FBtr0075833-E4	chr3L	13278828	13278829	+	3UTR:14805	dm6_genes_3UTRs	Hyper	0.455913	0.000125	0.212616	0.459004	0.999889	0.999875	10	8	9	6	9	8
FBtr0100406	3695	AAACT	-0.510869	0.00214249	0.0379608	FBgn0027101	Dyrk3	protein_coding	FBtr0100406-E7	chr4	1225425	1225426	-	3UTR:27480	dm6_genes_3UTRs	Hypo	0.23856	0.537769	0.9999	0.100544	7.69e-05	0.143002	12	12	10	12	13	14
FBtr0086677	410	GAACA	0.112353	0.00214343	0.0379657	FBgn0063491	GstE9	protein_coding	FBtr0086677-E1	chr2R	18409457	18409458	+	exon:44690	dm6_genes_exons	Hyper	0.507968	0.612796	0.305008	0.63407	0.571132	0.557629	323	299	255	356	625	517
FBtr0088699	92	AAACA	-0.420269	0.00214556	0.0379959	FBgn0263120	Acsl	protein_coding	FBtr0088700-E1	chr2R	8666262	8666263	+	5UTR:9060	dm6_genes_5UTRs	Hypo	0.999889	0.261093	9.09e-05	0.000167	4.76e-05	5.26e-05	9	20	11	6	21	19
FBtr0079860	3256	TGACC	0.461451	0.0021488	0.038034	FBgn0032129	jp	protein_coding	FBtr0079861-E7	chr2L	9552115	9552116	-	exon:25157	dm6_genes_exons	Hyper	0.000111	0.000125	0.000167	0.000167	0.384701	0.999889	9	8	6	6	18	9
FBtr0336614	411	GGACC	-0.300494	0.00215483	0.0381159	FBgn0263598	Vha68-2	protein_coding	FBtr0080420-E3	chr2L	12976315	12976316	+	exon:10161	dm6_genes_exons	Hypo	0.504231	0.673324	0.696776	0.217412	0.343818	0.411619	38	43	33	30	102	60
FBtr0086086	252	GGACA	0.290332	0.00216565	0.0382334	FBgn0261403	sxc	protein_coding	FBtr0086086-E1	chr2R	5307539	5307540	+	exon:33438	dm6_genes_exons	Hyper	8.33e-05	5.88e-05	5.88e-05	0.240515	0.425042	0.20564	12	17	17	15	29	26
FBtr0334835	2241	AGACA	0.10396	0.00219138	0.0385617	FBgn0002938	ninaC	protein_coding	FBtr0334835-E5	chr2L	7380716	7380717	+	exon:5495	dm6_genes_exons	Hyper	0.0367574	8.93e-06	1.35e-05	0.0994404	0.107896	0.141323	104	112	74	31	141	128
FBtr0076060	1269	GGACA	0.546111	0.00219358	0.0385863	FBgn0036239	Pop2	protein_coding	FBtr0076060-E5	chr3L	11998955	11998956	-	exon:99357	dm6_genes_exons	Hyper	0.405062	0.000143	0.204047	0.999857	0.563499	0.684228	18	7	8	7	16	11
FBtr0345426	2070	AAACA	-0.192997	0.00221371	0.0388287	FBgn0010651	MFS14	protein_coding	FBtr0345426-E4	chr2R	18797241	18797242	-	3UTR:11840	dm6_genes_3UTRs	Hypo	0.0882885	0.29978	0.234273	2.5e-05	0.0433108	1.64e-05	60	42	31	40	75	61
FBtr0345924	941	GGACT	0.342273	0.00221595	0.0388514	FBgn0031099	CG17065	protein_coding	FBtr0077340-E3	chrX	20255424	20255425	-	exon:186876	dm6_genes_exons	Hyper	7.69e-05	6.67e-05	9.09e-05	7.14e-05	0.505039	0.521944	13	15	11	14	23	18
FBtr0085785	2660	AAACC	0.443774	0.00222007	0.0388966	FBgn0039844	CG1607	protein_coding	FBtr0085785-E10	chr3R	31391471	31391472	+	3UTR:23050	dm6_genes_3UTRs	Hyper	7.69e-05	0.342704	0.747353	0.799677	0.621849	0.999929	13	28	14	17	26	14
FBtr0088957	722	GGACA	0.18279	0.00222095	0.0389073	FBgn0033188	Drat	protein_coding	FBtr0088957-E2	chr2R	7527517	7527518	-	exon:54883	dm6_genes_exons	Hyper	0.0511344	0.120357	0.0933922	0.355413	0.228486	0.229353	67	57	37	71	108	107
FBtr0331678	1994	AAACT	0.206321	0.00222967	0.0390085	FBgn0032935	Atg18b	protein_coding	FBtr0331678-E4	chr2L	21212762	21212763	-	3UTR:6087	dm6_genes_3UTRs	Hyper	5.26e-05	3.85e-05	8.33e-05	0.166937	0.162018	0.290182	19	26	12	23	52	33
FBtr0345493	240	TAACT	-0.145878	0.00226205	0.0393894	FBgn0034153	Acp53C14b	protein_coding	FBtr0345493-E2	chr2R	16749164	16749165	-	exon:64935	dm6_genes_exons	Hypo	0.318134	0.22808	0.391184	0.172041	0.150691	0.177033	166	86	130	207	292	206
FBtr0078674	1931	AAACT	0.260436	0.00226984	0.039481	FBgn0027608	CG2082	protein_coding	FBtr0300910-E10	chr3R	5759618	5759619	-	3UTR:23432	dm6_genes_3UTRs	Hyper	0.412553	0.329101	0.415402	0.597781	0.779265	0.561318	58	59	51	41	85	99
FBtr0347404	2354	GAACC	0.469712	0.00232306	0.0401655	FBgn0267828	Fatp1	protein_coding	FBtr0347403-E4	chr2L	10511642	10511643	-	3UTR:4898	dm6_genes_3UTRs	Hyper	0.388968	0.461937	0.146898	0.999857	0.407207	0.999875	22	25	17	7	20	8
FBtr0077431	1189	GAACA	0.0800915	0.00232639	0.0402048	FBgn0027560	Tps1	protein_coding	FBtr0077431-E3	chr2L	4390913	4390914	+	exon:3157	dm6_genes_exons	Hyper	0.464273	0.484443	0.38634	0.543433	0.504974	0.526924	581	833	512	530	956	949
FBtr0335468	408	AGACA	-0.327577	0.00233805	0.0403246	FBgn0264990	CG44141	protein_coding	FBtr0335468-E1	chr2L	15659066	15659067	-	3UTR:5448	dm6_genes_3UTRs	Hypo	0.999968	0.645735	0.582732	0.476251	0.337126	0.432327	31	25	16	48	87	65
FBtr0075514	711	AAACC	0.445879	0.00237423	0.0407434	FBgn0036551	CG17029	protein_coding	FBtr0333575-E2	chr3L	15978142	15978143	+	exon:84259	dm6_genes_exons	Hyper	0.32041	0.207476	0.198669	0.999923	0.609436	0.454834	24	18	8	13	24	22
FBtr0081869	608	GGACC	0.371326	0.00239703	0.0410273	FBgn0037592	CG11737	protein_coding	FBtr0310047-E2	chr3R	8519689	8519690	+	exon:109687	dm6_genes_exons	Hyper	0.156602	3.85e-05	9.09e-05	0.999857	0.270793	5.88e-05	16	26	11	7	36	17
FBtr0089431	1304	GAACT	0.429756	0.00242723	0.0413666	FBgn0005278	Sam-S	protein_coding	FBtr0089435-E6	chr2L	113292	113293	+	exon:126	dm6_genes_exons	Hyper	0.35102	0.143781	6.67e-05	0.999909	0.354954	0.429273	15	18	15	11	27	24
FBtr0071539	958	TGACA	0.321257	0.00245179	0.0416601	FBgn0003748	Treh	protein_coding	FBtr0071536-E4	chr2R	21085745	21085746	+	exon:47079	dm6_genes_exons	Hyper	0.538514	0.714263	0.418626	0.999941	0.635252	0.99998	26	42	20	17	51	50
FBtr0076102	550	AAACC	0.566824	0.00247651	0.0419525	FBgn0036184	PCID2	protein_coding	FBtr0076102-E1	chr3L	11626990	11626991	+	exon:81954	dm6_genes_exons	Hyper	9.09e-05	0.599854	0.699254	0.9998	0.999923	0.999947	11	5	6	5	13	19
FBtr0087534	2596	GGACA	0.55664	0.00250841	0.042328	FBgn0033913	CG8468	protein_coding	FBtr0087533-E3	chr2R	14229138	14229139	+	exon:40857	dm6_genes_exons	Hyper	0.0001	0.241599	0.0002	0.999833	0.497336	0.41465	10	12	5	6	7	13
FBtr0085809	1031	TGACT	0.47812	0.00250979	0.042338	FBgn0039849	CG11334	protein_coding	FBtr0085808-E6	chr3R	31460242	31460243	-	exon:149697	dm6_genes_exons	Hyper	0.248418	0.000125	0.433641	0.999933	0.446324	0.670285	17	8	11	15	22	22
FBtr0080864	1310	GGACT	0.303975	0.00251824	0.0424321	FBgn0020414	Idgf3	protein_coding	FBtr0080862-E4	chr2L	16452703	16452704	+	exon:12250	dm6_genes_exons	Hyper	0.106546	0.0420598	5e-05	0.352928	0.421666	0.285988	19	25	20	20	41	25
FBtr0301507	1392	AAACT	-0.334667	0.00254885	0.0427915	FBgn0033988	pcs	protein_coding	FBtr0301507-E4	chr2R	14990512	14990513	+	exon:41444	dm6_genes_exons	Hypo	0.999958	0.999957	0.659869	0.591388	0.639612	0.424784	24	23	13	15	39	48
FBtr0299543	965	TAACT	0.49268	0.00256255	0.0429515	FBgn0030559	CG13404	protein_coding	FBtr0299543-E3	chrX	14265138	14265139	-	3UTR:32158	dm6_genes_3UTRs	Hyper	0.244362	0.999909	9.09e-05	0.999875	0.870611	0.851915	13	11	11	8	13	19
FBtr0087437	631	GGACC	-0.0965984	0.00257009	0.0430411	FBgn0012042	AttA	protein_coding	FBtr0087437-E2	chr2R	14748056	14748057	+	exon:41342	dm6_genes_exons	Hypo	0.323206	0.135115	0.261379	0.145235	0.127103	0.157566	193	260	169	653	962	914
FBtr0301316	2501	GAACC	0.267901	0.00257903	0.0431573	FBgn0026438	Eaat2	protein_coding	FBtr0301317-E8	chr2L	738108	738109	-	exon:17315	dm6_genes_exons	Hyper	3.7e-05	0.0719038	9.09e-05	0.444232	0.216391	0.215112	27	20	11	14	43	37
FBtr0085094	482	GGACT	0.0861933	0.00260327	0.0434503	FBgn0026562	SPARC	protein_coding	FBtr0085094-E3	chr3R	26869898	26869899	-	exon:146794	dm6_genes_exons	Hyper	0.189999	0.191632	0.177113	0.281582	0.249728	0.286015	319	467	263	298	681	561
FBtr0304964	476	AAACT	0.159197	0.00261139	0.0435528	FBgn0000253	Cam	protein_coding	FBtr0345018-E3	chr2R	12269361	12269362	+	exon:39301	dm6_genes_exons	Hyper	0.117191	2.44e-05	2.94e-05	0.26143	0.141661	0.191746	60	41	34	48	99	97
FBtr0336901	628	TGACA	-0.479031	0.00263505	0.0438336	FBgn0052687	CG32687	protein_coding	FBtr0336901-E2	chrX	10486455	10486456	-	5UTR:43814	dm6_genes_5UTRs	Hypo	0.7416	0.84487	0.999875	0.526428	0.622713	0.000111	14	20	8	7	27	9
FBtr0339833	1598	GAACA	-0.406779	0.00264979	0.0440075	FBgn0030030	CG1636	protein_coding	FBtr0339833-E4	chrX	8275723	8275724	+	3UTR:28622	dm6_genes_3UTRs	Hypo	0.99995	0.712657	0.757878	0.476245	0.342959	0.430945	20	27	14	9	31	25
FBtr0078016	427	GGACA	0.24595	0.00265556	0.0440666	FBgn0020545	kraken	protein_coding	FBtr0334794-E3	chr2L	853646	853647	+	exon:734	dm6_genes_exons	Hyper	2.17e-05	0.287266	0.191137	0.455459	0.364362	0.396453	46	56	29	47	94	57
FBtr0475016	712	TGACT	0.204965	0.00267098	0.0442468	FBgn0052220	Csas	protein_coding	FBtr0475016-E4	chr3L	19988116	19988117	-	exon:104619	dm6_genes_exons	Hyper	3.7e-05	3.12e-05	3.85e-05	5.26e-05	0.321134	0.293816	27	32	26	19	44	41
FBtr0303445	1684	GAACA	-0.193369	0.00269015	0.0444736	FBgn0062978	CG31808	protein_coding	FBtr0303445-E2	chr2L	16704530	16704531	-	3UTR:5552	dm6_genes_3UTRs	Hypo	0.376303	0.302703	0.35387	0.163107	0.170306	0.119357	84	86	49	70	165	127
FBtr0075220	728	AAACA	0.0439246	0.0026982	0.0445699	FBgn0036726	QIL1	protein_coding	FBtr0075220-E2	chr3L	17466734	17466735	+	3UTR:15312	dm6_genes_3UTRs	Hyper	5.43e-06	7.75e-06	9.17e-06	6.21e-06	0.0582428	0.0735473	184	129	109	161	240	186
FBtr0082639	481	GGACA	-0.337947	0.00270635	0.0446527	FBgn0028374	Hug	protein_coding	FBtr0082639-E2	chr3R	12527979	12527980	+	exon:112097	dm6_genes_exons	Hypo	0.509872	0.55356	0.999947	0.25573	0.336251	0.457556	36	42	19	21	49	43
FBtr0077822	3977	AAACT	0.464613	0.00271318	0.0447073	FBgn0003557	Su(dx)	protein_coding	FBtr0077824-E7	chr2L	2043953	2043954	+	3UTR:302	dm6_genes_3UTRs	Hyper	0.000125	0.0983014	0.0001	0.999833	0.492461	7.14e-05	8	12	10	6	15	14
FBtr0076343	3109	GAACA	-0.382465	0.00277208	0.0453653	FBgn0025866	CalpB	protein_coding	FBtr0076343-E3	chr3L	9892154	9892155	+	exon:81096	dm6_genes_exons	Hypo	0.438864	0.458316	0.434909	7.14e-05	0.184576	4.55e-05	18	25	11	14	30	22
FBtr0345672	3914	GGACA	-0.527146	0.00282556	0.0459578	FBgn0053147	Hs3st-A	protein_coding	FBtr0345672-E9	chr2R	18752865	18752866	+	3UTR:8342	dm6_genes_3UTRs	Hypo	0.425671	0.156236	0.999833	0.0002	4.35e-05	5.88e-05	10	8	6	5	23	17
FBtr0346098	934	AAACA	-0.615621	0.00282591	0.0459618	FBgn0037879	scpr-C	protein_coding	FBtr0346098-E2	chr3R	11226506	11226507	+	3UTR:20223	dm6_genes_3UTRs	Hypo	0.999875	0.47201	0.9998	0.624596	8.33e-05	0.000143	8	5	5	8	12	7
FBtr0085713	3191	AAACT	-0.103988	0.00285401	0.0462851	FBgn0000416	Sap-r	protein_coding	FBtr0085713-E7	chr3R	30883712	30883713	-	3UTR:27022	dm6_genes_3UTRs	Hypo	0.520388	0.542222	0.590863	0.475235	0.415973	0.4503	404	435	287	279	597	460
FBtr0305985	152	AAACC	0.407602	0.0028891	0.0466605	FBgn0016687	Nurf-38	protein_coding	FBtr0305985-E1	chr2R	24560901	24560902	-	exon:71226	dm6_genes_exons	Hyper	0.406986	5e-05	0.000143	0.700757	0.459624	0.469604	15	20	7	11	33	27
FBtr0078803	2358	GGACA	-0.345116	0.00289501	0.0467178	FBgn0037315	Cerk	protein_coding	FBtr0078804-E3	chr3R	5359360	5359361	-	exon:129521	dm6_genes_exons	Hypo	0.487811	0.315602	0.512571	5.55e-05	0.141893	0.138689	23	27	15	18	43	54
FBtr0302501	999	AGACA	0.234265	0.00290493	0.046826	FBgn0028936	NimB5	protein_coding	FBtr0302501-E3	chr2L	13971837	13971838	+	3UTR:2152	dm6_genes_3UTRs	Hyper	4.55e-05	5.88e-05	6.25e-05	0.472713	0.230197	5.26e-05	22	17	16	26	41	19
FBtr0100670	6461	GGACA	0.513426	0.00290681	0.0468413	FBgn0262738	norpA	protein_coding	FBtr0100670-E14	chrX	4364690	4364691	+	3UTR:28081	dm6_genes_3UTRs	Hyper	0.423831	0.168238	0.229065	0.999917	0.361561	0.999933	11	9	9	12	25	15
FBtr0076763	241	GAACA	-0.480521	0.00293894	0.0471807	FBgn0035831	Pop4	protein_coding	FBtr0076763-E1	chr3L	7978409	7978410	-	exon:96513	dm6_genes_exons	Hypo	0.439744	0.572004	0.999857	0.45643	0.113569	4.35e-05	15	13	7	15	21	23
FBtr0100382	561	GGACC	0.31289	0.00294229	0.0472179	FBgn0015777	nrv2	protein_coding	FBtr0100382-E2	chr2L	6791727	6791728	-	exon:22699	dm6_genes_exons	Hyper	0.231836	0.163085	8.33e-05	0.593486	0.358258	0.381931	27	40	12	21	45	45
FBtr0273342	400	GGACA	0.121669	0.00296349	0.0474301	FBgn0032422	atilla	protein_coding	FBtr0331999-E2	chr2L	12176917	12176918	-	exon:27661	dm6_genes_exons	Hyper	0.0876618	0.129577	1.33e-05	0.259443	0.156287	0.166528	148	111	75	94	179	166
FBtr0073030	754	GGACA	0.520109	0.00296962	0.0474882	FBgn0052280	CG32280	protein_coding	FBtr0073030-E3	chr3L	3168723	3168724	+	3UTR:13323	dm6_genes_3UTRs	Hyper	0.613571	0.215786	0.0002	0.999889	0.999929	0.390066	16	13	5	9	14	16
FBtr0077745	580	GAACA	-0.314936	0.00299254	0.0477361	FBgn0031436	ND-B17.2	protein_coding	FBtr0335174-E5	chr2L	2579297	2579298	-	3UTR:3578	dm6_genes_3UTRs	Hypo	0.616169	0.448948	0.999957	0.328312	0.378794	0.41316	33	34	23	35	76	59
FBtr0100119	1594	AGACC	-0.364556	0.00302391	0.0480636	FBgn0010114	hig	protein_coding	FBtr0088607-E2	chr2R	9234466	9234467	-	exon:56695	dm6_genes_exons	Hypo	0.0700531	0.164825	0.999875	9.09e-05	0.105804	0.0351898	23	23	8	11	26	43
FBtr0084656	145	TGACA	0.38465	0.00303804	0.048229	FBgn0039213	atl	protein_coding	FBtr0084657-E2	chr3R	24631785	24631786	+	5UTR:29995	dm6_genes_5UTRs	Hyper	0.478084	0.377848	6.25e-05	0.999941	0.625333	0.384669	14	33	16	17	48	27
FBtr0079308	1243	GAACA	0.334251	0.00304251	0.0482813	FBgn0025595	AkhR	protein_coding	FBtr0332331-E6	chr2L	6712668	6712669	-	exon:22491	dm6_genes_exons	Hyper	0.128492	0.113082	0.076085	0.1005	0.545311	0.6746	19	28	16	19	42	30
FBtr0079711	2620	TAACA	-0.368425	0.00310117	0.0488897	FBgn0014417	CG13397	protein_coding	FBtr0079711-E2	chr2L	8409169	8409170	-	exon:24723	dm6_genes_exons	Hypo	0.34747	0.23792	0.520086	7.69e-05	5.26e-05	7.14e-05	14	23	9	13	19	14
FBtr0079471	625	TGACC	0.136444	0.00311311	0.0490195	FBgn0031925	Cyp4d21	protein_coding	FBtr0079471-E2	chr2L	7606327	7606328	+	exon:5685	dm6_genes_exons	Hyper	0.0681736	0.0903609	0.164168	0.318741	0.203877	0.209417	114	156	92	86	136	193
FBtr0087241	2045	AAACT	0.403775	0.00314015	0.049315	FBgn0015754	Lis-1	protein_coding	FBtr0087241-E8	chr2R	16183856	16183857	+	3UTR:7871	dm6_genes_3UTRs	Hyper	0.0708751	4.35e-05	0.313261	0.34446	0.251106	0.999938	24	23	14	12	29	16
FBtr0114604	3896	AAACC	0.412341	0.00315284	0.0494456	FBgn0024555	flfl	protein_coding	FBtr0114604-E10	chr3R	13692183	13692184	+	3UTR:20558	dm6_genes_3UTRs	Hyper	0.99995	0.548883	0.000125	0.999857	0.834412	0.951713	20	19	8	7	22	21
FBtr0305503	1230	GGACC	-0.365787	0.00318632	0.0497785	FBgn0032955	CG2201	protein_coding	FBtr0085923-E5	chr2L	21616210	21616211	-	exon:32676	dm6_genes_exons	Hypo	0.603239	0.450501	0.9999	0.44102	0.191306	0.323953	26	29	10	25	50	42
FBtr0070058	690	AAACT	-0.387225	0.00318842	0.0497963	FBgn0027588	GCS2alpha	protein_coding	FBtr0070058-E3	chrX	21603261	21603262	-	exon:187517	dm6_genes_exons	Hypo	0.717321	0.836607	0.60618	9.09e-05	0.522749	0.475592	21	27	13	11	38	43
FBtr0330704	2236	GAACA	0.401	0.00318953	0.049808	FBgn0264087	Slob	protein_coding	FBtr0330704-E11	chr2L	7647161	7647162	-	3UTR:4386	dm6_genes_3UTRs	Hyper	5.88e-05	0.000167	0.000167	0.999833	0.203459	0.0001	17	6	6	6	24	10
FBtr0334762	177	AAACT	0.103785	0.00319103	0.0498227	FBgn0043841	vir-1	protein_coding	FBtr0334761-E2	chr2L	12421758	12421759	-	5UTR:6925	dm6_genes_5UTRs	Hyper	0.601081	0.569573	0.654976	0.750171	0.679209	0.707607	302	311	230	328	681	562
FBtr0345433	1012	TGACA	0.250417	0.00320398	0.0499583	FBgn0004868	Gdi	protein_coding	FBtr0345433-E2	chr2L	9492746	9492747	-	exon:25146	dm6_genes_exons	Hyper	0.295636	0.260917	0.505589	0.687087	0.557761	0.568544	64	65	45	46	96	78
