# Supplementary material for: Long-read sequencing-based analyses of the adult Drosophila brain transcriptome in physiological and pathological settings
Source: BMC Genomics. 2025 Oct 14;26:913. doi: 10.1186/s12864-025-12111-w (PMC12522962; doi:10.1186/s12864-025-12111-w)
Supplement: Supplementary file 7 — Supplementary Material 7: Supplemental File 7 | Excel file of transcript and m6A quantification of transposable elements. Differential expression and m6A modification analysis of tau vs control transposable elements. [file 12864_2025_12111_MOESM7_ESM.xlsx]

## Sheet: Key
Sheet
Quant TE	Stringtie generated quantifcation values of transposable elements in control
FLAIR TE	Results of the differential expression of transposable elements in tau vs control
xPore TE	Results of the differential m6A modifcation of transposons analysis for tau vs control. Fig. Supplemental 6A

## Sheet: Quant TE
query gene ID	major isoform ID	Reference Transposon	num_exons	FPKM	TPM	cov	len	Reference match length	subfamily	family
STRG.2557	STRG.2557.1	Copia_I-int	1	6.67101	9.30313	20.8573	5147	4593	Copia	LTR
STRG.6895	STRG.6895.1	Copia_I-int	1	6.95049	9.69288	21.7311	5088	4593	Copia	LTR
STRG.825	STRG.825.1	Copia_I-int	1	13.4049	18.694	41.9113	4977	4594	Copia	LTR
STRG.2259	STRG.2259.1	Copia_I-int	1	14.9711	20.8781	46.8079	4971	4592	Copia	LTR
STRG.11482	STRG.11482.1	TRANSPAC_I-int	1	4.02733	5.61635	12.5917	4919	4590	Gypsy	LTR
STRG.5111	STRG.5111.1	Copia_I-int	1	5.95899	8.31017	18.6311	4701	4701	Copia	LTR
STRG.1060	STRG.1060.2	Copia_I-int	1	10.4688	14.5994	32.7314	4597	4597	Copia	LTR
STRG.11453	STRG.11453.1	Copia_I-int	1	7.75964	10.8213	24.261	4593	4593	Copia	LTR
STRG.9778	STRG.9778.2	DOC	1	4.56459	6.3656	14.2715	4527	4527	Jockey	LINE
STRG.3889	STRG.3889.1	BEL_I-int	1	7.28694	10.1621	22.7831	4384	5408	Pao	LTR
STRG.12829	STRG.12829.1	Copia_I-int	1	9.27627	12.9363	29.0028	4158	3985	Copia	LTR
STRG.3466	STRG.3466.1	Copia_I-int	1	10.0667	14.0386	31.4741	4117	4592	Copia	LTR
STRG.12659	STRG.12659.1	HOBO	1	7.98861	11.1406	24.9769	1867	1861	hAT-hobo	DNA
STRG.10877	STRG.10877.5	PROTOP_A	1	3.90032	5.43923	12.1946	1076	1076	P	DNA
STRG.1602	STRG.1602.1	PROTOP	1	8.59259	11.9829	26.8652	1067	1067	P	DNA
STRG.2592	STRG.2592.1	ACCORD_I-int	1	9.05029	12.6212	28.2963	1019	1019	Gypsy	LTR
STRG.11679	STRG.11679.1	NOMAD_I-int	1	5.3403	7.44737	16.6968	864	864	Gypsy	LTR
STRG.7775	STRG.7775.3	BURDOCK_I-int	1	9.8331	13.7128	30.7438	826	5860	Gypsy	LTR
STRG.3471	STRG.3471.1	NOMAD_I-int	1	3.68369	5.13713	11.5173	771	771	Gypsy	LTR
STRG.10753	STRG.10753.1	TART	1	3.904	5.44437	12.2061	722	985	Jockey	LINE
STRG.2157	STRG.2157.1	ACCORD_I-int	1	4.388	6.11932	13.7193	709	1015	Gypsy	LTR
STRG.1709	STRG.1709.1	QUASIMODO_LTR	1	4.0543	5.65397	12.676	667	658	Gypsy	LTR
STRG.4052	STRG.4052.1	ROO_I-int	1	4.09777	5.71459	12.8119	638	638	Pao	LTR
STRG.1472	STRG.1472.1	Gypsy2_I-int	1	6.87852	9.59252	21.5061	600	600	Gypsy	LTR
STRG.12452	STRG.12452.1	DNAREP1_DM	1	5.61314	7.82786	17.5498	552	552	Helitron	RC
STRG.7892	STRG.7892.1	HOBO	1	13.4225	18.7185	41.9662	545	545	hAT-hobo	DNA
STRG.10819	STRG.10819.1	ROOA_I-int	1	13.5607	18.9113	42.3984	462	462	Pao	LTR
STRG.10894	STRG.10894.1	DNAREP1_DM	1	4.27424	5.96068	13.3636	433	433	Helitron	RC
STRG.11681	STRG.11681.1	Stalker2_LTR	1	18.4791	25.7702	57.7759	424	424	Gypsy	LTR
STRG.7460	STRG.7460.1	Stalker2_LTR	1	22.8622	31.8827	71.48	421	424	Gypsy	LTR
STRG.6474	STRG.6474.1	BLOOD_LTR	1	8.70009	12.1328	27.2013	402	401	Gypsy	LTR
STRG.10837	STRG.10837.5	FB4_DM	1	4.11956	5.74498	12.8801	400	400	TcMar-Tc1	DNA
STRG.12919	STRG.12919.1	Stalker2_LTR	1	5.83224	8.13341	18.2348	396	424	Gypsy	LTR
STRG.1644	STRG.1644.1	G5_DM	1	3.92522	5.47395	12.2724	394	394	Jockey	LINE
STRG.1641	STRG.1641.1	G5_DM	1	5.92414	8.26157	18.5222	376	376	Jockey	LINE
STRG.376	STRG.376.1	MDG1_LTR	1	7.13048	9.94389	22.2939	357	357	Gypsy	LTR
STRG.10440	STRG.10440.1	MDG1_LTR	1	11.366	15.8506	35.5365	356	356	Gypsy	LTR
STRG.6603	STRG.6603.1	DNAREP1_DM	1	11.2313	15.6628	35.1155	351	351	Helitron	RC
STRG.11481	STRG.11481.1	TRANSPAC_LTR	1	4.5684	6.37091	14.2834	339	330	Gypsy	LTR
STRG.12937	STRG.12937.1	TRANSPAC_LTR	1	8.32081	11.6039	26.0155	337	331	Gypsy	LTR
STRG.1590	STRG.1590.4	DM1731_LTR	1	4.91816	6.85867	15.3769	336	336	Copia	LTR
STRG.6808	STRG.6808.1	GTWIN_I-int	1	17.5075	24.4152	54.7381	333	333	Gypsy	LTR
STRG.10375	STRG.10375.1	Copia_LTR	1	6.9291	9.66305	21.6642	286	275	Copia	LTR
STRG.12894	STRG.12894.1	ROVER-LTR_DM	1	10.8847	15.1794	34.0318	283	368	Gypsy	LTR
STRG.13012	STRG.13012.1	BLASTOPIA_LTR	1	27.1312	37.8361	84.8273	280	276	Gypsy	LTR
STRG.13580	STRG.13580.1	BLASTOPIA_LTR	1	6.54983	9.13413	20.4784	278	271	Gypsy	LTR
STRG.6809	STRG.6809.1	Copia_LTR	1	50.4287	70.3259	157.668	276	276	Copia	LTR
STRG.8115	STRG.8115.1	Copia_LTR	1	45.1175	62.919	141.062	276	276	Copia	LTR
STRG.1651	STRG.1651.1	Copia_LTR	1	44.6663	62.2898	139.652	276	276	Copia	LTR
STRG.12787	STRG.12787.1	BURDOCK_LTR	1	28.2084	39.3383	88.1953	276	276	Gypsy	LTR
STRG.734	STRG.734.1	Copia_LTR	1	27.3438	38.1326	85.492	276	276	Copia	LTR
STRG.12741	STRG.12741.1	BURDOCK_LTR	1	24.5972	34.3023	76.9046	276	276	Gypsy	LTR
STRG.365	STRG.365.1	Copia_LTR	1	17.5291	24.4454	54.8057	276	276	Copia	LTR
STRG.7775	STRG.7775.1	BURDOCK_LTR	1	9.91978	13.8337	31.0148	276	276	Gypsy	LTR
STRG.3341	STRG.3341.1	Copia_LTR	1	5.85734	8.16841	18.3133	276	276	Copia	LTR
STRG.6961	STRG.6961.2	BURDOCK_LTR	1	4.63914	6.46956	14.5045	276	276	Gypsy	LTR
STRG.12177	STRG.12177.1	Copia_LTR	1	22.455	31.3149	70.207	275	275	Copia	LTR
STRG.2268	STRG.2268.1	Copia_LTR	1	83.1834	116.004	260.078	274	276	Copia	LTR
STRG.10500	STRG.10500.1	BLASTOPIA_LTR	1	7.54933	10.528	23.6034	271	271	Gypsy	LTR
STRG.13269	STRG.13269.1	BLOOD_LTR	1	29.6171	41.3028	92.5996	268	268	Gypsy	LTR
STRG.1726	STRG.1726.1	Invader2_LTR	1	4.71261	6.57202	14.7343	266	266	Gypsy	LTR
STRG.7201	STRG.7201.1	ACCORD2_I-int	1	7.40227	10.3229	23.1436	246	246	Gypsy	LTR
STRG.6139	STRG.6139.1	Stalker2_I-int	1	37.4621	52.2432	117.128	245	245	Gypsy	LTR
STRG.1574	STRG.1574.1	DNAREP1_DM	1	5.07261	7.07407	15.8598	227	227	Helitron	RC
STRG.1566	STRG.1566.1	M4DM	1	4.7211	6.58385	14.7608	223	223	CMC-Transib	DNA
STRG.6810	STRG.6810.1	Copia_LTR	1	25.13	35.0453	78.5704	222	276	Copia	LTR
STRG.1513	STRG.1513.1	Copia_LTR	1	9.4762	13.2151	29.6279	215	275	Copia	LTR
STRG.4484	STRG.4484.1	M4DM	1	4.27998	5.96869	13.3816	208	208	CMC-Transib	DNA
STRG.2138	STRG.2138.1	Gypsy12A_LTR	1	6.68258	9.31926	20.8935	194	194	Gypsy	LTR
STRG.1692	STRG.1692.1	TABOR_LTR	1	5.5398	7.72559	17.3205	182	182	Gypsy	LTR
STRG.1664	STRG.1664.1	Copia_I-int	1	15.4513	21.5478	48.3094	170	170	Copia	LTR
STRG.71	STRG.71.1	BLOOD_LTR	1	11.4994	16.0366	35.9536	168	168	Gypsy	LTR
STRG.2094	STRG.2094.1	DNAREP1_DM	1	13.2907	18.5347	41.5541	156	156	Helitron	RC
STRG.1559	STRG.1559.1	DNAREP1_DM	1	8.33615	11.6253	26.0635	154	154	Helitron	RC
STRG.2091	STRG.2091.1	DNAREP1_DM	1	19.5476	27.2603	61.1167	148	148	Helitron	RC
STRG.6306	STRG.6306.1	DNAREP1_DM	1	11.9835	16.7118	37.4672	138	138	Helitron	RC
STRG.7298	STRG.7298.1	DNAREP1_DM	1	6.61402	9.22364	20.6791	135	135	Helitron	RC
STRG.6949	STRG.6949.1	DMCR1A	1	4.2904	5.98322	13.4142	134	134	CR1	LINE
STRG.13585	STRG.13585.1	Stalker2_I-int	1	19.3982	27.052	60.6496	132	132	Gypsy	LTR
STRG.2101	STRG.2101.1	DMCR1A	1	15.0373	20.9704	47.0151	130	130	CR1	LINE
STRG.6592	STRG.6592.1	PROTOP	1	10.7857	15.0413	33.7221	129	129	P	DNA
STRG.1449	STRG.1449.1	DNAREP1_DM	1	37.2426	51.9371	116.441	119	119	Helitron	RC
STRG.6510	STRG.6510.1	DM297_I-int	1	18.6882	26.0618	58.4298	117	918	Gypsy	LTR
STRG.12870	STRG.12870.1	NTS_DM	1	14.5546	20.2972	45.5057	112	112	NTS_DM	Other
STRG.6811	STRG.6811.1	Gypsy2_LTR	1	10.9269	15.2382	34.1635	104	104	Gypsy	LTR
STRG.10969	STRG.10969.1	SAR2_DM	1	6.17731	8.61463	19.3137	102	102	Satellite	Satellite
STRG.10924	STRG.10924.1	DNAREP1_DM	1	31.0887	43.3551	97.2006	95	95	Helitron	RC
STRG.7219	STRG.7219.1	DNAREP1_DM	1	21.1511	29.4965	66.1301	93	93	Helitron	RC
STRG.6864	STRG.6864.1	Gypsy10_I-int	1	11.6603	16.261	36.4565	92	92	Gypsy	LTR
STRG.11512	STRG.11512.1	SAR_DM	1	7.07234	9.8628	22.1121	88	88	Satellite	Satellite
STRG.1447	STRG.1447.1	ROO_LTR	1	30.9978	43.2282	96.9163	86	86	Pao	LTR
STRG.7400	STRG.7400.1	PROTOP	1	4.69869	6.55261	14.6907	84	84	P	DNA
STRG.2105	STRG.2105.1	Gypsy8_LTR	1	12.633	17.6175	39.4979	81	81	Gypsy	LTR
STRG.2194	STRG.2194.1	DMRT1B	1	7.36094	10.2653	23.0144	81	81	R1	LINE
STRG.1607	STRG.1607.1	Copia_I-int	1	60.1689	83.9092	188.122	80	80	Copia	LTR
STRG.7190	STRG.7190.1	PROTOP_B	1	22.3327	31.1443	69.8244	75	75	P	DNA
STRG.1616	STRG.1616.1	ROVER-LTR_DM	1	7.49896	10.4578	23.4459	74	74	Gypsy	LTR
STRG.1623	STRG.1623.1	Gypsy_LTR	1	28.5284	39.7846	89.1959	67	67	Gypsy	LTR
STRG.1619	STRG.1619.1	Gypsy_LTR	1	6.21541	8.66776	19.4328	67	67	Gypsy	LTR
STRG.6498	STRG.6498.1	DOC4_DM	1	8.17151	11.3957	25.5487	65	65	Jockey	LINE
STRG.13283	STRG.13283.1	PROTOP	1	19.0038	26.502	59.4166	64	64	P	DNA
STRG.6913	STRG.6913.1	Gypsy8_I-int	1	14.1649	19.7538	44.2874	58	58	Gypsy	LTR
STRG.6607	STRG.6607.1	FW3_DM	1	8.58055	11.9661	26.8276	58	58	Jockey	LINE
STRG.2155	STRG.2155.1	DOC4_DM	1	39.685	55.3431	124.078	43	43	Jockey	LINE
STRG.6900	STRG.6900.1	Baggins1	1	41.2548	57.5324	128.986	35	35	LOA	LINE
STRG.1924	STRG.1924.1	DNAREP1_DM	1	7.03649	9.81281	22	32	32	Helitron	RC
STRG.2781	STRG.2781.1	Invader3_LTR	1	39.5006	55.086	123.501	31	31	Gypsy	LTR
STRG.1518	STRG.1518.1	ROOA_I-int	1	8.43966	11.7696	26.3871	31	31	Pao	LTR
STRG.1721	STRG.1721.1	Invader2_LTR	1	44.6177	62.2221	139.5	6	227	Gypsy	LTR

## Sheet: FLAIR TE
feature ID	chromosome	start	end	transcript length	strand	baseMean	log2FoldChange	lfcSE	stat	pvalue	adjusted p value	gene_name	ctrl1	ctrl2	ctrl3_ctrl	tau1	tau2	tau3
STRG.6895.1_STRG.6895	3R	2254785	2259872	5087	-	65.35	1.60879	0.282408	5.69669	1.22e-08	3.69e-06	Copia_I-int	29	30	25	92	145	113
STRG.12831.2_STRG.12831	Y	1217291	1220889	3598	+	45.3266	1.40122	0.308834	4.53715	5.7e-06	0.000726	Copia_I-int	27	23	16	58	98	81
STRG.2817.1_STRG.2817	2R	13255818	13256414	596	-	10.2738	4.06964	0.950058	4.28357	1.84e-05	0.00175732	NA	0	1	2	11	31	31
STRG.2787.1_STRG.2787	2L	20275593	20277871	2278	+	20.2002	1.97588	0.480599	4.11128	3.93e-05	0.00317716	Copia_I-int	6	6	9	26	63	30
STRG.12856.2_STRG.12856	Y_mapped_Scaffold_12_D1771	62357	63994	1637	+	43.2385	1.32596	0.336593	3.93936	8.17e-05	0.00624497	NA	16	25	22	56	102	64
STRG.1590.5_STRG.1590	2R	3308410	3312954	4544	-	13.9855	-1.99829	0.541621	-3.68947	0.000225	0.0148086	DM1731_LTR	16	25	17	4	13	4
STRG.3466.1_STRG.3466	2R	19957540	19961656	4116	-	66.5069	0.95749	0.272476	3.51403	0.000441	0.0240777	Copia_I-int	51	45	25	85	135	94
STRG.2259.1_STRG.2259	2L	22201462	22206432	4970	-	21.5901	-1.43182	0.426224	-3.35932	0.000781	0.0364183	Copia_I-int	28	24	28	11	13	17
STRG.12970.1_STRG.12970	211000000000000	408	941	533	-	12.2241	1.85552	0.572599	3.24053	0.00119309	0.0530231	TART	7	3	4	17	29	23
STRG.12119.1_STRG.12119	X	12930655	12931643	988	-	39.5649	-1.00057	0.31745	-3.15188	0.00162221	0.0636993	DMLTR5	49	52	38	18	51	30
STRG.8222.2_STRG.8222	2R	17238798	17241651	2853	+	13.1629	1.55182	0.537677	2.88616	0.00389974	0.125602	Copia_I-int	10	4	4	17	28	26
STRG.340.1_STRG.340	2L	2294373	2298967	4594	-	7.87566	2.02058	0.72538	2.78555	0.00534372	0.153947	Copia_I-int	3	2	3	13	18	13
STRG.2557.1_STRG.2557	2L	14803933	14809079	5146	-	44.1117	0.808424	0.30816	2.62339	0.00870594	0.217005	Copia_I-int	29	27	27	49	92	62
STRG.825.1_STRG.825	2L	11563746	11568722	4976	-	52.7394	0.764973	0.292203	2.61795	0.008846	0.218595	Copia_I-int	35	44	24	63	99	75
STRG.6593.1_STRG.6593	3L	24242571	24245834	3263	-	14.7718	1.32599	0.526139	2.52023	0.0117279	0.267872	Copia_I-int	9	7	6	24	36	14
STRG.10758.1_STRG.10758	4	1301834	1304839	3005	-	10.0869	1.35694	0.611797	2.21796	0.0265573	0.426479	HETA	11	4	1	12	23	19
STRG.11453.1_STRG.11453	X	4284791	4289383	4592	-	21.8427	0.946499	0.430687	2.19765	0.0279741	0.439384	Copia_I-int	13	12	13	33	38	27
STRG.433.3_STRG.433	2L	2959147	2964861	5714	+	90.885	0.612799	0.286028	2.14245	0.0321574	0.481354	ROO_I-int	49	91	48	70	165	175
STRG.12259.1_STRG.12259	X	14818874	14823844	4970	-	15.9587	0.988254	0.491931	2.00893	0.0445446	0.572588	Copia_I-int	5	12	10	18	27	30
STRG.7374.1_STRG.7374	3L	25181401	25185994	4593	+	15.7111	0.945515	0.476994	1.98224	0.0474527	0.596593	Copia_I-int	9	11	8	19	37	19
STRG.12829.1_STRG.12829	Y	1160468	1164625	4157	-	38.0415	0.665433	0.363204	1.83212	0.0669336	0.717253	Copia_I-int	17	31	26	50	59	51
STRG.5035.2_STRG.5035	3L	3035206	3042151	6945	+	11.8464	0.822864	0.52852	1.55692	0.119489	0.929525	ROO_I-int	9	10	4	13	22	20
STRG.2557.2_STRG.2557	2L	14803933	14809079	5146	-	25.9765	0.588453	0.384928	1.52874	0.12633	0.940582	Copia_LTR	19	25	11	30	38	42
STRG.1664.1_STRG.1664	2R	4272353	4272522	169	-	13.9576	-0.741398	0.499996	-1.48281	0.138126	0.96474	Copia_I-int	25	16	7	12	14	11
STRG.1060.2_STRG.1060	2L	16141494	16146090	4596	+	13.5791	0.358848	0.507542	0.707031	0.479547	0.999826	Copia_I-int	10	12	9	14	31	11
STRG.10773.1_STRG.10773	4	56516	61266	4750	+	14.5206	0.172229	0.480675	0.358306	0.720114	0.999826	DNAREP1_DM	11	12	12	12	19	24
STRG.10850.5_STRG.10850	4	610697	620926	10229	+	12.8816	-0.273362	0.492385	-0.555179	0.578772	0.999826	DNAREP1_DM	14	12	11	8	18	17
STRG.10895.1_STRG.10895	4	1009651	1027101	17450	-	24.7391	-0.0135748	0.40724	-0.0333337	0.973408	0.999826	DNAREP1_DM	39	17	13	17	54	24
STRG.10922.1_STRG.10922	4	1221191	1230699	9508	-	15.3435	-0.641348	0.461984	-1.38825	0.165062	0.999826	DNAREP1_DM	20	19	11	11	22	11
STRG.12851.1_STRG.12851	Unmapped_Scaffold_4_D1555_D1692	27046	28039	993	+	10.6508	0.0705446	0.549396	0.128404	0.897829	0.999826	NA	12	7	8	12	15	11
STRG.12909.1_STRG.12909	211000000000000	640	1012	372	-	96.7873	-0.248855	0.647383	-0.384402	0.700681	0.999826	NA	96	80	92	133	62	77
STRG.12916.1_STRG.12916	211000000000000	1606	1966	360	+	25.9568	-0.2894	0.441122	-0.656053	0.51179	0.999826	SAR_DM	17	25	28	31	22	23
STRG.12988.2_STRG.12988	Y	3451131	3456623	5492	-	13.3523	0.466806	0.531986	0.877477	0.380228	0.999826	Copia_I-int	12	14	4	20	16	16
STRG.13138.2_STRG.13138	3R	30099513	30117375	17862	+	21.285	0.0343121	0.421415	0.0814211	0.935107	0.999826	ROO_I-int	29	17	12	11	49	25
STRG.13768.1_STRG.13768	X	14113368	14114139	771	+	13.4545	0.241797	0.518338	0.466486	0.640868	0.999826	ROO_LTR	16	4	12	12	24	17
STRG.1471.1_STRG.1471	2R	954803	969991	15188	+	16.6355	0.15424	0.440505	0.350145	0.72623	0.999826	MDG1_LTR	17	14	11	12	33	21
STRG.2106.1_STRG.2106	2R	5258973	5260117	1144	+	24.2746	-0.320861	0.376945	-0.851216	0.394649	0.999826	DNAREP1_DM	27	21	22	19	35	24
STRG.2198.1_STRG.2198	2R	1943703	1948389	4686	+	13.8751	0.369966	0.533458	0.693524	0.487981	0.999826	BEL_I-int	23	10	2	11	23	25
STRG.2262.2_STRG.2262	2L	22239916	22246988	7072	+	31.652	0.243419	0.335413	0.725731	0.468004	0.999826	LINEJ1_DM	29	30	18	28	51	46
STRG.2780.3_STRG.2780	2L	20159017	20164216	5199	+	33.5709	0.452594	0.348739	1.2978	0.194356	0.999826	Copia_LTR	19	30	24	27	67	50
STRG.6239.1_STRG.6239	3L	11113809	11120794	6985	-	26.3493	-0.0384889	0.373484	-0.103054	0.91792	0.999826	ROO_I-int	33	22	17	16	37	44
STRG.6459.1_STRG.6459	3L	22749444	22787635	38191	+	38.4274	-0.166748	0.354875	-0.469879	0.638442	0.999826	DNAREP1_DM	61	31	21	21	82	39
STRG.6503.2_STRG.6503	3L	23737942	23749056	11114	+	13.2625	-0.64137	0.508651	-1.26093	0.207336	0.999826	DNAREP1_DM	13	19	11	4	19	17
STRG.6600.1_STRG.6600	3L	26213108	26216164	3056	-	13.6129	0.401094	0.502874	0.797603	0.425101	0.999826	DM297_I-int	19	6	7	13	25	19
STRG.6962.1_STRG.6962	3R	2599035	2605375	6340	+	16.8538	-0.605357	0.436005	-1.38842	0.16501	0.999826	ACCORD_LTR	23	17	14	11	22	16
STRG.7377.1_STRG.7377	3L	25214855	25215218	363	-	18.0996	-0.317262	0.443626	-0.715156	0.474512	0.999826	ROOA_LTR	17	28	9	14	26	19
STRG.7378.1_STRG.7378	3L	25216656	25217062	406	+	34.4279	-0.0959012	0.338068	-0.283674	0.77666	0.999826	TART	31	36	26	24	43	54
STRG.9673.1_STRG.9673	3R	24557365	24572482	15117	-	24.3653	0.0201539	0.423331	0.0476079	0.962029	0.999826	ROO_I-int	38	11	17	15	53	27
STRG.9778.1_STRG.9778	3R	25323152	25329302	6150	-	17.5124	-0.234666	0.448866	-0.522798	0.601115	0.999826	DOC	25	16	11	9	37	17

## Sheet: xPore TE
id	position	kmer	diff_mod_rate_ctrl_vs_tau	pval_ctrl_vs_tau	z_score_ctrl_vs_tau	mod_rate_tau-tau1	mod_rate_tau-tau2	mod_rate_tau-tau3	mod_rate_ctrl-ctrl1	mod_rate_ctrl-ctrl2	mod_rate_ctrl-ctrl3	coverage_ctrl-ctrl1	coverage_ctrl-ctrl2	coverage_ctrl-ctrl3	coverage_tau-tau1	coverage_tau-tau2	coverage_tau-tau3	mu_unmod	mu_mod	sigma2_unmod	sigma2_mod	conf_mu_unmod	conf_mu_mod	mod_assignment	t-test	diff_mod_rate_tau_vs_ctrl	fdr_ctrl_vs_tau	Modification	kmer_fam	ref_id	ref_gene
8c32ca8d-9d7e-4700-a531-2c67c9728b69_Copia-I-int	4477	AAACA	0.701087	6.66407e-14	7.49432	0.00019992	9.998e-05	0.000166611	0.787446	0.588766	0.727517	25	24	23	5	10	6	99.5452	97.1624	10.643	1.90813	0.961816	0.520373	lower	0.0200119	-0.701087	1.18299e-11	m6A	ARACH	8c32ca8d-9d7e-4700-a531-2c67c9728b69	Copia-I-int
ed0e1b65-3f15-43e5-9b64-1c7183d17feb_Copia-I-int	3648	AAACA	-0.213032	0.000879164	-3.32659	0.242041	0.196427	0.200943	0.000124969	9.998e-05	9.08926e-05	8	10	11	33	47	42	100.584	94.9377	4.01595	8.78645	0.727063	0.197882	lower	0.0101513	0.213032	0.0202495	m6A	ARACH	ed0e1b65-3f15-43e5-9b64-1c7183d17feb	Copia-I-int
d003c5f5-d83c-48fc-9d7e-c5f86d345093_Copia-I-int	4144	GAACT	-0.258731	0.00164734	-3.14739	0.403879	0.22952	0.345906	6.24922e-05	4.54504e-05	0.203003	16	22	19	50	82	60	98.8998	102.835	3.02649	17.8495	0.583764	0.553264	higher	0.0774836	0.258731	0.0320243	m6A	GRACH	d003c5f5-d83c-48fc-9d7e-c5f86d345093	Copia-I-int
d6a0925c-1b5f-4db5-955b-ada6a6a3fb05_Copia-I-int	2800	TGACT	-0.0997401	0.00191661	-3.10286	0.0980478	0.0872865	0.113982	1.88672e-05	2.941e-05	4.76145e-05	53	34	21	76	106	80	119.54	114.027	9.51028	26.9051	0.622182	0.100235	lower	0.00266052	0.0997401	0.0355868	m6A	TRACH	d6a0925c-1b5f-4db5-955b-ada6a6a3fb05	Copia-I-int
64f3410f-7e32-4c84-a05f-5cb2c6c93725_Copia-I-int	3053	GGACA	0.42324	0.00348882	2.92102	0.39348	0.485175	0.367319	0.9999	0.999933	0.515861	10	15	11	19	30	26	116.344	110.577	11.2161	28.0187	0.667816	0.102431	lower	0.0505335	-0.42324	0.0536379	m6A	GRACH	64f3410f-7e32-4c84-a05f-5cb2c6c93725	Copia-I-int
71f00408-8602-48b6-a662-6d1c2f8a739d_Copia-I-int	1689	AGACT	0.468564	0.00368532	2.90391	3.57117e-05	0.106418	3.70343e-05	0.305046	0.20728	0.999857	11	13	7	28	44	27	130.227	126.064	5.70827	24.0456	0.930592	0.434245	lower	0.0661062	-0.468564	0.0555416	m6A	ARACH	71f00408-8602-48b6-a662-6d1c2f8a739d	Copia-I-int
e9eb9294-6b92-4c3e-a383-14573d68923b_BURDOCK-I-int	1083	GGACA	-0.228075	0.0137419	-2.46394	0.489919	0.139532	0.12743	6.24922e-05	4.16632e-05	0.072551	16	24	15	13	34	30	120.444	110.629	9.55458	33.2312	0.669606	0.104711	lower	0.0672802	0.228075	0.125297	m6A	GRACH	e9eb9294-6b92-4c3e-a383-14573d68923b	BURDOCK-I-int
2eff8fc2-e083-4c7f-b8d2-e455990ebba5_Copia-I-int	44	TAACT	-0.174916	0.0157206	-2.41534	0.303447	0.218472	0.0691618	0.0662376	4.34745e-05	5.2626e-05	19	23	19	25	47	42	98.965	93.8919	3.90727	10.0812	0.97571	0.133379	lower	0.0321359	0.174916	0.135187	m6A	TRACH	2eff8fc2-e083-4c7f-b8d2-e455990ebba5	Copia-I-int
d003c5f5-d83c-48fc-9d7e-c5f86d345093_Copia-I-int	2229	AAACA	0.285519	0.0460218	1.99519	0.449434	0.481689	0.51451	0.612608	0.999947	0.689634	8	19	11	26	49	36	102.502	96.1492	6.86844	9.52669	0.365517	0.349028	lower	0.0202518	-0.285519	0.234383	m6A	ARACH	d003c5f5-d83c-48fc-9d7e-c5f86d345093	Copia-I-int
71f00408-8602-48b6-a662-6d1c2f8a739d_Copia-I-int	2337	GAACC	-0.0931552	0.0486045	-1.97204	3.03012e-05	1.88672e-05	0.27967	6.66578e-05	6.24922e-05	0.000124969	15	16	8	33	53	29	92.4603	99.1224	4.95288	19.7234	0.516219	0.199898	higher	0.00888824	0.0931552	0.240365	m6A	GRACH	71f00408-8602-48b6-a662-6d1c2f8a739d	Copia-I-int
71f00408-8602-48b6-a662-6d1c2f8a739d_Copia-I-int	3657	AAACA	-0.245037	0.0501093	-1.95903	0.486204	0.153712	0.651718	0.107297	5.2626e-05	0.449175	16	19	10	40	58	34	100.181	96.9055	2.97496	16.2224	0.816304	0.473219	lower	0.0443208	0.245037	0.243679	m6A	ARACH	71f00408-8602-48b6-a662-6d1c2f8a739d	Copia-I-int
45ccbbbb-50ba-48ef-9acd-384816271254_Stalker2-I-int	6366	AAACA	0.223986	0.0502001	1.95826	4.54504e-05	0.0974948	0.0184875	0.257931	0.245323	0.28473	21	16	10	22	54	38	101.063	92.8177	7.10604	15.0211	0.625654	0.0571573	lower	0.0129208	-0.223986	0.243904	m6A	ARACH	45ccbbbb-50ba-48ef-9acd-384816271254	Stalker2-I-int
5cf5657b-2c97-4f16-93a1-89e1f1cdacbc_Copia-I-int	1223	AAACT	0.297465	0.0871424	1.71067	0.369505	0.360259	0.413309	0.999875	0.615049	0.420545	8	10	11	23	34	27	107.216	102.494	3.79906	10.3805	0.92932	0.200593	lower	0.0390937	-0.297465	0.307397	m6A	ARACH	5cf5657b-2c97-4f16-93a1-89e1f1cdacbc	Copia-I-int
e9eb9294-6b92-4c3e-a383-14573d68923b_BURDOCK-I-int	160	TAACT	-0.0897826	0.124271	-1.53709	0.216105	0.0534165	3.57117e-05	7.69112e-05	4.16632e-05	9.08926e-05	13	24	11	12	33	28	98.1745	91.8577	2.46043	37.5753	0.795199	0.0365714	lower	0.00387987	0.0897826	0.351502	m6A	TRACH	e9eb9294-6b92-4c3e-a383-14573d68923b	BURDOCK-I-int
e9eb9294-6b92-4c3e-a383-14573d68923b_BURDOCK-I-int	2237	AAACT	-0.105561	0.150648	-1.43725	0.135003	0.0755298	0.199551	0.0514925	0.0418384	7.14184e-05	20	24	14	15	43	36	110.549	98.4347	3.89801	15.1487	0.291541	0.0140261	lower	0.0430536	0.105561	0.376604	m6A	ARACH	e9eb9294-6b92-4c3e-a383-14573d68923b	BURDOCK-I-int
d52e1e0c-8c07-4059-bfae-233ab0078995_Copia-I-int	2924	AAACA	-0.206205	0.177078	-1.34981	0.281688	0.359381	0.320166	0.342438	9.08926e-05	9.08926e-05	6	11	11	13	28	13	101.091	95.3419	4.00144	5.1904	0.619929	0.241816	lower	0.0498576	0.206205	0.39957	m6A	ARACH	d52e1e0c-8c07-4059-bfae-233ab0078995	Copia-I-int
71f00408-8602-48b6-a662-6d1c2f8a739d_Copia-I-int	1077	AAACA	-0.0349606	0.193701	-1.29971	2.85698e-05	0.0535555	0.0515058	5.55494e-05	5.2626e-05	9.998e-05	18	19	10	35	68	37	101.412	94.117	9.83684	32.2625	0.555932	0.12713	lower	0.08255	0.0349606	0.412265	m6A	ARACH	71f00408-8602-48b6-a662-6d1c2f8a739d	Copia-I-int
e9eb9294-6b92-4c3e-a383-14573d68923b_BURDOCK-I-int	1597	GAACT	0.158138	0.197902	1.28755	0.216929	0.174117	0.0417241	0.0814061	0.51459	0.311187	18	23	15	15	42	37	100.758	103.722	2.33823	14.4575	0.992509	0.395395	higher	0.0394186	-0.158138	0.415577	m6A	GRACH	e9eb9294-6b92-4c3e-a383-14573d68923b	BURDOCK-I-int
45ccbbbb-50ba-48ef-9acd-384816271254_Stalker2-I-int	4103	TGACT	0.1687	0.202781	1.27367	0.000166611	3.57117e-05	7.69112e-05	0.366428	0.139752	0.00019992	9	9	5	6	28	13	121.479	116.003	7.54086	33.081	0.930036	0.218285	lower	0.0973448	-0.1687	0.419291	m6A	TRACH	45ccbbbb-50ba-48ef-9acd-384816271254	Stalker2-I-int
d58e2e8f-04ea-49ac-b860-df5f7921bd2c_Copia-I-int	1446	TGACC	-0.0462571	0.20679	-1.26244	0.0484288	0.0904899	4.16632e-05	5.88166e-05	7.14184e-05	5.88166e-05	17	14	17	29	45	24	120.257	110.205	12.0993	59.1067	0.704414	0.0855946	lower	0.0228512	0.0462571	0.422172	m6A	TRACH	d58e2e8f-04ea-49ac-b860-df5f7921bd2c	Copia-I-int
71f00408-8602-48b6-a662-6d1c2f8a739d_Copia-I-int	945	AAACC	0.104272	0.207303	1.26102	0.862144	0.920328	0.704885	0.999941	0.99995	0.800282	17	20	10	35	68	41	102.627	95.2825	5.82094	8.77405	0.446443	0.171502	lower	0.0627954	-0.104272	0.422567	m6A	ARACH	71f00408-8602-48b6-a662-6d1c2f8a739d	Copia-I-int
5cf5657b-2c97-4f16-93a1-89e1f1cdacbc_Copia-I-int	5078	AAACT	0.128155	0.240132	1.17466	0.0330217	0.0974585	0.0429736	0.385972	0.0983232	0.0736243	15	11	16	35	62	52	106.172	83.1354	20.8595	237.729	0.830719	5.53299e-12	lower	0.0406098	-0.128155	0.446006	m6A	ARACH	5cf5657b-2c97-4f16-93a1-89e1f1cdacbc	Copia-I-int
8c32ca8d-9d7e-4700-a531-2c67c9728b69_Copia-I-int	4386	TAACA	0.171033	0.244606	1.16355	0.00019992	0.100448	0.211054	0.394989	0.178001	0.251813	25	25	23	5	10	5	94.8331	90.5012	2.09407	6.93541	0.771236	0.334607	lower	0.0492006	-0.171033	0.449005	m6A	TRACH	8c32ca8d-9d7e-4700-a531-2c67c9728b69	Copia-I-int
452b24eb-8a47-4216-a990-21d7fd3bf3b3_Copia-I-int	4232	TAACT	-0.057639	0.279779	-1.08082	0.130299	0.0390059	0.0697444	0.0659599	4.76145e-05	0.000124969	18	21	8	22	80	45	98.6481	94.6165	2.64948	11.3133	0.902679	0.196746	lower	0.0194086	0.057639	0.472745	m6A	TRACH	452b24eb-8a47-4216-a990-21d7fd3bf3b3	Copia-I-int
a37a3ba0-3d57-40af-bfc7-608bc7e29ab7_Copia-I-int	1615	AAACA	-0.0869577	0.289012	-1.06029	0.262524	0.16428	0.0385985	0.0909645	0.0496714	0.0638943	13	21	19	26	67	29	98.1383	90.1629	4.53304	13.2849	0.718911	0.00754854	lower	0.0422458	0.0869577	0.4787	m6A	ARACH	a37a3ba0-3d57-40af-bfc7-608bc7e29ab7	Copia-I-int
a37a3ba0-3d57-40af-bfc7-608bc7e29ab7_Copia-I-int	1082	AAACC	-0.0949408	0.317576	-0.999451	0.803948	0.771837	0.83382	0.711195	0.718279	0.695308	25	35	30	56	97	70	101.357	94.998	9.46866	5.84839	0.694004	0.1471	lower	0.046768	0.0949408	0.497637	m6A	ARACH	a37a3ba0-3d57-40af-bfc7-608bc7e29ab7	Copia-I-int
d003c5f5-d83c-48fc-9d7e-c5f86d345093_Copia-I-int	3405	GGACT	-0.0432306	0.331465	-0.971167	0.0272623	0.0975909	0.0567807	7.14184e-05	0.0518039	6.66578e-05	14	22	15	43	74	56	126.713	117.884	3.99686	53.1397	0.547273	0.214452	lower	0.0726948	0.0432306	0.50662	m6A	GRACH	d003c5f5-d83c-48fc-9d7e-c5f86d345093	Copia-I-int
2d86be76-5144-4e5f-a779-531cc1d2f9e4_Copia-I-int	1866	AAACA	-0.0189756	0.357898	-0.919378	0.0330284	0.0240111	2.49988e-05	5.55494e-05	2.941e-05	5.2626e-05	18	34	19	37	55	40	98.1418	92.7443	4.3729	46.4688	0.719674	0.0544304	lower	0.0600769	0.0189756	0.523753	m6A	ARACH	2d86be76-5144-4e5f-a779-531cc1d2f9e4	Copia-I-int
45ccbbbb-50ba-48ef-9acd-384816271254_Stalker2-I-int	5643	AGACA	-0.115288	0.378202	-0.881214	0.327445	0.262704	0.177309	0.421374	7.69112e-05	0.000142816	16	13	7	12	41	29	125.565	121.43	4.83141	35.1276	0.999213	0.388566	lower	0.0684058	0.115288	0.536563	m6A	ARACH	45ccbbbb-50ba-48ef-9acd-384816271254	Stalker2-I-int
d52e1e0c-8c07-4059-bfae-233ab0078995_Copia-I-int	3495	AAACA	-0.145018	0.409527	-0.824726	0.403411	0.52409	0.298374	0.212204	0.333335	0.245282	7	12	12	14	35	15	100.084	96.8905	2.52894	19.3252	0.838221	0.470552	lower	0.091105	0.145018	0.557038	m6A	ARACH	d52e1e0c-8c07-4059-bfae-233ab0078995	Copia-I-int
452b24eb-8a47-4216-a990-21d7fd3bf3b3_Copia-I-int	1832	TAACT	-0.0146898	0.451567	-0.752805	5.88166e-05	0.0442686	2.63144e-05	5.88166e-05	5.88166e-05	0.000166611	17	17	6	17	63	38	99.3775	96.2214	2.78361	14.9134	0.928985	0.40899	lower	0.0623745	0.0146898	0.586352	m6A	TRACH	452b24eb-8a47-4216-a990-21d7fd3bf3b3	Copia-I-int
71f00408-8602-48b6-a662-6d1c2f8a739d_Copia-I-int	3746	TAACA	-0.038156	0.460426	-0.738145	0.124873	0.0198938	0.0350265	0.0651612	5.2626e-05	0.000111086	17	19	9	40	60	34	95.1968	90.0346	3.11688	9.55897	0.691982	0.271286	lower	0.0806514	0.038156	0.592692	m6A	TRACH	71f00408-8602-48b6-a662-6d1c2f8a739d	Copia-I-int
a25ec286-c7be-494e-9b7e-9009d10fea34_DOC	3322	GGACA	0.0850766	0.51258	0.654826	0.150457	6.66578e-05	0.0719909	0.351236	0.126417	9.08926e-05	16	8	11	6	15	14	121.54	109.651	12.3037	29.3578	0.512068	0.0677872	lower	0.0424722	-0.0850766	0.630394	m6A	GRACH	a25ec286-c7be-494e-9b7e-9009d10fea34	DOC
2d86be76-5144-4e5f-a779-531cc1d2f9e4_Copia-I-int	3326	TAACA	-0.038728	0.566256	-0.573575	0.145553	0.209883	0.109384	0.149104	0.0591697	0.140363	37	48	33	58	91	54	94.5953	90.1021	2.0221	3.70571	0.824448	0.279901	lower	0.0723829	0.038728	0.665582	m6A	TRACH	2d86be76-5144-4e5f-a779-531cc1d2f9e4	Copia-I-int
452b24eb-8a47-4216-a990-21d7fd3bf3b3_Copia-I-int	2189	AGACC	0.0244389	0.568575	0.570151	6.24922e-05	1.51511e-05	2.49988e-05	0.0731902	6.24922e-05	0.000166611	17	16	6	16	66	40	128.866	121.107	7.38289	105.242	0.495302	0.348264	lower	0.0948186	-0.0244389	0.666958	m6A	ARACH	452b24eb-8a47-4216-a990-21d7fd3bf3b3	Copia-I-int
45ccbbbb-50ba-48ef-9acd-384816271254_Stalker2-I-int	5915	AGACA	-0.00798133	0.617367	-0.499585	7.69112e-05	0.0240684	2.77762e-05	6.24922e-05	6.66578e-05	9.998e-05	16	15	10	13	47	36	128.059	120.381	8.74696	78.861	0.601898	0.279619	lower	0.0977931	0.00798133	0.699452	m6A	ARACH	45ccbbbb-50ba-48ef-9acd-384816271254	Stalker2-I-int
3c0a87bf-b2f9-4ce7-9d1c-089d1d508611_TRANSPAC-I-int	4656	AGACA	-0.0182807	0.624876	-0.488952	0.000124969	0.0549639	8.33194e-05	5.88166e-05	7.14184e-05	0.00019992	17	14	5	8	20	12	127.198	120.718	6.18375	68.9433	0.732434	0.312078	lower	0.0541071	0.0182807	0.705127	m6A	ARACH	3c0a87bf-b2f9-4ce7-9d1c-089d1d508611	TRANSPAC-I-int
e9eb9294-6b92-4c3e-a383-14573d68923b_BURDOCK-I-int	57	AGACC	0.0274983	0.632122	0.478742	8.33194e-05	3.1248e-05	0.0440207	0.126498	4.16632e-05	9.08926e-05	10	24	11	12	32	29	127.025	118.953	5.09359	65.2611	0.766123	0.165217	lower	0.0253664	-0.0274983	0.710652	m6A	ARACH	e9eb9294-6b92-4c3e-a383-14573d68923b	BURDOCK-I-int
52122c2e-dd73-4e86-a650-b97e10b4fbe5_DM297-I-int	685	AAACA	0.0189718	0.648072	0.456442	8.33194e-05	2.77762e-05	0.0575628	1.66661e-05	0.114533	3.99968e-05	60	32	25	12	36	24	99.8353	94.4938	5.21702	36.2495	0.894999	0.156694	lower	0.0736079	-0.0189718	0.723277	m6A	ARACH	52122c2e-dd73-4e86-a650-b97e10b4fbe5	DM297-I-int
45ccbbbb-50ba-48ef-9acd-384816271254_Stalker2-I-int	5117	TGACT	-0.0351548	0.674151	-0.420457	0.000111086	0.229905	4.9995e-05	7.69112e-05	0.124382	0.000142816	13	12	7	9	35	20	122.739	116.559	8.68005	34.9443	0.860957	0.264862	lower	0.0485497	0.0351548	0.744818	m6A	TRACH	45ccbbbb-50ba-48ef-9acd-384816271254	Stalker2-I-int
71f00408-8602-48b6-a662-6d1c2f8a739d_Copia-I-int	4149	AGACA	0.0187979	0.736799	0.336095	0.0302658	0.0372039	2.941e-05	0.0678141	0.0559676	0.000111086	17	19	9	41	59	34	129.153	118.757	5.08572	29.9316	0.453231	0.155529	lower	0.035523	-0.0187979	0.796346	m6A	ARACH	71f00408-8602-48b6-a662-6d1c2f8a739d	Copia-I-int
a25ec286-c7be-494e-9b7e-9009d10fea34_DOC	3300	TAACA	-0.0482523	0.75671	-0.309804	0.000166611	0.366601	0.21288	0.090705	0.000124969	0.344061	15	8	11	6	15	15	94.3494	90.9185	2.67981	7.86894	0.880323	0.398723	lower	0.0737744	0.0482523	0.812636	m6A	TRACH	a25ec286-c7be-494e-9b7e-9009d10fea34	DOC
d6a0925c-1b5f-4db5-955b-ada6a6a3fb05_Copia-I-int	3054	TAACT	-0.00278075	0.932095	-0.0852092	0.0327521	0.0629994	1.23454e-05	0.0290109	2.77762e-05	0.0583829	54	36	28	81	111	81	99.1548	94.5526	3.38889	10.6772	0.980381	0.1904	lower	0.0761742	0.00278075	0.951351	m6A	TRACH	d6a0925c-1b5f-4db5-955b-ada6a6a3fb05	Copia-I-int
d6a0925c-1b5f-4db5-955b-ada6a6a3fb05_Copia-I-int	1445	AAACA	-0.00536172	0.968017	-0.0400961	0.148881	0.0988493	0.178074	0.0719865	0.33759	0.000142816	14	10	7	19	23	18	101.472	94.0638	5.5256	11.9375	0.544343	0.123332	lower	0.0186176	0.00536172	0.979076	m6A	ARACH	d6a0925c-1b5f-4db5-955b-ada6a6a3fb05	Copia-I-int
d6a0925c-1b5f-4db5-955b-ada6a6a3fb05_Copia-I-int	3402	TAACT	0.000636293	0.97899	0.0263348	1.23454e-05	9.17414e-06	0.0470823	1.88672e-05	2.77762e-05	0.0489661	53	36	28	81	109	81	98.61	95.3971	2.6632	13.1541	0.893933	0.287058	lower	0.051132	-0.000636293	0.987341	m6A	TRACH	d6a0925c-1b5f-4db5-955b-ada6a6a3fb05	Copia-I-int
